# Supplementary material for: Combinatorial transcriptomic and genetic dissection of insulin/IGF‐1 signaling‐regulated longevity in Caenorhabditis elegans
Source: Aging Cell. 2024 Mar 26;23(7):e14151. doi: 10.1111/acel.14151 (PMC11258480; doi:10.1111/acel.14151)
Supplement: Supplementary file 5 — Appendix S1. [file ACEL-23-e14151-s009.xlsx]

## Sheet: sheet
Appendix S1. The list of publicly available RNA-seq datasets using genetic inhibition that decreases longevity caused by daf-2 mutations.
Mutant alleles	Genetic backgrounds	Experimental conditions	Publications	Accession IDs (BioProject/SRA/GEO)	Suitable for transcriptomic epistasis analysis	Library types	Run designs	Machines	Average read depths	Per base sequence qualities	Adapter contents	Directions of reads	Read coverages along genes	DNA contaminations	Genotypes
daf-16(mgDf50)	daf-2(e1370)	Mixed stage, 20℃	Kumar et al., Oncotarget. 2015 Dec 8;6(39):41418-33.	PRJNA281412/SRP057272/GSE67975	No	TruSeq RNA Sample Prep v2 kit	1 x 34 bp; 1 x 72 bp	Illumina Genome Analyzer IIx	0.7 Gbp	Bad	No	Forward	Relatively even	Very low	Confirmed
daf-16(mgDf47)	daf-2(e1370)	Day 1 adult, 25℃	Riedel et al., Nat Cell Biol. 2013 May;15(5):491-501.	PRJNA182545/SRP017908/	No	TruSeq mRNA Sample Prep v2 kit	1 x 51 bp	Illumina HiSeq 2000	0.8 Gbp	Good	No	Non-stranded	Relatively even	Very low	Confirmed
daf-16(mgDf47)	daf-2(e1370)	Day 1 adult, 25℃	Lin et al., Nat Commun. 2018 Oct 23;9(1):4400.	PRJNA479869/SRP152334/	Yes	TruSeq mRNA Sample Prep v2 kit	1 x 50 bp	Illumina HiSeq 2000	1.1 Gbp	Good	No	Non-stranded	Relatively even	Very low	Confirmed
daf-16(mu86), daf-16(mg54), daf-16(tm5030), daf-16(tm5032), daf-16(tm6659)	daf-2(e1370)	Day 1 adult, 20℃	Chen et al., Genetics. 2015 Oct;201(2):613-29.	PRJNA294011/SRP062881/GSE72426	No	TruSeq mRNA Sample Prep v2 kit	2 x 101 bp	Illumina HiSeq 2000	9.1 Gbp	Good	No	Non-stranded	Relatively even	Very low	Confirmed
daf-16(mu86)	daf-2(e1370)	L4 stage, 15℃ and 25℃	Heimbucher et al., Cell Metab. 2015 Jul 7;22(1):151-63.	PRJNA287674/SRP059743/GSE70117	No	Stranded RNA library preparation kit	2 x 100 bp	Illumina HiSeq 2500	4.1 Gbp	Bad	Low	Forward	Relatively even	Very low	Confirmed
daf-18(nr2037), daf-18(yh1)	daf-2(e1370)	Day 1 adult, 20℃	Park et al., Nat Commun. 2021 Sep 24;12(1):5631.	PRJNA645913/SRP271630/GSE154338	No	TruSeq Stranded mRNA LT Sample Prep Kit	2 x 101 bp	Illumina HiSeq 2500; Illumina HiSeq 4000	6.8 Gbp	Good	Very low	Non-stranded	Relatively even	Very low	Confirmed
hel-1(gk148684)	daf-2(e1370)	Day 1 adult, 20℃	Seo et al., Proc Natl Acad Sci U S A. 2015 Aug 4;112(31):E4246-55.	PRJNA1023269//GSE244493	Yes	TruSeq RNA library preparation kit	2 x 101 bp	Illumina HiSeq 2500	7.8 Gbp	Good	No	Reverse	Relatively even	Very low	Confirmed
his-72(tm2066); his-71(ok2289)	daf-2(e1370)	Late L4 stage, 20℃	Piazzesi et al., Cell Rep. 2016 Oct 18;17(4):987-996.	PRJNA343462/SRP090119/GSE87078	Yes	Stranded RNA library preparation kit	1 x 100 bp	Illumina HiSeq 2500	6.7 Gbp	Good	No	Reverse	Relatively even	Very low	Confirmed
hlh-30(tm1978lf)	daf-2(e1370)	Day 1 adult, 25℃	Lin et al., Nat Commun. 2018 Oct 23;9(1):4400.	PRJNA479869/SRP152334/	Yes	TruSeq mRNA Sample Prep v2 kit	1 x 50 bp	Illumina HiSeq 2000	1.1 Gbp	Good	No	Non-stranded	Relatively even	Very low	Confirmed
hsf-1 RNAi	daf-2(e1370)	Day 1 adult, 20℃	Lee et al., J Cell Biol. 2021 May 3;220(5):e202006174.	PRJNA1023268//GSE244494	No	TruSeq RNA library preparation kit	2 x 101 bp	Illumina HiSeq 2500	5.2 Gbp	Good	No	Reverse	Relatively even	Very low	Confirmed
math-33(tm3561)	daf-2(e1370)	L4 stage, 15℃ and 25℃	Heimbucher et al., Cell Metab. 2015 Jul 7;22(1):151-63.	PRJNA287674/SRP059743/GSE70117	Yes	Stranded RNA library preparation kit	2 x 100 bp	Illumina HiSeq 2500	4.1 Gbp	Bad	Low	Forward	Relatively even	Very low	Confirmed
pfd-6(gk493446)	daf-2(e1370)	Day 1 adult, 20℃	Son et al., Genes Dev. 2018 Dec 1;32(23-24):1562-1575.	PRJNA1023272//GSE244494	Yes	TruSeq RNA library preparation kit	2 x 101 bp	Illumina HiSeq 2500	7.5 Gbp	Good	Very low	Reverse	Relatively even	Very low	Confirmed
smg-2(qd101)	daf-2(e1370)	Day 1 adult, 20℃	Son et al., Nat Commun. 2017 Mar 9;8:14749.	PRJNA368736/SRP097783/GSE94077	Yes	TruSeq RNA library preparation kit	2 x 150 bp	Illumina HiSeq 2500	6.6 Gbp	Good	Moderate	Non-stranded	Relatively even	Very low	Confirmed
spr-4(by105); spr-3(ok2525)	daf-2(e1370)	Day 2 adult, 20℃	Zullo et al., Nature. 2019 Oct;574(7778):359-364.	PRJNA507634/SRP125293/GSE107134	Yes	TruSeq Stranded mRNA sample preparation kit	2 x 75 bp	Illumina NextSeq 500	5.9 Gbp	Good	No	Reverse	Relatively even	Very low	Confirmed
swsn-1(os22ts)	daf-2(e1370)	Day 1 adult, 25℃	Riedel et al., Nat Cell Biol. 2013 May;15(5):491-501.	PRJNA182545/SRP017908/	No	TruSeq mRNA Sample Prep v2 kit	1 x 51 bp	Illumina HiSeq 2000		Good	No	Non-stranded	Relatively even	Very low	Confirmed
