# Supplementary material for: Combinatorial transcriptomic and genetic dissection of insulin/IGF‐1 signaling‐regulated longevity in Caenorhabditis elegans
Source: Aging Cell. 2024 Mar 26;23(7):e14151. doi: 10.1111/acel.14151 (PMC11258480; doi:10.1111/acel.14151)
Supplement: Supplementary file 6 — Appendix S2. [file ACEL-23-e14151-s006.xlsx]

## Sheet: sheet
Appendix S2. Gene expression changes caused by specific genetic inhibition that suppresses longevity caused by daf-2 mutations in daf-2 mutant backgrounds. Colors used for columns B to U represent the gene expression changes ranging from −2 (blue) to +2 (red). daf-16 mutant alleles from different sources: RiedelmgDf47 (Riedel et al., 2013), LinmgDf47 (X. X. Lin et al., 2018), Chenmu86 (Chen et al…
Gene ID	hel-1(-)	his-72(-); his-71(-)	hlh-30(-)	hsf-1 RNAi	math-33(-)	pfd-6(-)	smg-2(-)	spr-4(-); spr-3(-)	swsn-1(-)	daf-16(mgDf50)	daf-16(RiedelmgDf47)	daf-16(LinmgDf47)	daf-16(Chenmu86)	daf-16(Heimbuchermu86)	daf-16(mg54)	daf-16(tm5030)	daf-16(tm5032)	daf-16(tm6659)	daf-18(nr2037)	daf-18(yh1)	Transcript ID	External gene name	Gene biotype	Description
WBGene00000001	-0.184708	-0.716009	0.47109	-0.0798379	0.3099	0.453976	0.34762	0.196786	-0.0680924	-0.865194	0.116194	0.27553	0.0951531	0.275037	0.136859	0.0332496	0.0387147	0.136646	0.279994	0.199055	Y110A7A.10.1; Y110A7A.10.2	aap-1	protein_coding	Phosphoinositide 3-kinase adapter subunit; Phosphoinositide kinase AdAPter subunit
WBGene00000002	0.117824	1.0843	-0.149417	0.0545044	1.25415	0.193039	-0.124399	-0.484265	0.779667	2.02298	1.68534	1.80419	2.45139	1.56178	2.55447	1.31635	0.802121	0.0172491	0.261579	0.561727	F27C8.1.1; F27C8.1.2	aat-1	protein_coding	Amino Acid Transporter
WBGene00000003	0.138577	-0.0632593	-0.0675184	0.0418271	-0.456188	-0.376671	-0.202544	-0.117949	0.0944012	-1.34579	-0.278789	0.0375112	-0.688715	-0.672232	-0.39655	-0.299895	-0.526612	-0.029218	-0.679401	-0.623406	F07C3.7.1	aat-2	protein_coding	Amino Acid Transporter
WBGene00000004	0.000485026	0.208692	0.670903	-0.211034	-0.105802	0.113424	-0.310586	0.101619	-0.56824	-0.130346	-0.0340524	0.709331	-0.0103832	-0.193034	-0.0123745	-0.127271	-0.0846138	0.00241948	0.0387989	0.219319	F52H2.2a.1; F52H2.2b.1	aat-3	protein_coding	Amino Acid Transporter
WBGene00000005	0.0333217	0.314793	-0.249094	0.445438	-0.899582	0.122736	-0.612388	0.445936	0.178452	-0.217222	-0.805034	-1.47538	-0.849211	-1.11171	-0.801585	-0.106989	-0.174932	-0.0386418	-0.331265	-0.502568	T13A10.10a.1; T13A10.10b	aat-4	protein_coding	Amino Acid Transporter
WBGene00000006	0.145395	0.901787	-0.300852	0.0517907	-0.171055	-1.24053	-0.674437	-0.137028	-0.177385	0.59439	-0.350467	-0.0427285	-0.29754	-0.48439	-0.453743	-0.299056	-0.442435	-0.0388813	-0.149437	0.0617619	C55C2.5a.1; C55C2.5b; C55C2.5c; C55C2.5d	aat-5	protein_coding	Amino Acid Transporter
WBGene00000007	-0.126206	-0.0832572	-0.792332	-0.189291	-1.17098	-0.168227	0.476134	0.248169	0.978137	-0.206452	0.183492	-0.99253	-0.629968	-1.81	-0.951271	-0.0473873	-0.0778014	-0.00792334	-0.492301	-0.459993	T11F9.4a.1; T11F9.4b.1	aat-6	protein_coding	Amino Acid Transporter
WBGene00000009	0.00201109	-0.545403	-0.0499089	-0.138518	-1.86992	0.109417	-0.104617	0.0762298	-0.48928	0.431561	0.114305	0.046072	-0.277559	-0.963787	-0.315919	-0.0108743	-0.0775363	0.00153064	-0.242293	-0.0556345	F28F9.4.1	aat-8	protein_coding	Amino Acid Transporter
WBGene00000010	-0.19914	-0.109739	0.260213	-0.227622	-0.0706812	-0.130105	0.479122	0.200407	0.0714329	-0.829733	-0.0750464	0.132809	0.102172	0.0403119	0.133691	0.116254	0.116248	0.0103075	0.167503	0.114553	Y53H1C.1a.1; Y53H1C.1b.1	aat-9	protein_coding	Amino Acid Transporter
WBGene00000013	-0.0351947	-1.47292	-0.158336	-0.0208591	2.19182	0.975173	-0.203344	-0.961062	1.59212	5.14352	2.09405	3.8512	4.32747	2.17397	3.47378	1.01959	1.16041	1.00521	2.78033	2.03124	C50F2.10.1	abf-2	protein_coding	Antibacterial factor-related peptide 2
WBGene00000016	0.0229311	1.05079	-0.859972	0.0955981	0.391682	-0.367757	-0.22713	-0.426536	-0.586202	-0.282913	0.130491	0.0169821	-0.228168	0.595045	-0.651661	-1.03099	-1.06488	-0.0331618	-0.0940063	0.116715	T22H6.5.1	abf-5	protein_coding	ABF-5; AntiBacterial Factor related
WBGene00000017	0.0815167	1.08004	-0.0197196	0.00054607	0.776617	-0.264398	-2.00463	-0.715237	-0.619214	0.060033	0.804256	1.15807	-0.0500414	0.939934	0.0374208	-0.0906446	-0.153602	-0.0119968	0.218609	0.29422	T22H6.7.1	abf-6	protein_coding	ABF-6; AntiBacterial Factor related
WBGene00000018	0.0994637	0.000469458	0.58485	-0.369192	-0.0873557	-0.24402	-0.0579064	-0.0354576	-0.261799	-0.218018	-0.37372	0.31309	-0.0684837	0.0450503	-0.0936863	-0.0310479	0.0768348	-0.00958385	-0.316108	0.0866954	M79.1a.1; M79.1b.1; M79.1c.1	abl-1	protein_coding	Tyrosine-protein kinase abl-1
WBGene00000019	0.0639746	-3.26814	-1.73254	0.164135	-2.00743	-0.0678563	-1.54823	-0.218879	0.266448	-0.414003	0.249206	-0.392147	0.165063	-0.521658	0.136086	0.178973	0.0755096	0.0171548	0.267296	0.206567	C24F3.5a.1; C24F3.5b.1	abt-1	protein_coding	ABC Transporter family
WBGene00000020	0.0109768	0.437891	-0.637199	-0.15163	-0.128785	-0.802108	-0.132233	-0.4784	0.830136	-0.0695922	-0.0843746	-0.255963	-0.293912	-0.00615617	-0.387398	-0.210731	-0.131189	0.0118789	-0.46251	-0.0452971	F12B6.1a.1; F12B6.1b.1	abt-2	protein_coding	ABC Transporter family
WBGene00000022	-0.0412487	0.565744	0.111053	-0.130452	-0.598973	0.0798846	-0.0531242	-0.149932	-0.359585	0.80374	-0.769708	-0.609978	-0.708684	-0.601588	-0.581351	-0.460364	-0.29045	0.023211	-0.720412	-0.362877	Y39D8C.1.1	abt-4	protein_coding	ABC Transporter family
WBGene00000023	0.00522672	-2.25082	-2.18706	-0.0339078	-1.81399	-0.343658	-0.333837	-0.518414	-1.05225	-0.631606	0.0817305	-0.60671	0.256719	-0.358207	0.17261	0.241111	0.517487	0.0443114	-0.0167949	0.0211772	Y53C10A.9.1	abt-5	protein_coding	ABC Transporter family
WBGene00000034	0.0395382	-1.31751	-4.48974	-0.0880798	-0.856766	-1.70559	-0.0917957	0.251694	2.48296	-2.01521	-0.0846585	0.154523	0.109608	-0.284327	0.0316893	-0.0141322	0.0492131	-0.00272172	-0.305329	0.110957	T01D1.6.1	abu-11	protein_coding	Activated in Blocked Unfolded protein response
WBGene00000035	-0.0203795	0.0425768	-0.638493	-0.0400697	0.105005	-0.0669501	-0.322905	0.119286	0.474601	0.711757	0.0787233	-0.0133694	0.00181666	0.356764	0.0602804	-0.0441917	-0.030522	0.00845712	-0.0991628	0.0934776	W09B12.1.1; W09B12.1.2	ace-1	protein_coding	Acetylcholinesterase 1
WBGene00000036	0.534568	0.627373	-0.312245	-0.00248538	-0.0652955	-0.617136	-0.539457	-0.17399	-0.039978	0.058917	-0.160979	-0.213281	-0.274656	-0.12457	-0.228947	-0.4657	-0.31631	-0.2563	-0.364612	-0.0449102	Y44E3A.2.1	ace-2	protein_coding	Carboxylic ester hydrolase
WBGene00000037	0.0449694	0.00712196	0.201473	0.0157619	0.160775	-0.94095	-0.00148414	-0.994799	0.887464	-0.241583	0.304172	0.121264	-0.326283	0.19394	-0.23292	-0.0214647	-0.0533918	0.000963332	-0.764043	0.0836468	Y48B6A.8.1	ace-3	protein_coding	Carboxylic ester hydrolase
WBGene00000039	0.0459689	0.592025	-0.161961	-0.0950552	-0.000858914	-0.202343	-0.084241	0.108653	-1.17121	-0.552869	0.402877	0.217723	-0.525727	-0.359541	-0.326276	-0.0407522	-0.136094	-0.00634725	-0.353575	0.0226822	C42D8.5a.1; C42D8.5a.2; C42D8.5b.1	acn-1	protein_coding	Inactive angiotensin-converting enzyme-related protein
WBGene00000040	-0.0498899	1.32907	0.186047	0.135809	-0.501523	-0.705968	0.317463	0.0354037	-0.313545	0.231575	-0.766712	-0.743424	-0.437022	-0.840896	-0.530639	-0.201556	-0.210669	-0.0312099	-0.0698566	-0.233482	ZK455.1.1; ZK455.1.2	aco-1	protein_coding	Probable cytoplasmic aconitate hydratase
WBGene00000041	-0.0280434	0.589379	-0.131302	-0.148009	0.467065	-0.306412	0.266954	-0.0970707	0.0035545	0.778168	0.168088	0.0747114	0.200502	0.250465	0.181863	0.0408466	0.0847345	-0.0555473	0.207539	0.113727	F54H12.1a.1; F54H12.1c.1; F54H12.1c.2	aco-2	protein_coding	Probable aconitate hydratase, mitochondrial
WBGene00000042	0.0261047	0.563563	-0.38163	-0.000698964	-0.477787	-0.242899	0.0316362	-0.0986627	0.00196229	-0.18424	0.0418305	-0.120271	0.0936869	-0.529775	0.116174	0.00594136	0.0351457	0.00246608	-0.217603	0.0844845	K11G12.2.1	acr-2	protein_coding	Acetylcholine receptor subunit beta-type acr-2
WBGene00000044	-0.0119471	-0.0877531	0.0129747	0.00310669	-0.108159	0.0207257	0.206778	-1.2609	0.588955	-0.0788816	1.78038	0.127126	0.106313	0.724948	0.476626	-0.0566325	-0.108537	0.00728331	-0.06347	0.00400251	K03F8.2.1	acr-5	protein_coding	Acetylcholine receptor subunit alpha-type acr-5
WBGene00000047	0.0141741	0.934046	-0.847064	0.0971715	0.544035	-0.283557	-0.066331	-0.00448123	0.286202	-0.532751	-0.151553	-0.257167	-0.39355	-0.442923	-0.245023	-0.122807	-0.201239	0.00411041	-0.61961	-0.290418	ZC504.2.1; ZC504.2.2	acr-8	protein_coding	AcetylCholine Receptor
WBGene00000048	-0.00993152	0.48559	-0.154633	-0.00838609	-1.5136	0.165109	-0.158916	-0.405844	0.683166	-0.105474	1.42127	0.124112	0.442114	-0.827104	0.24558	0.0489436	0.0260882	0.00692812	-0.314407	-0.0818411	C40C9.2.1	acr-9	protein_coding	AcetylCholine Receptor
WBGene00000050	0.00762513	0.720558	-0.494669	0.0247677	-0.380181	0.217048	-1.40629	-0.0791919	-0.319532	0.0303948	0.0109999	-0.125319	-0.275523	-0.509813	-0.192672	0.0093858	-0.040559	-0.00563299	-0.164444	0.000800072	D2092.3.1	acr-11	protein_coding	AcetylCholine Receptor
WBGene00000051	0.026661	0.430324	-0.270548	-0.0469454	0.11956	-0.169967	-2.00603	-0.199806	-0.215551	-0.301098	-0.122631	-0.175226	0.224737	0.375978	0.187551	-0.0235174	-0.0805401	-0.011297	-0.49069	-0.0325458	R01E6.4a.1; R01E6.4b.1	acr-12	protein_coding	AcetylCholine Receptor; Nicotinic acetylcholine receptor-like subunit ACR-12
WBGene00000054	0.0157725	0.700798	-0.737442	0.0534135	0.066441	0.054183	-0.211326	-0.277646	-0.0422948	-0.18964	-0.0939845	-0.444002	-0.496539	-0.0819634	-0.246943	-0.0688646	-0.147077	-0.00244427	-0.109669	-0.0942537	F25G6.4.1	acr-15	protein_coding	AcetylCholine Receptor
WBGene00000055	0.0429416	0.735023	-0.323052	0.0150977	0.356159	0.0407459	-0.128165	-0.29835	0.107279	0.0550845	-0.5033	-0.168931	-0.580413	0.2847	-0.424747	-0.089954	-0.171986	-1.24648e-05	-0.292448	-0.0425683	F25G6.3.1	acr-16	protein_coding	Acetylcholine receptor subunit alpha-type acr-16
WBGene00000056	-0.0218262	0.953265	-0.113628	0.144561	-0.363446	-0.248357	-2.41235	0.0479277	0.202293	0.0224473	0.416336	0.123306	-0.0684794	0.218385	-0.0326045	-0.050823	0.0268619	-0.0338999	0.11437	0.269663	F53E10.2a; F53E10.2b.1; F53E10.2c; F53E10.2d; F53E10.2e; F53E10.2f; F53E10.2g.1; F53E10.2h.1; F53E10.2i.1	acr-17	protein_coding	AcetylCholine Receptor
WBGene00000057	0.0210327	0.181632	-0.553893	0.0162709	-0.181826	-0.492603	0.0359362	-0.596891	0.55562	0.782427	-0.0124744	-0.470395	-0.0514233	0.446593	-0.108949	-0.0682061	-0.134651	0.000214866	0.303652	-0.108685	F28F8.1.1	acr-18	protein_coding	AcetylCholine Receptor; Acetylcholine receptor, one of nine alpha a7-like nicotinic acetylcholine receptor subunits (58.6 kD) (Acr-18)
WBGene00000059	0.00801321	0.471461	-0.316636	-0.0158466	1.46323	-0.165716	-0.125538	-1.34925	0.30156	-0.520262	0.156491	0.0200233	0.125222	1.06487	0.0465494	0.0366505	-0.0770419	0.0240086	-0.212548	-0.0329344	R06A4.10a.1; R06A4.10b.1; R06A4.10c.1	acr-20	protein_coding	AcetylCholine Receptor
WBGene00000060	0.0169082	0.22729	-0.00580485	-0.0121271	0.188827	-0.0523573	-0.0350262	-0.217256	0.249219	-0.147922	0.334943	0.137251	0.0197353	-0.265071	0.112769	-0.014805	-0.0173551	-0.0119312	-0.0302899	0.00245538	F27B3.2a.1; F27B3.2b.1; F27B3.2c.1; F27B3.2d.1	acr-21	protein_coding	-
WBGene00000062	0.00616611	1.07905	-0.0333283	0.0321586	-0.169967	-0.0652621	-0.109955	0.0904038	0.119869	0.00308675	0.0919932	-0.064109	0.0257376	1.33249	0.101093	-0.00699295	0.0259647	0.00128243	-0.021594	-0.0131231	F59B1.9a.1; F59B1.9b.1	acr-23	protein_coding	Betaine receptor acr-23
WBGene00000063	0.0698912	0.780774	-0.352282	0.104198	0.48042	-1.35946	0.571346	0.132438	-0.253727	1.09607	-0.0400196	-0.248207	-0.173056	0.174292	-0.200893	-0.224967	-0.206312	-0.0305434	0.0338728	-0.211374	T04C12.6.1; T04C12.6.2; T04C12.6.3; T04C12.6.4	act-1	protein_coding	Actin-1
WBGene00000064	-0.219995	-0.673596	0.444184	-0.0399537	-0.00770873	-0.464811	0.530915	0.3741	-0.0646069	0.265613	-0.37925	-0.101509	-0.154395	-0.267249	-0.174605	-0.119388	-0.0903127	-0.0329433	0.138543	-0.1341	T04C12.5.1; T04C12.5.2; T04C12.5.3	act-2	protein_coding	Actin-2
WBGene00000065	0.117483	0.74288	-0.410836	0.135007	0.30268	-0.805317	0.494497	-0.015562	-0.178179	0.917425	0.042228	-0.224218	-0.0477149	0.340145	-0.0634831	-0.0944905	-0.122256	-0.0257628	0.0482724	-0.114612	T04C12.4.1; T04C12.4.2; T04C12.4.3	act-3	protein_coding	Actin-3
WBGene00000066	0.437911	0.827057	-0.285876	0.174997	0.670466	-0.993385	0.344055	-0.100887	-0.322445	1.31684	0.401306	-0.0774989	-0.122589	0.498813	-0.180057	-0.250536	-0.285342	-0.0500797	-0.181448	-0.206908	M03F4.2a.1; M03F4.2b.1; M03F4.2b.2; M03F4.2b.3; M03F4.2b.4; M03F4.2b.5; M03F4.2b.6; M03F4.2c.1	act-4	protein_coding	Actin-4
WBGene00000067	-0.0788381	0.97468	-0.416531	-0.291712	-0.359014	-0.569737	0.236301	0.0280265	0.00244933	0.703999	-1.10159	-0.876962	-0.22808	-0.881658	-0.381213	-0.260603	-0.184406	-0.00958972	-0.345948	-0.358469	T25C8.2.1; T25C8.2.2; T25C8.2.3	act-5	protein_coding	ACTin
WBGene00000068	0.511862	0.726088	-0.866307	0.119245	-0.112014	-0.514323	-0.730677	-1.05384	0.492517	0.199277	0.556478	-0.378433	0.210405	0.45782	0.0975565	0.061819	0.0707379	-0.00365285	-0.281305	-0.0954176	F17C8.1.1	acy-1	protein_coding	Adenylyl CYclase
WBGene00000069	-0.00499811	0.779266	-0.0353156	0.0259556	0.131498	-0.124142	0.012228	-0.652473	0.0396729	-0.191904	0.133592	0.0778337	0.146547	-0.0968587	-0.0158377	0.00736633	0.0350465	0.00721056	-0.358723	-0.0409552	C10F3.3.1	acy-2	protein_coding	Adenylyl CYclase
WBGene00000070	0.104522	1.01082	-0.265659	0.0648385	-0.365089	-0.771749	-0.0275242	-0.19477	-0.0580519	0.0998662	-0.266314	-0.891677	-0.73837	-0.651747	-0.829721	-0.305339	-0.563105	-0.00162419	-0.632996	-0.228327	C44F1.5.1; C44F1.5.2	acy-3	protein_coding	Adenylyl CYclase
WBGene00000071	0.0900628	0.596504	-0.352933	0.0585774	-0.563334	0.162665	0.0689144	-0.0235888	0.353183	0.515551	0.0262004	-0.0413281	-0.0726275	-0.221051	-0.0473077	0.0180503	0.133723	0.017276	-0.00970462	0.00245052	T01C2.1.1	acy-4	protein_coding	Adenylate cyclase
WBGene00000072	0.170383	1.33239	-1.04105	0.34644	0.0535477	-0.158079	0.232361	0.119727	0.101956	0.256231	0.407617	-0.261068	0.114336	0.202793	0.0835577	0.0604035	0.100036	-0.000846881	0.0742613	0.0371693	F39C12.2a.1; F39C12.2b.1; F39C12.2c.1; F39C12.2d.1; F39C12.2e.1	add-1	protein_coding	Adducin-related protein 1
WBGene00000073	0.0338557	0.187946	-0.174268	-0.253273	0.832759	0.355595	-0.158248	-0.210949	0.473362	1.16252	0.661605	0.515661	0.692204	0.807348	0.711886	0.263515	0.238658	0.175456	0.429577	0.298037	F57F5.4a.1; F57F5.4a.2; F57F5.4a.3; F57F5.4b.1	add-2	protein_coding	Adducin-related protein 2
WBGene00000074	-0.0643084	-0.135123	0.511241	-0.395012	-0.127323	-0.188757	-0.0605098	-0.0584549	0.112139	-0.075797	-0.281504	0.516018	0.0312254	0.363331	0.082661	-0.0802261	0.0482096	0.00732207	-0.0755532	0.129663	C04A11.4a.1; C04A11.4b.1	adm-2	protein_coding	ADAM (Disintegrin plus metalloprotease) family
WBGene00000075	-0.113143	0.233058	0.419206	-0.0745449	-0.116988	0.0251161	0.326383	0.225231	0.101323	-0.25302	-0.410882	0.462503	0.0584506	-0.394466	0.169685	0.0697153	0.0638137	0.0230185	0.251326	0.275474	ZK154.7.1	adm-4	protein_coding	Disintegrin and metalloproteinase domain-containing protein 17 homolog
WBGene00000079	-0.142763	-0.170057	0.574853	-0.0960044	-0.164054	-0.094473	-0.0799322	-0.0293562	-0.285157	-0.922564	-0.167896	0.0580898	-0.257697	-0.172169	-0.176335	0.00430706	-0.100901	-0.101012	-0.0722989	-0.104926	H15N14.1c.1; H15N14.1d.1; H15N14.1e.1; H15N14.1f.1; H15N14.1g.1	adr-1	protein_coding	A-to-I RNA editing regulator adr-1
WBGene00000080	-0.135083	-0.957162	0.396286	0.0078264	0.391618	0.304706	0.420705	0.12766	0.00433681	-0.958155	-0.124882	0.202699	0.0493047	-0.320617	-0.0050123	0.0718859	0.089339	0.0312805	0.134353	0.0848301	T20H4.4.1; T20H4.4.2	adr-2	protein_coding	Double-stranded RNA-specific adenosine deaminase adr-2
WBGene00000081	-0.0320748	0.384728	-0.58504	0.175275	-0.197074	-0.520068	0.361873	0.0623202	0.302777	0.627065	-0.61594	-1.01109	-0.473439	-0.337015	-0.623131	-0.275695	-0.284564	-0.0558629	-0.0506972	-0.27619	Y50D7A.7.1	ads-1	protein_coding	Alkyldihydroxyacetonephosphate synthase
WBGene00000082	0.0484431	-0.0773021	-0.85985	-0.0321241	-0.710965	-1.39862	-0.233653	-0.268603	0.432743	-0.161657	0.154239	0.115554	-0.729515	0.375574	-0.561351	-0.0721545	-0.364246	-0.0194654	-0.926489	-0.0286886	C02B4.1.1	adt-1	protein_coding	A disintegrin and metalloproteinase with thrombospondin motifs adt-1
WBGene00000083	0.772657	1.52635	-0.443431	0.156503	0.437247	-0.814497	-0.927852	-0.0989353	0.0538122	0.211573	0.429765	-0.112946	0.114371	0.370304	0.0154306	-0.157976	-0.268926	-0.0456479	0.108449	-0.0133416	F08C6.1a.1; F08C6.1a.2; F08C6.1b.1; F08C6.1b.2; F08C6.1c.1; F08C6.1c.2	adt-2	protein_coding	A disintegrin and metalloproteinase with thrombospondin motifs adt-2
WBGene00000084	0.0276821	0.635491	-0.270471	-0.456854	-0.191866	0.59331	-0.45712	0.223889	0.480593	0.693531	-0.293977	-0.333795	0.0293699	-0.106551	-0.00879499	0.0354174	0.010213	0.0325142	-0.235188	0.00748454	D2030.10a.1; D2030.10a.2; D2030.10b.1	aex-1	protein_coding	C2 domain-containing protein aex-1
WBGene00000085	0.00578896	0.674605	-0.170802	0.0107281	0.112793	0.433356	-0.113726	0.192362	0.419785	-0.225017	0.0881837	0.027688	0.12978	-0.535605	0.190226	0.0378746	-0.0371027	0.0183285	-0.376073	-0.118574	T14B1.2.1	aex-2	protein_coding	G-protein coupled receptor aex-2
WBGene00000086	0.0946009	0.146685	-0.19633	-0.598435	-0.244712	-0.216102	-0.341057	-0.184525	0.107987	-0.00297656	0.0577011	0.0874125	0.00502139	-0.0971404	-0.0553042	-0.101127	-0.0468668	0.0128369	-0.604245	-0.0832771	C02H7.3a.1; C02H7.3b.1	aex-3	protein_coding	MAP kinase-activating death domain protein
WBGene00000088	0.210049	0.645778	-0.0772039	-0.104671	0.580161	-0.285495	-0.860426	-0.554664	-0.603039	1.17893	-0.424032	-0.139016	-0.0275598	0.213224	-0.0891299	-0.180487	-0.12042	0.026248	-0.196301	0.0543744	F32A7.6.1	aex-5	protein_coding	Endoprotease aex-5
WBGene00000089	-0.0253048	0.704771	-0.506642	0.0598262	-0.143576	0.0595356	0.130301	-0.246777	0.186542	0.54925	0.0398913	-0.172194	-0.0597073	-0.596809	-0.19375	0.00368155	-0.0463626	-0.0171237	-0.241035	-0.0393467	Y87G2A.4.1	aex-6	protein_coding	Rab27
WBGene00000090	-0.177148	-0.797369	0.578984	-0.190606	0.07446	-0.268794	0.168481	0.209368	-0.145531	-0.684514	-0.210377	0.557236	0.175052	0.172067	0.19446	0.0673316	0.135158	0.113507	0.396076	0.400538	B0334.8a.1; B0334.8b.1	age-1	protein_coding	Phosphatidylinositol 3-kinase age-1
WBGene00000092	0.0163904	0.0822279	0.361347	-0.152386	0.558999	-0.00767091	0.233294	0.0874834	0.594067	0.210371	-0.399813	0.305845	-0.438294	0.0869518	-0.412381	-0.0895294	-0.0277792	-0.00102587	-0.257229	-0.179976	F32A6.4a.1; F32A6.4a.2; F32A6.4b; F32A6.4c; F32A6.4d.1; F32A6.4e.1; F32A6.4f.1; F32A6.4g.1; F32A6.4g.2; F32A6.4g.3	ags-3	protein_coding	Activator of G protein Signalling
WBGene00000093	-0.101376	-0.338965	-0.203068	0.0440721	0.130448	0.458719	0.114147	0.0549304	-0.198337	-0.175873	0.168252	-0.240685	0.119456	0.00971983	0.141552	0.0990085	0.0986843	-0.00538916	0.0382885	0.0810196	Y62E10A.5a.1; Y62E10A.5a.2; Y62E10A.5b.1	agt-1	protein_coding	AlkylGuanine DNA alkylTransferase
WBGene00000094	-0.114837	-0.909815	0.401332	-0.0601562	-0.615776	0.214046	0.233055	0.087651	0.117556	-0.31142	-0.459197	-0.186286	-0.188482	-1.1508	-0.0874256	-0.0430444	-0.00811044	-0.0473258	0.194319	0.110862	F09E5.13.1	agt-2	protein_coding	AlkylGuanine DNA alkylTransferase
WBGene00000095	-0.000716203	0.306489	0.432869	-0.094813	0.102769	0.304732	0.217142	0.085121	-0.363618	0.26484	-0.289528	0.568573	-0.208025	-0.287895	-0.268324	-0.210885	-0.140288	-0.00854105	-0.246445	-0.0112074	C25A1.11a.1; C25A1.11b.1	aha-1	protein_coding	Aryl hydrocarbon receptor nuclear translocator homolog
WBGene00000096	0.00833733	0.031317	0.111797	0.0198889	-0.49175	-0.227554	-0.31198	-0.767309	-0.150977	-0.242764	0.225791	-0.0946761	0.635522	0.595603	0.908431	0.0353528	0.105114	0.0265211	0.0328584	0.127346	C41G7.5a.1; C41G7.5b.1	ahr-1	protein_coding	Aryl hydrocarbon receptor protein 1
WBGene00000097	-0.190773	2.03487	0.321113	0.221677	-0.22418	0.520338	0.403374	0.0893971	-0.677193	0.3087	-0.221219	-0.0884453	-0.192801	-0.130929	-0.241781	-0.0719638	-0.102741	-0.0132714	0.140559	-0.0301378	F58E10.4.1	aip-1	protein_coding	Arsenite Inducible Protein
WBGene00000098	-0.13154	-2.30324	0.464286	-0.0654333	-0.382909	0.434857	0.335333	0.1781	0.0993344	-1.17857	-0.161635	0.208567	0.0450767	-0.245237	0.0484397	0.057431	0.0620423	-0.00852737	0.33047	0.0981938	K07C11.2.1; K07C11.2.2	air-1	protein_coding	Aurora/Ipl1 Related kinase; Aurora/Ipl1-related protein kinase 1
WBGene00000099	-0.254189	-2.58295	0.315479	-0.108952	-0.290731	0.214259	0.516181	0.267123	-0.0194335	-0.86866	-0.227303	0.393642	0.0899896	-0.274949	0.0611888	0.0586415	0.0994137	0.0881815	0.325016	0.17844	B0207.4.1	air-2	protein_coding	Aurora/IPL1-related protein kinase 2
WBGene00000100	0.182292	0.0341372	-0.0215923	-0.438728	-0.0802942	-0.48374	-0.149853	-0.104409	-0.526748	0.565553	0.213677	0.0445227	0.096759	0.397337	0.0838743	-0.0151152	-0.0297119	-0.0204989	-0.436154	-0.0280329	C25A11.4a.1; C25A11.4b.1; C25A11.4c.1; C25A11.4c.2; C25A11.4d.1; C25A11.4e.1; C25A11.4f.1; C25A11.4f.2; C25A11.4g.1; C25A11.4h.1; C25A11.4i.1; C25A11.4j.1; C25A11.4k.1; C25A11.4l.1; C25A11.4m.1	ajm-1	protein_coding	Apical junction molecule
WBGene00000101	-0.167272	-0.865023	0.662284	-0.0694111	-0.536635	0.0381912	0.524355	0.168577	-0.0751288	-1.08292	-0.155352	0.202055	0.0637583	-0.40968	0.0635953	0.0799967	0.101807	0.0205187	0.241463	0.223411	D1022.7a.1; D1022.7a.2; D1022.7b.1; D1022.7b.2; D1022.7c.1; D1022.7c.2	aka-1	protein_coding	A Kinase Anchor protein
WBGene00000102	-0.0869726	0.03616	-0.00405593	-0.149082	1.1948	0.212222	0.200408	0.0800329	0.0565065	0.678784	0.463261	1.29073	0.723361	1.46648	0.656083	0.262444	0.28739	0.147365	0.443768	0.31623	C12D8.10a.1; C12D8.10a.2; C12D8.10b.1; C12D8.10b.2; C12D8.10c.1	akt-1	protein_coding	Serine/threonine-protein kinase akt-1
WBGene00000103	0.195442	0.773394	-0.129197	-0.402185	1.05585	0.303318	-0.508675	-0.291591	0.668237	2.18795	2.08554	1.7758	1.9874	1.57192	1.64843	0.586083	0.514986	0.024367	0.415987	0.34449	F28H6.1a.1; F28H6.1b.1	akt-2	protein_coding	Serine/threonine-protein kinase akt-2
WBGene00000105	0.0375956	0.474246	0.469051	-0.343751	0.227229	-0.252092	0.0743633	0.00795257	-0.745278	-0.45909	-0.309154	0.239678	-0.332615	0.087395	-0.173626	-0.201636	-0.00987515	0.00419158	-0.312947	0.0674169	F48F7.1a.1; F48F7.1b.1	alg-1	protein_coding	-
WBGene00000106	-0.0874704	-0.551683	1.32464	-0.380368	-0.0166906	-0.333572	0.52333	0.290788	-0.369666	-0.867181	-0.447761	0.43599	-0.316942	-0.3934	-0.293206	-0.0700188	-0.0711442	-0.11522	0.0353805	0.133533	T07D3.7a.1; T07D3.7b.1	alg-2	protein_coding	-
WBGene00000107	0.0572863	0.818917	-0.306186	0.1783	0.625485	-0.324948	0.475995	-0.0177284	-0.0251884	1.15952	0.553008	0.0185415	0.398773	0.344728	0.396188	0.14806	0.110535	0.0209258	0.412635	0.169773	F54D8.3a.1; F54D8.3a.2; F54D8.3b.1; F54D8.3b.2; F54D8.3b.3; F54D8.3b.4	alh-1	protein_coding	ALdehyde deHydrogenase
WBGene00000109	0.0226979	1.19785	0.222228	0.0428676	0.548938	-0.0861239	0.437014	0.188375	-0.604026	0.668683	-0.0605565	-0.282629	0.122614	0.11374	-0.0172742	-0.033497	-0.00584523	0.0208367	-0.0181883	0.0218442	F36H1.6.1	alh-3	protein_coding	10-formyltetrahydrofolate dehydrogenase
WBGene00000110	-0.0142077	0.759934	-0.0891211	-0.197007	0.386246	-0.192574	-0.106801	-0.180077	-0.553876	0.910358	0.298411	0.0161373	0.197025	0.545699	0.1727	0.0353816	0.00566625	-0.0389639	0.27222	0.224274	T05H4.13a.1; T05H4.13a.2; T05H4.13b.1; T05H4.13b.2; T05H4.13c.1; T05H4.13c.2	alh-4	protein_coding	Aldehyde dehydrogenase
WBGene00000111	0.0251002	1.33498	0.0167559	-0.100879	-0.354879	-0.827864	0.21373	0.469022	-0.108813	1.3972	0.094784	1.33809	1.53092	-0.0785333	1.39628	0.624052	0.438684	0.0319486	-0.255002	-0.134989	T08B1.3.1	alh-5	protein_coding	Aldehyde dehydrogenase
WBGene00000112	0.0855283	0.636507	-0.257028	0.0662988	0.438419	-0.947584	-0.157773	-0.0182748	0.0988386	0.602814	0.135448	-0.741986	-0.145535	0.050104	-0.230775	-0.146484	-0.179713	-0.181574	0.33065	-0.0877231	F56D12.1a.1; F56D12.1a.2; F56D12.1a.3; F56D12.1b.1; F56D12.1b.2; F56D12.1b.3; F56D12.1c.1; F56D12.1c.2; F56D12.1c.3; F56D12.1d.1	alh-6	protein_coding	ALdehyde deHydrogenase
WBGene00000113	-0.0607332	0.561165	0.0243475	-0.0653969	0.584338	-0.659624	0.139773	-0.0590649	-0.439088	0.653792	0.131493	0.0191983	0.117691	0.245471	0.0884153	-0.0244722	-0.0542182	-0.0246799	-0.0165539	0.0986861	F45H10.1a.1; F45H10.1a.2; F45H10.1b.1	alh-7	protein_coding	ALdehyde deHydrogenase
WBGene00000114	0.0619253	0.872433	-0.215182	0.217565	0.274519	-0.6448	-0.159948	0.105778	0.282444	1.25098	0.195212	-0.519702	-0.0409992	-0.292334	-0.0392371	-0.295754	-0.301972	-0.00169891	-0.0753053	-0.131469	F13D12.4a.1; F13D12.4a.2; F13D12.4a.3; F13D12.4b.1	alh-8	protein_coding	Probable methylmalonate-semialdehyde dehydrogenase [acylating], mitochondrial
WBGene00000115	0.279655	1.20617	0.0787085	0.0736557	1.31403	0.068252	-0.3293	0.0616123	0.16202	0.820341	0.708299	-0.255011	0.528964	0.385007	0.31803	0.13004	0.0225276	-0.071368	0.949293	0.0900602	F01F1.6.1; F01F1.6.2	alh-9	protein_coding	Putative aldehyde dehydrogenase family 7 member A1 homolog
WBGene00000116	0.226156	1.04027	0.303849	0.0829985	-0.39094	0.468838	-1.0989	0.560427	-1.25992	0.495525	-0.731814	-1.16382	-0.203496	0.227729	-0.344201	-0.380704	-0.504269	0.0123548	-0.215186	-0.512004	C54D1.4.1	alh-10	protein_coding	ALdehyde deHydrogenase
WBGene00000117	-0.0729766	0.202421	0.201864	0.00324788	1.14213	0.0173139	-0.0193009	-0.107211	0.888814	1.77584	0.92732	0.338743	0.341287	0.760194	0.416057	0.197443	0.234281	0.0678272	0.343108	0.35742	F42G9.5a.1; F42G9.5b.1; F42G9.5b.2	alh-11	protein_coding	ALdehyde deHydrogenase
WBGene00000118	0.032307	1.02265	-0.385221	0.967315	0.710116	0.114145	0.264997	0.417474	-0.512311	1.16507	0.590046	-0.124121	0.460357	0.441108	0.347046	0.10927	0.0399447	0.0212517	0.534258	0.147443	Y69F12A.2a.1; Y69F12A.2a.2; Y69F12A.2b.1; Y69F12A.2b.2	alh-12	protein_coding	ALdehyde deHydrogenase
WBGene00000120	0.0260662	0.0479305	1.09241	0.178919	0.537119	0.350315	-0.0358432	0.149991	-0.56744	-0.072553	-0.165397	0.207021	-0.123205	0.111005	-0.0360465	-0.032697	-0.0204599	-0.00345003	-0.189689	-0.040518	C01F6.5.1	aly-1	protein_coding	Ref/ALY RNA export adaptor family
WBGene00000121	-0.130243	-1.49042	0.563154	0.0268883	0.0959404	0.261765	0.0786351	0.210992	0.063753	-1.22298	-0.19315	0.12574	-0.0255018	-0.180833	0.0227917	0.0533163	0.0442879	-0.018014	0.306948	0.0351772	F23B2.6.1	aly-2	protein_coding	Ref/ALY RNA export adaptor family
WBGene00000122	-0.0906673	-0.110427	0.49589	-0.111533	-0.26641	0.00830259	0.16842	0.265376	-0.180454	-0.74735	-0.285674	0.256665	-0.114449	-0.224424	-0.128535	0.00544706	0.00115739	-0.0367524	0.148807	-0.140015	M18.7a.1; M18.7a.2; M18.7b	aly-3	protein_coding	Ref/ALY RNA export adaptor family
WBGene00000123	-0.0840217	-0.111315	0.717688	-0.0803357	-0.0205538	-0.804232	0.586045	0.00432118	0.0622927	-0.974384	-0.129694	0.15273	-0.112888	-0.0403401	-0.0768104	-0.00124702	0.0266921	-0.0520373	-0.265875	-0.0632243	F36A4.7.1; F36A4.7.2	ama-1	protein_coding	DNA-directed RNA polymerase II subunit RPB1
WBGene00000135	0.0095917	0.514947	-0.0787095	-0.00696827	-0.52162	0.114254	-0.281122	-0.48399	-0.130475	-0.00566694	0.76345	0.0953996	0.856572	-0.7942	0.532741	0.0664164	0.0032107	0.0759574	-0.0911359	0.164144	M195.3.1	amt-3	protein_coding	Putative ammonium transporter 3
WBGene00000136	-0.189828	1.85257	-0.300622	0.0893191	-0.117664	-1.20387	0.604691	1.16096	1.64672	0.030092	-0.735855	-0.669518	-0.621451	-0.533662	-0.920016	-0.0261332	-0.0198609	-0.000759492	0.110205	0.231901	C05E11.5.1	amt-4	protein_coding	Ammonium transporter
WBGene00000137	-0.0660204	-0.223928	0.839803	-0.39709	-0.454591	0.101491	0.109835	0.186705	-0.0579085	-0.496864	-0.533209	0.410335	-0.0101776	-0.329677	0.061481	-0.00214909	0.0634124	0.0324898	0.187058	0.422251	R13G10.2.1	amx-1	protein_coding	Amine oxidase family member 1
WBGene00000138	0.163938	0.158981	-0.963556	0.0295193	-0.605223	-0.377042	-0.388376	-0.268207	-0.571486	0.525803	-0.501916	-0.658707	-0.477217	-0.292942	-0.493513	-0.153081	-0.304485	-0.0305596	-0.225531	-0.166874	B0019.1.1	amx-2	protein_coding	AMine oXidase family
WBGene00000139	-0.00380037	0.926383	-0.830554	0.356945	0.0591617	0.446672	0.0486375	0.143714	-0.0631391	0.94031	0.174272	-0.768287	0.554073	-0.0837846	0.373676	0.290589	0.152	0.0535902	0.398218	0.0432331	F25C8.2a.1; F25C8.2b.1	amx-3	protein_coding	AMine oXidase family
WBGene00000140	0.344769	0.645559	-0.122141	-0.0514013	-0.15867	-0.580831	-0.170457	0.0850336	-0.380965	0.297824	0.175787	-0.342351	-0.118435	-0.383794	-0.274781	-0.0803159	-0.023683	-0.00522841	0.100717	0.221763	ZK973.6a.1; ZK973.6b.1; ZK973.6c.1	anc-1	protein_coding	Nuclear anchorage protein 1
WBGene00000142	-0.118912	-0.671942	0.529296	0.0151464	0.225811	0.403542	0.394139	0.115927	-0.0257007	-0.879248	-0.209863	0.0901707	0.0123112	-0.176837	-0.00251614	0.0636907	0.0608858	-0.0275119	0.189223	-0.0288789	C08B6.9.1	aos-1	protein_coding	SUMO-activating enzyme subunit aos-1
WBGene00000143	-0.218189	-1.41969	0.506273	-0.103547	-0.202915	0.014218	0.568418	0.147419	-0.0961791	-1.62423	-0.292248	0.0696389	0.0501092	-0.225005	0.056775	0.0991928	0.136156	-0.0138489	0.225669	0.170275	K06H7.6.1	apc-2	protein_coding	Anaphase-promoting complex subunit 2
WBGene00000144	-0.144791	-2.32174	0.389759	-0.0419422	0.704912	0.509512	0.870727	0.0841995	-0.24073	-0.889783	-0.334825	0.115182	-0.0731861	0.126736	-0.0134427	0.0921507	0.00342907	-0.116194	0.163553	-0.160416	F15H10.3a.1; F15H10.3a.2; F15H10.3a.3; F15H10.3b.1; F15H10.3c.1; F15H10.3d.1	apc-10	protein_coding	Anaphase-promoting complex subunit 10
WBGene00000145	-0.118028	-0.990122	0.419595	-0.022863	0.134338	0.612197	0.566323	0.0860999	-0.0796175	-0.396303	-0.274672	0.297436	0.012441	0.0346838	0.013338	0.118415	0.0846172	-0.00472002	0.378027	0.178313	F35G12.9.1; F35G12.9.2	apc-11	protein_coding	Anaphase-promoting complex subunit 11
WBGene00000146	-0.148927	-0.726857	0.452791	-0.160855	-0.397759	-0.0724566	0.259941	0.178888	-0.0213722	-0.513835	-0.0942564	0.323273	0.0404668	-0.353388	0.0487382	-0.0188365	0.0227068	0.0566726	0.171302	0.147424	F46F3.4a.1; F46F3.4b.1; F46F3.4c.1; F46F3.4d.1	ape-1	protein_coding	Apoptotic enhancer 1 protein
WBGene00000147	-0.0800554	-0.61109	0.502892	-0.0800604	0.0026566	0.579574	0.395077	0.216889	-0.0243471	-0.66814	0.44008	0.568602	0.13187	-0.0763348	0.0875701	0.0723972	0.0247061	-0.0214342	0.206715	0.0681119	VF36H2L.1.1	aph-1	protein_coding	Gamma-secretase subunit aph-1
WBGene00000148	-0.0985042	-0.215929	0.669042	-0.112058	-0.230219	0.291408	-0.295393	0.240961	0.098917	-0.892695	-0.236019	0.116483	0.0727483	-0.25865	0.0404317	0.062076	0.12875	0.0381027	0.15106	0.0871249	ZC434.6a.1; ZC434.6b.1	aph-2	protein_coding	Nicastrin
WBGene00000149	0.425086	0.32038	-0.19503	-0.330157	0.237954	-0.428338	-0.629343	-0.243518	0.154463	0.483976	0.176695	-0.139302	-0.0766775	0.345518	-0.168009	-0.260469	-0.277739	-0.0209398	-0.382207	-0.0828168	C42D8.8a.1; C42D8.8b.1	apl-1	protein_coding	Amyloid-beta-like protein
WBGene00000150	0.0723036	0.787315	-0.481668	-0.11648	-0.445579	0.181343	-0.0246532	-0.482834	-0.297369	0.501205	0.12129	-0.468691	-0.396046	-0.537582	-0.401452	-0.178223	-0.259194	-0.0338132	-0.471439	-0.365603	F55A12.7.1	apm-1	protein_coding	AdaPtin, Mu/medium chain (Clathrin associated complex)
WBGene00000151	-0.096572	-0.935936	0.259786	0.126944	0.119628	0.312383	0.399055	0.175696	0.16541	-1.18129	0.0746352	0.0019895	0.0960412	0.126581	0.137708	0.0919808	0.106059	0.0350818	0.211758	0.120872	T05H10.2.1; T05H10.2.2	apn-1	protein_coding	DNA-(apurinic or apyrimidinic site) lyase
WBGene00000155	-0.133302	0.409862	0.427113	-0.0251715	-0.149802	0.0701418	0.538344	0.233789	0.0260462	-0.296385	-0.308357	-0.226484	-0.140767	-0.297629	-0.134644	-0.0255249	-0.0601325	-0.002146	0.0788213	-0.0774289	W03G9.4.1	app-1	protein_coding	Xaa-Pro aminopeptidase app-1
WBGene00000156	-0.129398	-1.46109	0.839618	-0.214171	0.203821	-0.0401346	0.356714	0.14577	-0.0674802	-1.33496	-0.166587	0.754224	0.258356	-0.0800169	0.190232	0.127788	0.237846	0.040354	0.205095	0.313665	K04G2.8a.1; K04G2.8b.1; K04G2.8c.1	apr-1	protein_coding	Adenomatous polyposis coli protein-related protein 1
WBGene00000157	-0.0597216	0.779406	0.259514	-0.0258688	-0.51381	0.162304	0.252705	0.271355	-0.573673	0.296733	-0.789976	-0.14869	-0.0196112	-0.594652	-0.170741	-0.0604322	-0.125705	0.00630734	-0.189585	-0.168647	F02E8.3.1	aps-2	protein_coding	AP complex subunit sigma
WBGene00000158	-0.100999	0.31095	0.098941	-0.0931293	-0.270487	-0.252144	0.454479	0.158375	-0.249475	-0.128002	-0.135246	-0.200118	-0.162483	-0.237261	-0.159686	-0.0281221	-0.0415021	-0.056155	-0.135525	-0.116325	Y105E8A.9.1	apg-1	protein_coding	AP-1 complex subunit gamma
WBGene00000159	-0.131935	0.195854	0.138948	0.0520813	-0.373716	0.537878	0.652638	0.18215	-0.220925	-0.0557517	-0.0313213	-0.170116	-0.0768187	-0.527363	-0.056062	0.0313591	-0.0584439	0.0108706	0.140705	-0.101012	F29G9.3.1	aps-1	protein_coding	AP complex subunit sigma
WBGene00000160	-0.150153	0.350626	0.393682	-0.166847	-0.0594211	-0.200408	0.414256	0.163471	-0.344522	-0.110997	-0.0616748	0.0795705	-0.108864	-0.184554	-0.148955	-0.0674139	-0.066409	-0.124696	-0.115127	-0.0298713	Y71H2B.10a.1; Y71H2B.10b.1; Y71H2B.10c.1	apb-1	protein_coding	AP complex subunit beta
WBGene00000161	-0.0255828	0.761793	0.533378	-0.05805	-0.132427	-0.155542	-0.0213255	0.127901	-0.380276	-0.144619	-0.110001	8.87191e-05	-0.192559	-0.00676597	-0.153406	-0.0608341	-0.102435	-0.0402438	-0.184158	0.0249167	T20B5.1.1; T20B5.1.2; T20B5.1.3	apa-2	protein_coding	AP-2 complex subunit alpha
WBGene00000162	-0.192605	-0.0999478	0.451223	-0.111304	0.200893	-0.446092	0.553968	0.192021	-0.106546	-0.878145	-0.0253189	0.0690047	0.0407015	0.00709601	0.000878061	-0.0011134	0.0845138	0.0346731	0.0269705	0.124035	W09G10.4a.1; W09G10.4b.1	apd-3	protein_coding	AP-3 complex subunit delta
WBGene00000163	-0.129849	-0.345497	0.506504	-0.0708849	-0.100052	0.0548356	0.356421	0.0961728	-0.218291	-0.798622	0.0163292	0.387232	0.199481	-0.111994	0.167868	0.11481	0.144381	0.0750255	0.200827	0.305023	R11A5.1a.1; R11A5.1b.1	apb-3	protein_coding	AP-3 complex subunit beta
WBGene00000164	-0.0246183	0.145269	0.728718	-0.0744713	-0.629995	0.213678	0.10812	0.257584	-0.0486705	-0.413913	-0.299556	0.0657238	-0.0249987	-0.397038	-0.167654	-0.0265806	-0.0195185	0.00441656	-0.0305733	0.0101798	F53H8.1.1	apm-3	protein_coding	AdaPtin, Mu/medium chain (Clathrin associated complex)
WBGene00000165	-0.0952714	0.0322377	0.331938	0.0256598	-0.0438217	0.0976113	0.616871	0.224354	-0.315424	0.308242	-0.299141	-0.0470355	-0.0420465	-0.37541	-0.0986065	0.0760773	0.00347344	-0.007058	0.114459	0.0331492	Y48G8AL.14.1	aps-3	protein_coding	AdaPtin, Small chain (Clathrin associated complex)
WBGene00000166	0.0122293	0.823963	-0.336721	0.00993059	-0.213501	-0.219495	-0.0305162	-0.110797	0.0366433	-0.453793	0.163794	-0.0929796	-0.0661041	0.237764	-0.194742	-0.0467992	-0.0746895	-0.0138579	-0.0798143	0.0171368	W04G3.4.1	apt-9	protein_coding	AdaPTin or adaptin-related protein
WBGene00000168	-0.161589	-3.82505	0.799817	-0.133149	-0.00351586	-0.246988	0.20717	0.0549813	0.162432	-1.97125	-0.132992	0.266621	0.0846825	0.0804579	0.0767677	0.0152466	0.0503181	0.0556497	0.36957	0.29642	K08D9.3a.1; K08D9.3b; K08D9.3c; K08D9.3d; K08D9.3e.1	apx-1	protein_coding	Anterior pharynx in excess protein 1
WBGene00000169	0.179275	0.359878	-1.0754	0.336293	-0.141635	-1.83352	1.07418	0.211951	-0.587182	1.17813	0.148575	0.0251219	1.21207	-0.331226	1.21931	0.411804	0.701791	0.00149255	0.731018	0.418734	F32A5.5a.1; F32A5.5b.1; F32A5.5b.2	aqp-1	protein_coding	AQuaPorin or aquaglyceroporin related
WBGene00000170	0.708415	0.23908	0.798829	-0.32927	0.893236	-0.570506	-0.0122373	-0.128549	-1.11802	0.941721	0.445816	0.847128	0.426969	0.973736	0.116317	-0.112926	-0.147	-0.237202	-0.124046	0.496027	C01G6.1a.1; C01G6.1a.2; C01G6.1a.3; C01G6.1b.1; C01G6.1b.2	aqp-2	protein_coding	AQuaPorin or aquaglyceroporin related
WBGene00000171	-0.0349181	-2.68146	-0.1586	0.0169531	2.33826	1.17045	0.0370746	-0.123461	-0.170063	1.58446	0.405145	0.0016395	0.408383	0.475102	0.279031	0.00496292	0.0581162	-0.0515806	0.0206369	-0.0143719	Y69E1A.7a.1; Y69E1A.7b.1; Y69E1A.7c.1	aqp-3	protein_coding	AQuaPorin or aquaglyceroporin related
WBGene00000172	0.0724594	0.899207	-0.260306	-1.51415	-1.22626	-0.212491	0.783905	-0.291097	-0.689781	0.197572	-1.16271	-2.10203	-0.849306	-1.72098	-1.04998	-0.318394	-0.322627	-0.0773014	-0.438842	-0.36193	F40F9.9.1	aqp-4	protein_coding	AQuaPorin or aquaglyceroporin related
WBGene00000174	0.000610579	-0.0649805	-0.0305713	-0.0117512	1.88008	0.27641	-0.232588	0.00620692	0.328868	0.348764	0.162397	-0.0562956	-0.3422	2.4693	0.00552878	0.0336129	0.0138067	-0.00972567	-0.000709869	-0.0218597	C32C4.2a.1; C32C4.2b.1; C32C4.2c.1	aqp-6	protein_coding	AQuaPorin or aquaglyceroporin related
WBGene00000175	0.637311	0.718922	-1.14016	0.0980526	-0.586102	-1.17999	-0.412053	0.0318692	0.813819	0.691726	-0.639186	-1.39351	-0.295553	-0.866133	-0.296335	-0.554926	-0.564375	-0.135075	0.221183	0.0203865	M02F4.8.1; M02F4.8.2	aqp-7	protein_coding	AQuaPorin or aquaglyceroporin related
WBGene00000176	0.442943	0.135222	-0.255849	0.255685	-0.589967	-1.13297	-1.56654	0.482234	-0.209231	0.224757	-2.22891	-2.29152	-1.34378	-1.29153	-1.15897	-1.12958	-1.2218	-0.0468854	-0.306814	-0.151009	K02G10.7a.1; K02G10.7b.1; K02G10.7c.1; K02G10.7d.1	aqp-8	protein_coding	AQuaPorin or aquaglyceroporin related
WBGene00000177	0.0262683	1.44052	-1.20697	0.141883	-0.0934756	0.0696695	0.0986868	-0.350705	-0.669232	0.284084	-0.169491	-0.448487	-0.134902	-0.297096	-0.10041	-0.105884	-0.167947	0.0168565	-0.347095	-0.233937	K07A1.16a.1; K07A1.16b.1	aqp-9	protein_coding	Aquaporin
WBGene00000178	-0.0866149	0.768651	-0.280942	-0.024041	0.274498	0.200675	0.362713	0.0761986	-1.01871	0.496768	-0.429558	-0.562892	-0.491797	-0.168352	-0.481715	-0.199119	-0.151728	-0.0547363	-0.342482	-0.476597	ZK1321.3.1	aqp-10	protein_coding	Putative aquaporin-10
WBGene00000179	-0.0253463	0.972342	-0.237095	0.434438	-0.253924	-0.214545	0.12119	0.0660266	-0.0488209	0.465626	-0.565618	-1.19	-0.431202	-0.741145	-0.497065	-0.260571	-0.263543	-0.0112999	-0.267765	-0.463646	ZK525.2.1	aqp-11	protein_coding	Aquaporin
WBGene00000180	0.102004	0.64689	-0.472411	0.00206417	0.168645	0.0616622	-0.158137	0.0654661	-0.560628	0.808289	-0.196285	-0.3695	-0.0158842	0.152567	-0.105885	-0.000889649	-0.162204	-0.0156026	-0.101411	-0.00778981	ZK1320.6.1	arc-1	protein_coding	E3 ubiquitin-protein ligase arc-1
WBGene00000181	-0.088713	0.861611	-0.0579327	0.0907047	0.165767	0.103599	0.563152	0.0307675	-0.0228508	0.877718	-0.109778	-0.340757	-0.176448	-0.0138888	-0.208112	-0.08454	-0.161664	-0.0903952	0.129549	-0.110895	F01G4.2a.1; F01G4.2b.1; F01G4.2b.2	ard-1	protein_coding	Alcohol/Ribitol Dehydrogenase family
WBGene00000182	-0.0637326	0.281285	0.163122	-0.0385447	-0.00363855	0.0524854	0.509375	0.178592	-0.171333	-0.218851	-0.460343	-0.217675	-0.221226	-0.230623	-0.232893	-0.0572226	-0.0818077	-0.0321955	-0.290427	-0.369852	B0336.2.1; B0336.2.2; B0336.2.3	arf-1.2	protein_coding	ADP-ribosylation factor 1-like 2
WBGene00000183	-0.154867	0.507196	0.129305	-0.0277526	-0.0712612	0.0643726	0.327448	0.193853	-0.297585	0.173459	-0.218836	-0.082475	-0.187783	-0.25559	-0.13989	-0.0778842	-0.100788	-0.0247276	-0.247103	-0.340499	F57H12.1.1	arf-3	protein_coding	ADP-Ribosylation Factor related; ADP-ribosylation factor related (20.5 kD) (Arf-3)
WBGene00000184	-0.0817301	8.31345e-05	0.270016	0.043967	-0.160856	-0.16197	0.450856	0.195852	-0.266645	-0.0678297	-0.184839	-0.0600702	-0.0837928	-0.473665	-0.018741	0.0347102	-0.0497783	-0.00320556	0.0928268	-0.0390306	Y116A8C.12.1	arf-6	protein_coding	ADP-Ribosylation Factor related
WBGene00000186	-0.175139	-0.00472283	0.493544	-0.12022	-0.0655194	-0.180358	0.263706	-0.0506633	0.00636169	-0.55101	0.0378953	0.185662	0.0706832	-0.171385	0.103401	-0.0216024	0.0477733	0.0725358	0.0496806	0.125025	C01C7.1a.1; C01C7.1b.1	ark-1	protein_coding	Ack-related non-receptor tyrosine kinase
WBGene00000187	-0.0920295	0.449272	0.0774993	0.0498953	0.21968	0.619876	0.199352	0.0686718	-0.119028	-0.354554	-0.0401352	-0.0737718	-0.0754965	0.188184	-0.0439424	-0.00620509	-0.05593	-0.0176961	-0.0387876	-0.112784	F54C9.10.1; F54C9.10.2	arl-1	protein_coding	ADP-ribosylation factor-like protein 1
WBGene00000188	0.0295342	1.21157	0.112587	0.0557202	1.29713	-0.380904	-0.155185	-0.0277166	0.306513	0.486491	0.424133	0.475323	-0.0341293	0.728898	0.141594	-0.00150313	-0.0139858	0.00155396	-0.232953	0.0188394	F19H8.3.1	arl-3	protein_coding	ADP-ribosylation factor-like protein 3
WBGene00000189	-0.0542065	-0.19042	0.455991	0.0660417	0.0955889	0.834503	-0.0549046	0.128993	-0.0876441	-0.353926	-0.111078	0.0499877	-0.0235814	-0.199175	-0.0415758	0.0606708	0.00435125	-0.0237689	0.131474	0.189057	ZK632.8.1	arl-5	protein_coding	ADP-ribosylation factor-like protein 5
WBGene00000190	0.00535442	0.0408822	0.145008	-0.248964	0.0474095	0.966044	-2.13363	-0.82179	-2.63843	-0.158851	0.0967224	-1.40402	-0.383855	-1.29481	-0.452397	-0.0151222	-0.00969909	0.00680349	-0.200104	-0.209651	F45E4.1.1	arf-1.1	protein_coding	ADP-ribosylation factor 1-like 1
WBGene00000191	0.00544725	0.147314	0.349342	-0.0923159	0.0926203	1.36812	-4.62078	-0.548842	-0.527127	0.871407	0.194602	-0.769006	-0.386536	1.17504	-0.22892	-0.0586279	-0.039386	-0.00396969	-0.00209602	-0.0510574	F20D1.5	arl-7	pseudogene	-
WBGene00000192	-0.146168	-0.194168	0.555098	-0.0855659	-0.145821	0.309794	0.243681	0.209891	-0.071393	-0.211957	-0.15529	0.0459181	-0.0925601	-0.28692	-0.0341332	-0.00379883	-0.0144833	-0.0453545	0.194276	0.0175287	Y57G11C.13.1	arl-8	protein_coding	ARF-Like; Novel small G protein indispensable for equal chromosome segregation
WBGene00000195	-0.0276603	-0.0269703	0.516923	-0.285585	-0.0215664	-0.174475	0.209848	0.176952	-0.354413	0.373308	-0.180304	0.267113	-0.00313851	0.0360742	0.0450828	-0.0305738	-0.0338706	0.00297018	-0.0186814	0.0984448	F53H8.2.1	arr-1	protein_coding	Beta-arrestin arr-1
WBGene00000196	-0.147616	-0.00164495	0.0897922	0.0980173	0.0493761	0.137287	-0.0248703	0.0877834	-0.124493	-1.03994	-0.238384	-0.0781753	-0.0695063	-0.138845	-0.0267939	0.0292337	0.107164	0.0157429	0.148589	0.0434247	W02B12.6a.1; W02B12.6b	aars-1	protein_coding	Alanine--tRNA ligase, mitochondrial
WBGene00000197	-0.218541	-0.0086925	0.543227	-0.0106718	-0.200273	-0.371786	0.722019	0.0373135	-0.0850854	-0.710273	-0.278756	-0.0668292	-0.0961671	-0.445931	-0.0401195	-0.08418	-0.0964611	0.0022238	0.146192	-0.0240721	F28H1.3.1; F28H1.3.2; F28H1.3.3; F28H1.3.4	aars-2	protein_coding	Alanine--tRNA ligase, cytoplasmic
WBGene00000198	-0.0839006	1.48294	-0.0696575	-0.0824529	0.654956	-0.036152	0.435943	0.175881	-0.155844	0.831001	-0.00671106	-0.338928	0.141842	0.443661	0.0692702	0.114815	0.112471	0.104266	0.269162	0.0460323	C15F1.6.1	art-1	protein_coding	Probable very-long-chain enoyl-CoA reductase art-1
WBGene00000199	-0.159634	0.263332	0.0723015	-0.203835	-0.105258	-0.130678	0.476025	0.125387	-0.262389	0.129939	-0.468009	-0.0458176	-0.0635402	0.0366868	-0.0345661	-0.00907397	-0.0132152	-0.0116964	0.0943382	0.0696443	Y71F9AL.16.1	arx-1	protein_coding	Actin-related protein 3
WBGene00000200	-0.113181	0.00322824	0.274162	-0.0745247	0.0423483	0.182553	0.555755	0.121968	-0.0552409	0.0160684	0.103938	0.13464	0.0293748	-0.0607902	0.0557521	0.0682256	0.0486294	0.0394219	0.133943	0.0190471	K07C5.1.1	arx-2	protein_coding	Actin-related protein 2
WBGene00000201	-0.180492	0.237727	0.21758	-0.151082	-0.122809	-0.06905	0.291324	0.0754226	-0.456277	0.268175	-0.26918	-0.061034	-0.158765	-0.0854053	-0.090097	-0.0428736	-0.104719	-0.0448121	0.0654993	-0.0470561	Y79H2A.6a.1; Y79H2A.6b.1	arx-3	protein_coding	Actin-related protein 2/3 complex subunit
WBGene00000202	-0.174321	-1.2647	0.442065	0.105004	0.0854819	0.123155	0.560518	0.0389709	-0.155208	-0.980444	-0.0822256	0.211594	0.0860968	-0.213571	0.0161781	0.103251	0.0473026	0.0016919	0.239853	0.0541885	Y6D11A.1.1	exos-4.2	protein_coding	EXOSome (Multiexonuclease complex) component
WBGene00000203	-0.181113	0.0571792	0.241959	-0.0443862	0.231359	0.193081	0.386334	0.157858	-0.140105	0.173424	0.00281767	0.0343298	0.0664919	0.192246	0.117976	0.0935704	0.0345177	0.0457739	0.169696	0.0494345	Y37D8A.1.1	arx-5	protein_coding	Probable actin-related protein 2/3 complex subunit 3
WBGene00000204	-0.147352	0.259413	0.24483	-0.0875213	0.271129	0.284026	0.414588	0.166245	-0.279179	0.0325641	-0.189748	0.0826024	-0.105851	-0.0848217	-0.0858985	-0.0437847	-0.0253974	0.0416097	0.0920338	-0.0525765	C35D10.16.1	arx-6	protein_coding	Probable actin-related protein 2/3 complex subunit 4
WBGene00000205	-0.105213	-0.151521	0.245212	-0.0636762	-0.144537	-0.179675	0.55055	0.079561	-0.22108	-0.00660283	-0.212579	0.254113	0.138481	-0.538822	0.0368706	0.105101	0.0534489	-0.00681831	0.158431	-0.0349725	M01B12.3.1	arx-7	protein_coding	Actin-related protein 2/3 complex subunit 5
WBGene00000206	-0.160328	-1.4396	0.25769	0.0874975	-0.604215	0.243208	0.614104	0.169546	-0.0825513	-0.932923	-0.282742	-0.125492	-0.116879	-0.431601	-0.0881013	0.0341998	0.0191956	-0.0642064	0.288061	-0.0640646	F35G12.10.1; F35G12.10.2	asb-1	protein_coding	ATP Synthase B homolog
WBGene00000207	0.0493216	1.19001	-0.476621	0.0457911	-0.533868	-0.659554	0.0122508	-0.119499	-0.377619	0.968362	0.0930956	-0.459668	-0.116339	-0.432567	-0.191142	-0.151305	-0.19048	-0.0479301	-0.160012	-0.351043	F02E8.1.1; F02E8.1.2; F02E8.1.3	asb-2	protein_coding	ATP Synthase B homolog
WBGene00000208	-0.170079	-0.276328	0.0788297	0.000947095	0.31069	0.173126	0.343313	0.0194842	-0.552319	-0.206963	0.0898914	0.100325	0.0546733	0.246181	0.0664344	0.0790834	0.0421316	0.00861193	0.164893	0.0716256	Y53F4B.15.1	trip-4	protein_coding	ASC-1; ThyRoid hormone receptor Interactor Protein 4 homolog
WBGene00000209	-0.155764	0.118977	-0.13795	0.125192	-0.309282	-0.0518589	0.601201	0.117049	-0.225936	0.237612	-0.350046	-0.376194	0.016318	-0.935456	-0.0146446	0.110983	0.0379958	-0.0811587	0.248748	-0.115051	K07A12.3.1	asg-1	protein_coding	Probable ATP synthase subunit g 1, mitochondrial
WBGene00000210	0.0504905	1.30131	-0.639228	0.227665	-0.154687	-0.251468	0.136792	0.0815381	-0.35531	0.981127	0.0694584	-0.420097	-0.0427929	-0.482438	-0.140866	-0.120173	-0.140481	-0.0244096	0.0582103	-0.184772	C53B7.4.1	asg-2	protein_coding	Probable ATP synthase subunit g 2, mitochondrial
WBGene00000211	0.071442	0.21633	0.297447	0.0630671	-0.865009	0.297502	-0.449512	-0.0853172	0.80145	0.0823557	-0.585792	-0.00478043	-0.552901	-0.730389	-0.589691	-0.488642	-0.575899	0.0217364	-0.405697	-0.170308	B0252.2.1; B0252.2.2	asm-1	protein_coding	Sphingomyelin phosphodiesterase 1
WBGene00000212	0.239139	0.829091	-0.50254	-0.298176	0.638612	-0.0905457	-0.275455	-0.95842	0.157618	2.018	0.407113	0.49539	0.808768	0.758858	0.80964	0.282386	0.552292	-0.00723942	2.23042	2.01561	ZK455.4.1	asm-2	protein_coding	Sphingomyelin phosphodiesterase 2
WBGene00000213	0.00547611	1.28367	2.26689	0.971832	2.16941	-0.372107	0.431583	0.757248	0.025136	0.104963	0.150757	-0.514361	2.32791	1.14004	3.04126	1.37504	1.48235	-0.0124784	0.216973	0.0916237	W03G1.7a.1; W03G1.7b.1	asm-3	protein_coding	Putative sphingomyelin phosphodiesterase asm-3
WBGene00000214	-0.15774	1.22061	0.193774	1.29006	0.042263	-1.30322	-0.482094	-0.66742	-0.678449	1.30813	-0.558189	-0.258366	-0.544954	-0.638118	-0.772956	-0.71217	-0.535787	0.00752656	-1.15261	-0.981717	Y39B6A.20.1; Y39B6A.20.2	asp-1	protein_coding	ASpartyl Protease; Aspartic protease 1
WBGene00000215	0.127026	0.878239	-0.353507	0.731007	-0.158356	-0.250237	-0.378316	-0.08685	0.302888	1.33996	-0.336941	-0.58933	0.111131	-0.851576	-0.0267849	-0.201442	-0.177135	0.0820148	-0.248945	-0.112296	T18H9.2.1	asp-2	protein_coding	ASpartyl Protease
WBGene00000216	0.0240484	0.913083	-0.1806	0.560553	0.561325	-0.447492	-0.500414	-0.29789	-0.0616097	2.39839	0.4122	0.52103	0.397584	0.393218	0.200611	-0.1137	-0.0212508	0.199521	0.209475	0.409084	H22K11.1.1	asp-3	protein_coding	Aspartic protease 3
WBGene00000217	0.158661	0.243967	-0.0527273	-0.135245	1.19768	0.577958	-0.150822	0.173043	0.610872	1.77831	0.791497	-0.0536205	0.489634	1.28314	0.393976	0.200343	0.147703	0.171976	1.30686	0.881329	R12H7.2.1	asp-4	protein_coding	ASpartyl Protease
WBGene00000218	0.212271	0.704904	0.08893	0.45798	-0.134504	-0.729771	-0.938492	-0.514859	0.219046	2.03635	0.0353382	0.111549	0.19525	0.109085	0.0837085	-0.131251	-0.217725	0.0043627	-0.303405	0.141576	F21F8.3.1; F21F8.3.2	asp-5	protein_coding	ASpartyl Protease
WBGene00000219	0.0686689	0.384881	0.10346	0.294103	0.270749	-0.364556	-0.314108	-0.323329	-0.672095	2.21227	-0.0116493	0.554232	0.554257	0.0316724	0.345516	-0.206476	-0.0918198	0.176329	-0.465616	0.00997551	F21F8.7.1	asp-6	protein_coding	Aspartic protease 6
WBGene00000220	0.0791456	-0.294314	0.853517	-0.311239	0.425216	0.382351	-0.152627	-0.859856	-1.00985	-0.0873132	1.66604	1.97907	1.05682	0.220926	0.856755	0.160252	0.0911753	-0.00660988	-0.406467	0.411182	K08F8.2.1	atf-2	protein_coding	ATF (cAMP-dependent transcription factor) family
WBGene00000221	0.157595	1.05681	-0.543834	0.19005	0.0750583	0.224752	-0.364853	0.166523	-0.142139	1.31496	-0.2481	-0.314221	0.0830105	0.18583	-0.0117254	-0.0968447	-0.151283	0.0294666	0.00972602	-0.178337	T04C10.4.1; T04C10.4.2	atf-5	protein_coding	ATF (cAMP-dependent transcription factor) family
WBGene00000222	-0.0144214	0.418407	0.141394	-0.272734	0.293669	0.100058	-0.128753	-0.180945	-0.242414	0.0951684	-0.0559546	0.601799	0.145748	0.459246	0.107405	0.0866278	0.185573	0.0478032	0.0767942	0.314093	F45E6.2.1	atf-6	protein_coding	ATF (cAMP-dependent transcription factor) family
WBGene00000223	-0.110271	0.399864	0.139382	0.0375015	0.113565	-0.0121775	0.0322658	0.131928	0.0578799	-0.0722105	-0.140203	-0.122381	-0.0386828	0.265694	-0.0932047	-0.0204804	0.00576245	-0.0256712	0.00678135	0.129816	C07G2.2a.1; C07G2.2b.1; C07G2.2c.1; C07G2.2c.2; C07G2.2d.1	atf-7	protein_coding	ATF (cAMP-dependent transcription factor) family
WBGene00000224	0.241143	0.746223	-0.314502	0.161724	0.500074	-0.40993	-0.158767	-0.57119	-0.511255	0.969102	0.762236	0.208658	-0.0805761	0.802707	-0.0129974	-0.13881	-0.257016	-0.0194174	-0.1482	0.0710324	F26D10.9a.1; F26D10.9b.1	atgp-1	protein_coding	Amino acid Transporter GlycoProtein subunit
WBGene00000225	0.26268	0.971959	-0.607065	0.111765	-0.124247	-0.567182	-0.195058	-0.364288	0.225861	0.0979243	0.246487	-0.234214	-0.229778	-0.0530946	-0.319589	-0.174502	-0.377104	-0.0452013	-0.149247	-0.0856798	C38C6.2a.1; C38C6.2b.1; C38C6.2c.1; C38C6.2c.2	atgp-2	protein_coding	Amino acid Transporter GlycoProtein subunit
WBGene00000226	-0.156799	-0.646157	0.0768032	0.139259	-0.344683	-0.950405	0.533693	0.165974	0.0328692	-1.66794	-0.120157	-0.142921	-0.0565781	-0.154373	0.0125063	0.0158492	0.0177502	0.00255635	0.0283073	0.0111412	T06E4.3a.1; T06E4.3b.1; T06E4.3b.2; T06E4.3c.1	atl-1	protein_coding	Serine/threonine-protein kinase ATR
WBGene00000227	-0.148984	-0.356849	0.542243	-0.0992102	0.102923	-0.738283	0.382576	0.0429138	-0.0377754	-1.02341	-0.0154684	0.340556	0.0915056	0.334013	0.0121159	0.0784233	0.199374	-0.0309754	0.0593186	0.270647	Y48G1BL.2a.1; Y48G1BL.2b.1	atm-1	protein_coding	Serine/threonine-protein kinase ATM
WBGene00000228	0.656712	0.810778	-0.593462	0.0459469	0.332027	-0.771353	-0.112145	-0.223348	-0.562608	0.740014	-0.122619	-0.475232	-0.256248	0.0924698	-0.203918	-0.194631	-0.229116	-0.00332846	0.00216839	-0.0592838	W04D2.1a.1; W04D2.1b.1; W04D2.1c.1; W04D2.1d.1	atn-1	protein_coding	AcTiniN
WBGene00000229	-0.152359	0.834735	-0.13258	-0.043699	-0.0599141	-0.507846	0.552937	0.122122	-0.0977838	0.407766	-0.292829	-0.384647	-0.211462	-0.357475	-0.21664	-0.160701	-0.104506	-0.0789596	-0.0866853	-0.323882	C34E10.6.1; C34E10.6.2; C34E10.6.3	atp-2	protein_coding	ATP synthase subunit beta, mitochondrial
WBGene00000230	-0.15258	0.762277	-0.223023	0.1439	-0.0441467	-0.213625	0.415253	0.0589338	-0.290543	0.70534	0.0194113	-0.194705	-0.115252	-0.349061	-0.150896	-0.0555186	-0.0943214	-0.0644111	0.0839575	-0.20831	F27C1.7a.1; F27C1.7a.2; F27C1.7a.3; F27C1.7a.4; F27C1.7a.5; F27C1.7b.1	atp-3	protein_coding	ATP synthase subunit
WBGene00000231	-0.219412	0.625148	0.404817	-0.327948	0.0932078	-0.317255	0.481271	0.14029	-0.223064	-0.161834	-0.0763854	0.0700868	-0.157698	0.180544	-0.13842	-0.0922506	-0.0849717	-0.0938363	-0.124154	-0.0302009	D2045.1a.1; D2045.1b.1; D2045.1c.1; D2045.1d.1	atx-2	protein_coding	Ataxin-2 homolog
WBGene00000232	0.058622	0.448169	-1.49332	0.153088	-0.270911	0.165117	-0.637312	-0.389309	0.577578	-0.970131	0.0875283	-0.831228	-0.608565	-0.212343	-0.577968	-0.134777	-0.387721	-0.06895	-0.388919	-0.069606	B0207.12a.1; B0207.12a.2; B0207.12b.1; B0207.12c.1	avr-14	protein_coding	-
WBGene00000233	0.172227	0.691175	-0.553811	0.27597	0.257469	-0.0302833	-0.536493	0.00271055	0.120942	0.50393	-0.0743767	0.226839	-0.176804	0.565263	-0.167017	-0.139394	-0.194515	0.00235069	-0.0529937	-0.0273241	R11G10.1a.1; R11G10.1b.1; R11G10.1b.2; R11G10.1c.1	avr-15	protein_coding	-
WBGene00000235	-0.112123	-0.290618	0.310703	0.306286	-0.0827195	0.213557	0.614474	0.214565	-0.712947	-0.609478	-0.137004	-0.0954743	-0.0926725	-0.56562	-0.0881932	0.0107096	-0.0151764	-0.0606356	-0.0240131	-0.257011	B0464.7.1	baf-1	protein_coding	Barrier-to-autointegration factor 1
WBGene00000236	-0.125011	0.394902	0.599826	0.0889374	0.00718359	0.300432	0.451421	0.0999078	-0.2261	-0.432622	-0.0915223	0.18098	0.068567	0.00938576	0.114267	0.0778392	0.0756185	0.0461461	0.108805	-0.0697452	F57B10.11.1	bag-1	protein_coding	BAG family molecular chaperone regulator 1
WBGene00000237	-0.00755398	0.386163	-0.187341	-0.329528	0.26438	-0.130443	-0.106652	-0.268061	-0.16651	0.953114	0.759973	0.554124	1.11397	0.30103	1.20683	0.134589	0.113846	0.0150137	0.0720622	0.215217	Y71F9AR.1.1	bam-2	protein_coding	BAM-2
WBGene00000238	0.338337	0.644882	-1.07085	-0.665922	-0.466983	-0.527031	-0.316656	0.102692	-0.276103	0.500471	-0.142559	-0.278094	-0.131505	-0.0773274	-0.0426727	-0.178663	-0.0919604	-0.0331864	-0.0152514	0.00844102	C54D1.6.1	bar-1	protein_coding	Beta-catenin/armadillo-related protein 1
WBGene00000239	0.0191789	1.33226	-0.433499	0.489693	-0.108993	-0.0231834	0.130755	-0.0512752	0.253168	0.388832	-1.01771	-1.54047	-0.740841	-0.731886	-0.801568	-0.398975	-0.604605	-0.0578142	-0.610723	-0.808525	C05D2.4a.1; C05D2.4b.1	bas-1	protein_coding	Biogenic Amine Synthesis related
WBGene00000240	0.990758	1.27141	-0.369423	0.221881	1.03551	-0.0139091	-0.856694	0.602982	-0.524508	1.04	0.187042	-0.565451	0.288067	0.624013	0.209699	0.029829	0.0134445	-0.0284993	0.534894	0.0956951	K08F8.4a.1; K08F8.4b.1	pah-1	protein_coding	Phenylalanine-4-hydroxylase
WBGene00000242	0.00486503	-0.571917	-0.120835	0.00154317	-0.651108	0.046298	-0.0357657	-0.286307	0.237854	-0.211706	0.530365	-0.061946	0.105762	0.428162	0.0149883	-0.00339487	-0.00294092	0.00700151	-0.0913993	0.0473621	F20D12.3.1	bbs-2	protein_coding	Bardet-Biedl syndrome 2 protein homolog
WBGene00000244	0.0179303	0.0019894	0.147683	-0.0282067	0.78841	0.245108	-0.325374	0.10785	0.13405	0.176384	0.423616	-0.0468373	-0.0414772	0.10826	0.0600762	0.000578727	0.0298865	-0.0150195	0.0200184	0.0530334	T25F10.5.1	bbs-8	protein_coding	Tetratricopeptide repeat protein 8
WBGene00000245	0.300559	0.60943	-0.665616	0.127883	-0.392428	-0.119006	-0.216444	0.382251	0.690183	0.353567	-0.227794	-0.556814	-0.0960148	-0.673942	-0.145266	-0.181517	-0.110072	-0.00978322	-0.0400334	-0.0549086	T13C5.5.1; T13C5.5.2	bca-1	protein_coding	Beta carbonic anhydrase 1
WBGene00000246	0.145942	1.4971	-1.98765	0.0895387	0.654349	-0.0804924	-0.901142	0.41289	-0.526581	0.198901	0.0265245	-1.65217	0.0773218	-0.263807	0.127438	-0.0129985	0.061001	0.00380202	0.301282	0.0879575	M7.3.1	bcc-1	protein_coding	BiCaudal C (Drosophila) homolog
WBGene00000247	-0.126113	0.525553	0.66813	0.242025	0.198267	0.582787	0.325399	0.111805	-0.0250916	0.801919	0.274704	0.134919	0.185872	0.0591381	0.152751	0.101631	0.103947	0.0899218	0.0827712	0.149268	T19E7.3a.1; T19E7.3b.1	bec-1	protein_coding	Beclin homolog
WBGene00000248	0.0582471	0.310998	-0.168579	-0.214451	-0.715533	-0.0708118	-1.35326	-0.148633	-0.0293003	-0.194202	-0.17432	-0.165988	-0.182043	-0.457629	-0.151973	-0.146347	-0.189229	-0.0216691	-0.313745	-0.101186	C54C6.2.1	ben-1	protein_coding	Tubulin beta chain
WBGene00000249	-0.170605	-0.727347	0.467272	-0.0370235	-0.393644	0.417567	0.56829	0.384862	-0.0567231	-0.62064	-0.253141	0.417145	-0.051788	-0.533451	0.00196915	0.0250712	0.00111743	0.00297097	0.126035	-0.0418337	T27F2.3.1	bir-1	protein_coding	Chromosomal passenger complex protein bir-1
WBGene00000250	-0.171492	-2.35259	0.434354	-0.189172	0.579672	-0.263832	0.291509	0.0361918	-0.064426	-0.598418	0.465116	0.897282	0.866702	0.747926	0.78282	0.173437	0.176856	0.601415	0.562359	0.347748	C50B8.2.1	bir-2	protein_coding	Baculoviral IAP repeat-containing protein bir-2
WBGene00000251	0.0294982	-5.39068	-5.69014	-0.0151248	-0.0455299	-1.71586	-0.135506	-0.149752	-0.268592	-0.359828	1.84789	-0.141424	-0.13202	-0.878297	0.156222	0.0632514	-0.0969792	-0.0277419	-0.00613223	0.00812306	C09G5.6.1; C09G5.6.2	bli-1	protein_coding	Cuticle collagen bli-1
WBGene00000252	0.0412126	-2.18039	-8.43568	-0.121389	0.335369	-2.5248	-0.0255162	-0.00952707	-0.0597054	-0.331343	-0.0500544	-0.0280462	-0.458151	-0.57678	-0.106349	0.0273934	-0.0943649	-0.0247038	0.0387566	0.0114192	F59E12.12.1	bli-2	protein_coding	BLIstered cuticle
WBGene00000253	0.126589	0.279921	-0.382248	-0.159581	0.21605	-0.237451	-0.641002	-0.252728	0.30573	0.0485354	-0.0561791	-0.00680347	-0.0031183	0.340641	0.00258231	-0.0966322	-0.106894	-0.0202011	-0.299748	-0.10667	F56C11.1.1	bli-3	protein_coding	Dual oxidase 1
WBGene00000254	-0.0836543	-0.203139	-0.0744938	-0.0366411	-0.0411447	-0.0349119	0.291919	0.0463756	-0.0336352	-0.520436	-0.0126227	-0.0544578	-0.0270418	-0.134235	0.0239675	-0.0181533	-0.0406013	0.0782752	-0.107259	-0.083122	K04F10.4a.1; K04F10.4a.2; K04F10.4b.1; K04F10.4b.2; K04F10.4c.1; K04F10.4c.2; K04F10.4d.1; K04F10.4d.2; K04F10.4e.1; K04F10.4e.2; K04F10.4f.1; K04F10.4f.2; K04F10.4g.1; K04F10.4g.2; K04F10.4h.1; K04F10.4h.2; K04F10.4i.1; K04F10.4i.2; K04F10.4j.1; K04F10.4j.2	bli-4	protein_coding	Endoprotease bli-4
WBGene00000255	0.0219587	0.148449	-0.312035	0.0404058	0.188187	0.0431721	-0.196483	-1.03215	0.153407	0.214249	-0.0429932	-0.0272737	-0.0996912	-0.168373	-0.155286	-0.037742	-0.0940067	-0.00248157	-0.15552	-0.00254328	F45G2.5.1	bli-5	protein_coding	Kunitz-type protein bli-5
WBGene00000256	1.24354	-5.66467	-1.92858	-0.0502027	-0.375721	-1.69449	-0.0201558	-0.0560343	-3.75637	1.22402	3.69741	0.100882	1.39934	-0.154202	1.15461	1.26725	1.35705	-0.0870891	0.557417	-0.0383281	Y73B6BL.34.1	bli-6	protein_coding	BLIstered cuticle
WBGene00000257	-0.246506	-1.67199	0.311697	-0.145321	-0.681772	0.0718526	0.784905	0.194093	-0.159374	-1.2011	-0.237715	0.144783	-0.0572486	-0.102592	-0.0271172	-0.0267605	-0.0148296	0.0258111	-0.0441195	-0.0317742	F23B12.8a.1; F23B12.8a.2; F23B12.8b.1; F23B12.8b.2	bmk-1	protein_coding	Kinesin-like protein
WBGene00000259	-0.130522	0.168792	-0.0342227	-0.00264541	0.20454	0.524659	-0.603634	-0.0381979	-0.25934	-0.546455	-0.11072	0.0343714	0.033699	-0.121799	0.0866012	0.0327065	0.0984118	0.0738471	0.0903122	0.0255639	F13H8.10a.1; F13H8.10b.1; F13H8.10c.1; F13H8.10c.2	bpl-1	protein_coding	Biotin Protein Ligase
WBGene00000262	-0.0331529	-0.19343	1.37861	-0.0812108	-0.308539	0.416299	0.0183103	0.0777683	0.240631	-0.508838	0.151056	0.186561	-0.340585	-0.518626	-0.176139	-0.0368365	-0.0886197	0.0176895	0.00077629	0.0170169	F54B11.6.1	bra-1	protein_coding	BMP Receptor Associated protein family
WBGene00000263	-0.103156	0.879358	-0.252603	0.1083	-0.189464	-0.197502	0.400796	0.0470984	-0.27827	0.811379	0.14984	-0.0879491	0.00819747	-0.57934	-0.0284142	0.0476805	-0.0290499	-0.0222955	0.0545508	-0.236929	F23H11.5.1	F23H11.5	protein_coding	-
WBGene00000264	-0.17757	-2.08679	0.306819	-0.216303	-0.4543	0.0247797	0.513428	0.102341	-0.0374064	-1.07238	-0.251136	0.080067	0.0151408	-0.0120569	0.03043	0.0904069	0.144621	-0.0178106	0.230534	0.112424	C36A4.8a.1; C36A4.8b.1	brc-1	protein_coding	Breast cancer type 1 susceptibility protein homolog
WBGene00000265	-0.158982	-1.83972	0.440219	-0.160392	-0.051953	-0.272113	0.425274	0.309399	-0.0530038	-1.4097	-0.189125	0.122521	0.155426	0.213712	0.15893	0.0261816	0.195283	0.0747162	0.293104	0.219597	K04C2.4.1; K04C2.4.2	brd-1	protein_coding	BRCA1-associated RING domain protein 1
WBGene00000266	0.156919	0.235298	-0.838	-0.269324	0.0541771	-0.0337021	-0.00241718	-0.617851	-0.126978	0.868097	-0.0281	-0.479527	-0.217531	-0.40231	-0.342028	-0.176605	-0.175534	-0.0492895	-0.194245	0.0079174	C53B4.7a.1; C53B4.7a.2; C53B4.7b.1; C53B4.7c.1; C53B4.7c.2; C53B4.7d.1; C53B4.7e.1	bre-1	protein_coding	GDP-mannose 4,6 dehydratase 1
WBGene00000267	0.035928	0.558287	-0.342979	-0.00345685	0.233883	0.13985	-0.00891455	-0.130933	-0.0323385	0.469833	0.150187	-0.566667	0.141818	-0.181376	0.175622	0.0925388	0.0321683	0.0258144	-0.000961018	0.0728364	Y39E4B.9a.1; Y39E4B.9b.1; Y39E4B.9c.1; Y39E4B.9d.1	bre-2	protein_coding	Beta-1,3-galactosyltransferase bre-2
WBGene00000268	-0.133847	-0.495067	0.0167173	-0.154103	-0.197865	0.267978	0.434745	-0.13667	0.132911	-0.0111117	0.130742	0.282051	0.126927	0.236136	0.148838	0.0703679	0.0732125	0.0444455	-0.0534031	-0.0672894	B0464.4a.1; B0464.4a.2; B0464.4b	bre-3	protein_coding	Beta-1,4-mannosyltransferase bre-3
WBGene00000269	-0.12532	0.401345	-0.0639067	0.0223264	-0.031798	0.198965	-0.127057	-0.112822	-0.223391	-0.158587	0.132505	0.0200736	-0.0705234	0.102615	0.033486	0.0519429	-0.0249189	-0.0316771	-0.0752306	-0.0119172	Y73E7A.7a.1; Y73E7A.7a.2; Y73E7A.7b.1; Y73E7A.7b.2	bre-4	protein_coding	Beta-1,4-N-acetylgalactosaminyltransferase bre-4
WBGene00000270	-0.142455	-0.932332	0.387738	-0.198655	0.51935	0.754177	-0.238516	0.386045	-0.144721	-0.468907	-0.422081	0.0592421	0.049721	0.328371	0.0354438	0.0490912	0.0489314	-0.00206992	0.13613	0.0165512	T12G3.8a.1; T12G3.8b.1	bre-5	protein_coding	Beta-1,3-galactosyltransferase bre-5
WBGene00000271	-0.186013	-0.888458	0.448109	-0.0907156	0.216879	-0.0602189	0.589076	0.104003	-0.0696021	-1.09508	-0.0681297	0.172045	0.0458053	0.269651	0.0516306	0.0713783	0.099385	0.00474665	0.213274	0.116827	F45E12.2a.1; F45E12.2b.1	brf-1	protein_coding	BRF (Transcription factor) homolog
WBGene00000273	0.777891	0.434712	0.0384212	-0.00982766	1.17249	-0.10571	-1.41423	-0.205471	0.173822	1.29708	0.93835	0.513065	0.691162	1.37906	0.660001	0.194312	0.1521	-0.00424216	0.478827	0.526009	Y79H2A.1a.1; Y79H2A.1b.1; Y79H2A.1c.1; Y79H2A.1d.1; Y79H2A.1e.1	brp-1	protein_coding	Bypass of Response to Pheromone in yeast
WBGene00000274	-0.151333	-0.627658	0.43751	-0.0795179	0.0159497	-0.461983	0.557179	0.131146	-0.0649895	-0.972571	-0.0524688	0.211198	0.0854926	-0.0146478	0.0535628	0.0944476	0.131619	0.0699983	0.159696	0.139469	F15D4.1.1	btf-1	protein_coding	BTAF (TBP-associated factor) homolog
WBGene00000275	-0.221747	-1.97433	0.443734	-0.0637547	-0.178044	-0.252408	0.72528	0.14777	-0.105949	-1.23721	-0.163456	0.355215	0.0946854	0.0421342	0.0244982	0.019907	0.0634421	0.0491432	0.182097	0.111246	R06C7.8.1	bub-1	protein_coding	Mitotic checkpoint serine/threonine-protein kinase bub-1
WBGene00000276	-0.145191	-0.0681413	-0.00288211	0.0219448	0.153761	-0.0238271	0.707828	-0.130385	-0.302103	-0.299116	0.0877807	-0.0914765	-0.0856961	0.237788	-0.14027	0.0210213	0.0485782	-0.0906972	0.0632556	-0.235363	F57B9.5.1	byn-1	protein_coding	Cell adhesion protein byn-1
WBGene00000277	0.438602	0.498128	-0.333159	-0.281326	0.458915	-0.158017	-0.509472	-0.300429	-0.218372	0.938832	0.278072	0.0121065	0.249766	0.687853	0.153718	-0.090368	-0.175214	-0.0510795	-0.0716656	0.155876	C23H4.1.1; C23H4.1.2; C23H4.1.3; C23H4.1.4	cab-1	protein_coding	-
WBGene00000279	-0.0174255	-0.217979	-0.156422	-0.00581361	0.124554	-0.702408	0.474834	-0.987978	0.234402	-0.397474	0.37699	-0.08137	-0.304389	-0.358084	-0.0896869	-0.0291351	-0.0736803	0.0199484	0.226337	0.047699	F54D8.4a.1; F54D8.4b.1	cah-1	protein_coding	Putative carbonic anhydrase-like protein 1
WBGene00000280	0.0332531	0.593969	-0.167542	0.0391443	-0.537048	-0.104983	-0.22817	-1.08115	0.176739	-0.0885269	0.0794181	-0.12018	0.0483396	-0.326797	0.0973564	-0.0151006	-0.00743353	0.00122963	-0.141638	0.00756318	D1022.8.1	cah-2	protein_coding	Putative carbonic anhydrase-like protein 2
WBGene00000281	-0.0226638	0.670498	-0.665045	-0.000788907	-0.506785	-0.573212	-0.0686537	0.268427	-0.189567	0.582567	-0.779095	-0.361218	-0.170321	-0.728498	-0.331728	-0.206664	-0.209035	-0.011821	-0.343875	-0.181943	K05G3.3.1	cah-3	protein_coding	Putative carbonic anhydrase 3
WBGene00000282	0.329875	0.757572	-0.525817	0.070204	-0.132379	-0.161862	-0.633909	0.13819	1.39859	1.09917	-0.549067	0.215168	-0.0261269	0.345639	-0.0642289	-0.17534	-0.282041	-0.0532345	0.0835363	0.0669248	R01E6.3a.1; R01E6.3b.1	cah-4	protein_coding	Carbonic AnHydrase
WBGene00000283	-0.0935024	0.714596	-0.913836	0.913337	-0.408314	-0.11081	0.652195	0.327761	0.063423	0.0119584	-0.944783	-1.31831	-0.736553	-0.62801	-0.763745	-0.310647	-0.490728	-0.0710618	-0.261688	-0.277014	R173.1.1	cah-5	protein_coding	Putative carbonic anhydrase 5
WBGene00000284	0.0492055	0.593061	-0.292746	0.0511952	0.250237	-0.711395	-0.314103	-0.756853	0.396276	0.215537	0.0935113	0.208064	0.121039	0.419943	0.256897	0.0102686	-0.0180124	-0.00648513	-0.440161	0.0715096	T28F2.3.1	cah-6	protein_coding	Carbonic AnHydrase
WBGene00000285	0.0540358	0.135684	-0.808263	-0.00725683	0.712161	0.308958	-0.0866159	-0.0742604	-0.158248	0.898445	-0.00296895	0.208552	0.297544	0.325358	0.115582	-0.064073	-0.113601	-0.00779864	-0.214447	-0.0412013	C13C12.1a.1; C13C12.1b.1	cal-1	protein_coding	Calmodulin-like protein
WBGene00000286	0.0696912	0.609015	-0.199125	0.024885	0.33757	0.242286	-0.607487	-0.415497	0.266044	1.06993	0.079851	0.340842	0.0176436	0.31706	-0.290803	-0.122245	-0.276257	-0.0118144	-0.175864	0.107969	C18E9.1.1	cal-2	protein_coding	CALmodulin related genes; Calmodulin-like protein
WBGene00000288	0.0642549	0.96103	-0.777399	-0.034416	1.06259	-0.0200362	-0.419375	-0.4082	-0.0743425	-0.270415	-0.141858	-0.131327	-0.125467	0.553862	-0.422295	-0.191396	-0.17957	-0.0214639	-0.136521	0.0606303	T07G12.1a.1; T07G12.1b.1; T07G12.1c.1	cal-4	protein_coding	CALmodulin related genes
WBGene00000289	-0.0767575	-0.340707	1.02644	-0.156425	0.147331	0.0374656	0.175903	0.257608	0.0741576	-0.424119	-0.12721	0.784615	0.178222	-0.0952063	0.168541	0.107762	0.130825	0.0353313	0.156935	0.439504	C01G6.8a.1; C01G6.8b.1; C01G6.8c.1	cam-1	protein_coding	Tyrosine-protein kinase receptor cam-1
WBGene00000292	-0.129495	0.11672	0.117702	-0.0303179	0.0946713	0.217943	0.413889	0.10881	-0.257174	0.160807	-0.153544	0.0718572	0.0631638	-0.0532629	0.0476521	0.0271781	-0.00370241	-0.00380007	0.0378224	-0.00236256	D2024.6.1; D2024.6.2	cap-1	protein_coding	F-actin-capping protein subunit alpha
WBGene00000293	-0.103285	0.0519345	0.123771	-0.0503756	-0.0687897	-0.0112036	0.322983	0.0670646	-0.288067	0.139252	-0.126203	0.00426421	-0.0663812	-0.0192433	-0.0681158	-0.0407106	-0.133009	-0.0587339	-0.0739114	-0.0863553	M106.5.1	cap-2	protein_coding	F-actin-capping protein subunit beta
WBGene00000294	0.0628844	0.16697	0.137768	-0.150439	0.278222	-0.464755	-0.0641312	-0.129546	-0.133241	0.665927	0.0448755	0.0748829	-0.0405356	0.283217	-0.0399183	-0.121787	-0.153154	-0.0281457	0.0375269	0.0538646	F41G4.2a.1; F41G4.2b.1; F41G4.2b.2	cas-1	protein_coding	Adenylyl cyclase-associated protein
WBGene00000295	0.0184607	0.537016	-0.126496	-0.177479	0.68637	-0.124665	-0.228951	-0.28957	0.281776	-0.0148179	0.200379	-0.0241643	0.272685	0.637086	0.128717	0.0504413	0.036899	0.0209747	-0.2484	-0.084315	W01C8.6a.1; W01C8.6b.1	cat-1	protein_coding	-
WBGene00000298	0.838182	-0.38949	-0.359922	1.25291	0.833979	0.199247	-1.90595	-0.253041	0.126339	0.757961	-0.506655	-0.160389	-0.0863239	-0.331257	0.0514327	-0.407344	-0.502306	-0.0100538	-0.617705	-0.355529	F32G8.6.1	cat-4	protein_coding	GTP cyclohydrolase 1
WBGene00000301	0.31127	-5.68793	2.04856	-0.745501	0.17898	0.348678	0.375515	0.688083	-0.361902	-1.95803	-0.377091	0.34308	-0.0760453	-0.0720502	-0.182532	0.00196064	0.0101748	0.00657139	0.842529	1.27536	T13F2.8a.1; T13F2.8b.1	cav-1	protein_coding	Caveolin-1
WBGene00000302	0.0479305	0.00475544	-0.161194	-1.67462	-0.140544	-0.329586	-0.088693	-0.185851	1.08175	-0.426392	0.436086	0.0950628	-0.0518936	0.184923	-0.082023	-0.0315024	-0.0217875	-0.0213458	0.0884364	0.198968	C56A3.7a.1; C56A3.7b.1; C56A3.7c.1; C56A3.7d.1	cav-2	protein_coding	Caveolin-2
WBGene00000366	-0.0793363	0.18492	0.680595	-0.183866	-0.140156	-0.340451	0.413672	0.0358142	-0.076207	-0.691368	-0.122936	0.309268	-0.0771974	-0.00332697	-0.0979868	0.00986851	0.0733358	-0.0142361	-0.1061	0.102473	R10E11.1a.1; R10E11.1b.1; R10E11.1c.1; R10E11.1c.2	cbp-1	protein_coding	-
WBGene00000367	0.384519	0.591902	-0.488803	0.248553	0.665574	-0.239273	-0.73724	-0.0144859	0.405571	0.0209522	0.040386	-0.0520334	0.148372	0.0548044	0.0585165	-0.0632026	-0.0454442	-0.00916783	0.0199207	0.49762	C54D2.5a.1; C54D2.5a.2; C54D2.5a.3; C54D2.5c.1; C54D2.5c.2; C54D2.5c.3; C54D2.5d.1; C54D2.5d.2; C54D2.5d.3; C54D2.5e.1; C54D2.5e.2; C54D2.5e.3; C54D2.5g.1; C54D2.5g.2; C54D2.5g.3	cca-1	protein_coding	Voltage-dependent T-type calcium channel subunit alpha
WBGene00000368	0.111818	0.516839	-0.898688	0.0280029	-0.177445	-0.222493	-0.24984	-0.544625	-0.0759656	0.448547	-0.306567	-0.624068	-0.416049	0.0504578	-0.28871	-0.0895365	-0.142062	-0.0849286	-0.603513	-0.197013	T28F2.5.1	ccb-1	protein_coding	Calcium Channel, Beta subunit
WBGene00000369	-0.161942	-0.241648	0.443388	-0.102372	-0.107101	0.0502666	0.719343	0.209338	-0.098678	-0.41921	-0.18091	0.212413	-0.039608	-0.0432851	-0.0638761	0.0123922	0.0235036	-0.117623	0.0615388	-0.0442428	Y56A3A.20.1	ccf-1	protein_coding	CCR4-NOT transcription complex subunit 7
WBGene00000370	0.349491	0.355341	-0.737625	0.000885067	0.867325	-0.393072	-0.909788	-0.554353	-0.108365	1.46959	-0.0331533	0.269907	0.554613	1.04888	0.41646	0.0542247	0.0315421	-0.00414241	0.0886913	0.127591	Y73F8A.6.1	ccg-1	protein_coding	Conserved Cysteine/Glycine domain protein
WBGene00000371	-0.0788479	0.795376	-0.276421	0.194987	0.636813	-0.103992	0.33459	0.0750212	-0.243183	0.711016	-0.116642	-0.205436	-0.116596	0.428768	-0.112703	-0.039933	-0.0905059	-0.0475503	0.0583287	-0.262717	F26E4.9.1; F26E4.9.2; F26E4.9.3	cox-5B	protein_coding	Cytochrome OXidase assembly protein
WBGene00000373	0.657297	0.707006	-0.170467	0.570101	-1.13744	1.41179	-2.70193	-0.278146	-0.808342	-0.345618	-1.62407	-1.6788	-0.162492	-0.894521	-0.374385	-0.260284	-0.419951	-0.0268533	-0.0951975	-0.0663284	F08F3.7.1	cyp-14A5	protein_coding	CYtochrome P450 family
WBGene00000374	-0.0150735	0.796139	-0.475995	-0.0406122	0.285678	0.778444	-0.301936	-0.0784827	-0.59535	0.5152	0.0241278	-0.462369	0.208842	0.29576	0.147406	0.0496311	0.0506902	0.139206	0.0991416	0.0239338	C01F6.3	cyp-31A1	pseudogene	-
WBGene00000375	-0.0449697	-0.298181	0.327862	0.00842773	0.236322	0.467091	-0.230195	0.290999	-0.170331	-0.137297	-0.155139	0.226217	0.13261	0.214008	0.169104	0.0644549	0.112189	0.0428804	0.381845	0.177091	ZK177.5.1; ZK177.5.2	cyp-44A1	protein_coding	Probable cytochrome P450 CYP44
WBGene00000376	-0.150688	-0.612571	0.812934	-0.199421	0.00438341	-0.12038	0.372122	0.193497	0.0275937	-1.00008	-0.133231	0.499769	0.0262257	-0.0407696	0.0250636	0.0524181	0.0844668	-0.0160761	0.0580952	0.0823638	ZC518.3a.1; ZC518.3b.1; ZC518.3c.1; ZC518.3c.2; ZC518.3d.1; ZC518.3e.1	ccr-4	protein_coding	CCR (Yeast CCR4/NOT complex component) homolog
WBGene00000377	-0.192352	0.290161	0.481433	0.126201	-0.145034	0.091211	1.10068	0.156204	-0.0544588	-0.359686	-0.436745	-0.354888	-0.294505	-0.510399	-0.264976	-0.10326	-0.164634	-0.060531	0.1086	-0.24912	T05C12.7.1	cct-1	protein_coding	T-complex protein 1 subunit alpha
WBGene00000378	-0.280787	0.222821	0.393109	0.0574761	-0.132133	-0.043515	0.980237	0.221582	-0.144822	-0.477313	-0.434227	-0.412057	-0.268775	-0.570096	-0.197434	-0.101856	-0.0534826	-0.0397681	0.0968124	-0.205395	T21B10.7.1; T21B10.7.2; T21B10.7.3	cct-2	protein_coding	T-complex protein 1 subunit beta
WBGene00000379	-0.194863	0.310019	0.272457	0.163091	-0.0798773	0.15938	0.780918	0.161759	-0.178592	-0.311398	-0.276673	-0.321349	-0.2828	-0.348374	-0.212575	-0.0793561	-0.0669984	-0.023012	0.115122	-0.199127	K01C8.10.1; K01C8.10.2	cct-4	protein_coding	T-complex protein 1 subunit delta
WBGene00000380	-0.193396	0.287865	0.418036	0.305401	-0.0945251	-0.0626352	0.54105	0.224123	-0.101926	-0.312967	-0.399496	-0.725978	-0.37995	-0.394212	-0.342749	-0.127629	-0.10965	-0.124702	0.0239297	-0.24793	C07G2.3a.1; C07G2.3a.2; C07G2.3b.1; C07G2.3b.2; C07G2.3b.3; C07G2.3b.4; C07G2.3b.5	cct-5	protein_coding	T-complex protein 1 subunit epsilon
WBGene00000381	-0.218326	0.298125	0.408863	0.144825	0.0340827	-0.056564	0.757133	0.232183	-0.120535	-0.338687	-0.16473	-0.201113	-0.17166	-0.157423	-0.112073	-0.0737259	-0.0752477	-0.000765824	0.10673	-0.214084	F01F1.8a.1; F01F1.8a.2; F01F1.8b.1; F01F1.8b.2	cct-6	protein_coding	T-complex protein 1 subunit zeta
WBGene00000382	-0.175378	-1.03926	0.499341	-0.00821843	0.0254441	0.207272	0.374932	0.158132	0.00485023	-0.963038	-0.153668	0.235938	0.0400287	-0.346229	0.0244061	0.0155878	0.0707424	0.0288849	0.295985	0.0819425	C43E11.10.1	cdc-6	protein_coding	Cell division control protein
WBGene00000383	-0.156299	-0.492362	0.736919	-0.157513	0.137746	-0.021251	0.334288	0.10793	-0.115305	-0.142978	-0.0253378	0.471385	0.0922959	0.125048	0.0677856	-0.00383765	0.0440532	0.157272	0.222278	0.185098	C17G10.4a.1; C17G10.4a.2; C17G10.4c.1; C17G10.4c.2; C17G10.4d.1; C17G10.4e.1; C17G10.4e.2; C17G10.4g.1; C17G10.4h.1	cdc-14	protein_coding	Tyrosine-protein phosphatase cdc-14
WBGene00000386	-0.181798	-2.30702	0.513498	-0.132314	0.211188	0.0941901	0.200579	0.16459	0.188305	-1.17191	-0.14805	0.346824	0.0175692	-0.157613	-0.0160842	0.0730941	0.104141	-0.0796189	0.406187	0.227702	K06A5.7.1; K06A5.7.2	cdc-25.1	protein_coding	M-phase inducer phosphatase cdc-25.1
WBGene00000387	-0.102717	-2.17519	1.71666	-0.524237	0.620353	0.128813	0.295556	0.306796	0.380581	-1.54405	-0.829777	0.569117	-0.178426	-0.340114	-0.133919	0.0528834	0.0774661	-0.0231861	0.443397	0.660764	F16B4.8a.1; F16B4.8b.1; F16B4.8c.1; F16B4.8d	cdc-25.2	protein_coding	M-phase inducer phosphatase cdc-25.2
WBGene00000390	-0.100443	0.0631014	0.343035	-0.276413	0.0476018	0.274584	0.240715	0.0257484	-0.00708631	-0.234697	-0.0859555	0.0340458	-0.0664571	0.241228	-0.0532308	-0.000603973	-0.0163627	-0.0409842	0.0322218	0.000578649	R07G3.1.1	cdc-42	protein_coding	Cell division control protein 42 homolog
WBGene00000391	-0.0419275	0.788794	-0.0931373	-0.0723411	-3.5535	-0.0356499	0.422663	0.531505	-0.248747	-0.360089	-2.12896	-1.66078	-1.07509	-4.12488	-1.30224	-0.247176	-0.517388	-0.00757157	-0.582667	-0.716844	C47D2.2.1	cdd-1	protein_coding	Cytidine deaminase
WBGene00000392	-0.114872	0.398325	0.153335	0.292211	0.266966	0.998021	0.379191	0.0496961	0.152774	0.416867	-0.10464	0.0818266	-0.215863	0.270955	-0.186805	0.0114916	-0.0706815	-0.068628	0.353753	-0.032255	F49E8.4.1	cdd-2	protein_coding	Cytidine deaminase
WBGene00000393	-0.0905748	0.325569	-0.0603072	-0.398645	-0.472368	0.0949964	0.0381182	0.0668025	-0.176919	-0.00754106	-0.368653	-0.176376	-0.454973	-0.208445	-0.449276	-0.276728	-0.286399	-0.0408194	-0.0739738	-0.156801	C15B12.7a.1; C15B12.7b.1; C15B12.7c.1	cdf-1	protein_coding	Cation diffusion facilitator family protein 1
WBGene00000395	-0.0283532	-0.37815	1.26102	-0.173225	0.0689206	0.141313	-0.0886677	0.05725	-0.198164	-1.0668	-0.122275	0.370307	-0.0783263	-0.904133	-0.00222721	0.0149172	0.0114265	0.00163514	-0.842158	0.0582966	ZK112.7.1	cdh-3	protein_coding	Cadherin-3
WBGene00000396	-0.0667483	-0.778063	1.95521	-0.273708	-0.240379	-0.0776832	0.335143	0.281195	-0.409683	-1.8055	-0.243161	0.897929	-0.126338	-0.232615	-0.035402	0.0169734	0.0250278	0.000906394	-0.0904241	0.357881	F25F2.2.1	cdh-4	protein_coding	Cadherin-4
WBGene00000397	0.0238612	-0.284531	0.604944	-0.0233581	-0.528724	-4.16924	0.32138	-1.73533	0.702033	-2.69822	1.13599	0.12451	-0.744678	-0.734792	-0.357701	-0.0623999	-0.0720452	0.00199742	-1.39617	-0.0380307	F08B4.2a.1; F08B4.2b.1; F08B4.2c.1; F08B4.2d.1	cdh-5	protein_coding	CaDHerin family
WBGene00000399	0.0106154	1.62894	-3.24339	0.00474843	1.59274	-1.69484	-0.23328	-1.08628	-0.23983	-0.31971	0.0149801	0.190273	-0.0715643	0.302662	0.123232	-0.0215146	-0.033277	-0.0214848	-0.0221624	0.0187822	R05H10.6.1	cdh-7	protein_coding	CaDHerin family
WBGene00000401	0.0311867	-0.539246	0.267266	0.099762	-0.37144	-0.0794578	-0.103889	-0.219033	0.213829	-0.124314	0.410266	0.180602	0.0634193	-0.359604	-0.148234	-0.00624955	-0.137221	-0.0179458	-1.02928	-0.02688	F59C12.1.1	cdh-9	protein_coding	CaDHerin family
WBGene00000402	0.0304903	1.53684	-3.9518	0.0680381	1.19462	-1.23908	-3.2015	-0.298913	1.05821	-0.181339	2.96852	0.104294	0.138051	-0.00286766	-0.108143	-0.0442283	-0.0237906	-0.0214086	-0.00411897	0.0122982	C45G7.5.1; C45G7.5.2	cdh-10	protein_coding	CaDHerin family
WBGene00000403	0.289235	0.60372	-0.130198	-0.0996841	0.285158	-0.590645	-0.247589	-0.489918	0.340914	-0.529895	0.221367	0.157655	-0.223465	0.425097	-0.358794	-0.403221	-0.416389	-0.0419075	-0.569124	-0.216817	B0034.3a.1; B0034.3b.1; B0034.3c.1	casy-1	protein_coding	CAlSYntenin/Alcadein homolog; Calsyntenin
WBGene00000405	-0.150797	-2.38675	0.714487	-0.0647971	-0.135039	0.278108	0.561314	0.221412	-0.0542146	-1.43457	-0.0539755	0.375111	0.169888	-0.26769	0.180261	0.084718	0.131156	0.0538555	0.314374	0.100706	T05G5.3.1; T05G5.3.2	cdk-1	protein_coding	Cyclin-dependent kinase 1
WBGene00000406	0.000627086	-0.267754	0.523735	-0.167952	0.579926	0.345974	0.153864	0.38069	-0.117988	-0.411912	-0.635061	0.460841	0.0328402	0.244705	-0.0561974	-0.033676	0.0133251	0.00293355	0.154447	0.164219	F18H3.5a.1; F18H3.5b.1	cdk-4	protein_coding	Cyclin-dependent kinase 4 homolog
WBGene00000407	-0.13523	-0.624926	0.293558	-0.122015	-0.357132	0.289875	0.285318	0.178356	0.0870369	0.0994228	-0.0647043	-0.00400295	0.0470668	-0.345285	0.00715929	0.00151612	-0.0816527	-0.0318139	0.319188	0.162146	T27E9.3.1	cdk-5	protein_coding	Cyclin-dependent-like kinase 5
WBGene00000408	-0.114097	-1.41893	0.365911	-0.0287318	0.105727	0.377327	0.359232	0.0402008	-0.00811021	-0.720531	0.0245575	0.43494	0.212284	0.0819605	0.221119	0.134065	0.100375	0.0207522	0.319381	0.189945	Y39G10AL.3.1; Y39G10AL.3.2; Y39G10AL.3.3	cdk-7	protein_coding	Cyclin-dependent kinase 7
WBGene00000409	-0.159311	-0.802707	0.886315	-0.229312	0.0195387	0.1437	0.222132	0.27963	-0.294899	-0.916516	-0.171617	0.618813	0.211534	-0.407698	0.183709	0.123884	0.173044	0.0534403	0.143785	0.2369	F39H11.3.1	cdk-8	protein_coding	Cyclin-dependent kinase 8
WBGene00000410	-0.0883093	-0.00224226	0.0438196	-0.090199	-0.109011	-0.265809	0.463764	0.0299925	-0.181705	0.0255228	-0.0925969	0.166969	0.0315181	0.0908999	0.00314404	0.039121	0.0681969	-0.00692362	0.0344705	0.0329137	H25P06.2a.1; H25P06.2b.1	cdk-9	protein_coding	Probable cyclin-dependent kinase 9
WBGene00000411	-0.201456	-2.16461	1.06742	-0.297933	-0.0879632	0.00423676	0.271846	0.174128	0.139518	-1.49417	-0.184902	0.345769	0.0401312	-0.0601127	0.073497	-0.0253449	0.0157025	0.013388	0.241873	0.146111	R06F6.1.1	cdl-1	protein_coding	Histone RNA hairpin-binding protein
WBGene00000412	-0.0379411	0.870796	0.0115073	0.751836	-2.29168	-0.298499	-0.1311	0.103895	0.378114	0.480304	-1.45103	-2.30429	-0.677833	-1.79981	-0.9633	-0.0415049	0.024286	0.0316666	-0.17445	0.0151059	F35E8.11.1	cdr-1	protein_coding	CaDmium Responsive; Cadmium-inducible lysosomal protein CDR-1
WBGene00000413	-0.171009	-1.68736	1.14202	-0.380289	0.266383	-0.0722989	0.250053	0.342377	0.0256147	-1.39504	-0.3586	0.632413	0.0655443	-0.305105	0.0582286	0.0667368	0.139638	-0.00331236	0.279228	0.299048	Y54E10A.15.1	cdt-1	protein_coding	CDT (S. pombe CDC10 Dependent Transcript) homolog
WBGene00000414	0.0107123	0.297057	0.159879	-0.256538	0.222753	0.21384	0.102349	0.0723257	-0.22525	0.398531	-0.124316	0.40589	0.111838	0.327686	0.0419125	-0.00871057	-0.0263229	0.0431049	-0.144736	-0.0717382	ZK1236.2.1	cec-1	protein_coding	Chromo domain-containing protein cec-1
WBGene00000415	-0.0638288	0.0660508	0.591229	-0.197222	0.045329	-0.399577	0.208347	-0.0424332	0.031683	-0.0321127	-0.0350582	0.279873	0.0663087	0.228002	0.131302	-0.0223976	-0.0403458	0.0809912	0.213755	0.28753	Y47H9C.4a.1; Y47H9C.4b.1; Y47H9C.4c.1; Y47H9C.4d.1	ced-1	protein_coding	Cell death abnormality protein 1
WBGene00000416	-0.205367	-1.60412	0.484861	-0.0996456	0.202021	-0.11335	0.221111	0.0833342	-0.0784615	-0.582485	-0.00593245	0.196785	0.114935	0.0700059	0.110447	0.0720868	0.0620543	-0.000407615	0.364232	0.185699	Y41D4B.13a.1; Y41D4B.13b.1; Y41D4B.13c.1	ced-2	protein_coding	Cell death abnormality protein 2
WBGene00000417	-0.240389	-3.58366	0.829013	-0.240492	-0.35503	-0.178632	0.258554	0.135768	0.246823	-2.12375	-0.0904912	0.465428	0.0777778	-0.074479	0.105236	0.0672083	0.0682995	0.0103317	0.322138	0.209174	C48D1.2a.1; C48D1.2b.1	ced-3	protein_coding	Cell death protein 3 Cell death protein 3 subunit p17 Cell death protein 3 subunit p15 Cell death protein 3 subunit p13
WBGene00000418	-0.191586	-0.915866	0.57665	0.0235605	-0.561905	0.239232	0.697198	0.14552	-0.118748	-1.08876	-0.208193	0.167624	0.0118732	-0.448475	0.0248642	0.121698	0.137024	0.0598345	0.111408	0.0879838	C35D10.9a.1; C35D10.9a.2; C35D10.9b.1; C35D10.9b.2	ced-4	protein_coding	Cell death protein 4
WBGene00000419	-0.14523	-0.255121	0.52976	-0.124148	-0.375764	-0.354056	0.529615	0.195592	-0.0397592	-0.83241	-0.207494	-0.177405	-0.105174	-0.341803	-0.0816079	0.0447558	0.0798197	0.00743493	0.108977	0.11862	C02F4.1.1; C02F4.1.2	ced-5	protein_coding	CED-5
WBGene00000420	-0.178271	-0.31075	0.655953	-0.138419	0.36152	-0.0317182	0.263862	0.112056	-0.108755	-0.106798	0.074266	0.194556	0.0489323	0.108286	0.0758738	-0.0579221	-0.0333169	-0.00674535	0.25959	0.384594	F56D2.7.1	ced-6	protein_coding	Cell death protein 6
WBGene00000421	-0.0962665	-0.422818	0.0806055	-0.106138	0.0778821	-0.169384	0.129462	-0.0267099	-0.0777242	-0.43522	0.0692901	0.36529	0.12969	0.442451	0.0963985	0.128895	0.15909	-0.00481189	0.0637408	0.194543	C48B4.4a.1; C48B4.4b.1; C48B4.4c.1; C48B4.4d.1	ced-7	protein_coding	ABC transporter ced-7
WBGene00000422	0.00750721	-2.90791	1.50608	-0.125732	1.94548	0.633244	-0.0578959	1.10153	0.71644	-1.49258	-0.854303	0.513662	0.0427573	0.525817	0.124354	0.0133231	0.0947663	0.0256245	0.13583	0.108853	F08F1.5.1	ced-8	protein_coding	Cell death abnormality protein 8
WBGene00000423	-0.177649	-1.01285	0.698514	-0.184343	0.388135	-0.060862	0.735211	0.103866	-0.128474	-0.605034	-0.0207112	0.625787	0.232873	0.680628	0.170198	0.0907662	0.0688913	-0.0304274	0.3322	0.259372	T07C4.8.1	ced-9	protein_coding	Apoptosis regulator ced-9
WBGene00000424	-0.120679	0.360052	0.21538	-0.0567201	-0.026695	0.0606857	0.48473	-0.123065	-0.0102852	-0.00591537	-0.29933	-0.242832	-0.205988	-0.0993239	-0.181834	-0.00831763	-0.0351993	-0.0880177	0.0503448	-0.00694426	C09G12.8a.1; C09G12.8b.1	ced-10	protein_coding	Ras-related protein ced-10
WBGene00000425	0.135931	-0.537508	1.40951	-0.201782	-0.284465	-0.143338	-0.442382	0.068374	0.460913	-0.608141	-0.24794	0.0158525	-0.35453	-0.0226133	-0.945917	-0.396808	-0.653675	-0.00882771	-0.255388	-0.0391946	ZK512.3.1	ced-11	protein_coding	-
WBGene00000426	-0.0857967	-0.905952	0.333029	-0.00515093	0.335968	0.3367	0.318144	0.0963406	0.159726	-0.765062	0.00779472	0.25677	0.121107	0.160633	0.110642	0.0738022	0.115117	0.0495314	0.158112	0.112336	Y106G6E.5a.1; Y106G6E.5a.2; Y106G6E.5b.1	ced-12	protein_coding	Cell death abnormality protein 12
WBGene00000431	0.0339294	0.138249	0.175462	-0.0670404	0.362674	0.0428277	-0.130245	-0.0239829	0.210713	0.0484103	0.0365887	-0.0118427	-0.161999	1.21445	-0.289393	-0.00179538	-0.0782245	-0.010485	-0.333292	0.0332975	K02B12.1.1	ceh-6	protein_coding	Homeobox protein ceh-6
WBGene00000437	0.110613	0.221746	0.347701	-0.155432	-0.18336	0.135086	-0.0650539	0.157519	-0.515637	-0.0285028	-0.345529	0.282783	0.164954	-0.293169	0.0315811	-0.0866581	0.00607123	0.0132428	-0.458018	-0.077589	R13A5.5.1; R13A5.5.2	ceh-13	protein_coding	Homeobox protein ceh-13
WBGene00000438	0.0395712	-0.384176	-0.0940439	-0.0570535	-0.538971	-0.651317	-0.382796	0.0136455	0.176305	-0.0710667	0.0707562	0.179798	-0.0747891	-0.527172	-0.111183	-0.0982519	-0.171106	-0.0411608	-0.139029	0.0227898	F46C8.5.1	ceh-14	protein_coding	Homeobox protein ceh-14
WBGene00000439	0.0160692	0.752533	0.84735	-0.0453042	1.08312	0.787931	0.0819525	-0.13193	0.180266	0.404372	-0.0707715	0.090391	-0.0557342	2.79056	-0.0530416	0.0170125	0.0371347	-0.0187792	-0.136491	0.057309	C13G5.1.1; C13G5.1.2	ceh-16	protein_coding	Homeobox protein engrailed-like ceh-16
WBGene00000441	0.16699	0.438016	-1.06218	0.0859055	-0.0778351	-0.435266	-0.20878	0.0431473	0.0485805	0.112649	-0.0970802	-0.387434	0.0352519	0.0890836	-0.0428796	0.00226682	-0.0477423	-0.0341976	-0.0817774	0.0205415	ZC64.3a.1; ZC64.3b.1; ZC64.3c.1	ceh-18	protein_coding	Homeobox protein ceh-18
WBGene00000442	0.0208805	0.624687	-0.240518	-0.189344	1.62995	1.21337	-1.79626	-0.394853	-0.0915898	1.22333	0.118077	0.0509141	0.043845	1.92755	0.611703	0.0746016	0.0514075	0.0104361	0.0657916	0.0688115	F20D12.6a.1; F20D12.6b.1	ceh-19	protein_coding	Homeobox protein ceh-19
WBGene00000443	0.081996	0.270023	0.394706	-0.0430495	0.656696	-0.841601	0.200303	0.138409	-0.888241	0.310425	0.151588	0.467995	0.256318	0.257683	0.0942534	-0.00670927	0.0337949	0.188885	-0.205536	0.188865	F31E3.1.1	ceh-20	protein_coding	Homeobox protein ceh-20
WBGene00000444	-0.139139	-0.579147	1.29226	-0.290118	-0.940695	-0.167927	-0.0151121	0.283134	0.237583	-1.69021	-0.0317714	0.293138	0.0537949	-0.269417	0.147116	0.00885	0.0999828	0.0102933	0.511667	0.484559	T26C11.6.1	ceh-21	protein_coding	Homeobox protein ceh-21
WBGene00000445	0.0230872	-0.0860826	-0.101059	0.00357027	0.408233	-0.179707	-0.201248	-0.121056	0.6238	-0.194041	0.0190064	-0.0365396	-0.0941146	0.0159878	-0.198463	-0.00920765	-0.0320572	0.00302168	-0.382619	0.0584973	F29F11.5a.1; F29F11.5b.1; F29F11.5c.1; F29F11.5d.1; F29F11.5e.1	ceh-22	protein_coding	Homeobox protein ceh-22
WBGene00000447	0.00142453	-0.349919	0.0176106	-0.0181114	-0.363446	0.0029654	-0.101029	-0.126961	0.383412	-0.0573409	0.171027	0.0755384	0.0189645	-0.569988	0.180243	-0.00788932	0.0152296	0.000293657	-0.0706144	0.0407636	F55B12.1.1	ceh-24	protein_coding	Homeobox protein ceh-24
WBGene00000448	0.0667972	-0.437473	0.533324	-0.0305728	-0.555554	-0.251751	-0.0113138	-0.427087	0.594946	-0.636625	0.042785	0.345677	-0.0829762	-0.543717	-0.337532	-0.0911739	-0.552882	-0.0288865	-0.330472	0.0509807	K12H4.1.1	pros-1	protein_coding	Homeobox protein prospero homolog 1
WBGene00000449	0.072898	-0.900262	0.960526	-0.177495	0.574288	0.426926	0.057918	0.680423	0.0383964	-0.0769419	-0.503858	1.11628	-0.0711476	1.29725	-0.329122	-0.0228741	-0.0191566	-0.00108499	-0.169589	0.0919959	F46F3.1a.1; F46F3.1b.1	ceh-27	protein_coding	C. Elegans Homeobox
WBGene00000451	0.00198715	-1.9793	0.324363	-0.00513021	0.178149	0.272548	0.223849	-0.464622	0.395792	0.201236	0.0274587	0.408927	0.0678127	0.18984	-0.0201633	-0.033686	-0.0285927	-0.00926467	-0.190743	0.0217537	C33D12.7.1; C33D12.7.2	ceh-30	protein_coding	Homeobox protein ceh-30
WBGene00000453	0.186089	-1.0437	1.33564	-0.288751	0.0835194	0.0730577	-0.0436276	0.425878	1.69633	-2.12414	0.0331242	0.518524	-0.548526	-0.0278903	-0.757437	-0.144171	-0.0729695	-0.0239664	-0.421044	0.0656226	W05E10.3.1	ceh-32	protein_coding	Homeobox protein ceh-32
WBGene00000455	0.0684992	-0.271375	0.108866	-0.0611324	0.621288	0.0580127	0.0693609	-0.0939043	0.414565	0.00246746	0.122573	0.339926	0.31379	-0.405394	0.0597499	-0.00694726	-0.0532464	0.010675	-0.497214	0.0763885	C10G8.6.1	ceh-34	protein_coding	Homeobox protein ceh-34
WBGene00000458	0.0982787	0.158058	-0.483299	-1.47674	0.221757	-0.209972	-0.240695	-0.00723246	-0.3743	0.435977	-0.0172282	-0.0824483	0.00861886	0.486781	0.018445	-0.141108	-0.234999	-0.0512164	-0.181317	-0.0122356	C37E2.5a.1; C37E2.5a.2; C37E2.5a.3; C37E2.5b.1; C37E2.5c.1	ceh-37	protein_coding	Homeobox protein ceh-37
WBGene00000459	-0.156431	-0.283867	0.664288	-0.125488	-0.101543	0.0248936	0.448269	0.0714363	-0.154643	-0.840037	-0.311326	0.232154	0.0474728	-0.0613146	0.0604376	0.050485	0.107702	0.016944	0.228939	0.150544	F22D3.1a.1; F22D3.1b.1; F22D3.1c.1; F22D3.1c.2; F22D3.1d.1; F22D3.1d.2; F22D3.1e.1; F22D3.1f.1; F22D3.1g.1; F22D3.1h.1; F22D3.1i.1; F22D3.1j.1; F22D3.1k.1; F22D3.1l.1; F22D3.1m.1; F22D3.1n.1; F22D3.1o.1; F22D3.1p.1	ceh-38	protein_coding	Homeobox protein ceh-38
WBGene00000460	-0.135071	-1.4276	1.67239	-0.278995	-1.44392	-0.136996	-0.155643	0.327806	0.201647	-1.8014	-0.17422	0.366656	-0.0572109	-1.06986	0.121016	0.00386039	0.0669541	0.0179285	0.595776	0.518095	T26C11.7.1; T26C11.7.2	ceh-39	protein_coding	Homeobox protein ceh-39
WBGene00000461	0.00443668	-3.86656	2.42992	-0.146591	0.469687	0.435572	0.351208	0.639179	0.1111	-2.19342	-0.659837	1.28227	-0.233607	3.33288	-0.146149	0.0218441	0.0757977	0.00682883	0.353738	0.238712	F17A2.5.1	ceh-40	protein_coding	Homeobox protein ceh-40
WBGene00000462	0.00455667	0.10869	0.473215	-0.0643794	-0.774332	0.328567	-0.24119	0.179102	-0.0566428	-1.21095	-0.18195	-0.0160433	-0.0222968	-0.626611	-0.0091968	0.0590426	-0.0121886	-0.019421	0.310334	0.319148	T26C11.5.1	ceh-41	protein_coding	C. Elegans Homeobox
WBGene00000463	0.0723339	-1.00336	1.2998	-0.708411	0.101823	0.404913	0.0923941	-0.437264	0.124035	-1.18259	-0.165935	0.388113	0.169805	-0.0298868	-0.0154919	0.0291477	0.00792705	0.013629	-0.00464773	0.311708	C28A5.4a.1; C28A5.4b.1	ceh-43	protein_coding	Homeobox protein ceh-43
WBGene00000464	-0.181056	-0.084934	0.181	-0.0913766	0.327155	-0.106137	0.350879	0.0411432	-0.108457	-0.479443	0.0596192	0.226521	0.0957012	0.277062	0.0587416	0.00269703	0.0708687	0.0693617	0.169312	0.1328	Y54F10AM.4a.1; Y54F10AM.4b.1; Y54F10AM.4c.1	ceh-44	protein_coding	Homeobox protein cut-like ceh-44
WBGene00000465	-0.276742	-5.65522	1.04802	-0.205905	-0.278804	-0.36608	0.32532	0.455386	0.135311	-1.88696	0.00991191	0.654262	0.129147	-0.334558	0.146351	-0.0879878	-0.0214094	0.106013	0.225425	0.130453	C07G2.1a.1; C07G2.1b.1	cpg-1	protein_coding	Chondroitin proteoglycan 1
WBGene00000466	-0.125256	-0.456056	0.318179	-0.0678084	-0.0884467	0.0602478	0.360821	0.0425771	-0.165794	-0.791789	-0.213795	0.0418543	-0.038857	-0.0557447	-0.0117075	0.00780199	0.0932357	-0.000530605	0.0634749	0.0725291	C03D6.3a.1; C03D6.3a.2; C03D6.3b.1	cel-1	protein_coding	mRNA-capping enzyme Polynucleotide 5'-triphosphatase mRNA guanylyltransferase
WBGene00000467	-0.171924	-1.51542	0.381466	-0.0257159	-0.254435	0.324083	0.497879	0.180149	-0.00781897	-1.122	-0.12029	-0.0264767	0.10494	-0.349222	0.0711829	0.0948139	0.209154	0.045541	0.179052	0.000858005	F52B5.5a.1; F52B5.5a.2; F52B5.5b.1	cep-1	protein_coding	Transcription factor cep-1
WBGene00000472	-0.0203754	0.494026	-0.00226952	-0.0894462	0.714567	-0.137884	0.550777	0.0347111	-0.153685	0.632046	0.0491743	0.162181	0.00873312	0.70389	0.00124176	-0.0464339	-0.072759	0.005266	-0.104607	-0.0470575	F33A8.3.1	cey-1	protein_coding	C. Elegans Y-box
WBGene00000473	-0.237341	-5.12962	0.575176	-0.0456513	-0.188893	-0.0953239	1.06277	0.277623	-0.151432	-1.40023	-0.259049	0.202259	0.0223897	-0.334147	0.0548051	0.0596794	0.0384729	-0.00609155	0.34482	0.0823046	F46F11.2.1	cey-2	protein_coding	C. Elegans Y-box
WBGene00000474	-0.236293	-3.6178	0.435747	0.0629186	-0.227254	0.126118	0.742956	0.250566	-0.0380465	-0.904028	-0.293497	0.288829	0.0079068	-0.320841	0.0231401	0.0294796	-0.0148027	-0.0402048	0.294108	0.0107919	M01E11.5.1; M01E11.5.2	cey-3	protein_coding	C. Elegans Y-box
WBGene00000475	-0.17453	-0.310984	0.124893	-0.0526508	0.150975	-0.52322	0.439932	-0.0698076	-0.0181919	0.309708	0.00234682	-0.34585	-0.161576	0.123707	-0.145496	-0.0347665	-0.021902	-0.136782	-0.0955906	-0.258997	Y39A1C.3.1; Y39A1C.3.2	cey-4	protein_coding	C. Elegans Y-box
WBGene00000476	0.0336029	0.171592	-0.0596168	0.0599922	0.335231	-0.204653	0.0450201	-0.556378	0.412472	-0.720441	0.0334962	0.152421	-0.303033	-0.126162	-0.5947	-0.0309024	-0.146887	-0.013999	-0.455004	0.0552008	T23D8.8.1	cfi-1	protein_coding	AT-rich interactive domain-containing protein cfi-1
WBGene00000477	0.0580709	1.40266	-0.591396	0.0317372	0.521808	0.0376391	-0.396035	-0.317169	0.393548	-0.142962	-0.0302488	-0.2449	-0.253797	0.192073	-0.199781	-0.195092	-0.187412	-0.0325945	-0.328973	-0.0595053	C18C4.2.1	cft-1	protein_coding	Cystic Fibrosis Transmembrane conductance regulator homolog
WBGene00000478	0.0518335	-0.892767	1.8369	-0.21146	0.131735	0.15001	0.13294	0.296182	0.374228	-0.991735	-0.190409	0.605311	-0.840736	0.354636	-1.67855	-0.0366776	-0.0515239	-0.006371	-0.22107	0.332676	F27E11.3.1	cfz-2	protein_coding	Frizzled-2
WBGene00000479	-0.261922	-3.21043	0.525153	-0.03719	-0.154148	-0.000548523	1.02389	0.241334	0.0724753	-1.90306	-0.350578	-0.0287938	-0.0567933	-0.47488	-0.0581924	0.00885545	0.0270973	-0.00110576	0.230948	0.0118436	C07H6.5.1	cgh-1	protein_coding	ATP-dependent RNA helicase cgh-1
WBGene00000480	-0.16384	-0.26973	0.344171	-0.200676	-0.0941213	-0.19798	-0.0200325	0.0162286	-0.0283451	-0.17165	0.205998	0.176064	0.117688	0.0369523	0.166995	-0.0156546	0.0537289	0.0958975	0.274476	0.185645	Y38C9A.2a.1; Y38C9A.2a.2; Y38C9A.2b.1; Y38C9A.2c.1	cgp-1	protein_coding	GTP-binding protein cgp-1
WBGene00000481	0.0403307	1.00263	-0.253886	0.0185163	-0.365134	-0.412692	-0.0522064	-0.106732	0.0803499	-0.968011	0.0566914	-0.206576	-0.118276	-0.438828	-0.344701	-0.0817686	-0.225638	-0.00580854	-0.316893	-0.0444883	ZC416.8b.1	cha-1	protein_coding	Choline O-acetyltransferase
WBGene00000482	0.0355288	0.241251	1.02357	-0.281975	0.483905	0.08524	-0.0994175	0.104908	0.000461276	-0.252924	-0.140584	0.836235	0.0247095	0.424935	-0.0624438	-0.0133157	0.00552359	0.0599841	0.113807	0.414535	T14G8.1.1	chd-3	protein_coding	Chromodomain-helicase-DNA-binding protein 3 homolog
WBGene00000485	0.0559495	0.378242	-0.178099	0.0204175	0.750111	-0.195143	-0.443267	-0.815286	0.758358	-0.419688	0.200693	0.155919	-0.183108	0.775356	-0.101685	0.00700999	0.00484646	0.0049594	-0.802099	0.129954	F18C12.1.1	che-3	protein_coding	Cytoplasmic dynein 2 heavy chain 1
WBGene00000488	0.0246059	0.313613	-0.185569	-0.00433637	-0.7151	-0.260391	-0.0952114	-0.183024	0.34606	-0.39537	0.0810765	-0.0202513	0.776036	-0.431577	-0.0592842	0.0258144	-0.00521309	-0.00577257	0.0199598	0.0603354	F26D11.10a.1; F26D11.10b.1; F26D11.10c.1; F26D11.10d.1	che-7	protein_coding	Innexin
WBGene00000490	0.0300911	-0.014862	-0.251805	0.0436152	0.423193	-0.260764	-0.774861	-0.737719	0.547943	0.0148897	0.233519	0.152188	0.0115239	0.594912	0.228546	0.0508723	0.0310125	-0.00785436	-0.239548	0.159362	C27A7.4.1	che-11	protein_coding	-
WBGene00000491	0.0276892	0.105596	-0.037361	0.00158181	0.121657	-0.0608583	-0.420564	-0.816342	0.417837	-0.752662	-0.0807782	0.116084	0.0101797	-1.0111	-0.041169	-0.0550007	-0.047488	-0.00782017	-1.32675	-0.0942145	B0024.8a.1; B0024.8b.1; B0024.8c.1; B0024.8d.1	che-12	protein_coding	Crescerin-like protein che-12
WBGene00000492	0.0285479	-0.399139	-0.0974428	-0.0208452	0.92777	0.287657	-4.12808	-1.31678	0.612222	1.67835	0.49353	0.575199	1.18993	0.780188	0.970418	0.3448	0.23712	-0.021618	-0.0715376	0.131911	F59C6.7a.1; F59C6.7b.1	che-13	protein_coding	Intraflagellar transport protein che-13
WBGene00000493	0.0333825	0.529766	-0.117258	0.0389055	0.342245	0.0444075	-0.232165	-1.36075	0.136875	-0.906852	0.253064	0.00380612	-0.303186	-0.309387	-0.480679	-0.292832	-0.200874	0.00301749	-0.80661	-0.025126	F56H1.1.1	che-14	protein_coding	CHE-14 protein
WBGene00000496	-0.205359	-4.48393	1.32799	-0.175134	0.211514	-0.229026	0.521405	0.51848	-0.0715185	-1.87112	-0.247967	0.4872	0.114755	-0.325625	0.114358	0.0133707	0.093088	0.0705101	0.366005	0.261538	T25G3.2.1; T25G3.2.2	chs-1	protein_coding	Chitin synthase chs-1
WBGene00000497	-0.0686958	-0.551144	-0.485755	-0.0723922	-0.483865	-0.399822	-0.145217	-0.137661	0.215388	-1.18021	0.156927	0.0769208	-0.0253356	-0.708022	0.120505	0.0454978	0.0863897	-0.0016655	-1.01052	-0.0408253	F48A11.1a.1; F48A11.1b.1; F48A11.1c.1	chs-2	protein_coding	Chitin synthase chs-2
WBGene00000498	-0.263124	-1.90843	0.34513	-0.139639	0.294231	-0.50004	0.650127	0.283677	-0.0701534	-1.05497	-0.021514	0.195372	0.105058	0.0156055	0.0844548	0.060716	0.00529197	-0.0142421	0.316299	0.221264	Y39H10A.7a.1; Y39H10A.7b.1; Y39H10A.7b.2	chk-1	protein_coding	Serine/threonine-protein kinase chk-1
WBGene00000499	-0.323354	-1.23661	-0.187919	-0.0228369	0.0736783	-0.171622	1.0575	-0.110204	0.201649	-1.54687	0.0919551	-0.680818	0.134451	0.0311864	0.102623	0.124965	0.100912	0.0281496	0.131518	0.0151049	Y60A3A.12.1	chk-2	protein_coding	Serine/threonine-protein kinase chk-2
WBGene00000500	-0.120552	-0.49453	0.411754	0.0116834	-0.224636	0.703047	0.305417	0.135848	-0.0476573	-0.32171	-0.188464	0.254807	0.0572729	-0.0512988	0.0437954	0.0571882	0.0620767	0.0250459	0.196757	0.124011	T09B4.10.1; T09B4.10.2	chn-1	protein_coding	C-term of Hsp70-iNteracting protein (CHIP family); Hsp70-interacting protein
WBGene00000501	0.0384383	0.760499	-0.0264436	0.0586805	-0.458685	-0.249642	-0.0669548	-0.415703	0.660317	-0.158674	0.504803	0.23796	-0.0619674	-0.936447	-0.0689261	-0.052514	-0.0771188	-0.00197347	-0.41389	-0.107613	C48D1.3.1	cho-1	protein_coding	High-affinity choline transporter 1
WBGene00000502	-0.168454	0.433688	0.139659	0.169731	-0.0119347	0.313442	0.826269	0.103562	-0.3217	-0.407807	-0.509495	-0.347621	-0.260865	-0.285725	-0.16532	-0.0139847	-0.0255146	-0.015579	0.155602	-0.178885	Y110A7A.13.1; Y110A7A.13.2	chp-1	protein_coding	CHORD Protein; CHORD containing protein
WBGene00000503	0.549242	-3.54977	2.64569	-1.27282	0.212774	0.518353	0.136775	-0.120189	0.430191	-1.91059	-0.186465	0.454042	-0.11238	0.36273	-0.246857	0.0148896	0.00963102	-0.000604102	0.423341	1.13832	C04F6.3.1	cht-1	protein_coding	Probable endochitinase
WBGene00000506	-0.0303761	-0.499655	0.4814	-0.110156	0.0122577	0.0993467	0.174153	0.191926	-0.107792	-0.30939	-0.126855	0.262361	0.136447	0.464103	0.139567	0.100572	0.0675052	0.0167751	0.30247	0.30838	H14E04.5.1	cic-1	protein_coding	Cyclin-C
WBGene00000507	-0.12704	-0.790288	0.436054	-0.136335	-0.245735	0.215824	0.194825	0.0313344	-0.0676646	-0.911404	0.0273794	0.109887	-0.0943448	-0.173941	-0.0262643	0.0510154	0.0599779	-0.00631795	0.0856668	-0.0144733	F44B9.4a.1; F44B9.4b.1; F44B9.4c.1; F44B9.4c.2	cit-1.1	protein_coding	Cyclin-T1.1
WBGene00000508	-0.0875744	0.284645	0.324988	-0.263938	-0.00115982	-0.240269	0.38433	-0.164223	-0.266211	-0.111115	-0.0811602	0.135394	-0.0942662	0.217398	-0.135288	0.00260993	0.0944163	0.020513	-0.034085	0.0157173	F44B9.3a.1; F44B9.3b.1	cit-1.2	protein_coding	Cyclin-T1.2
WBGene00000509	-0.114502	-0.342116	0.292249	-0.0274238	-0.121652	0.0545596	0.515583	-0.170065	-0.169355	0.125111	-0.314487	0.0236818	-0.164616	-0.318055	-0.0584215	0.0127687	0.0014745	-0.0735284	0.159319	0.0792553	C28D4.2a.1; C28D4.2b.1; C28D4.2c.1	cka-1	protein_coding	Choline Kinase A
WBGene00000510	0.073098	0.985684	-0.588783	0.0627381	0.259951	-0.0820692	-0.371645	-0.107161	0.247965	0.531353	-0.00114602	-0.494363	-0.22522	0.156431	-0.112397	-0.051529	-0.131057	0.0140422	-0.143483	0.00491284	C52B9.1a.1; C52B9.1b.1	cka-2	protein_coding	Choline kinase A2
WBGene00000511	0.0241445	0.667902	-0.480746	-0.0239099	0.153895	-0.0406944	0.187083	-0.161963	-1.39426	0.352801	-0.115207	-0.450883	-0.259263	-0.055327	-0.378791	-0.0652474	-0.239151	-0.012972	-0.146205	0.0754893	B0285.8.1	ckb-1	protein_coding	Choline kinase B1
WBGene00000512	-0.057293	-0.757798	0.302669	-0.0979123	-0.56748	0.1304	-0.247496	-0.120233	0.489414	-0.617795	-1.21619	-1.20491	-0.551159	-1.43512	-0.706327	-0.348936	-0.179837	0.288478	-1.14746	-0.996425	B0285.9.1; B0285.9.2	ckb-2	protein_coding	Choline kinase B2
WBGene00000514	-0.0233113	0.856669	-0.161158	0.0113809	0.422126	0.165517	-0.0812575	-0.163495	-0.569132	1.09811	-0.365936	0.0480029	-0.0579387	-0.514289	-0.052969	-0.0413258	-0.0204006	0.0244537	-0.0475017	0.0242872	F22F7.5a.1; F22F7.5b	ckb-4	protein_coding	Choline Kinase B
WBGene00000515	0.0731194	1.24582	-0.347222	0.453225	0.304211	0.484471	-0.117716	0.444277	-0.392143	0.822269	-0.265745	-0.908207	-0.0870511	0.236283	-0.142266	-0.0405009	-0.12912	-0.0126804	0.355123	-0.0130824	T27A10.3a.1; T27A10.3b.1	ckc-1	protein_coding	Choline Kinase C
WBGene00000516	0.18789	-0.544258	0.442371	-0.678241	0.150825	-0.368386	-0.0171129	-0.659596	-1.00125	0.570502	0.188672	0.527432	0.206889	0.330776	0.129165	-0.0211025	-0.0080569	-0.0821577	-0.410495	0.0891029	T05A6.1.1	cki-1	protein_coding	Cyclin-dependent kinase inhibitor 1
WBGene00000517	-0.147718	-1.04993	0.0257882	-0.0185826	0.19885	-0.240871	0.467326	0.0107081	0.222622	-0.588373	-0.195313	0.271624	0.158975	0.250333	0.137905	0.0945804	0.117439	0.0669364	0.237936	0.144495	T05A6.2a.1; T05A6.2a.2; T05A6.2b.1; T05A6.2c.1; T05A6.2c.2	cki-2	protein_coding	CKI family (Cyclin-dependent Kinase Inhibitor)
WBGene00000518	0.0383544	1.07725	-0.782231	0.0595731	-0.414171	-0.531442	0.195039	-0.566265	1.59488	-0.253689	2.50284	-0.311038	0.0296704	0.0502796	0.112715	-0.0696078	0.0111234	0.0324864	-0.366759	-0.0248573	C05H8.1a.1; C05H8.1b.1	ckk-1	protein_coding	Calcium/calmodulin-dependent protein kinase kinase
WBGene00000519	-0.188245	-0.919215	0.27659	0.0237521	0.266653	-0.0372127	0.111445	0.0985505	-0.219324	-0.61314	-0.0456288	0.167504	0.149826	0.477781	0.148573	0.0700049	0.067398	0.0332021	0.228757	0.222678	Y47D3A.4.1	cku-70	protein_coding	Caenorhabditis KU
WBGene00000520	-0.142459	-0.570685	0.520504	-0.0249648	0.443568	0.274756	0.286203	0.157963	-0.0769597	-0.721286	0.106011	0.381585	0.174876	0.312044	0.182986	0.146629	0.164825	0.0220478	0.246326	0.214453	R07E5.8a.1; R07E5.8a.2; R07E5.8b.1; R07E5.8b.2; R07E5.8c.1; R07E5.8c.2; R07E5.8c.3	cku-80	protein_coding	ATP-dependent DNA helicase II subunit 2
WBGene00000522	0.0422703	-0.123102	-0.373701	-1.47474	-0.270195	0.169976	-0.37098	-0.697727	-0.242497	1.25556	-0.0321043	-0.148175	-0.517449	0.382172	-0.327491	-0.284628	-0.102893	0.0181127	-0.815093	-0.250309	C09F12.1.1; C09F12.1.2	clc-1	protein_coding	CLaudin-like in Caenorhabditis
WBGene00000523	0.062509	0.815671	-0.253717	-0.0720526	0.588892	-0.0845333	-0.327242	-0.194619	-0.475129	0.811424	0.360252	-0.0697996	0.279591	-0.538151	0.115836	-0.0384806	-0.0817002	-0.0117936	-0.209213	0.00610098	C01C10.1.1	clc-2	protein_coding	Clc-like protein 2
WBGene00000524	-0.0311443	0.32083	-0.492271	0.0972009	0.957549	0.104868	-0.262294	0.064248	0.162817	0.999041	0.0382337	-0.289369	-0.0196172	0.445622	-0.0329561	-0.0496587	0.0054637	0.0114903	-0.168808	0.0125819	ZK563.4a.1; ZK563.4b.1	clc-3	protein_coding	CLaudin-like in Caenorhabditis
WBGene00000526	0.0305641	1.04664	-0.090134	-0.0449794	-0.443369	0.0285572	-0.915972	-0.00257151	-0.665509	0.180665	0.538762	-0.00531728	0.358963	-0.844732	0.0789328	0.0207378	0.0322893	0.0329669	-0.104214	0.0585344	C01C10.4.1	clc-5	protein_coding	Clc-like protein 5
WBGene00000527	0.0947931	-0.451233	0.222942	0.0757476	-0.416388	-0.685154	-0.0865296	-0.459186	0.591414	0.317785	-0.0529502	-0.34803	0.17435	-0.176098	0.0777976	-0.0468797	-0.0465293	-0.0371405	0.367422	0.254779	C36B1.1a.1; C36B1.1b.1; C36B1.1c.1; C36B1.1d.1	cle-1	protein_coding	CLE-1B protein; CoLlagen with Endostatin domain
WBGene00000528	0.442038	-0.0895895	0.00704536	0.285138	-0.0333456	-0.473556	-1.43903	-0.391343	-0.323394	0.109644	-0.766483	-0.939316	-0.882571	-0.269777	-0.825061	-0.869693	-0.930708	-0.0345338	-0.318413	-0.300686	T27D12.2a.1; T27D12.2b.1	clh-1	protein_coding	Chloride channel protein
WBGene00000529	0.0504274	1.02349	-0.590572	-0.0184737	0.412572	-0.413573	-0.0427062	-0.977418	0.476191	-0.56222	0.140625	-0.152688	-1.53355	0.0979017	-1.5099	-0.328199	-0.202165	-0.0407943	-0.385158	-0.106979	B0491.8a.1; B0491.8b.1; B0491.8c.1	clh-2	protein_coding	Chloride channel protein
WBGene00000530	0.000934107	-0.717064	0.0990112	-0.129226	-1.12913	-0.454288	-0.0195722	-0.201349	1.29226	-0.695639	-0.079635	-0.268504	0.00336424	-0.760126	-0.0616274	-0.194951	-0.13364	0.0740065	0.00131051	0.161384	E04F6.11a.1; E04F6.11b; E04F6.11c.1; E04F6.11d.1; E04F6.11e.1; E04F6.11f.1; E04F6.11g.1; E04F6.11h.1; E04F6.11i.1	clh-3	protein_coding	Chloride channel protein clh-3
WBGene00000531	0.0906743	0.782845	-0.352032	-0.0143713	-0.296651	-0.194903	-1.56493	-0.242337	1.97006	0.604233	0.230239	-0.160733	-0.0288367	1.0341	-0.0627889	-0.380672	-0.439808	-0.0234568	-0.0755958	-0.077211	T06F4.2a.1; T06F4.2b.1	clh-4	protein_coding	Chloride channel protein
WBGene00000532	-0.217958	-0.00851243	0.338414	-0.0676272	-0.149235	-0.0903732	0.426289	0.169579	-0.168607	-0.589208	-0.333895	-0.125913	-0.114931	-0.171673	-0.0934263	0.0121845	0.0245896	-0.0211304	0.0642293	0.0288695	C07H4.2.1	clh-5	protein_coding	Chloride channel protein
WBGene00000533	-0.12895	-0.299879	0.23121	-0.0657893	0.117912	-0.0827874	0.182704	0.0690021	0.0595051	-0.244936	0.0203204	0.0679889	0.124648	0.16036	0.120798	0.0453112	0.0729226	0.0250255	0.221829	0.218269	R07B7.1.1	clh-6	protein_coding	Chloride channel protein
WBGene00000534	-0.00610042	0.19315	0.00892376	-0.139054	0.755579	0.287293	-0.000847179	0.0659922	0.313037	1.46172	0.895726	0.752635	0.554125	0.956822	0.564281	0.185647	0.127837	0.218426	0.32567	0.241642	R01B10.1a.1; R01B10.1a.2; R01B10.1b	cpi-2	protein_coding	Cystatin
WBGene00000535	0.0297181	-0.359997	-0.0848033	0.0974535	1.22239	0.760746	0.141921	-0.449345	0.330273	3.77465	2.07579	1.58362	2.4612	2.33675	1.62351	0.599405	0.343364	0.021548	0.782886	0.855766	K08B4.6.1	cpi-1	protein_coding	Cystatin
WBGene00000536	-0.0554507	0.554017	0.0691662	0.0742922	0.719699	0.628797	0.447602	0.0254042	-0.264339	0.152051	-0.0389576	-0.0345186	-0.0454352	0.540816	-0.0344321	0.016691	-0.0191721	-0.0517889	0.0831903	-0.0610213	ZC395.2.1	clk-1	protein_coding	5-demethoxyubiquinone hydroxylase, mitochondrial
WBGene00000537	-0.162127	-1.08761	0.461456	-0.0834876	0.204067	-0.0338173	-0.162951	0.148254	-0.241527	-1.30209	-0.163828	0.426296	0.164013	-0.126622	0.106167	0.112111	0.176983	0.024496	0.234859	0.241874	C07H6.6.1	clk-2	protein_coding	Telomere length regulation protein clk-2
WBGene00000539	-0.0815506	1.03147	-0.467273	0.181033	-0.504968	0.043929	0.0155238	0.631964	-1.4778	-0.669217	-3.11111	-2.04447	-1.2318	-1.24319	-1.23429	-0.481222	-0.288375	-0.00819148	-0.944173	-0.836898	F07B10.1a.1; F07B10.1b.1	cln-3.1	protein_coding	Battenin
WBGene00000540	-0.0758095	0.112239	-0.00375635	-0.0848466	0.302051	0.313191	-0.0143024	0.0734855	-0.232508	0.278885	0.146332	0.350889	0.482467	0.257376	0.323221	0.204289	0.0805496	0.197196	0.256166	0.4159	C01G8.2.1	cln-3.2	protein_coding	Battenin
WBGene00000541	0.0447733	0.399015	0.617176	-0.3054	-0.0461694	-0.323143	-0.303982	-0.114698	0.866118	-0.101029	-0.942154	-0.76784	-0.339476	-1.38554	-0.565455	-0.104533	-0.0223624	-0.0347405	-0.0433888	0.354566	ZC190.1.1; ZC190.1.2	cln-3.3	protein_coding	Battenin
WBGene00000542	0.139945	0.398468	-0.494287	-0.131373	0.361271	-0.398309	0.366784	-0.0498038	-0.181631	0.788932	0.127153	0.255078	0.331244	0.814751	0.26726	0.0877145	0.131988	0.00118249	0.294047	0.251929	C06G4.2a.1; C06G4.2a.2; C06G4.2b.1; C06G4.2b.2; C06G4.2b.3; C06G4.2c.1; C06G4.2d.1	clp-1	protein_coding	Calpain clp-1
WBGene00000543	-0.12525	-0.414926	0.206529	-0.218118	-0.148056	0.0685382	0.251338	0.179805	-0.171523	-0.788507	-0.325868	0.0969688	0.0200892	0.104234	0.0366986	0.0607216	0.0971927	0.00732687	0.141423	0.0754297	T04A8.16.1	clp-2	protein_coding	CaLPain family
WBGene00000544	0.00670614	-1.87624	-1.0474	0.0369252	-1.14929	-3.13118	1.62861	-1.26204	1.47222	0.330239	1.5082	0.0693238	0.130628	1.17931	0.08521	-0.0237785	-0.0110973	0.0254787	0.59425	0.42724	Y47H10A.1.1	clp-3	protein_coding	CaLPain family
WBGene00000545	0.178306	0.442292	-0.239858	-0.0898256	0.237804	-0.369708	-0.6469	-0.377562	-0.432345	0.82563	0.0666559	-0.1706	0.444909	0.449188	0.426556	0.0613328	0.0579791	-0.00327234	0.0925189	0.153937	Y39A3CL.5a.1; Y39A3CL.5b.1	clp-4	protein_coding	CaLPain family
WBGene00000546	0.0354312	-3.10659	-1.24571	0.220295	-0.574602	-1.65435	-1.12121	-0.73372	-1.3651	0.32856	-0.080078	-0.23833	0.0653906	0.669965	0.137939	-0.010457	0.055913	0.158639	0.467569	0.100588	Y77E11A.10.1	clp-6	protein_coding	CaLPain family
WBGene00000547	-0.116921	0.403034	0.107521	0.0524858	0.465254	-0.343666	0.419243	0.0974734	-0.571275	0.0176845	-0.301061	0.1636	0.192066	0.441914	0.126394	0.0346893	0.0371493	0.0300098	0.226753	0.203331	Y77E11A.11a.1; Y77E11A.11a.2; Y77E11A.11b.1	clp-7	protein_coding	CaLPain family
WBGene00000548	-0.0775056	-0.124652	0.686048	-0.169677	-0.357905	-0.291812	0.0667561	0.0433813	0.125557	-0.808104	0.0330691	0.347772	-0.0193707	-0.317591	0.00725719	-0.024103	0.070063	-0.00856738	0.0643989	0.201197	F56D1.4a.1; F56D1.4b.1; F56D1.4c; F56D1.4d.1; F56D1.4e.1	clr-1	protein_coding	Receptor-type tyrosine-protein phosphatase
WBGene00000549	-0.183177	0.786721	0.218771	-0.0369686	-0.14585	-0.501874	0.904936	0.109036	-0.298732	-0.393087	-0.244011	-0.0945725	-0.0832256	0.0670767	-0.0195324	0.0750493	0.13589	-0.00449217	-0.0579162	-0.0247205	R107.6a.1; R107.6a.2; R107.6b.1; R107.6b.2	cls-2	protein_coding	-
WBGene00000550	-0.191385	0.0459206	0.0943478	-0.0644087	-0.328923	-0.168613	1.2889	0.216766	-0.314587	-0.933937	-0.436384	-0.395317	-0.228985	-0.538234	-0.201828	0.0630454	0.0615195	-0.195268	0.128343	-0.0117402	F55H2.6.1	clu-1	protein_coding	Clustered mitochondria protein homolog
WBGene00000552	-0.0496446	0.309473	-0.171905	-0.106762	0.245786	-0.387969	0.339191	-0.0187506	-0.0938064	0.3285	-0.0400672	0.00388998	0.0278296	0.143543	0.0106448	-0.00467504	-0.0529045	-0.0161158	-0.0997274	-0.0899305	T21H3.3a.1; T21H3.3b.1	cmd-1	protein_coding	Calmodulin
WBGene00000553	0.0788499	0.700526	0.0182142	0.0205374	0.47483	-0.532199	-0.223094	-0.329006	0.181011	-0.323886	0.173555	-0.0074786	-0.277206	0.799803	-0.15478	0.0280334	-0.0282373	-0.0125893	-0.709314	-0.0842323	K07A9.2.1	cmk-1	protein_coding	Calcium/calmodulin-dependent protein kinase type 1
WBGene00000554	0.141284	0.507346	-0.242256	-0.114406	0.154901	-0.0642589	-0.0186721	-0.16611	-0.0916673	0.531183	0.0330919	-0.0493052	-0.146609	0.0847771	-0.153129	-0.128302	-0.219463	-0.0568006	-0.292843	-0.205321	F55C10.1a.1; F55C10.1b.1	cnb-1	protein_coding	Protein phosphatase 2B regulatory subunit cnb-1
WBGene00000556	-0.0681975	-0.272565	-0.540769	-0.136495	-6.82241	0.993346	-2.5462	-0.125344	3.2272	-0.289666	-1.85266	-2.494	-0.170053	-5.03508	-0.234568	-0.0743124	-1.92386	0.00286757	-2.55915	-0.0547668	R09B5.3a.1; R09B5.3a.2; R09B5.3b.1	cnc-2	protein_coding	CaeNaCin (Caenorhabditis bacteriocin)
WBGene00000557	-0.0199823	0.971485	-1.19905	0.0603591	-0.108473	0.418898	-0.932493	-0.310119	0.573982	-0.207453	-1.39128	-1.98286	-0.294436	-0.659931	-0.222864	-0.552845	-1.30707	0.0592883	-1.66546	-0.113771	R09B5.8.1	cnc-3	protein_coding	CaeNaCin (Caenorhabditis bacteriocin)
WBGene00000558	0.0133977	-0.394707	-1.64732	-0.7902	-1.03935	0.934858	-5.86374	-0.327852	0.0447816	2.04678	0.0499518	-0.693877	1.12917	-0.210464	0.822105	0.0572822	0.00895053	0.0208247	-3.36448	-0.0496423	R09B5.9.1	cnc-4	protein_coding	CaeNaCin (Caenorhabditis bacteriocin)
WBGene00000562	0.0174659	-0.171465	0.232464	0.255273	-3.9566	0.866249	-4.09898	-0.644445	-0.69134	-0.696899	-1.38112	-0.0225362	0.0724425	-2.98033	0.123616	0.0801327	0.0449523	0.0224282	-0.513275	-0.0634322	F14H8.6a; F14H8.6b.1; F14H8.6c	cng-1	protein_coding	Cyclic Nucleotide Gated channel
WBGene00000564	-0.185657	-0.59988	0.438935	-0.139338	-0.186906	-0.14794	0.193818	0.0705844	-0.0709916	-0.883684	-0.0719457	0.214606	0.00958933	0.160876	0.0445022	0.0323272	0.0594267	0.0512111	0.17546	0.18234	R01H10.8.1	cnk-1	protein_coding	Connector enhancer of kinase suppressor of ras
WBGene00000565	-0.124417	-0.198889	0.105596	-0.0392893	-0.332437	-0.2819	0.299271	-0.0614615	-0.048972	-0.0656119	0.114733	0.212904	0.149141	-0.0511228	0.073707	0.0851995	0.082826	-0.0248901	-0.0776113	0.0659044	Y17G7B.15a.1; Y17G7B.15b.1; Y17G7B.15c.1; Y17G7B.15d.1	cnt-1	protein_coding	Arf-GAP with ANK repeat and PH domain-containing protein cnt-1 Truncated ctn-1
WBGene00000566	-0.134118	-0.358121	0.247424	-0.116184	0.174414	-0.38867	0.444733	-0.0140553	-0.00466234	-0.392273	-0.068451	0.276464	0.0968537	0.22132	0.0303101	0.0196851	0.0294652	-0.0379473	0.0762776	0.190836	Y39A1A.15a.1; Y39A1A.15b.1; Y39A1A.15b.2; Y39A1A.15c.1; Y39A1A.15d.1; Y39A1A.15e.1; Y39A1A.15f.1; Y39A1A.15g.1	cnt-2	protein_coding	Arf-GAP with ANK repeat and PH domain-containing protein cnt-2
WBGene00000567	-0.149399	0.196641	0.410418	0.0816797	0.254876	0.0597963	0.450279	0.0703349	-0.103263	-0.38861	-0.195041	0.070266	-0.0291911	0.0627237	-0.0128733	-0.0107749	0.0611553	0.116403	0.00857158	-0.078134	ZK632.6a.1; ZK632.6b.1	cnx-1	protein_coding	Calnexin
WBGene00000583	0.0299512	0.918445	-0.314942	-0.00855588	0.193875	0.379235	-2.5446	-0.405988	-0.106242	0.204342	0.0736332	-0.210042	-0.531344	-0.0464498	-0.541986	-0.445343	-0.572741	-0.0174817	-0.572941	-0.00788734	C48E7.5.1	cof-2	protein_coding	COlmedin (Collagen plus olFactomedin) family; Collagen/olfactomedin domain containing protein 2
WBGene00000584	0.0135898	0.00792293	0.01404	-0.0846992	0.0856559	-0.194003	0.200122	-0.365234	0.678214	-0.0205216	0.152547	0.199893	0.206339	0.384586	0.0794428	-0.00743039	-0.024341	-0.006222	-0.626419	-0.102526	R03C1.3a.1; R03C1.3b.1	cog-1	protein_coding	COG-1B
WBGene00000585	-0.229148	-0.564305	0.328408	-0.219304	-0.0505724	0.086856	-0.0566553	0.220819	-0.117906	-0.790358	-0.0497833	0.251481	0.0803301	-0.0645767	0.103963	0.103255	0.170242	0.0178883	0.134034	0.113635	C06G3.10.1	cogc-2	protein_coding	Conserved oligomeric Golgi complex subunit 2
WBGene00000591	-0.0977525	-0.49236	1.00823	-0.345947	-0.962245	-0.216362	-0.0757861	0.150608	-0.174306	-0.663573	-0.16779	0.533156	-0.0620534	-0.291784	-0.0248238	-0.00311347	0.150029	0.0151376	-0.00548965	0.175961	K08A8.3a.1; K08A8.3b.1; K08A8.3c.1; K08A8.3d.1	coh-1	protein_coding	COHesin family
WBGene00000592	-0.147963	-1.81167	0.351558	-0.0382676	0.378198	0.0792623	0.553644	0.0174392	-0.26719	-1.21319	0.0277146	0.194492	0.0261089	0.114921	0.0309398	0.0445099	0.0446508	-0.0304846	0.229948	0.0916544	F08H9.1.1	coh-3	protein_coding	COHesin family
WBGene00000593	-0.00111523	-8.56338	0.299051	-0.000916018	-0.437919	-0.0322655	-0.0108101	-4.48526	0.120947	4.64605	2.6251	0.285925	0.317338	1.36099	0.134807	-0.00580332	0.00833254	-2.32898	0.111037	0.0908503	W01B6.7.1	col-2	protein_coding	Cuticle collagen 2
WBGene00000594	0.224522	1.49364	-2.37666	-0.229385	0.781149	-1.82217	0.115391	-0.366544	-0.0618203	0.666619	0.0428036	-0.124541	-1.07853	0.161623	-0.40885	-0.013068	-0.0123734	-0.0162427	-0.142518	0.0747372	T28C6.6.1	col-3	protein_coding	COLlagen; COLlagen structural
WBGene00000597	0.655675	-6.63189	-0.37537	0.261277	-0.237466	-0.70681	0.601878	-0.182737	-0.684893	1.28463	-0.0451332	-0.90681	-0.263874	-0.0846481	-0.266972	-0.308119	-0.401906	-0.0472109	0.373887	-0.0818768	F11H8.3.1	col-8	protein_coding	Cuticle collagen 8
WBGene00000599	0.307784	1.05243	-3.1068	-0.0462439	1.34526	-2.6617	-0.10937	-0.323309	2.48687	0.281789	-0.171609	-0.182785	-0.693644	0.500097	-0.395128	-0.127505	-0.253462	-0.65473	-0.156488	-0.00812748	B0222.8.1	col-10	protein_coding	Cuticle collagen 10
WBGene00000601	1.14035	-0.649909	-3.42474	0.161927	-0.00515048	-2.86929	0.00325626	1.14042	-1.2343	1.11639	1.16435	0.038867	-0.279184	0.459467	-0.116172	0.0650997	0.0637246	-1.35441	1.33396	1.04878	F15H10.1.1; F15H10.1.2	col-12	protein_coding	Cuticle collagen 12
WBGene00000602	1.12736	-0.502	-4.48439	-0.00586721	0.215349	-3.82587	-0.255266	0.581401	-0.522854	0.752027	0.0716394	-0.384237	-0.747663	0.407135	-0.22883	-0.0270252	-0.0562747	-1.16904	1.29423	0.847484	F15H10.2.1	col-13	protein_coding	Cuticle collagen 13
WBGene00000603	1.34948	-1.87512	-0.385636	-0.150773	-0.303885	-3.5446	-0.499321	-0.130328	1.26238	0.518526	-0.0214527	0.193251	-0.358668	-0.0386431	-0.674628	-0.0434469	-0.0982646	-1.37985	-0.167867	0.253383	C46A5.3a.1; C46A5.3b.1	col-14	protein_coding	Cuticle collagen 14
WBGene00000608	0.657189	-7.06257	-0.845379	0.273272	-0.660412	-1.53396	-0.749127	-0.0547197	-0.0679193	1.36683	0.251057	-1.11878	-0.429131	-0.00234151	-0.375698	-0.517795	-0.513992	-0.136311	0.475496	0.000794857	ZK1193.1.1	col-19	protein_coding	Cuticle collagen 19
WBGene00000609	0.676451	-6.42885	-0.561398	0.264542	-0.553407	-1.50225	-0.233481	-0.242402	-0.751878	1.41975	0.421603	-0.989624	-0.358613	0.0252603	-0.280683	-0.518451	-0.542311	-0.162483	0.500931	-0.00755052	F11G11.11.1	col-20	protein_coding	COLlagen
WBGene00000611	1.50415	-1.00026	-1.14117	0.0357757	-0.293879	-1.59148	-0.214347	-0.351028	-0.127826	0.355073	-0.204802	-0.629705	-0.269649	-0.399169	-0.32035	-0.36843	-0.317434	-0.0558291	-0.415965	-0.255902	F36A4.10.1	col-34	protein_coding	Cuticle collagen 34
WBGene00000615	0.473941	-4.681	-2.70445	-0.121568	0.136269	-2.62571	-0.390361	-1.36763	-0.2591	0.659127	1.18041	0.561074	-0.0536952	0.100678	-0.16296	-0.0422284	-0.0805212	-0.702255	0.0442628	-0.0107269	F54C9.4.1	col-38	protein_coding	COLlagen
WBGene00000616	1.41993	-0.121855	-4.21733	0.0262204	0.596811	-2.96014	-0.110778	0.950954	1.92445	1.00828	0.287564	-0.204708	-0.749967	0.505616	-0.329202	-0.050492	-0.0349765	-1.66143	1.66052	1.19322	C09G5.4.1	col-39	protein_coding	Cuticle collagen 39
WBGene00000618	-0.00959216	0.59254	-0.140542	-0.128354	1.56416	-4.79263	-0.0840348	-0.184313	-0.0803289	-0.642395	0.037946	-0.016766	-0.0346785	0.252485	-0.0407208	-0.0232014	-0.0121336	-0.00697484	-0.463505	-0.0191448	T10B10.1.1	col-41	protein_coding	COLlagen
WBGene00000620	0.00861773	-0.284898	-3.09225	0.111147	0.147939	-1.46289	-0.377809	0.149571	-0.797259	4.69895	-3.07535	-3.14281	-0.391244	4.29082	-0.441203	-0.0968392	-0.117006	-0.890874	1.54193	0.168512	ZC513.8.1	col-43	protein_coding	Collagen
WBGene00000622	0.0229145	-1.20665	-0.326896	0.0580361	-0.804871	-0.744138	0.0696301	-0.738486	0.218075	4.26064	0.611433	-0.0857347	-0.0322898	6.36272	0.169231	-0.0257212	0.00948233	0.00851708	0.0548099	0.108521	F53G12.7a.1; F53G12.7b.1	col-45	protein_coding	COLlagen
WBGene00000630	-0.0115605	-0.0531129	-0.113926	0.032754	0.804234	-0.582934	-1.56515	-1.02571	-0.993589	-0.430398	0.20275	-0.0666006	0.0981285	0.344881	0.117186	0.0794887	0.0432715	0.0356164	-0.173792	-0.059227	M01A12.1.1	col-53	protein_coding	COLlagen
WBGene00000634	0.0266673	-0.309896	-3.43674	0.0116623	0.00199524	-3.05823	-0.0512589	0.0209801	3.50006	0.108635	0.0513108	-0.124859	-0.0528735	0.294165	-0.154562	-0.0374724	-0.0189414	-0.00417112	-0.165997	0.0563662	F26B1.4.1	col-58	protein_coding	COLlagen
WBGene00000636	1.15907	-6.81387	-3.73023	-0.0913786	-0.744785	-3.68887	-0.225935	0.922432	0.0561704	0.962269	0.474372	0.231108	-0.17623	0.372502	-0.166672	0.0044715	0.0132491	-0.0122845	0.247192	0.742377	F22D6.10.1	col-60	protein_coding	COLlagen
WBGene00000638	1.00332	-4.54853	-4.34156	-0.015446	-1.19734	-2.103	-0.123396	-0.114305	-1.36303	1.01831	0.963271	-0.0448132	-0.00277121	0.749957	0.255334	0.0640142	0.0604065	-0.0302581	2.13171	1.07559	C15A11.6.1	col-62	protein_coding	COLlagen
WBGene00000640	-0.016292	-0.841654	-0.00975462	0.00508809	0.00637581	-0.02824	0.183143	-0.0646779	-0.372777	0.23684	0.628034	0.127209	0.12313	0.78506	-0.0178869	0.0104945	-0.00994807	0.00452089	0.0924034	0.0871551	F52F12.2.1	col-64	protein_coding	COLlagen
WBGene00000641	0.998228	-0.247214	-3.12197	0.00688426	0.823307	-4.68661	-0.100455	1.82665	4.72209	0.492633	-0.122252	2.17586	-0.200575	1.07884	-0.160001	-0.0181987	-0.0163247	-0.00948072	-0.116231	0.106866	K08C9.4.1	col-65	protein_coding	COLlagen
WBGene00000644	0.0226274	-1.72063	-0.761284	-0.0274896	-0.501581	-0.265282	0.229884	-1.82899	-0.499085	-0.146775	0.512218	-0.393361	-0.721837	-0.468096	-0.478024	-0.0555881	-0.0815843	-0.0193937	-0.445723	-0.306902	C50D2.4.1	col-68	protein_coding	COLlagen
WBGene00000647	0.514365	-3.28135	-2.40937	0.0314952	0.0576087	-3.60963	-0.897111	-0.871363	0.570111	0.713179	2.68529	0.184193	-0.692708	0.230982	-1.0357	-0.569896	-0.346128	-1.06483	0.0268756	0.0343649	Y49F6B.10.1	col-71	protein_coding	COLlagen
WBGene00000649	0.9234	0.197921	-0.136149	-0.127948	0.161838	-3.19741	-0.315552	3.49189	-0.0736694	0.355971	0.0428404	0.096845	-0.990121	-0.111054	-1.65377	-1.16851	-1.44575	-2.53175	0.0937742	0.312581	F11G11.12.1	col-73	protein_coding	COLlagen
WBGene00000652	0.144333	0.733282	-0.0141926	0.156559	0.783831	0.823167	-0.634007	0.0341224	-1.05806	2.21162	0.783913	0.565903	0.801012	0.902711	0.920653	0.178771	0.121575	0.0773551	0.0234051	0.427963	M110.1.1	col-76	protein_coding	COLlagen
WBGene00000653	1.17861	-0.632523	-0.307623	-0.164405	0.112856	-4.45547	-0.236218	1.74387	1.29363	0.806998	-0.383114	0.152467	-0.241856	-0.0190532	-0.322957	-0.044795	-0.0462512	-0.0236524	0.0831625	0.437283	M195.1.1	col-77	protein_coding	COLlagen
WBGene00000655	0.0123858	-2.15801	-6.74423	-0.0226119	0.795412	-1.72519	-0.052623	0.0451381	-0.0428871	-0.0163616	0.0680519	-0.146011	-1.07322	-0.454821	-0.425452	-0.0210151	-0.0697659	-2.64086	-0.0507206	-0.00286792	C09G5.3.1	col-79	protein_coding	Putative cuticle collagen 79
WBGene00000656	0.774359	0.17297	-0.494685	0.0718784	0.221421	-1.26663	-0.682574	-0.214733	0.608051	1.46023	1.21451	-0.246429	-0.0364213	0.599752	-0.0275981	-0.163063	-0.192336	-0.218803	0.679079	0.134083	C09G5.5.1	col-80	protein_coding	Putative cuticle collagen 80
WBGene00000657	1.23174	-6.41966	-2.26113	0.107425	-0.171645	-3.92932	0.057464	-1.17554	0.154306	1.36934	3.3934	-0.753151	0.0128485	1.0562	0.137888	0.689052	0.658293	-0.931531	1.68237	0.0327791	F38A3.1.1	col-81	protein_coding	COLlagen
WBGene00000660	0.0398138	-8.4417	-0.233648	-0.0268405	-0.474736	0.674289	-2.77549	-0.695042	-0.23735	4.69934	4.38094	3.57269	4.07153	1.69096	4.04347	3.8715	2.97783	-0.0304061	4.38907	2.74146	T21B4.2.1	col-85	protein_coding	COLlagen
WBGene00000664	0.0635977	-2.2963	-2.04698	-0.045911	0.0292334	-1.33403	-0.6256	-0.377163	0.256929	0.87098	0.172658	0.160946	0.138328	1.45239	0.769403	0.0325617	0.0424235	-0.00499779	-0.204051	0.0443881	F17C8.2.1	col-89	protein_coding	COLlagen
WBGene00000665	0.0357402	0.245307	-3.66435	-0.633188	1.3837	-4.43787	-0.12521	0.768376	-0.234702	-0.794813	-0.291699	0.312466	-0.116063	0.276361	-0.0240232	-0.0667967	-0.0435517	-1.24292	0.0898686	0.352957	C29E4.1.1	col-90	protein_coding	Putative cuticle collagen 90
WBGene00000666	1.94292	0.50924	-5.14728	-0.243433	0.012902	-5.59716	-0.0567975	0.552391	-0.0416486	0.899904	0.545443	0.307618	0.0290682	0.579168	0.118845	0.0358913	0.0403556	-0.00929937	1.07477	1.07552	F09G8.6.1	col-91	protein_coding	Putative cuticle collagen 91
WBGene00000667	1.16925	0.153158	-2.43771	0.170381	0.527299	-2.21052	-0.0108812	-0.0686372	-0.145007	1.20194	0.119066	-0.774089	-0.534703	0.42794	-0.343359	0.0851556	-0.0522184	-0.866943	1.12566	0.211064	W05B2.6.1	col-92	protein_coding	COLlagen
WBGene00000668	0.6563	0.80741	-0.592877	0.227752	-0.0433155	-1.49581	-0.26862	-0.0600576	-0.823821	1.34562	-0.107243	-0.81412	-0.246582	-0.224828	-0.22665	-0.371446	-0.465649	-0.0969744	0.427562	-0.0392089	W05B2.5.1	col-93	protein_coding	COLlagen
WBGene00000669	0.9836	1.70835	-0.637289	-0.0265769	0.339601	-1.10183	-0.623333	-0.546765	-0.40572	1.27739	2.13973	0.482868	0.197046	0.731191	0.396584	0.106841	0.0446664	-0.0486849	0.411829	0.115946	W05B2.1.1	col-94	protein_coding	COLlagen
WBGene00000670	0.0079547	-9.73929	1.14505	-0.0768159	0.541201	0.294699	-1.25652	0.0642	1.61049	0.766257	0.380511	0.421175	-0.138	1.04826	0.567569	0.0946105	0.228894	0.301623	0.227798	1.3555	Y41C4A.16.1	col-95	protein_coding	COLlagen
WBGene00000671	-0.00153221	-3.95883	-0.884824	0.0869722	0.129832	-1.78665	-0.108855	0.216271	0.244942	1.5744	0.233195	-1.48721	-0.107133	1.31931	0.0054756	-0.138664	-0.160429	-0.288719	0.640462	0.0748953	Y41C4A.19.1	col-96	protein_coding	COLlagen
WBGene00000672	1.11835	-1.44532	-0.400825	-0.0950156	-0.0432214	-3.74652	-0.375622	0.174675	3.68658	0.766399	-0.189311	0.249871	-0.65657	0.0954616	-1.28535	-0.0797953	-0.111295	-1.53421	-0.163214	0.250649	ZK1010.7.1; ZK1010.7.2	col-97	protein_coding	COLlagen
WBGene00000673	1.00749	2.24534	-0.433253	0.0445622	2.53129	-1.54992	-0.0814386	-0.175628	-0.00420876	2.59192	2.21905	0.217831	0.877378	1.87092	0.733678	0.400317	0.373376	-0.170433	1.38238	0.58646	F14F7.1.1	col-98	protein_coding	COLlagen
WBGene00000674	0.103894	-0.0543526	0.781143	-0.0764519	-0.0680424	-1.00094	0.144542	0.0952936	0.236603	0.150117	-0.163299	0.500771	-0.751015	-0.460502	-1.14633	-0.409186	-0.575722	-0.0417463	-0.775506	-0.106742	F29C4.8a.1; F29C4.8b.1; F29C4.8c.1; F29C4.8d.1; F29C4.8e.1; F29C4.8f.1; F29C4.8g.1; F29C4.8h.1; F29C4.8i.1; F29C4.8j.1; F29C4.8k.1; F29C4.8l.1; F29C4.8m.1; F29C4.8n.1; F29C4.8o.1; F29C4.8p.1; F29C4.8q.1	col-99	protein_coding	Putative cuticle collagen 99
WBGene00000675	0.388255	-1.4814	0.0221485	0.0700418	0.357185	-0.204487	-0.869656	0.0758111	0.272041	1.27067	0.21434	0.0317477	0.104226	0.65079	0.272478	0.0137429	-0.0444112	0.036066	0.229452	-0.0123075	K02D7.3a.1; K02D7.3b.1	col-101	protein_coding	COLlagen
WBGene00000677	0.984222	2.26448	-0.384579	-0.0274178	2.2103	-1.57932	-0.116895	-0.128197	0.0116381	2.40316	2.11582	0.193934	0.846335	1.71787	0.630288	0.369507	0.336727	-0.112042	1.21968	0.45773	F56B3.1.1	col-103	protein_coding	COLlagen
WBGene00000678	0.0908148	-1.77541	-2.7344	-0.0100478	-0.335652	-3.66733	-0.0628538	-0.377237	3.02323	0.48244	-0.329882	0.165143	-0.345036	-0.203918	-0.451875	-0.0541329	-0.0711306	-0.0216726	-0.163596	0.145887	F58F6.1.1	col-104	protein_coding	COLlagen
WBGene00000680	0.687071	-6.94164	-0.533219	0.301945	-0.524679	-1.76565	-0.418575	-0.340509	-0.306575	1.26514	-0.344289	-0.486883	-0.159607	0.429546	-0.059417	-0.221909	-0.343991	-0.0985445	0.516136	0.0598708	Y77E11A.15.1	col-106	protein_coding	COLlagen
WBGene00000681	0.925854	0.483117	-2.93541	-0.0991088	1.08835	-3.31146	-1.13661	0.222028	1.65067	0.420597	0.0996821	0.204962	-0.0895601	1.01466	-0.064826	-0.0368264	-0.0348196	-0.0283062	-0.214224	0.0722769	C34H4.4.1	col-107	protein_coding	COLlagen
WBGene00000683	0.0614367	-1.89706	-0.489568	-0.234041	-0.0155233	-3.43643	-0.197206	0.205378	4.34979	0.344824	0.00336341	0.208082	-1.64715	0.0375489	-2.55507	-0.0884063	-0.167417	-2.91218	-0.31907	0.0528225	Y38C1BA.3.1	col-109	protein_coding	COLlagen
WBGene00000685	0.0369363	-0.651135	-1.51556	-0.000648315	0.0665642	-1.12341	-0.142417	-0.51234	0.549914	0.175973	0.542039	-0.123417	-0.353516	0.405788	-0.221022	-0.0444591	-0.0268354	-0.0169337	-0.272028	0.000583607	F29B9.9a.1; F29B9.9b.1	col-111	protein_coding	COLlagen
WBGene00000687	0.0382083	-1.98828	-3.08919	0.000527099	0.0619971	-0.86076	-0.0313725	-0.243958	0.341826	0.234854	0.258461	-0.0270575	-0.0861134	0.929544	-0.666714	-0.0313699	-0.0593985	-0.0128579	-0.0965608	0.0110408	C34D4.15a.1; C34D4.15b.1	col-113	protein_coding	COLlagen
WBGene00000690	0.173979	-1.16945	0.109209	0.0261939	0.209849	-0.140442	-0.800649	-0.260812	0.274466	2.79246	0.925426	0.419739	2.04501	6.23443	0.92111	0.135734	0.0997533	0.0235746	0.64041	1.19009	F17E9.1.1	col-116	protein_coding	COLlagen
WBGene00000692	0.478173	-0.340709	-1.75652	0.110264	-0.164171	-1.77825	-0.00577632	-0.175184	-0.317123	0.521145	-0.387793	-0.800985	0.0176153	0.335678	-0.0426082	-0.0710149	-0.0764552	-0.0808708	0.240315	-0.0312081	T11B7.3a.1; T11B7.3b.1	col-118	protein_coding	COLlagen
WBGene00000693	0.599914	-7.15664	-0.393915	0.125898	-0.387408	-1.33518	-0.441826	-0.139311	-0.545631	1.00075	-0.597354	-1.20441	-0.664642	-0.199667	-0.551311	-0.738249	-0.774638	-0.118141	0.0840131	-0.0880974	C53B4.5.1	col-119	protein_coding	COLlagen
WBGene00000694	1.02594	-5.22371	-3.64405	-0.0434475	-0.441674	-4.1469	-0.125602	-0.0552175	-0.267318	0.589279	0.0609543	1.82585	-0.165382	0.813198	-0.0613511	0.00933619	0.00831804	-0.0124767	0.712048	0.630983	Y11D7A.11.1	col-120	protein_coding	COLlagen
WBGene00000696	0.738956	-7.75779	-0.523785	0.244593	-0.694899	-1.53125	-0.565176	-0.279072	-0.272031	1.36271	-0.362619	-0.553396	-0.166857	0.24868	-0.024942	-0.272975	-0.325021	-0.104523	0.332542	0.026942	T05A1.2.1	col-122	protein_coding	COLlagen
WBGene00000698	0.778079	-3.05505	-0.841625	0.272052	-0.73323	-1.89669	-0.0210875	-0.311396	0.263112	1.26707	0.251394	-1.05427	-0.294602	0.128542	-0.281628	-0.458392	-0.429762	-0.232154	0.740937	-0.0541545	C24F3.6.1; C24F3.6.2	col-124	protein_coding	COLlagen
WBGene00000699	1.19291	0.0303138	-3.38047	-0.0755578	0.423099	-3.89342	-0.384228	1.36605	5.05614	0.188336	-0.238788	-0.0615351	-3.59668	-0.272848	-2.93693	-2.11042	-1.55586	-1.96549	-0.0982578	0.16688	C29F4.1.1	col-125	protein_coding	COLlagen
WBGene00000703	1.22031	-5.86345	-2.27909	0.106674	-0.26404	-3.70927	0.043028	-1.18444	0.320745	1.45961	3.2522	-1.18118	-0.199749	0.986107	-0.0465069	0.239318	0.388644	-0.835409	1.41799	0.020435	M18.1a.1; M18.1b.1; M18.1b.2	col-129	protein_coding	COLlagen
WBGene00000704	0.745293	-0.737396	-2.67944	-0.152445	0.661991	-3.40298	-0.50165	0.900797	3.32525	0.552311	0.119476	0.266186	-0.113652	0.33332	-0.0997819	-0.0426769	0.02572	-0.0216066	-0.0413258	0.371253	F08G5.4.1	col-130	protein_coding	COLlagen
WBGene00000707	0.105372	-2.44618	-5.72377	0.116387	-0.180252	-4.28356	-0.0129532	1.46067	0.0366197	0.687045	0.166982	-1.49628	-1.50616	0.0464369	-1.14098	0.0868607	0.0599228	-1.42498	1.13225	0.821083	F52B11.4.1	col-133	protein_coding	COLlagen
WBGene00000708	1.68474	-7.79041	-0.821528	0.0809871	-1.47517	-0.248487	-0.111988	3.01905	0.574989	-1.14862	-0.685835	-1.76432	-1.86026	-0.674907	-0.0258126	0.223488	0.679227	-0.0201575	2.45944	0.215118	M199.5a.1; M199.5b.1	col-135	protein_coding	COLlagen
WBGene00000711	0.83485	-5.71876	-0.412213	-0.00765808	-0.0805996	-4.68148	-0.532652	2.65939	0.015884	0.59595	0.079883	0.167151	-1.01637	0.367221	-1.34389	-0.109885	-0.192551	-1.59216	0.121983	0.21983	C52D10.13.1	col-138	protein_coding	COLlagen
WBGene00000712	1.30943	-5.35171	-2.10944	0.209379	-0.274023	-3.09593	0.0418595	-1.072	0.543959	1.33657	4.92369	-0.902833	-0.0142672	1.12328	0.164549	0.521027	0.58995	-0.778324	1.51968	0.0305455	F41F3.4.1	col-139	protein_coding	COLlagen
WBGene00000713	0.621649	-5.20799	-0.41158	0.23209	-0.740973	-1.51121	-0.407418	-0.190354	-0.117396	1.39431	-0.0799694	-0.798692	-0.381413	0.0254516	-0.309645	-0.578463	-0.548365	-0.0959389	0.238106	-0.0694368	F26F12.1.1	col-140	protein_coding	COLlagen
WBGene00000714	0.0474248	2.4898	-4.29748	0.117335	1.51573	-2.92444	0.107084	-0.173061	-0.741973	2.00918	2.84811	-1.0167	0.057279	1.32611	-0.012376	0.0139945	0.0573479	-0.398262	1.169	0.0568654	T15B7.5.1	col-141	protein_coding	COLlagen
WBGene00000715	0.801367	1.64071	-0.832394	-0.128924	1.14435	-1.23563	-0.417658	0.0649927	1.17565	1.70657	3.38041	-0.00394625	0.0649417	0.856163	0.164144	0.184058	0.307349	-0.201147	1.41137	0.286107	T15B7.4.1	col-142	protein_coding	COLlagen
WBGene00000716	0.448482	-4.85529	0.262558	0.35505	-0.62044	-0.649936	-0.709465	-0.0152939	0.119953	1.08616	-0.0202911	-0.498962	-0.337349	-0.141852	-0.222368	-0.428978	-0.520446	-0.0201705	0.0832606	-0.066254	T15B7.3.1	col-143	protein_coding	COLlagen
WBGene00000717	0.49624	0.383809	-3.6455	-0.063011	1.05704	-2.49752	-0.253869	-0.0982724	-0.68989	0.296292	-0.123607	-0.351002	-0.733399	0.254955	-0.531844	-0.144834	-0.176012	-0.0354053	-0.113632	0.0252511	B0222.6.1	col-144	protein_coding	COLlagen
WBGene00000720	0.0969886	2.66834	-3.93137	0.230154	0.454129	-3.26018	-0.00641182	-0.474132	-0.0660083	0.899443	-0.714697	-0.71308	-0.437445	0.0702625	-0.0592312	0.0655337	0.0113074	-1.17918	1.73431	0.846291	T06E4.4.1	col-147	protein_coding	COLlagen
WBGene00000722	0.987042	2.22533	-4.08163	0.404708	-0.135207	-1.97169	0.238448	0.134293	-0.881956	-0.0910512	-1.46509	-4.77111	-3.29948	-1.36455	-2.77957	-0.890182	-1.05521	-1.42807	0.735387	0.0508369	B0024.1.1	col-149	protein_coding	COLlagen
WBGene00000723	1.53922	-1.00131	-2.3455	0.192002	0.690261	-0.981791	-0.624442	-0.313117	0.426481	1.37181	0.766918	-0.155901	-0.707946	0.509792	-0.0679042	0.00232516	0.116885	-1.02818	0.768707	0.229476	B0024.2.1	col-150	protein_coding	COLlagen
WBGene00000726	0.802257	-0.540774	-0.724555	0.196206	-0.0195175	-0.550346	-0.243259	-0.142254	0.645656	0.0985565	-0.0632485	-0.240948	-0.0566222	-0.517193	-0.204984	-0.321342	-0.268664	-0.0152306	0.102353	0.0392177	F17C11.3.1	col-153	protein_coding	COLlagen
WBGene00000727	0.123954	-0.161469	-4.05989	0.175432	0.522517	-3.02901	-0.444758	0.121135	-0.209432	-0.244899	0.109795	0.0090603	-1.44465	-0.849365	-1.00207	-0.0584739	-0.0303858	-0.0153431	0.0288696	0.238971	F55C10.2.1	col-154	protein_coding	COLlagen
WBGene00000728	0.155927	-0.993725	-1.94604	0.10015	-0.0415642	-1.72507	0.0799944	-0.127556	-0.119149	0.0763578	-0.248499	-0.890462	-0.0398224	-1.32619	-0.159916	-0.0258821	-0.0485198	-0.0559023	-0.050886	-0.223895	F55C10.3.1	col-155	protein_coding	Putative cuticle collagen 155
WBGene00000730	0.110864	-0.00822812	-0.175871	-0.0283803	0.308411	-3.43845	-0.191706	0.916013	0.666531	0.520349	0.359987	0.0707063	-0.986018	-0.00332798	-0.544861	-0.142913	-0.0721364	-1.77036	0.261997	0.331637	T11F9.9.1	col-157	protein_coding	COLlagen
WBGene00000731	-0.0192858	-0.4829	-0.121131	0.219745	0.306621	0.443604	-0.587883	0.10843	-0.537283	3.11825	-0.972362	-0.138844	-0.701161	4.35882	-0.392975	-1.95672	-1.9295	-0.0117256	0.078001	-0.120662	D2023.7.1	col-158	protein_coding	COLlagen
WBGene00000732	0.925348	0.10848	-1.08671	0.161023	0.0543913	-2.77819	0.00233571	-0.0776606	0.614348	1.39932	1.92349	-0.389223	-0.415481	0.0703479	-0.277202	-0.0289153	-0.0397493	-0.40359	0.752697	-0.0702575	F57B1.3.1	col-159	protein_coding	COLlagen
WBGene00000733	0.788164	1.89243	-0.476409	-0.00701564	0.342292	-1.11042	-0.490161	-0.222575	0.427195	1.36078	0.713173	-0.413548	-0.0998354	0.340523	-0.117956	-0.177618	-0.241873	-0.187576	0.538628	0.114008	F57B1.4.1; F57B1.4.2; F57B1.4.3	col-160	protein_coding	COLlagen
WBGene00000735	1.2874	-0.560226	-4.10161	-0.190726	0.209847	-4.21043	-0.0509588	0.17536	0.298939	0.385908	0.391509	0.113484	-0.178709	0.423045	-0.169534	-0.00390494	0.00848568	-0.0100955	0.356423	0.457459	Y2H9A.3.1	col-162	protein_coding	COLlagen
WBGene00000739	0.161432	1.71316	-2.79932	-0.0251916	2.1166	-1.90874	-0.139489	-0.109228	-0.0916349	0.796633	-0.0282266	-0.826641	-0.311781	0.765169	-0.255837	-0.18386	-0.178362	-0.138758	-0.0062197	-0.0313643	T07H6.3.1; T07H6.3.2; T07H6.3.3	col-166	protein_coding	COLlagen
WBGene00000740	1.27849	1.41504	-3.14166	-0.1409	1.00837	-4.38261	-0.268759	0.0113983	-2.69461	0.473167	0.0235262	0.19219	-2.07548	0.0148095	-1.58385	-0.0503411	-0.0470325	-1.07558	-0.0698549	0.408044	T10E10.2.1; T10E10.2.2	col-167	protein_coding	COLlagen
WBGene00000746	-0.00969431	-0.415543	-0.540306	-0.0136633	-0.212243	-1.60663	-0.0862226	-0.0942094	0.108182	-0.098127	0.0482878	0.2254	-0.416111	-0.239723	-0.282225	-0.0334726	-0.0688471	-0.018818	-0.00147836	0.00869256	F41C6.5.1	col-173	protein_coding	COLlagen
WBGene00000749	0.049699	3.1583	-3.2046	0.0105331	2.47389	-3.27773	-1.48203	-0.230035	-5.88153	2.11431	1.49404	2.0862	-0.49358	1.07644	-0.981461	-0.449838	-1.05287	-1.00049	-0.0749312	-0.0326954	ZC373.7.1	col-176	protein_coding	COLlagen
WBGene00000750	0.0228982	-0.0861344	-0.155619	-0.00373046	0.0832493	-0.0468308	-0.200847	-0.117482	0.315194	-0.267326	0.224491	-0.0612855	0.229924	0.810771	0.292578	0.0470205	0.0455589	-0.00512238	0.104769	0.0234235	F59F3.2.1	col-177	protein_coding	COLlagen
WBGene00000751	0.64393	-6.46652	-0.586314	0.206588	-0.722033	-1.61513	-0.292123	-0.0867574	-0.223028	1.19194	-0.96073	-1.07253	-0.35565	-0.182697	-0.311331	-0.513028	-0.522123	-0.143864	0.49057	-0.0322518	C34F6.2.1	col-178	protein_coding	COLlagen
WBGene00000752	0.718387	-5.84523	-0.531383	0.254056	-1.37847	-0.898776	-0.175914	0.256098	-1.16025	1.30979	-1.30384	-1.05196	-0.612728	0.0256104	-0.549198	-0.685948	-0.751974	-0.164234	0.00612815	-0.274029	C34F6.3.1	col-179	protein_coding	COLlagen
WBGene00000753	0.823038	-0.184008	-4.10754	0.0832598	0.427238	-2.33653	0.249224	0.645601	1.61872	0.220319	-0.142164	-0.437877	-3.36308	-0.0785858	-2.59554	-1.04026	-0.779714	-1.0157	0.517435	0.512712	C44C10.1.1	col-180	protein_coding	COLlagen
WBGene00000754	0.765495	-7.99503	-0.545184	0.308909	-0.765652	-1.48901	-0.527258	-0.301135	-0.374485	1.36983	-0.221315	-0.643369	-0.104606	0.0521437	-0.0115847	-0.213864	-0.268069	-0.133817	0.642514	0.0968253	W03G11.1a.1; W03G11.1b.1	col-181	protein_coding	COLlagen
WBGene00000757	0.736455	-5.95139	-0.550895	0.290832	-0.864157	-1.49686	-0.610509	-0.261121	-0.448884	1.4488	-0.425911	-0.555476	-0.0955245	0.188108	0.0246397	-0.182298	-0.258044	-0.107756	0.586017	0.094234	F15A2.1a.1; F15A2.1b.1; F15A2.1b.2	col-184	protein_coding	COLlagen
WBGene00000759	0.0303499	-0.689696	-2.36949	0.00700298	-0.722909	-0.736353	-0.007764	0.0101772	0.120244	0.0998426	0.161659	-0.567093	-0.230463	-0.140925	-0.458473	-0.0247182	-0.0517908	-1.37199	0.0742766	0.480084	E03G2.4.1; E03G2.4.2	col-186	protein_coding	COLlagen
WBGene00000761	0.0591546	0.78857	-0.521198	0.216046	0.677372	0.245234	0.145705	0.0118122	-0.810461	0.373877	0.145326	-0.315834	0.240982	0.674327	0.240183	0.225536	0.262842	0.031233	0.23606	0.168015	C24A11.9.1	coq-1	protein_coding	COenzyme Q (Ubiquinone) biosynthesis
WBGene00000762	-0.0536951	0.0535231	-0.324696	-0.017466	0.242191	0.213345	-0.168608	-0.028482	-0.0478281	-0.153527	0.195543	0.172304	-0.0419649	0.489635	-0.0390798	-0.056412	-0.038628	-0.0472444	-0.0257481	0.00975839	F57B9.4a.1; F57B9.4e.1	coq-2	protein_coding	4-hydroxybenzoate polyprenyltransferase, mitochondrial
WBGene00000763	-0.128291	0.723773	0.0836818	0.0200768	0.302421	-0.189667	-0.350097	0.21677	-0.29221	0.539188	0.0394311	0.128243	0.0883527	0.0722845	-0.0152107	0.0721492	0.0070369	-0.0325322	0.148337	0.0240847	Y57G11C.11a.1; Y57G11C.11a.2; Y57G11C.11b; Y57G11C.11c	coq-3	protein_coding	Ubiquinone biosynthesis O-methyltransferase, mitochondrial
WBGene00000764	0.0107322	0.195682	-0.207729	0.0903345	0.383227	0.478855	0.340458	0.0280357	-0.0265901	0.194287	0.00573883	0.275618	0.287253	0.0421453	0.320717	0.154455	0.121827	0.0228559	0.261906	0.115867	T03F1.2.1	coq-4	protein_coding	Ubiquinone biosynthesis protein coq-4, mitochondrial
WBGene00000765	-0.135385	0.301692	0.160388	0.150795	-0.0458241	0.469031	0.709207	0.106032	-0.200924	-0.57944	-0.36866	-0.182001	-0.0464757	-0.608676	-0.102754	0.0401711	0.00344847	-0.0317238	0.127118	-0.16545	ZK652.9.1	coq-5	protein_coding	2-methoxy-6-polyprenyl-1,4-benzoquinol methylase, mitochondrial
WBGene00000766	-0.111162	0.281532	0.170864	0.00236516	-0.418615	0.00804104	0.493181	-0.0177201	-0.369265	0.370566	0.00642362	0.0143576	-0.0554889	-0.476594	0.00830327	-0.0340156	-0.133783	-0.0304073	-0.0234965	-0.163787	K07B1.2.1	coq-6	protein_coding	Ubiquinone biosynthesis monooxygenase COQ6, mitochondrial
WBGene00000767	-0.193684	0.0931281	0.282964	0.084266	-0.474259	-0.0748931	0.342576	0.147343	-0.237685	-0.668515	-0.140659	-0.386849	-0.058255	-0.700865	-0.0504458	0.0356416	0.0431519	-0.0111736	-0.00590168	-0.0676662	C35D10.4.1	coq-8	protein_coding	Atypical kinase coq-8, mitochondrial
WBGene00000768	0.40782	0.698703	-0.401941	0.261017	0.385232	-0.916192	-0.0696544	-0.0210112	-0.63301	1.51049	0.227882	-0.349225	0.3109	0.179843	0.082637	-0.0289997	-0.0275005	-0.029332	0.234458	0.105735	R01H10.3a.1; R01H10.3b.1; R01H10.3c.1; R01H10.3c.2; R01H10.3d.1	cor-1	protein_coding	Coronin-like protein cor-1
WBGene00000770	-0.192812	-4.79158	-0.184744	-0.0833215	-0.0895656	-0.0104693	0.648743	-0.00605498	-0.117288	-2.18865	-0.121407	-0.0529373	-0.0491552	0.0878599	-0.0281407	-0.00193958	0.0377164	-0.0554583	0.163253	0.0755436	C40H1.1.1	cpb-1	protein_coding	Cytoplasmic polyadenylation element-binding protein 1
WBGene00000772	-0.225815	-3.6461	0.427702	-0.101609	-0.0387461	-0.270894	0.666995	0.0900752	0.20228	-2.00648	-0.0911056	-0.0671568	0.00804582	-0.148224	-0.0160003	0.0877149	0.186016	-0.0531959	0.150695	0.0265835	B0414.5.1	cpb-3	protein_coding	Cytoplasmic polyadenylation element-binding protein 3
WBGene00000773	-0.266939	-1.41574	0.552343	-0.0926687	-0.2993	-0.0675335	0.604025	0.218185	-0.270738	-0.936949	-0.350585	0.0742057	-0.042349	-0.407349	-0.0443427	0.0470221	0.0513448	-0.0795825	0.142311	-0.00304337	F28C6.3.1; F28C6.3.2	cpf-1	protein_coding	Cleavage and Polyadenylation Factor
WBGene00000774	-0.186506	-0.768858	0.444435	-0.0560663	0.063391	-0.246221	0.454298	0.0654384	-0.132856	-0.580936	-0.134921	0.17545	0.0378485	0.186191	0.0460662	0.007148	0.00995024	-0.0589352	0.112209	0.0581619	F56A8.6.1; F56A8.6.2	cpf-2	protein_coding	Cleavage and Polyadenylation Factor
WBGene00000775	0.315413	1.71629	-0.345101	0.283715	1.06771	-0.00605544	-0.279257	0.128384	-0.200158	1.20455	0.016981	-0.36642	0.122885	0.379973	0.176557	-0.0077419	-0.0454733	-0.0199353	0.397937	-0.019393	F38E11.3.1	cpin-1	protein_coding	CyPIN (Guanine aminohydrolase) homolog
WBGene00000776	-0.271511	0.466552	0.449589	0.508849	-0.327286	0.0190093	0.155359	0.362727	1.25327	0.884872	-1.02725	-1.1847	-0.394722	-0.240341	-0.414741	-0.213253	-0.222132	0.019367	-0.18834	-0.205004	T03E6.7a.1; T03E6.7b.1; T03E6.7b.2	cpl-1	protein_coding	CathePsin L family
WBGene00000777	-0.100645	-0.82276	0.253118	-0.32551	0.463651	0.561038	0.424369	0.0785142	-0.0662217	-0.136953	-0.262763	0.294818	0.173925	0.416641	0.12858	0.18907	0.18753	-0.0902212	0.303685	0.180655	F43G9.9.1; F43G9.9.2; F43G9.9.3	cpn-1	protein_coding	CPN-1; CalPoNin
WBGene00000778	0.0292241	0.25559	0.310943	0.0345158	0.170349	0.110759	0.069233	-0.0967901	-1.0253	-0.5022	0.21589	0.154218	-0.304464	-0.740595	-0.29119	-0.0855686	-0.115728	-0.0325146	-1.059	-0.231214	D1069.2a.1; D1069.2a.2; D1069.2b.1	cpn-2	protein_coding	Transgelin
WBGene00000779	0.232267	1.03697	-0.774271	0.210873	0.924971	-1.0482	0.500627	-0.0224987	-0.12544	1.96594	0.344869	-0.228173	0.210799	0.546205	-0.0260627	-0.158997	-0.29366	-0.0626762	0.377799	0.0483041	F28H1.2.1	cpn-3	protein_coding	CalPoNin
WBGene00000780	0.298389	0.332934	-0.839772	0.339243	-0.422384	-0.31839	-0.299015	-0.286829	-0.467579	0.678533	-0.339653	-0.776676	-0.150211	-0.437	-0.186119	-0.127551	-0.27284	-0.029333	-0.135756	-0.0458336	F49D11.8.1	cpn-4	protein_coding	CalPoNin
WBGene00000781	0.0269992	1.12075	0.404213	-0.529314	0.696579	-1.59514	-0.44794	-0.338715	-0.229368	0.70578	0.130022	1.89025	0.718265	0.48024	0.528711	-0.169743	-0.122335	0.350054	-0.119655	-0.0214689	C52E4.1.1	cpr-1	protein_coding	Gut-specific cysteine proteinase
WBGene00000783	0.0169854	-0.0907478	0.0711651	-0.477571	0.400947	0.0761883	-0.300919	-0.583448	-0.294165	1.80922	0.263011	1.81406	0.192185	-0.0290062	0.176304	-0.0569151	0.000896045	0.0089616	-0.12373	0.170583	T10H4.12.1	cpr-3	protein_coding	Cathepsin B-like cysteine proteinase 3
WBGene00000784	-0.044097	1.59919	0.456162	-1.00992	1.26042	-0.430214	0.0815696	1.8546	0.794348	1.1488	-0.486647	2.36743	1.0387	1.24505	0.743001	0.0202512	0.163982	0.3453	-0.701212	-0.0727626	F44C4.3.1	cpr-4	protein_coding	Cathepsin B-like cysteine proteinase 4
WBGene00000785	-0.223654	1.90952	-1.33889	-0.574421	-1.67046	-0.193677	0.840064	2.98025	0.557267	-1.75649	-0.331618	-2.19526	-1.49042	-2.24977	-1.70982	-1.38725	-1.10503	-0.0714492	-2.32596	-1.83686	W07B8.5.1	cpr-5	protein_coding	Cathepsin B-like cysteine proteinase 5
WBGene00000786	-0.186006	0.395178	0.266657	0.677647	-0.000145998	0.0643072	-0.05843	0.701195	1.70357	0.989359	0.123507	-0.636978	-0.117379	0.56458	-0.110896	0.0119689	-0.0295289	0.187369	-0.0919992	-0.171751	C25B8.3a.1; C25B8.3b.1; C25B8.3c.1	cpr-6	protein_coding	Cathepsin B-like cysteine proteinase 6
WBGene00000787	-0.0673089	0.389346	-0.346761	0.0475999	0.597637	0.0754862	0.383706	-0.0933662	-0.172162	0.416899	0.31932	-0.113264	-0.014218	0.130646	-0.0362711	0.113314	0.0607382	-0.0585246	0.0279251	-0.0840357	C41D11.8.1	cps-6	protein_coding	Endonuclease G, mitochondrial
WBGene00000788	0.0140757	0.164562	0.998863	0.39913	0.146711	0.228797	-0.056471	0.54722	0.5966	0.941502	-0.226374	-0.785719	-0.392692	0.429461	-0.308217	-0.163126	-0.276083	0.0445359	-0.0582338	-0.225325	F32B5.8a.1; F32B5.8b.1; F32B5.8b.2; F32B5.8b.3	cpz-1	protein_coding	CathePsin Z
WBGene00000789	0.130807	1.09671	-0.789868	-0.139235	0.679029	-0.103863	-0.0747233	-0.101151	-0.566704	0.653696	0.706258	-0.0783303	0.281401	0.48656	0.187405	0.0998653	0.00876761	-0.00484032	0.164743	0.0638593	M04G12.2.1	cpz-2	protein_coding	CathePsin Z
WBGene00000792	0.0778089	-0.811041	1.08992	-0.211439	-0.145386	-0.113726	-1.03736	-0.0207979	-0.0965449	-0.288925	0.0271561	0.536434	-0.090315	-0.26649	-0.0297677	-0.00230016	0.0450331	0.0390829	-0.645503	0.0462016	F11C7.4.1	crb-1	protein_coding	Drosophila CRumBs homolog
WBGene00000793	-0.021604	0.651673	0.157635	-0.0182156	0.127943	-0.41881	0.276614	-0.110009	0.0572447	0.261725	-0.33676	-0.0561968	0.0506541	0.11146	0.0107199	-0.0357649	-0.05909	0.0204381	-0.136208	0.0729671	Y41C4A.4a.1; Y41C4A.4b.1; Y41C4A.4c.1; Y41C4A.4d.1; Y41C4A.4e.1; Y41C4A.4f.1; Y41C4A.4g.1	crh-1	protein_coding	CREB Homolog; Cyclic AMP-response element binding protein 1 beta
WBGene00000794	-0.229036	-1.47623	0.565718	-0.215281	0.159287	-0.0818333	0.356435	0.274636	0.0497383	-1.12898	-0.273522	0.353571	0.022606	-0.0447659	0.0779743	0.0506446	0.0278458	0.0220507	0.344618	0.147201	Y47G6A.8.1; Y47G6A.8.2	crn-1	protein_coding	Flap endonuclease 1
WBGene00000795	-0.0471923	0.170724	0.0146539	0.00325224	-0.528281	0.481068	0.2423	-0.0320015	-0.45756	-0.225201	0.112792	-0.0276679	-0.0867194	-0.702951	-0.0977287	-0.0124782	-0.0513305	-0.134135	-0.00986993	0.0630138	CD4.2.1	crn-2	protein_coding	Cell death-related nuclease 2; Cell-death-Related Nuclease
WBGene00000796	-0.183308	-0.880702	0.439588	0.0644961	-0.263857	-0.0205832	0.50998	0.0658426	-0.0152294	-1.14406	-0.180846	0.172809	-0.0496667	-0.202708	0.00285504	0.0786424	0.107174	0.00728481	0.129373	0.0485161	C14A4.4a.1; C14A4.4b.1	crn-3	protein_coding	Cell death-related nuclease 3; Cell-death-Related Nuclease
WBGene00000797	-0.0820167	-1.59061	0.447006	-0.166916	-0.359419	0.367627	0.22039	0.0170192	0.111279	-0.162709	-0.381127	0.296512	-0.0703437	-0.275028	0.0343243	-0.00235806	0.00192366	-0.0601429	0.591223	0.164596	AH9.2.1	crn-4	protein_coding	Cell death-related nuclease 4
WBGene00000798	-0.151527	-0.269439	0.236552	0.117645	-0.143481	0.362071	0.584351	0.0569895	-0.00664296	-0.84937	-0.00443025	0.0952907	0.118509	-0.56968	0.11343	0.182816	0.0907025	-0.0286221	0.0928784	-0.192515	C14A4.5.1	crn-5	protein_coding	Cell death-related nuclease 5; Cell-death-Related Nuclease
WBGene00000799	0.138226	0.906778	0.423853	-0.00667775	-1.39587	0.291137	-1.08348	-0.0478995	0.531398	-1.69454	-0.448988	-0.0781284	-1.37751	-1.67918	-1.34147	-0.842048	-0.932712	-0.027554	-0.725272	-0.368766	K04H4.6a.1; K04H4.6a.2; K04H4.6b.1; K04H4.6b.2	crn-6	protein_coding	Cell death-related nuclease 6
WBGene00000800	-0.224253	-0.0723531	0.25811	-0.00317593	-0.0752689	-0.325868	0.644884	0.108991	-0.16024	-0.348795	-0.181871	-0.0479103	-0.0807504	-0.198509	-0.0562306	0.0283964	-0.0197083	-0.0387352	0.0842677	-0.0468542	Y23H5A.7a.1; Y23H5A.7b.1; Y23H5A.7c.1; Y23H5A.7c.2; Y23H5A.7c.3	cars-1	protein_coding	Cysteinyl Amino-acyl tRNA Synthetase
WBGene00000801	-0.0388364	0.0912603	-0.146759	-0.105226	-0.729543	-0.132508	-0.257859	-0.201525	-0.822885	-0.336762	0.0459664	-0.061878	0.112587	-0.713706	0.148495	0.104763	0.156378	0.0239748	0.272896	0.224176	Y23H5A.1a; Y23H5A.1b	cars-2	pseudogene	-
WBGene00000802	-0.139496	0.365311	-0.33452	-0.397948	0.213002	-0.437053	0.35039	0.123354	-0.411441	0.474305	-0.179174	-0.355894	-0.218701	-0.136289	-0.266576	-0.156282	-0.103668	-0.0188563	-0.188444	-0.0801411	Y38A10A.5.1; Y38A10A.5.2	crt-1	protein_coding	Calreticulin
WBGene00000803	-0.0843505	-0.731148	1.055	-0.00759309	-1.37362	-0.224964	-0.395749	0.298447	0.67123	-0.646969	0.143255	0.0995336	0.0462747	-0.0878306	0.157996	0.0480933	0.161198	0.100656	0.41862	0.542721	F53H4.1.1	csb-1	protein_coding	CSB (Cockayne Syndrome B) homolog
WBGene00000804	-0.181299	-2.54383	0.346455	-0.251373	0.395074	-0.580188	0.772512	0.109011	-0.117381	-0.805613	-0.283453	0.405563	0.014012	0.216358	-0.0329793	0.0112934	0.039056	-0.0322005	0.152719	0.0441066	Y48E1B.12.1	csc-1	protein_coding	Chromosome segregation and cytokinesis defective protein 1
WBGene00000812	-0.126946	-0.612228	0.492786	-0.145455	0.219357	-0.190469	0.0604456	0.0565994	0.000999761	-0.661137	-0.148745	0.100113	-0.061937	0.167419	-0.0315505	0.0372882	0.0461946	-0.0412515	0.0698684	0.102217	Y48G1C.2a.1; Y48G1C.2a.2; Y48G1C.2b.1; Y48G1C.2b.2; Y48G1C.2c.1	csk-1	protein_coding	Tyrosine-protein kinase csk-1
WBGene00000813	-0.0955517	-0.32692	0.390745	-0.0220531	0.0297051	0.150406	0.514244	0.209221	-0.219413	-0.288082	0.0573048	0.486282	0.389597	0.160055	0.35207	0.140986	0.128096	0.251417	0.251443	0.1041	Y59A8A.1.1	csn-1	protein_coding	COP9 signalosome complex subunit 1
WBGene00000814	-0.0778307	-0.298229	0.405904	0.0220416	0.153018	0.512763	0.280164	0.133725	-0.0121797	-0.449147	-0.227348	0.117467	-0.00263777	-0.117498	0.0484394	0.0978914	0.0835546	0.0158397	0.0679191	-0.0584673	B0025.2.1; B0025.2.2	csn-2	protein_coding	COP9 signalosome complex subunit 2
WBGene00000815	-0.151789	-0.541128	0.375449	0.016882	0.000325264	0.364923	0.509975	0.220624	-0.0352687	-0.508286	-0.139359	0.229162	0.090975	-0.0426633	0.0970175	0.080836	0.0713772	0.0295926	0.206777	0.0879479	Y38C1AA.2.1	csn-3	protein_coding	COP9 signalosome complex subunit 3
WBGene00000816	-0.153318	-0.345858	0.520071	-0.0623736	0.249326	0.0233752	0.387969	0.137617	-0.00311664	-0.594797	-0.201514	0.152487	0.00331393	0.0853221	0.0255576	0.0475455	0.0596878	-0.0257998	0.287753	0.237231	Y55F3AM.15.1	csn-4	protein_coding	COP9 signalosome complex subunit 4
WBGene00000817	-0.175334	-0.778521	0.418357	-0.117051	0.112415	0.24699	0.447332	0.22329	0.000253216	-0.264019	0.211374	0.34874	0.238473	0.0435991	0.166642	0.059134	0.0389691	0.112523	0.238472	-0.0201368	B0547.1.1	csn-5	protein_coding	COP9 signalosome complex subunit 5
WBGene00000818	-0.171961	-0.41381	0.414442	-0.226068	0.178214	0.0972744	0.463729	0.111625	-0.178658	-0.368823	-0.109765	0.300361	0.16889	0.251357	0.156105	0.125011	0.10236	-0.00377199	0.106289	0.128633	Y67H2A.6a.1; Y67H2A.6b.1	csn-6	protein_coding	COP9 signalosome complex subunit 6
WBGene00000819	0.00864332	-0.961419	-0.337437	-0.0202789	-0.88943	0.218198	0.0783434	-0.0555095	1.32571	0.0393862	1.01559	-0.174599	0.172421	-1.02114	0.511726	0.020023	0.010961	0.00633657	0.0576971	0.197009	Y48E1B.13a.1; Y48E1B.13b.1; Y48E1B.13c.1	csp-1	protein_coding	Caspase A Caspase A subunit p16 Caspase A subunit p14
WBGene00000820	0.0106594	1.61269	-1.03126	0.0110614	-1.35601	-1.53081	0.0905481	-0.280079	-0.170904	0.134047	-0.00412217	-0.0855414	-0.0162239	0.0574412	0.007443	0.052625	0.0192739	-0.00609532	-0.156914	0.0110005	Y73B6BL.7a.1; Y73B6BL.7b.1; Y73B6BL.7c.1	csp-2	protein_coding	Putative inactive caspase B Putative inactive caspase B subunit p31 Putative inactive caspase B subunit p17 Putative inactive caspase subunit p14
WBGene00000822	0.4433	0.655345	-0.395261	0.19871	0.543725	-0.498371	-0.0967985	-0.149715	-0.121845	0.983193	0.340775	-0.158209	-0.0215714	0.297942	-0.0362683	-0.187672	-0.25038	-0.00482	-0.0679613	-0.226696	F40E10.3.1	csq-1	protein_coding	Calsequestrin
WBGene00000829	-0.0756683	0.695886	-0.394847	0.186665	0.222693	0.580816	0.00295084	-0.0701215	-0.391161	0.333498	0.00521657	-0.640155	-0.107342	-0.544522	-0.158683	0.0260476	-0.0805644	-0.0486131	0.221421	0.0570989	MTCE.21.1	ctb-1	protein_coding	Cytochrome b
WBGene00000830	0.353042	0.180462	-0.553508	-0.0577674	1.17742	-0.441914	0.0433766	-0.237254	0.421359	2.62629	1.18597	0.814304	0.827209	1.59053	0.87389	0.143872	0.131779	0.0158608	0.561881	0.734259	Y54G11A.6.1; Y54G11A.6.2	ctl-1	protein_coding	Catalase-2
WBGene00000831	0.140515	0.443114	-0.593276	0.0674691	0.927119	-0.358559	-0.0351501	-0.13107	0.119011	2.50375	0.986988	0.513178	0.663669	0.8399	0.620415	0.0677951	0.0623001	0.0327528	0.40242	0.508621	Y54G11A.5.1; Y54G11A.5.2	ctl-2	protein_coding	Peroxisomal catalase 1
WBGene00000832	0.0378554	0.593464	0.285577	-0.0427569	0.497733	-0.446056	0.190313	-0.0316405	-1.20209	0.147984	-0.0140185	0.178256	-0.0585729	0.331313	-0.0642809	-0.211655	-0.181289	-0.00723664	-0.229727	0.040775	Y23H5A.5a.1; Y23H5A.5b.1; Y23H5A.5c.1; Y23H5A.5d.1; Y23H5A.5e	ctn-1	protein_coding	Alpha-CaTuliN (Catenin/vinculin related)
WBGene00000833	-0.0331673	0.560113	-0.443039	0.0200239	-0.294058	-0.273469	0.412954	0.0511882	-0.000141078	1.17134	-0.0221592	-0.404225	-0.0309226	-0.543585	0.0042164	-0.0434969	-0.0331351	-0.103044	0.223751	0.0606121	T20G5.2.1	cts-1	protein_coding	Probable citrate synthase, mitochondrial
WBGene00000834	-0.14673	-0.00696553	0.173783	0.0441014	-0.0439941	-0.0800819	0.194316	0.135364	0.0966896	-0.312438	-0.170045	-0.120667	-0.0968624	0.0563791	-0.106741	-0.0137984	0.0221651	-0.0143375	0.0905135	0.0846872	Y76A2A.2a.1; Y76A2A.2b.1	cua-1	protein_coding	CU (Copper) ATPase
WBGene00000835	-0.121688	0.812955	-0.0482213	0.159153	-0.640542	0.683218	0.3967	0.210785	-0.0926085	0.120124	-0.636697	-0.382151	-0.410026	-1.27486	-0.398053	-0.0974169	-0.132333	-0.0416572	-0.443201	-0.48791	ZK652.11.1	cuc-1	protein_coding	CU (Copper) Chaperonin; Copper chaperone
WBGene00000836	-0.184479	-0.586204	0.625417	-0.0886745	-0.0656718	-0.239767	0.598297	0.156765	0.120898	-0.953125	-0.202326	0.161059	-0.0478944	-0.156439	-0.0484979	0.0285484	0.0209753	-0.00501507	0.098183	0.0330192	D2045.6.1	cul-1	protein_coding	Cullin-1
WBGene00000837	-0.134551	-0.454409	0.4799	-0.133846	0.0863471	-0.27582	0.583933	0.10248	-0.121393	-0.446667	-0.0973104	0.227607	-0.101003	0.0264517	-0.0549566	-0.0953296	-0.0794314	-0.103963	0.0546846	0.0624749	ZK520.4b.1; ZK520.4b.2; ZK520.4c.1; ZK520.4d.1; ZK520.4d.2	cul-2	protein_coding	Cullin-2
WBGene00000838	-0.184436	-0.527754	0.0192629	-0.0842741	-0.2199	-0.187739	0.504059	0.10564	-0.0705513	-0.661821	-0.132998	0.0180002	-0.0272523	0.0350429	-0.0335586	-0.0316911	-0.0302731	-0.00901106	0.0582494	-0.0121579	Y108G3AL.1a.1; Y108G3AL.1a.2; Y108G3AL.1a.3; Y108G3AL.1b.1; Y108G3AL.1c.1; Y108G3AL.1d.1	cul-3	protein_coding	Cullin-3
WBGene00000839	-0.100343	-0.747258	0.277422	-0.00370945	0.0946986	0.325343	0.034237	0.0545119	-0.0837641	-0.781802	0.0458523	0.286821	0.066491	0.154335	0.0767408	0.0771872	0.111346	0.0222324	0.130356	0.103471	F45E12.3.1	cul-4	protein_coding	Cullin-4
WBGene00000840	-0.155153	-0.390159	-0.067015	0.00766676	0.295056	-0.186879	0.456323	-0.0275806	-1.11649	-0.928405	-1.07269	0.145643	-0.342488	-0.141773	-0.300161	-0.0978356	0.109361	-0.0852491	0.100863	0.0510496	ZK856.1.1	cul-5	protein_coding	Cullin-5
WBGene00000841	0.0369535	0.485458	0.228739	-1.31768	-0.965537	-0.056218	-1.50009	-0.632501	-1.54874	-0.208131	-0.472235	-0.102696	-0.237888	-1.40818	-0.104578	-0.05875	0.0294898	0.00862237	-0.403191	-0.131046	K08E7.7a.1; K08E7.7b	cul-6	protein_coding	Cullin-6
WBGene00000843	-0.20448	-0.0210772	0.216231	-0.0674515	0.302815	0.36116	0.377332	0.104842	-0.359654	-0.234217	-0.228572	0.138985	-0.073622	0.16536	0.0101171	-0.0117752	-0.02336	-0.0376498	-0.0399652	-0.0951448	F25D7.1.1; F25D7.1.2	cup-2	protein_coding	Derlin-1
WBGene00000845	0.0263962	0.444964	-0.100751	0.104671	-0.414171	0.452647	-0.78759	-0.215611	0.512405	-0.446429	0.431625	-0.0762719	-0.0811253	-0.541124	0.0327384	-0.111728	-0.327179	0.039264	-0.358844	-0.456004	C02C2.3.1	cup-4	protein_coding	Acetylcholine receptor-like protein cup-4
WBGene00000846	-0.216055	-0.71442	0.584841	-0.110578	-0.0373101	0.286668	0.384865	0.112855	-0.0533347	-1.18809	-0.184471	0.192404	0.0869905	0.0130746	0.0846383	0.0608969	0.125618	0.0443506	0.306914	0.222042	R13A5.1a.1; R13A5.1a.2; R13A5.1b.1; R13A5.1b.2; R13A5.1c.1; R13A5.1d.1; R13A5.1d.2; R13A5.1e.1; R13A5.1e.2	cup-5	protein_coding	CUP-5L
WBGene00000853	0.0234445	0.0559985	0.194292	-0.0777231	0.565357	0.222515	-0.229924	-0.0230828	3.32109	1.35758	0.74026	0.983269	2.84181	1.9158	2.39406	1.87772	1.18449	-0.00241127	-0.161002	0.159106	M142.2.1; M142.2.2	cut-6	protein_coding	CUTiclin
WBGene00000854	-0.0683955	-0.346612	0.195445	0.0516143	0.202104	-0.152673	-0.120826	0.244066	-0.302198	-1.03294	-0.303953	0.130353	-0.043441	-0.268062	-0.0542123	0.0335317	0.0983026	0.00724983	0.0152586	-0.0734473	C07H6.8.1; C07H6.8.2; C07H6.8.3	cux-7	protein_coding	Clk-2 Upstream, human gene XE7 related
WBGene00000857	0.0487528	0.309825	0.466582	-0.0359663	0.0748548	-0.0368626	-0.285516	-0.190135	-0.110282	0.223381	-0.0491796	0.414796	-0.229629	-0.390054	-0.332096	-0.336568	-0.435879	0.0049637	-0.175843	0.0261224	K10B4.6a.1; K10B4.6b	cwn-1	protein_coding	-
WBGene00000858	0.0275393	0.550966	1.01192	-0.0838813	0.519129	0.20168	0.00659691	-0.517966	-0.31986	-0.684207	0.191842	0.702418	-0.158582	0.282842	-0.115142	0.0423808	-0.0483473	0.0102929	-0.246591	0.054216	W01B6.1.1	cwn-2	protein_coding	-
WBGene00000862	0.00823838	1.20359	-0.198456	-0.0465124	0.942678	-0.114352	-0.0999916	-0.485861	0.00985986	-2.35944	0.133387	-0.037593	0.282604	0.153485	0.175895	0.0183815	0.00943646	0.00270548	-0.134626	-0.0531979	K11D12.1.1	cwp-4	protein_coding	Coexpressed With Polycystins
WBGene00000863	-0.157027	-2.14014	0.754197	-0.136306	-0.160177	-0.00641516	0.312963	0.124974	-0.108114	-1.72407	-0.108562	0.326395	0.0731316	-0.0133742	0.0924794	0.0682807	0.148543	0.0710141	0.298428	0.245889	ZK507.6.1	cya-1	protein_coding	G2/mitotic-specific cyclin-A1
WBGene00000865	-0.20428	-3.60952	0.485383	-0.282178	-0.695948	-0.145657	0.19826	0.266495	0.127845	-0.955287	-0.100622	0.443349	0.128111	-0.106021	0.110864	0.043222	0.000125987	-0.00890329	0.139318	0.124807	ZC168.4.1; ZC168.4.2; ZC168.4.3; ZC168.4.4	cyb-1	protein_coding	G2/mitotic-specific cyclin-B1
WBGene00000866	-0.117681	-5.20893	0.670756	-0.0677414	-0.615531	0.340633	0.338583	0.292207	0.106808	-1.2832	-0.0894924	0.331907	0.111265	-0.903272	0.129208	0.0177229	0.0795013	0.144663	0.476409	0.167833	Y43E12A.1.1	cyb-2.1	protein_coding	CYclin B
WBGene00000867	-0.148364	-5.31713	0.771524	-0.0344793	-0.504954	0.28836	0.261918	0.312607	0.26688	-1.70288	-0.342225	0.13193	-0.0914544	-0.701043	-0.0463677	0.0148552	0.0549592	-0.0281503	0.384143	0.137987	H31G24.4.1; H31G24.4.2	cyb-2.2	protein_coding	CYclin B
WBGene00000868	-0.185468	-3.82437	1.33833	-0.213698	0.0572944	-0.0199845	0.318295	0.291174	0.0981003	-1.69543	-0.346615	0.512364	-0.0102439	-0.396472	0.00308561	0.0415493	0.0390204	-0.0450929	0.507516	0.290354	T06E6.2a.1; T06E6.2a.2; T06E6.2b.1	cyb-3	protein_coding	G2/mitotic-specific cyclin-B3
WBGene00000869	-0.131713	0.82266	-0.242738	0.102749	0.125227	-0.150082	0.522963	0.0589717	-0.381684	0.487508	-0.184582	-0.252739	-0.131983	-0.0934578	-0.179748	-0.0588608	-0.0981213	-0.0884996	0.0545092	-0.221934	C54G4.8.1	cyc-1	protein_coding	CYtochrome C
WBGene00000870	-0.0535792	-0.524014	1.45437	-0.990766	0.202142	-0.108786	0.061101	0.275659	-0.40895	-1.16247	-0.406396	0.548706	0.0460131	-0.398911	-0.0516791	-0.005712	0.0621398	-0.0157317	0.154811	0.484183	Y38F1A.5.1; Y38F1A.5.2	cyd-1	protein_coding	G1/S-specific cyclin-D
WBGene00000871	-0.199938	-2.36855	0.42036	-0.104236	-0.0285296	-0.0150282	0.574553	0.134222	0.186545	-1.33922	-0.0909457	-0.0895338	-0.124065	-0.141426	-0.0547875	-0.000248506	0.0090646	-0.0924583	0.138038	0.0220386	C37A2.4a.1; C37A2.4b.1	cye-1	protein_coding	G1/S-specific cyclin-E
WBGene00000872	-0.153507	-0.813298	0.600336	-0.282044	0.283839	-0.254885	0.369524	0.00932406	0.295061	0.504275	0.18543	0.852266	0.23292	0.530643	0.269092	0.131503	0.133489	0.0286884	0.141198	0.104052	F11H8.4a.1; F11H8.4b.1	cyk-1	protein_coding	CYtoKinesis defect
WBGene00000874	-0.158916	0.244504	0.268478	0.097277	0.0057685	-0.41368	0.336987	0.136033	-0.190261	-0.534128	-0.179832	-0.0657986	-0.204176	-0.0126585	-0.150181	-0.0749548	-0.0853579	-0.0435147	0.015781	-0.0548744	ZK328.1a.1; ZK328.1b.1	cyk-3	protein_coding	Ubiquitin carboxyl-terminal hydrolase cyk-3
WBGene00000875	-0.262691	-2.0443	0.65916	-0.293964	-0.321536	-0.513248	0.641105	0.144315	-0.141988	-1.23225	0.0547783	0.537725	0.0894542	-0.166429	0.0719149	-0.0130413	0.0783894	0.0670738	0.147119	0.0796269	K08E3.6.1; K08E3.6.2	cyk-4	protein_coding	CYtoKinesis defect
WBGene00000876	-0.140954	-0.164305	0.379376	-0.139314	0.422949	-0.315177	-0.454458	-0.0465813	-0.211195	-0.407969	-0.109946	0.213902	0.173238	0.491551	0.177162	0.083225	0.14421	0.0758606	0.237838	0.163462	C52E4.6a.1; C52E4.6a.2; C52E4.6c	cyl-1	protein_coding	cyclin L
WBGene00000877	-0.182334	0.749802	-0.170154	0.139002	-0.354055	-0.0306917	0.82006	0.0373084	-0.288228	0.0625379	-0.315353	-0.424863	-0.240995	-0.828208	-0.235944	-0.00902654	-0.0942553	-0.0857887	-0.0404243	-0.436351	Y49A3A.5.1	cyn-1	protein_coding	Peptidyl-prolyl cis-trans isomerase 1
WBGene00000878	0.0491626	-2.16734	-1.22585	0.0992934	-1.7626	-2.43747	-0.477168	-0.162509	0.0953041	0.170518	0.488279	-0.599596	-0.170399	-0.35424	-0.233831	-0.0984645	-0.0370836	0.0134463	0.287164	-0.085205	ZK520.5.1	cyn-2	protein_coding	Peptidyl-prolyl cis-trans isomerase 2
WBGene00000879	-0.149846	0.6033	-0.00779897	-0.0218599	0.358706	-0.202518	0.575155	0.128636	-0.511947	0.442647	-0.160384	-0.124556	-0.0195424	-0.199757	-0.0266193	-0.000838579	-0.0381466	-0.0463879	0.0598804	-0.126674	Y75B12B.5.1	cyn-3	protein_coding	Peptidyl-prolyl cis-trans isomerase 3
WBGene00000880	-0.112495	-0.603868	0.283982	-0.0988751	0.149227	-0.0687308	0.177542	0.160286	-0.160015	-0.461407	0.0466347	0.259843	0.264175	0.161076	0.201779	0.122405	0.223071	0.100927	0.335752	0.245839	F59E10.2.1	cyn-4	protein_coding	Peptidyl-prolyl cis-trans isomerase 4
WBGene00000881	-0.0223503	0.839818	0.0226689	-0.0676873	0.695424	-0.393592	0.110909	0.0180762	-0.350532	1.03983	-0.0145094	-0.212925	-0.104838	0.151256	-0.0802045	-0.161573	-0.178277	-0.0201684	-0.169979	-0.197729	F31C3.1.1; F31C3.1.2	cyn-5	protein_coding	Peptidyl-prolyl cis-trans isomerase 5
WBGene00000882	0.260294	0.848275	-0.200334	-0.10652	1.15884	-0.375782	0.129572	-0.0336482	-0.0884871	0.452621	-0.168844	0.325366	0.0311571	0.0473495	-0.0858387	-0.0363046	0.0280729	-0.0173597	-0.15676	-0.00198043	F42G9.2.1; F42G9.2.2	cyn-6	protein_coding	Peptidyl-prolyl cis-trans isomerase 6
WBGene00000883	-0.162518	0.145937	0.22865	-0.00164313	0.576992	-0.301723	0.603794	0.17679	-0.14853	0.630849	0.326959	0.218207	0.390134	0.183192	0.379582	0.0481609	0.059308	0.315406	0.342323	0.0330672	Y75B12B.2.1; Y75B12B.2.2	cyn-7	protein_coding	Peptidyl-prolyl cis-trans isomerase 7
WBGene00000884	0.0189612	-0.101772	1.01337	-0.0781424	-0.0443589	-0.0921383	0.273423	0.362572	-0.413804	-1.08412	-0.562047	0.588163	-0.0200362	0.0799017	0.0496932	0.0391746	0.0966481	0.00893691	0.1077	0.27352	D1009.2a.1; D1009.2b.1; D1009.2b.2	cyn-8	protein_coding	Peptidyl-prolyl cis-trans isomerase 8
WBGene00000885	-0.123145	-2.43309	0.142362	-0.0245403	0.15393	0.373367	0.389183	0.155074	-0.0619993	-1.08203	-0.0635755	0.0458259	0.133164	-0.115169	0.11808	0.104722	0.0855766	0.0353058	0.2755	0.0631045	T27D1.1.1	cyn-9	protein_coding	Peptidyl-prolyl cis-trans isomerase 9
WBGene00000886	-0.0994862	-1.74601	0.645566	0.0151634	0.216568	0.139805	0.561696	0.093308	-0.446478	-1.13928	-0.573956	0.241308	-0.0103683	-0.0020233	0.0623816	0.104787	0.134831	-0.0377173	0.1707	0.0131504	B0252.4a.1; B0252.4b.1	cyn-10	protein_coding	Peptidyl-prolyl cis-trans isomerase 10
WBGene00000887	-0.175504	-0.71713	0.374907	0.00310551	0.242624	0.0350531	0.583431	0.158904	-0.281326	-0.404341	-0.0844539	0.325365	0.107299	-0.267948	-0.00760833	0.0335813	-0.0436209	-0.0238654	0.127668	-0.0794371	T01B7.4.1	cyn-11	protein_coding	Peptidyl-prolyl cis-trans isomerase 11
WBGene00000888	-0.125713	-0.929366	0.395181	0.0620073	-0.342248	0.477232	0.944259	0.0990081	-0.0183705	-0.713247	-0.0699901	-0.0390396	-0.130487	-0.227387	-0.0421023	0.0715994	0.048124	-0.106893	0.147716	-0.180209	C34D4.12a.1; C34D4.12b.1	cyn-12	protein_coding	Peptidyl-prolyl cis-trans isomerase
WBGene00000889	-0.202629	-0.424958	0.304083	0.123837	0.159147	-0.234703	0.674426	0.0656069	-0.333433	-0.123313	-0.101112	0.0566983	0.061501	-0.236981	-0.0298698	0.0283112	0.0487329	-0.0139692	0.0402243	-0.0726116	Y116A8C.34a.1; Y116A8C.34a.2; Y116A8C.34b.1	cyn-13	protein_coding	Peptidyl-prolyl cis-trans isomerase
WBGene00000890	-0.118204	-0.880807	0.497299	-0.0868357	-0.154084	0.13226	0.318352	0.161137	-0.0956501	-0.741547	-0.119063	0.318051	0.0875123	-0.317043	0.0870462	0.0900733	0.0805711	0.0549169	0.17094	0.0397955	F39H2.2a.1; F39H2.2a.2; F39H2.2b.1	sig-7	protein_coding	Peptidyl-prolyl cis-trans isomerase sig-7
WBGene00000891	-0.116423	-0.37406	0.474663	0.0363175	-0.24828	-0.0782071	0.439208	0.162135	-0.0372103	-0.867016	-0.177156	0.133219	0.0310419	-0.412335	-0.0025243	0.0271061	0.0890866	0.00996307	0.0378556	-0.0144564	Y87G2A.6.1; Y87G2A.6.2	cyn-15	protein_coding	CYclophyliN
WBGene00000892	-0.119233	-0.122691	0.304068	0.00740641	0.31688	0.0881643	0.328853	0.137635	-0.0414291	-0.748935	-0.267461	0.226442	0.0736028	0.290013	0.0284579	0.0725216	0.104998	0.013556	0.164371	0.101862	Y17G7B.9.1	cyn-16	protein_coding	CYclophyliN
WBGene00000893	0.0147701	-0.201352	-0.320149	-0.0483497	-0.656541	0.241728	0.0411985	-0.0531084	1.99168	-0.839524	0.113453	0.312429	-0.0870119	-0.85156	-0.165132	0.00679028	-0.0345149	-0.00451569	-0.577506	0.00847419	ZC250.1a.1; ZC250.1b.1	cyn-17	protein_coding	CYclophyliN
WBGene00000894	-0.140796	-0.978034	0.816961	-0.202826	0.128065	-0.0394392	0.0507572	0.27866	0.187055	-0.401277	-0.244571	0.274413	-0.0591855	0.119687	-0.0306399	-0.0132573	-0.00123236	0.0390493	0.22079	0.210629	M110.5a.1; M110.5a.2; M110.5b.1; M110.5b.2; M110.5c.1; M110.5d.1; M110.5d.2	dab-1	protein_coding	DAB (Drosophila disabled) homolog
WBGene00000895	0.0409169	1.28957	-0.30358	0.114515	0.404639	-0.0308682	-0.77027	-0.230775	0.0334295	0.129233	-0.0432336	-0.326506	-0.124972	0.744823	-0.195541	-0.0495838	-0.00330207	-0.0128353	-0.192008	-0.256679	B0412.1a.1; B0412.1b.1	dac-1	protein_coding	DAChsund transcription factor homolog
WBGene00000896	-0.16872	0.523085	0.120789	0.050046	0.267299	0.674501	0.438347	0.195767	-0.103852	-0.447732	-0.24756	-0.147645	-0.0979135	-0.342251	-0.0748487	-0.014847	-0.0277688	0.00702414	-0.0241318	-0.216996	F57B10.10.1	dad-1	protein_coding	Dolichyl-diphosphooligosaccharide--protein glycosyltransferase subunit dad-1
WBGene00000897	-0.0877098	0.21912	0.815683	-0.206257	-0.346081	-0.334119	0.132474	0.321374	0.284763	-0.110818	-0.252733	0.0636133	0.0783245	-0.229354	0.00322588	-0.0474209	-0.00394399	0.00030673	0.300168	0.325905	F29C4.1a.1; F29C4.1b.1	daf-1	protein_coding	Cell surface receptor daf-1
WBGene00000898	-0.00317901	0.473245	0.509982	-0.136526	0.649441	-0.606201	0.199137	-0.0136537	0.178686	-0.0189492	0.221094	0.839076	0.532169	1.02094	0.548895	0.143058	0.197313	0.0878091	0.341327	0.62388	Y55D5A.5a.1; Y55D5A.5a.2; Y55D5A.5b; Y55D5A.5c.1; Y55D5A.5c.2; Y55D5A.5d.1; Y55D5A.5e.1; Y55D5A.5f.1; Y55D5A.5g.1	daf-2	protein_coding	Insulin-like receptor Insulin-like receptor subunit alpha Insulin-like receptor subunit beta
WBGene00000899	0.00210277	0.0268214	0.183506	-0.0747077	0.0370243	-0.0775491	-0.114547	-0.0605951	0.0116924	0.689065	0.194114	0.294291	0.413916	0.5036	0.454751	0.00545426	-0.0103049	0.0237941	0.100912	0.202577	F25E2.5a.1; F25E2.5b.1; F25E2.5c.1; F25E2.5d.1; F25E2.5e.1; F25E2.5f.1; F25E2.5g.1; F25E2.5g.2; F25E2.5h.1; F25E2.5h.2; F25E2.5i.1	daf-3	protein_coding	Dwarfin sma
WBGene00000900	-0.105735	0.394061	0.144058	-0.190938	0.460157	-0.159259	0.20988	0.076122	0.122418	0.168457	-0.328065	0.33714	0.0347204	0.60993	0.00181302	-0.034767	-0.020542	-0.00919074	0.0843873	0.257222	C05D2.1a.1; C05D2.1a.2; C05D2.1b.1; C05D2.1c.1; C05D2.1d.1; C05D2.1e.1	daf-4	protein_coding	Cell surface receptor daf-4
WBGene00000901	-0.0385981	0.699	-0.0154475	-0.178341	-0.00636194	-0.381645	0.0728351	0.0439441	-0.0148354	0.45008	-0.00385997	0.2901	-0.179798	0.529719	-0.196922	-0.146208	-0.117063	-0.0225345	0.117555	0.186165	W01G7.1.1	daf-5	protein_coding	Abnormal DAuer Formation DAF-5, a Ski oncogene homolog involved in a neuronal TGF beta pathway (71.0 kD) (Daf-5)
WBGene00000902	0.008862	0.275664	-0.192435	-0.014153	-0.468483	0.0978648	-0.123172	-0.290819	0.204298	-0.438183	0.377859	0.304105	-0.20371	-0.379741	-0.371032	-0.0740617	-0.02698	0.00531368	-1.10492	-0.0399174	F31F6.5.1	daf-6	protein_coding	-
WBGene00000903	0.0440776	1.22223	-0.107934	0.0730856	0.77697	-0.349978	-0.237258	-0.275814	-0.111575	-0.292719	0.619352	0.559143	-0.132064	0.36462	-1.29961	-0.564524	-0.857773	-0.0374206	-0.266828	-0.0414292	B0412.2.1	daf-7	protein_coding	Dauer larva development regulatory growth factor daf-7
WBGene00000904	0.0222897	0.517317	0.153377	0.0687949	0.324149	0.166404	0.140763	-0.212174	-0.00327754	0.854552	0.46859	0.152494	0.122256	0.335998	0.127525	-0.00974644	-0.00751	0.00541954	-0.349014	-0.0574217	R05D11.1.1	daf-8	protein_coding	Dwarfin sma
WBGene00000905	0.00395691	0.703772	-0.791048	0.0362634	0.354641	-0.0225164	-0.335327	-0.0107205	0.121229	0.790128	0.17969	-0.0223877	-0.169317	0.6881	-0.215422	-0.0551297	-0.0529278	-0.0419218	0.276113	0.139758	T13C5.1a.1; T13C5.1b.1	daf-9	protein_coding	Cytochrome P450 daf-9
WBGene00000906	0.039507	0.177116	0.0383484	0.0685217	-0.157253	0.111919	0.012253	-0.147652	0.333063	-0.226108	0.287131	-0.0423135	-0.0706258	0.11638	-0.017673	-0.0102823	-0.0334662	0.0029174	-0.365452	-0.00419217	F23B2.4.1	daf-10	protein_coding	Intraflagellar transport protein 122 homolog
WBGene00000908	0.320734	1.34554	-0.760178	-0.148621	0.569247	-0.270844	-0.44471	-0.0805006	0.403126	0.201512	0.378198	-0.0103281	0.365835	0.879434	0.265035	0.137985	0.0461546	0.0135697	0.0108332	0.0995219	F11A1.3a.1; F11A1.3b.1; F11A1.3c.1; F11A1.3d.1	daf-12	protein_coding	Nuclear hormone receptor family member daf-12
WBGene00000910	0.137692	0.525212	-0.0112867	0.128082	-0.000510291	0.29675	-0.552703	-0.270995	0.131112	0.638954	0.132223	0.182267	-0.00255481	0.190964	0.102262	-0.153568	-0.0713312	-0.017294	-0.211665	-0.0910702	F01G10.8a.1; F01G10.8b.1	daf-14	protein_coding	Smad protein
WBGene00000911	-0.115894	-0.149899	0.610459	-0.143592	-0.277417	-0.0939683	0.472995	0.0546168	-0.162662	-0.631991	-0.267595	-0.00377465	-0.091014	-0.401952	-0.0625854	0.0307234	0.0564196	-0.00272381	0.00229926	0.0657871	C10C5.6a.1; C10C5.6b.1; C10C5.6c.1; C10C5.6d.1; C10C5.6e.1	daf-15	protein_coding	DAF-15
WBGene00000912	-0.0129559	0.657628	-0.139844	0.0128273	0.633695	-0.268014	0.0929952	0.0713602	-0.0500754	1.78773	2.07031	2.13284	0.145639	0.154867	0.738722	0.118127	0.000852873	1.49644	0.00816178	0.0775863	R13H8.1a.1; R13H8.1b.1; R13H8.1b.2; R13H8.1c.1; R13H8.1c.2; R13H8.1d.1; R13H8.1e.1; R13H8.1f.1; R13H8.1g.1; R13H8.1h.1; R13H8.1i.1; R13H8.1k.1; R13H8.1l.1; R13H8.1m.1	daf-16	protein_coding	Forkhead box protein O
WBGene00000913	-0.186069	-2.87587	1.12268	-0.212892	-0.478574	-0.174184	0.259612	0.347721	0.138883	-1.85437	-0.13373	0.529071	0.22793	-0.447515	0.227208	0.0453273	0.139354	0.118432	0.999656	0.327527	T07A9.6.1	daf-18	protein_coding	Phosphatidylinositol 3,4,5-trisphosphate 3-phosphatase and dual-specificity protein phosphatase daf-18
WBGene00000914	-0.0403367	0.0690674	0.507371	-0.210776	-0.249908	-0.178474	0.0115798	-0.120533	0.319169	-0.677634	0.16799	0.37676	0.104389	-0.124291	0.129677	-0.0272327	0.0614222	0.0147493	0.122394	0.277866	F33H1.1a.1; F33H1.1b.1; F33H1.1c.1; F33H1.1d.1; F33H1.1e.1	daf-19	protein_coding	RFX-like transcription factor daf-19
WBGene00000915	-0.264935	0.587904	0.393787	0.243501	0.0332736	-0.154619	0.979311	0.250834	-0.111736	-0.264065	-0.308839	-0.275369	-0.187731	-0.089833	-0.15692	-0.0835736	-0.0560419	0.01232	0.23179	-0.0986929	C47E8.5.1; C47E8.5.2; C47E8.5.3; C47E8.5.4	hsp-90	protein_coding	Heat shock protein 90
WBGene00000917	-0.0632057	-0.375613	0.253577	-0.0132005	-0.109	0.0510286	0.651046	0.151096	-0.419123	-0.421772	-0.216533	-0.0363394	0.0907916	-0.2193	0.007441	-0.021884	0.0346851	-0.110937	0.129429	0.0279338	Y48G1A.3.1	daf-25	protein_coding	Dauer abnormal formation protein 25
WBGene00000920	0.0356722	1.57225	-0.0922416	0.047029	0.290398	-0.793025	-0.191098	-0.0477933	0.217528	-0.392106	-0.0166223	-0.171457	-0.0962159	0.302243	-0.236418	-0.0353431	-0.0536184	-0.0137116	-0.118564	-0.135867	Y116F11B.1.1	daf-28	protein_coding	-
WBGene00000923	-0.0730675	-0.0745575	0.0501769	0.0547492	-0.117258	0.32669	0.624013	0.0557586	-0.081547	-0.570462	-0.154391	-0.205465	-0.14227	-0.679244	-0.144008	0.0392382	-0.019992	-0.0472555	-0.0152923	-0.363382	K07H8.3.1	daf-31	protein_coding	N-alpha-acetyltransferase daf-31
WBGene00000928	0.144663	0.807172	-0.0488412	-0.330761	1.07949	-0.335155	0.202471	0.549822	-1.51156	-0.0833682	-0.092024	0.391085	-0.220931	-0.0455934	-1.03083	-0.0961338	-1.41378	-0.0241717	-0.0830127	0.044522	M03A1.7.1; M03A1.7.2	dao-2	protein_coding	Dauer or Aging adult Overexpression
WBGene00000929	0.559797	0.711124	-0.0139963	-0.311707	1.13612	0.130842	-0.327514	0.190124	0.634796	2.21488	0.808371	1.2676	0.955406	1.36061	0.934487	0.124126	0.0518576	0.351026	0.317629	0.370427	K07E3.3.1	dao-3	protein_coding	Dauer or Aging adult Overexpression
WBGene00000931	-0.177451	-0.48564	0.179416	0.0299419	-0.199736	-0.785172	0.796399	-0.0254558	-0.197003	-0.924605	-0.0462416	-0.116449	-0.327512	-0.364458	-0.26162	-0.0223806	0.00717915	-0.264243	-0.0932628	-0.361697	C25A1.10a.1; C25A1.10a.2; C25A1.10b.1; C25A1.10b.2	dao-5	protein_coding	Nucleolar protein dao-5
WBGene00000933	-0.133286	0.338506	-0.0859686	0.179925	-0.474059	0.0928143	0.583062	0.0435616	-0.123875	-0.420877	-0.118744	-0.410445	-0.161014	-0.928875	-0.123032	0.0600036	0.0256921	-0.140729	0.0605996	-0.273271	C14A4.2.1	dap-3	protein_coding	Mammalian cell Death Associated Protein related
WBGene00000934	0.0302476	0.844555	-0.436825	-0.0205456	0.705149	-0.344823	0.0122944	-0.352569	-0.167623	-0.620535	-0.238746	0.0871157	0.0759635	0.295658	0.144453	0.00618441	0.0399491	0.00265353	-0.0742508	0.042718	T23G5.5.1	dat-1	protein_coding	Sodium-dependent dopamine transporter
WBGene00000935	-0.18419	-3.23061	0.439212	-0.186832	0.145304	0.050687	0.562665	-0.0142105	-0.0179385	-1.49909	-0.187565	0.32239	0.10562	-0.0148512	0.102185	0.105019	0.103362	-0.0914554	0.256014	0.141387	F56D1.7.1	daz-1	protein_coding	DAZ protein 1
WBGene00000936	0.0618509	0.739701	-0.586678	0.0366268	-0.477984	-0.304294	-0.100197	-0.00820028	0.410824	0.615945	0.246791	-0.100186	-0.227843	-0.293393	-0.45467	-0.35514	-0.29571	-0.0102025	-0.170982	0.0395282	T25F10.2.1; T25F10.2.2	dbl-1	protein_coding	DPP/BMP-Like; Decapentaplegic protein homolog
WBGene00000937	-0.100131	-0.61734	0.239975	-0.0142042	0.0847289	0.155377	0.422583	0.150784	-0.167369	-0.769382	-0.112869	0.126456	-0.00389737	-0.0396163	-0.0130195	0.0073591	0.0349581	-0.00205714	-0.0508033	-0.114312	C55B7.8.1	dbr-1	protein_coding	Lariat debranching enzyme
WBGene00000938	-0.17148	0.175934	0.404316	-0.0292653	0.149474	-0.0686068	0.28739	-0.0196636	0.382422	-0.658884	-0.0339781	0.086838	-0.160379	0.157806	-0.10265	0.0517164	0.0684294	0.00830082	0.0758789	0.146136	C26C6.5a.1; C26C6.5b.1; C26C6.5b.2	dcp-66	protein_coding	Deacetylase Complex Protein
WBGene00000939	-0.189304	-0.504225	0.198139	0.0257913	-0.0790387	-0.266021	0.411222	0.158663	-0.0569535	-1.47792	-0.165275	0.0741955	-0.024181	0.187648	0.00309691	0.0688127	0.0723374	0.0132092	0.0828801	0.12644	K12H4.8.1; K12H4.8.2	dcr-1	protein_coding	Endoribonuclease dcr-1 Death-promoting deoxyribonuclease
WBGene00000940	-0.143367	-0.323609	0.389659	-0.12635	-0.0813115	-0.109891	0.575704	0.116133	-0.352877	-0.00108763	-0.368309	0.0554801	0.0702888	-0.355375	0.117799	0.131122	0.041468	-0.040244	0.272128	0.0513121	Y113G7A.9a.1; Y113G7A.9b.1	dcs-1	protein_coding	m7GpppX diphosphatase
WBGene00000941	-0.163312	0.92465	-0.332213	0.0552966	0.120175	-0.171236	0.687484	0.196038	-0.204244	0.0282477	-0.236611	-0.528342	-0.181805	-0.748938	-0.18883	0.0100945	-0.0490708	-0.0910121	-0.0125967	-0.36364	Y39A3CR.4.1	ddp-1	protein_coding	Mitochondrial import inner membrane translocase subunit Tim8
WBGene00000942	0.566021	0.901352	-0.457713	0.184123	0.335597	-1.10741	-0.212479	-0.316918	-0.414708	0.656082	0.341927	-0.0950714	0.138659	0.227602	-0.0175652	-0.0664723	-0.143726	-0.041279	-0.0745724	0.0807497	ZC477.9a.1; ZC477.9b.1; ZC477.9c.1; ZC477.9d.1; ZC477.9e.1; ZC477.9f.1; ZC477.9g.1; ZC477.9h.1	deb-1	protein_coding	Vinculin
WBGene00000950	0.0540155	0.326487	-0.0515044	0.0246078	0.266471	0.140373	-0.427387	0.0236106	1.60406	0.61573	0.0744547	0.0556474	0.147597	0.804198	-0.0209846	-0.0131431	-0.0144723	-0.00462321	0.00316304	0.0709689	C47C12.6.1; C47C12.6.2; C47C12.6.3	deg-1	protein_coding	Degenerin deg-1
WBGene00000951	0.0494153	0.853559	-0.363901	-0.0401548	0.0455817	-0.211468	-0.533149	-0.159549	0.162373	-0.23462	0.0359155	-0.210765	0.265573	0.358268	0.0712943	0.0476232	-0.0058552	-0.00870156	-0.220531	-0.0290513	K03B8.9.1; K03B8.9.2	deg-3	protein_coding	Acetylcholine receptor subunit alpha-type deg-3
WBGene00000953	0.0127986	0.0493232	0.00115563	-0.00607572	-0.0473733	0.0660643	-0.224217	-0.737166	0.331824	-0.35268	0.483177	0.161617	0.0933774	-0.368378	-0.190641	-0.00709797	0.0192618	-0.00758062	-0.260536	0.0118392	F58G6.6a.1; F58G6.6b.1	del-2	protein_coding	DEgenerin Like
WBGene00000955	0.0959163	0.922941	-0.333155	0.0305049	0.171469	-0.157347	-0.520265	-0.108895	0.048318	-0.40836	-0.0562376	-0.163443	-0.0603487	0.351995	-0.171038	-0.0791004	-0.0601471	-0.0202966	-0.036896	0.0986155	T26H10.1a.1; T26H10.1b.1	des-2	protein_coding	Acetylcholine receptor subunit alpha-type des-2
WBGene00000958	0.119686	0.632794	0.0859706	0.0912227	0.0399492	-0.784587	-0.271129	-0.308299	-0.245388	-0.102975	0.154735	0.203302	-0.114642	-0.388924	-0.670968	-0.199567	-0.265883	-0.0662357	-0.694096	-0.0556414	C09E10.2a.1; C09E10.2b.1; C09E10.2c.1; C09E10.2d.1; C09E10.2e.1	dgk-1	protein_coding	Diacylglycerol kinase
WBGene00000959	0.124414	0.209899	-0.112713	-0.173807	0.127167	-0.128625	-0.435079	-0.0354915	-0.229344	0.771657	-0.0486849	0.34687	0.140125	0.2986	0.0929215	-0.0352435	-0.0938188	-0.0420011	-0.356851	-0.0404843	F46H6.2a.1; F46H6.2b.1; F46H6.2b.2; F46H6.2c.1; F46H6.2c.2; F46H6.2c.3	dgk-2	protein_coding	Diacylglycerol kinase
WBGene00000961	0.0352533	-0.176143	0.368412	-0.332999	0.0994197	-0.406623	0.288605	-0.566927	-0.203486	-0.157363	-0.170685	-0.0270298	-0.0909199	0.00445783	-0.261019	-0.0907634	-0.0829248	-0.0257024	-0.304853	0.074338	T21B6.1.1; T21B6.1.2	dgn-1	protein_coding	DystroGlycaN
WBGene00000962	-0.117768	0.0925078	0.225056	-0.140345	-0.0609897	-0.483206	0.220077	-0.0224171	-0.248421	-0.991515	-0.20963	-0.18923	-0.213299	0.00632623	-0.214998	0.0148106	-0.000184582	-0.0352572	-0.105684	-0.106573	T21E12.4a.1; T21E12.4a.2; T21E12.4b.1	dhc-1	protein_coding	Dynein heavy chain, cytoplasmic
WBGene00000963	0.361746	0.377044	0.77744	0.185503	0.468093	0.0346082	-1.18898	0.202085	1.03158	0.610085	-0.305337	0.299599	0.168171	-0.132129	0.0330784	-0.0498679	-0.0595866	-0.00640144	0.045425	0.022263	R06C7.3.1; R06C7.3.2; R06C7.3.3	dhp-1	protein_coding	Dihydropyrimidinase 1
WBGene00000964	0.144054	0.745406	-0.159173	0.0271199	0.287987	-0.308913	-0.339463	-0.047622	0.138705	0.816667	-0.271116	-0.24878	0.135269	0.326001	0.00743931	-0.0771037	-0.0268359	-0.0115678	-0.111376	0.0771193	C47E12.8.1	dhp-2	protein_coding	Dihydropyrimidinase 2
WBGene00000965	-0.163252	-0.428749	0.397033	-0.0697464	0.166348	0.464988	0.278563	0.114131	-0.0668991	-0.387523	0.00694145	0.311463	0.142418	0.236518	0.158347	0.0730435	0.072693	0.118488	0.207022	0.073327	C01G8.3.1	dhs-1	protein_coding	DeHydrogenases, Short chain
WBGene00000966	0.131676	0.72699	-0.0530646	0.258472	1.00102	0.357498	-0.861536	-0.546376	-0.147934	1.76483	0.754551	0.981766	1.09573	1.28868	1.16619	0.365777	0.172254	-0.00363637	0.663739	0.155137	F55A12.4a.1; F55A12.4b.1; F55A12.4c.1; F55A12.4c.2	dhs-2	protein_coding	DeHydrogenases, Short chain
WBGene00000967	-0.0262504	1.13672	-0.470879	0.503836	0.59639	0.473259	0.102627	0.292953	-0.790362	1.14955	-0.190498	-0.503764	0.321112	0.456542	0.269648	0.0451753	-0.0275629	0.0544981	0.266578	-0.0550135	T02E1.5a.1; T02E1.5a.2; T02E1.5b.1; T02E1.5c.1	dhs-3	protein_coding	-
WBGene00000968	0.0765717	2.01886	0.204299	0.45296	0.634842	0.459121	-0.0224363	-0.369378	0.627353	1.1634	1.54699	0.0578243	1.12873	-0.013336	1.5279	0.0540148	0.0525295	0.0125482	0.549226	0.0536677	T05F1.10.1	dhs-4	protein_coding	DeHydrogenases, Short chain
WBGene00000969	-0.0317489	0.48016	-0.176426	-0.0271936	0.589274	-0.141012	-0.321436	-0.440313	-0.0617992	0.32283	0.215103	0.0452385	0.59588	0.636481	0.455826	0.344086	0.199941	0.0597583	-0.44465	-0.0346428	F56D1.5.1	dhs-5	protein_coding	Uncharacterized oxidoreductase dhs-5
WBGene00000970	-0.0270242	0.611647	0.0850912	-0.0183249	0.578274	0.274894	0.319618	-0.10498	0.0850082	0.451549	0.0982538	0.419868	0.295612	0.33194	0.286609	0.102944	0.0911982	0.0400563	0.15814	0.171882	C17G10.8.1	dhs-6	protein_coding	DeHydrogenases, Short chain
WBGene00000971	-0.0603636	-0.596336	-0.117268	0.350846	0.81158	0.542843	0.0432907	0.129025	0.590136	2.19305	1.40433	0.0276506	1.48304	1.27782	1.51845	1.05389	0.634691	0.00808367	0.397232	0.167162	E04F6.7.1	dhs-7	protein_coding	DeHydrogenases, Short chain
WBGene00000972	0.00998685	0.93971	0.214583	0.00939498	-2.62648	0.973602	0.0272916	-0.0694879	-0.302744	0.268516	-0.0112799	-0.00674654	-1.57407	-1.73766	-1.79517	-0.862006	-0.122418	-0.0101879	-0.486054	-0.0828533	K10H10.3a.1; K10H10.3b; K10H10.3c.1; K10H10.3d.1	dhs-8	protein_coding	DeHydrogenases, Short chain
WBGene00000973	0.122876	1.44619	-0.302057	0.0769142	2.06684	-0.135173	-0.0966328	-0.200906	-0.191731	2.39624	1.38242	1.24667	1.66392	2.04896	1.59522	0.522639	0.447697	0.0760021	0.962157	0.798779	Y32H12A.3.1	dhs-9	protein_coding	DeHydrogenases, Short chain
WBGene00000974	-0.163235	-2.46187	0.227565	0.107612	-0.108927	0.430909	0.65467	-0.402336	-0.27432	-0.79407	-0.0243494	0.0984149	-0.0781811	-0.322443	-0.0464279	0.0587437	0.000212549	-0.117343	0.358674	0.0164174	Y39A1A.11a.1; Y39A1A.11b.1; Y39A1A.11b.2; Y39A1A.11b.3	dhs-11	protein_coding	DeHydrogenases, Short chain
WBGene00000975	-0.045321	0.335577	-0.0818321	0.0640557	0.838173	0.249783	0.690563	-0.00514156	0.234721	1.14762	0.41858	0.494172	0.246862	0.798263	0.204257	0.143536	0.14459	-0.0495407	0.422746	0.08461	K08F4.9.1	dhs-12	protein_coding	DeHydrogenases, Short chain
WBGene00000976	-0.183043	0.624297	0.399294	-0.0318846	-0.049398	-0.404724	0.535495	0.116157	0.210152	0.0156234	-0.00927655	0.0382143	-0.1685	-0.21485	-0.163968	-0.0593783	-0.0802709	-0.0145945	0.0735714	0.0295465	F36H9.3.1	dhs-13	protein_coding	DeHydrogenases, Short chain
WBGene00000977	0.337452	-0.624535	-0.405685	0.467462	-0.313526	0.762793	-0.36184	0.289211	3.42474	1.1756	0.206847	0.343179	0.190713	-0.425401	0.48288	-0.0999219	-0.18092	0.0351769	-0.0161525	-0.067942	R05D8.8.1	dhs-14	protein_coding	DeHydrogenases, Short chain
WBGene00000978	0.0583188	1.39787	-0.392346	0.0278372	1.22515	-0.178271	-0.0279297	-0.347158	0.363643	0.372382	1.46554	0.71392	0.0734245	1.33558	-0.128515	-0.0723883	-0.0521038	-0.0177071	1.55772	0.4174	R05D8.10.1	dhs-15	protein_coding	DeHydrogenases, Short chain
WBGene00000980	-0.0364582	0.111158	0.904348	-0.154575	-0.124293	0.263624	-0.384408	0.37608	2.25779	-0.534523	-0.232819	0.3783	0.238008	-0.15772	0.130224	0.0720477	0.109233	0.0654821	0.442655	0.437028	F29G9.6a; F29G9.6b.1	dhs-17	protein_coding	DeHydrogenases, Short chain
WBGene00000981	0.0604138	0.90151	-0.442403	0.0165928	0.365532	0.0568107	-0.00770048	-0.31904	0.271826	1.16563	0.190186	0.394096	0.593318	-0.0882878	0.448375	0.104405	0.0954909	-0.106461	0.162455	0.229005	C45B11.3.1; C45B11.3.2	dhs-18	protein_coding	DeHydrogenases, Short chain
WBGene00000982	0.314677	1.22928	-0.381249	0.0256688	0.903513	0.300303	-0.708416	-0.616684	0.247165	0.420429	0.0389712	-0.0289786	0.12972	0.806026	0.00609898	0.000387915	-0.0552953	-0.104602	0.243184	0.153815	T11F9.11.1	dhs-19	protein_coding	DeHydrogenases, Short chain
WBGene00000983	0.125204	1.49594	-0.533828	-0.188014	0.836204	0.0468548	-1.05728	0.499102	1.7889	1.1515	2.25286	0.93221	1.58412	0.852524	1.67227	0.175389	0.127901	0.000903712	0.300858	0.362684	F35B12.2.1	dhs-20	protein_coding	DeHydrogenases, Short chain
WBGene00000984	0.103026	0.664871	-0.268221	0.326831	0.293871	0.0944624	-0.591001	-0.257496	-0.311796	1.17775	-1.05944	-0.921591	-0.134156	-0.0385618	-0.375572	-0.19497	-0.305202	-0.020417	-0.376555	-0.11001	R11D1.11.1	dhs-21	protein_coding	L-xylulose reductase
WBGene00000985	-0.119832	0.178764	0.113806	-0.19061	0.351666	0.539922	0.104729	0.01634	-0.325397	0.119539	0.190744	0.172089	0.17332	0.224984	0.132721	0.115078	0.0596375	0.0241075	0.120757	0.114211	C15H11.4.1; C15H11.4.2	dhs-22	protein_coding	DeHydrogenases, Short chain
WBGene00000986	-0.0297986	0.999515	0.34661	0.19738	-0.24493	-0.0133204	-0.425509	0.597291	3.99643	0.409376	-0.274276	0.0619871	0.299426	-0.583386	0.253595	-0.0383056	-0.0586225	-0.00703858	-1.63507	-0.105192	R08H2.1.1; R08H2.1.2	dhs-23	protein_coding	DeHydrogenases, Short chain
WBGene00000987	-0.218796	0.250173	-0.043119	0.152203	0.130176	-0.147813	0.720393	0.0601146	-0.435387	0.123735	-0.209968	-0.148308	-0.0678092	-0.0693592	-0.147827	0.00144798	0.0410255	-0.0939369	0.0738591	-0.0863747	Y60A3A.10.1; Y60A3A.10.2	dhs-24	protein_coding	DeHydrogenases, Short chain
WBGene00000988	-0.231276	1.55635	-0.614286	0.247289	-0.875002	-0.192257	0.905607	-0.0402678	1.03399	0.212603	-0.37111	-1.00411	-0.372233	-0.61032	-0.404795	-0.0723317	-0.379697	-0.0496198	-0.947024	-1.48898	F09E10.3.1	dhs-25	protein_coding	DeHydrogenases, Short chain
WBGene00000989	0.125041	-3.83052	-1.92582	1.49016	2.03836	0.0532848	-1.51342	-0.0556466	-0.186038	1.73582	3.07891	0.174037	0.223069	2.62019	2.01206	0.126375	-0.015963	-0.000579405	4.16427	0.0977563	ZK816.5.1	dhs-26	protein_coding	DeHydrogenases, Short chain
WBGene00000990	-0.0493045	0.904227	0.829268	-0.179103	0.307903	0.160894	-0.509505	-0.0602322	-1.22982	-0.291231	-0.280273	0.188854	0.0479744	0.0083501	0.196283	-0.0225692	0.00392918	-0.0210365	-0.376264	-0.0229527	C04F6.5.1	dhs-27	protein_coding	Uncharacterized oxidoreductase dhs-27
WBGene00000991	0.0280168	0.764505	-0.733178	0.00192632	0.377026	-0.284385	0.114723	0.0226408	-0.149447	1.13323	-0.238793	-0.145656	0.27109	0.0802152	0.160121	0.019947	-0.00392778	-0.0154788	0.0789824	0.111826	M03A8.1.1	dhs-28	protein_coding	DeHydrogenases, Short chain
WBGene00000992	0.0857084	1.38845	-0.331994	0.0382123	0.589053	-0.26525	-0.0532863	-0.27331	-0.455511	0.523762	0.359264	0.217072	0.0488628	-0.0163966	0.0891358	0.0169736	-0.0607337	0.00187024	-0.010585	0.0318659	F27D9.6.1	dhs-29	protein_coding	DeHydrogenases, Short chain
WBGene00000993	0.00468946	0.556843	-0.140836	-0.182298	0.827814	-0.0921153	0.182972	-0.123164	0.452195	1.69414	0.525359	1.30484	0.799484	0.983875	0.701464	0.184486	0.120425	0.200022	0.4122	0.333581	T25G12.7.1	dhs-30	protein_coding	DeHydrogenases, Short chain
WBGene00000994	-0.11174	-0.898444	0.506428	-0.00879596	-0.383502	-0.0882293	0.511219	0.1477	0.0998975	-1.19516	-0.23129	-0.0270216	-0.168155	-0.547272	-0.153844	0.0360535	0.0620266	-0.00161235	0.0948328	-0.0345994	F08B4.1a.1; F08B4.1b.1	dic-1	protein_coding	DICE1 (Deleted In Cancer) homolog
WBGene00000995	-0.0667443	-0.598127	1.52332	-0.406355	0.0871994	0.00881621	0.474805	0.391297	0.053342	-1.2093	-0.522462	0.606544	-0.0174587	0.0248032	-0.0371352	0.0427116	0.083104	0.00539814	0.00544079	0.261766	C18D1.1a.1; C18D1.1a.2; C18D1.1b.1; C18D1.1b.2	die-1	protein_coding	Dorsal Intercalation and Elongation defect
WBGene00000996	-0.0695489	0.737034	-0.0812328	0.0315464	0.442086	0.192129	0.453526	0.0143077	-0.194577	0.776289	-0.0123381	0.258411	0.137098	-0.197622	0.11867	0.0850871	0.0478904	-0.0105577	0.186598	0.0450556	F49E8.5.1; F49E8.5.2; F49E8.5.3	dif-1	protein_coding	-
WBGene00000998	0.802584	1.19065	-0.194115	0.0911391	-0.166616	-0.33076	-1.40323	-0.390641	-0.137079	-0.137979	0.227943	-0.0158354	-0.0356111	-0.268499	-0.112377	-0.0386273	-0.0485643	-0.00476402	-0.208446	0.133932	K07E12.1a.1; K07E12.1a.2; K07E12.1b.1	dig-1	protein_coding	Mesocentin
WBGene00001000	0.422372	0.978467	-0.566451	0.218559	0.292168	-0.784686	0.270837	-0.027044	-0.508605	1.01365	0.158665	-0.492254	-0.16482	-0.302455	-0.241244	-0.186374	-0.308723	-0.0669582	-0.0126479	-0.239691	C18A11.7a.1; C18A11.7b.1	dim-1	protein_coding	Disorganized muscle protein 1
WBGene00001001	-0.138652	-0.703789	0.379723	0.211274	0.029002	0.03449	0.827116	0.103909	-0.0958358	-1.15838	-0.162156	-0.159072	-0.180661	-0.357039	-0.126124	0.00317817	0.0422765	-0.0438715	0.0462858	-0.189074	C04G2.6.1; C04G2.6.2	dis-3	protein_coding	Probable exosome complex exonuclease RRP44
WBGene00001002	-0.202421	-1.29063	0.706249	-0.199212	0.199687	-0.0500599	0.577214	0.239933	-0.0270396	-1.06211	-0.23304	0.210321	-0.0174241	0.0548028	-0.0265196	0.0227529	0.0461678	-0.0471356	0.303152	0.196294	R01H10.1.1	div-1	protein_coding	DNA polymerase alpha subunit B
WBGene00001005	-0.155016	0.295035	0.129708	0.0568132	0.303608	0.262409	0.50682	0.256201	0.00370176	-0.124264	-0.313984	-0.0195646	-0.00515067	-0.161321	0.0282515	0.0274003	-0.018376	-0.0102272	-0.0818668	-0.298842	T26A5.9.1; T26A5.9.2; T26A5.9.3	dlc-1	protein_coding	Dynein light chain 1, cytoplasmic
WBGene00001006	0.164405	0.0933431	0.794276	-1.16798	-0.150143	-0.291199	0.0518085	-0.365164	-1.37576	0.306531	0.139518	0.851741	0.269774	0.0654922	0.232923	0.0575041	0.110914	-0.0035999	-0.724554	0.0104854	C25F6.2a.1; C25F6.2b.1; C25F6.2b.2	dlg-1	protein_coding	Disks large homolog 1
WBGene00001007	-0.187516	0.00537725	0.191416	-0.102139	0.0298697	-0.209948	0.558601	0.0620213	-0.248574	0.110347	-0.0947906	-0.0544736	-0.0595433	0.15727	-0.0962698	-0.00602086	0.0134956	-0.0462261	0.0209212	-0.0576401	C39E9.14a.1; C39E9.14a.2; C39E9.14b.1; C39E9.14b.2	dli-1	protein_coding	Dynein Light Intermediate chain
WBGene00001008	0.0363606	1.14966	-0.128687	-0.625199	0.209896	-0.48644	-0.398022	-0.269462	0.160672	0.417339	0.132592	-0.229856	0.0687022	0.585421	0.022423	-0.00759224	0.00526823	-0.023895	-0.254504	0.0590319	F33E2.2a.1; F33E2.2b.1; F33E2.2c.1; F33E2.2d.1; F33E2.2e.1; F33E2.2e.2	dlk-1	protein_coding	Mitogen-activated protein kinase kinase kinase dlk-1
WBGene00001016	-0.221345	-1.72552	0.415179	-0.140175	-0.435077	-0.292494	0.594609	0.394658	-0.0943483	-1.13138	0.113144	0.317374	0.11461	-0.0517055	0.097923	0.0690211	0.0767521	0.0888488	0.215704	0.192211	F43G6.1.1	dna-2	protein_coding	Yeast DNA helicase/endonuclease family
WBGene00001017	-0.114387	-0.149459	0.246942	0.0923447	-0.191632	-0.130338	0.42876	0.0596346	-0.318118	-0.395828	-0.192624	0.0187336	-0.167773	-0.0142974	-0.117435	-0.0268326	0.00183581	-0.0223966	0.00310861	0.00689867	ZK593.5a.1; ZK593.5b.1; ZK593.5c.1; ZK593.5d.1; ZK593.5e.1	dnc-1	protein_coding	DyNactin Complex component
WBGene00001018	-0.19652	0.00826951	0.323381	0.0905699	0.237233	0.429637	0.35557	0.134308	-0.251766	-0.21508	-0.216972	-0.0241393	-0.0936006	-0.335696	-0.0952007	0.00386389	-0.0208596	-0.0242768	0.0690116	-0.168905	C28H8.12.1; C28H8.12.2	dnc-2	protein_coding	Probable dynactin subunit 2
WBGene00001019	-0.158285	0.0664439	-0.0628753	0.0500665	-0.13929	0.334326	0.368589	0.0664993	-0.191834	-0.141981	-0.19649	-0.227645	-0.0364349	-0.101245	-0.0148132	0.0624824	0.109278	0.0121136	0.0374569	-0.0140459	B0035.14a.1; B0035.14a.2; B0035.14b.1	dnj-1	protein_coding	DnaJ homolog subfamily B member 1
WBGene00001020	-0.171699	0.531065	0.2866	-0.0262497	0.0217354	0.468402	0.363875	0.137258	0.0116558	-0.66631	-0.175323	-0.192904	0.0511139	-0.344963	0.000457511	0.100025	0.0469321	0.0201415	-0.0572548	-0.128242	B0035.2.1	dnj-2	protein_coding	DnaJ homolog dnj-2
WBGene00001021	-0.117075	-0.20925	-0.31731	0.0563096	-0.259265	0.84667	0.147588	0.147015	0.0993658	-0.144836	-0.00117812	-0.292844	0.0254303	-0.780736	-0.0716152	0.0380993	-0.0431816	-0.0801213	0.221876	-0.00188077	C01G10.12.1	dnj-3	protein_coding	DNaJ domain (Prokaryotic heat shock protein)
WBGene00001022	-0.0251731	-0.423265	0.161846	-0.034527	0.19567	0.698811	0.00330267	0.145912	0.0780598	-0.418811	-0.146131	0.362078	0.242452	0.0138394	0.296539	0.177443	0.129656	0.0753691	0.2334	0.290464	C01G8.4.1; C01G8.4.2	dnj-4	protein_coding	DNaJ domain (Prokaryotic heat shock protein)
WBGene00001023	-0.219443	-0.813672	0.653734	-0.104768	-0.360395	-0.282602	0.419524	0.138577	0.159021	-1.28039	-0.0703631	0.154748	-0.0975313	-0.276174	-0.0826472	-0.0167606	0.0220869	-0.0520844	0.251801	0.125877	C04A2.7a.1; C04A2.7a.2; C04A2.7b.1; C04A2.7b.2; C04A2.7c.1; C04A2.7c.2; C04A2.7d.1; C04A2.7d.2	dnj-5	protein_coding	DnaJ homolog dnj-5
WBGene00001025	-0.0232234	0.65061	0.0844327	-0.0473024	-0.193464	0.0161454	-0.175941	-0.0334054	-0.463928	0.324889	-0.527365	-0.497419	-0.489288	-0.388163	-0.464254	-0.199382	-0.138622	-0.0304779	-0.428042	-0.109076	C55B6.2.1	dnj-7	protein_coding	DNaJ domain (Prokaryotic heat shock protein)
WBGene00001026	-0.175523	-0.333177	0.429507	-0.0252634	-0.176767	0.169015	-0.107569	0.049795	-0.128269	-0.72033	-0.122178	0.128107	0.0431547	-0.164916	0.0176293	0.0740213	0.108985	0.0595882	0.121264	0.0952124	C56C10.13a.1; C56C10.13b.1	dnj-8	protein_coding	DNaJ domain (Prokaryotic heat shock protein)
WBGene00001027	-0.180151	0.197411	0.0523477	-0.0622515	-0.205442	-0.188029	0.890718	0.0491111	-0.192674	-0.255609	-0.309338	-0.0955893	0.00716045	-0.46807	-0.0188528	0.10679	0.0964438	0.0323505	0.121959	-0.0718271	F11G11.7.1	dnj-9	protein_coding	DNaJ domain (Prokaryotic heat shock protein)
WBGene00001028	-0.0824603	0.294177	-0.0891972	0.026396	0.123986	0.122699	0.517351	0.0561861	-0.226733	-0.459532	-0.180073	-0.216057	0.0101757	0.125192	-0.00164157	0.0168047	0.107945	0.0125584	0.168975	-0.023556	F22B7.5a.1; F22B7.5b.1	dnj-10	protein_coding	DnaJ homolog dnj-10
WBGene00001029	-0.189781	-1.13916	0.511228	-0.047167	-0.0759601	-0.123186	0.745154	0.120565	-0.0128331	-1.25925	-0.255956	0.0516532	-0.08513	-0.16672	-0.095814	0.0218775	0.0801429	0.0012181	0.189044	-0.0431427	F38A5.13.1	dnj-11	protein_coding	DNaJ domain (Prokaryotic heat shock protein)
WBGene00001030	-0.206091	0.392663	0.277027	0.123898	0.257914	0.173008	0.628165	0.0252853	-0.173958	-0.41161	-0.340523	-0.161268	-0.253852	0.325345	-0.239821	-0.0912575	-0.0928742	-0.0695535	0.127954	-0.102628	F39B2.10.1; F39B2.10.2	dnj-12	protein_coding	DNaJ domain (Prokaryotic heat shock protein)
WBGene00001031	-0.269377	1.36754	0.400924	0.490389	0.421792	0.121462	0.834452	0.0978241	-0.551166	0.146882	-0.38233	-0.0833867	-0.21325	0.140702	-0.16723	-0.0102968	-0.0216331	0.00600966	0.0456201	-0.108413	F54D5.8.1; F54D5.8.2	dnj-13	protein_coding	DNaJ domain (Prokaryotic heat shock protein)
WBGene00001032	-0.0437695	0.20316	0.342264	-0.762954	-0.0884195	0.171651	0.153519	-0.019059	0.629415	0.315791	0.307146	0.178116	-0.0912779	-0.15053	-0.107626	-0.12644	-0.178612	-0.000894535	-0.0713604	-0.00790514	K02G10.8a.1; K02G10.8b.1	dnj-14	protein_coding	DNaJ domain (Prokaryotic heat shock protein)
WBGene00001033	-0.0925505	-0.212298	0.236521	-0.00943866	0.479939	0.534281	-0.0876933	0.156523	0.200871	-0.532161	0.291393	0.0891683	0.136769	0.05378	0.184075	0.232986	0.174067	0.0510084	0.0889639	0.0556648	K08D10.2a.1; K08D10.2b.1	dnj-15	protein_coding	DNaJ domain (Prokaryotic heat shock protein)
WBGene00001034	-0.14436	-0.0431113	0.252828	-0.0691707	0.206585	0.474028	0.408716	0.020884	-0.374567	-0.0909869	-0.20603	0.0301187	0.0488059	-0.0771094	0.0189526	0.0370586	0.0293146	0.000364568	0.0305555	-0.129628	R74.4a.1; R74.4a.2; R74.4b.1	dnj-16	protein_coding	DNaJ domain (Prokaryotic heat shock protein)
WBGene00001035	-0.193677	-0.752011	0.24536	0.0707421	0.0824653	0.200732	0.7423	0.0772669	-0.23555	-1.0233	-0.259402	0.055118	0.0468138	-0.195091	0.0579772	0.0927372	0.178996	0.0345392	0.115348	0.0242099	T03F6.2.1	dnj-17	protein_coding	DNaJ domain (Prokaryotic heat shock protein)
WBGene00001036	-0.0795555	-0.470922	0.196	0.0150121	0.103193	0.491098	0.250761	0.180364	-0.0263517	-0.609139	0.000968582	0.36107	0.268976	-0.0271532	0.342163	0.135558	0.135762	0.0823359	0.146302	0.073559	T04A8.9.1; T04A8.9.2	dnj-18	protein_coding	DNaJ domain (Prokaryotic heat shock protein)
WBGene00001037	-0.193132	0.303053	0.370767	0.132723	0.102344	0.210458	0.798409	0.0868788	-0.149167	0.106425	-0.397873	-0.111907	-0.200819	-0.100894	-0.188023	-0.0739669	-0.0944196	0.006808	0.120962	-0.173158	T05C3.5.1; T05C3.5.2	dnj-19	protein_coding	DNaJ domain (Prokaryotic heat shock protein)
WBGene00001038	-0.0725905	0.155531	0.0211034	-0.0946335	-0.0322975	0.0925454	0.165878	-0.147185	-0.00624642	0.472606	0.0137627	-0.170311	-0.116459	-0.17908	-0.228162	-0.0414667	-0.117594	-0.0496149	-0.227557	-0.333716	T15H9.7a.1; T15H9.7b.1	dnj-20	protein_coding	DnaJ homolog dnj-20
WBGene00001039	-0.200703	0.719526	-0.123769	0.145744	-0.318495	0.384062	0.451134	0.169761	0.015527	0.143795	-0.265439	-0.235823	-0.117066	-0.787248	-0.0612965	0.0192657	-0.0271837	-0.109764	0.0484527	-0.158788	T19B4.4.1	dnj-21	protein_coding	Mitochondrial import inner membrane translocase subunit TIM14
WBGene00001040	-0.158406	-1.45324	0.132858	0.184153	-0.247733	0.199904	0.4572	0.171421	0.0626774	-1.15659	-0.13056	-0.353108	0.0693057	-0.00911058	0.102968	0.0901824	0.0689258	0.0360722	0.150611	-0.0333683	T23B12.7.1	dnj-22	protein_coding	DNaJ domain (Prokaryotic heat shock protein)
WBGene00001041	-0.14629	-0.829996	0.632029	0.0118384	0.361411	0.317564	0.532136	0.250582	0.00576217	-0.866921	-0.205663	0.144439	0.0449225	0.233854	0.0528756	0.0752868	0.0362242	0.0331571	0.328508	0.072038	T24H10.3.1	dnj-23	protein_coding	DNaJ domain (Prokaryotic heat shock protein)
WBGene00001042	0.0165537	0.37938	-0.753168	-0.113991	0.144915	-0.0860308	0.248624	-0.535282	0.0602117	1.33613	0.402041	-0.0255344	0.22448	0.0923228	0.143029	0.0713587	-0.0189864	0.0332633	-0.233527	-0.111785	W03A5.7.1	dnj-24	protein_coding	DNaJ domain (Prokaryotic heat shock protein)
WBGene00001043	-0.178096	-0.182123	0.0940718	-0.133802	0.237227	-0.112518	0.362853	0.0895973	-0.335239	-0.317327	-0.132991	0.014561	-0.0224295	0.313193	-0.0320494	0.0169844	0.0292233	-0.00162295	-0.0644938	-0.0458511	W07A8.3a.1; W07A8.3a.2; W07A8.3b.1; W07A8.3c.1; W07A8.3c.2	dnj-25	protein_coding	DNaJ domain (Prokaryotic heat shock protein)
WBGene00001044	-0.167495	-2.38568	0.311661	0.0244789	-0.299129	0.671776	1.03219	0.00174257	-0.401722	-0.32466	-0.313202	0.0895054	0.15718	-0.0627333	0.147384	0.128274	0.0918624	0.0300293	0.134949	-0.0213166	Y39C12A.8.1	dnj-26	protein_coding	DNaJ domain (Prokaryotic heat shock protein)
WBGene00001045	-0.0274829	0.612205	0.705694	-0.168379	0.557546	-0.14853	-0.191235	0.237151	0.0370289	-0.185902	-0.107287	0.247564	0.0184224	0.321149	0.0184322	0.0247114	0.0641125	0.0441059	-0.292356	0.0191018	Y47H9C.5a.1; Y47H9C.5b.1	dnj-27	protein_coding	DNaJ domain (Prokaryotic heat shock protein)
WBGene00001046	-0.295825	-2.6666	0.0584841	-0.131458	-0.900913	-0.0467178	0.41649	0.0852437	0.49454	-0.701092	0.153452	0.115579	0.204619	-0.321271	0.245221	0.148272	0.157002	0.245618	0.0694619	0.00553894	Y54E10BL.4.1	dnj-28	protein_coding	DNaJ domain (Prokaryotic heat shock protein)
WBGene00001047	-0.113071	0.430979	0.246326	0.0366749	0.150911	-0.0904147	0.347907	0.0429197	-0.463637	-0.218059	-0.268796	-0.130904	-0.118043	0.000192051	-0.1291	-0.0655902	-0.0477314	-0.00678659	-0.0833533	-0.131955	Y63D3A.6a.1; Y63D3A.6a.2; Y63D3A.6b.1; Y63D3A.6b.2	dnj-29	protein_coding	DNaJ domain (Prokaryotic heat shock protein)
WBGene00001048	-0.130547	-0.294306	0.315783	0.0631886	0.627648	0.211242	0.626065	0.120551	-0.0806077	-0.750801	-0.222003	-0.0138923	-0.0393296	0.409001	-0.105288	0.0103963	0.00349968	-0.0372187	0.134116	-0.00248116	Y71F9B.16a.1; Y71F9B.16b.1	dnj-30	protein_coding	DNaJ domain (Prokaryotic heat shock protein)
WBGene00001049	-0.164773	-0.984253	0.278518	-0.0308546	0.266855	-0.181596	0.427649	0.0513879	0.0195848	-1.14683	-0.0727714	0.223326	0.0547366	0.217629	0.0526319	0.0338555	0.0555938	0.0442767	0.205394	0.16266	F33H2.1.1	dog-1	protein_coding	Deletions Of G-rich DNA
WBGene00001050	-0.153544	-1.02647	0.366441	-0.22711	0.357131	0.174886	0.422408	0.0728028	0.11695	-0.751367	0.243424	0.270117	0.275479	0.179291	0.215608	0.0679702	0.1873	0.113257	0.269358	0.199915	F54C1.2.1; F54C1.2.2	dom-3	protein_coding	Decapping nuclease dom-3
WBGene00001051	-0.106678	-1.58397	0.819681	-0.153878	-0.243137	0.531719	0.210932	0.169455	0.0840708	-1.41852	0.0760016	0.64866	0.326729	-0.351441	0.345899	0.120517	0.117607	0.282731	0.218187	0.13566	C09G4.3.1	cks-1	protein_coding	Cyclin-dependent kinases regulatory subunit
WBGene00001052	0.0259201	0.939339	-0.45833	0.014918	-0.862753	-0.154843	-0.165005	-0.119383	0.120557	-0.519344	0.269362	-0.254722	-0.052399	-0.407479	0.110971	0.0090047	-0.0279757	-0.00439439	-0.103721	0.0163041	F15A8.5a.1; F15A8.5b.1; F15A8.5c.1	dop-1	protein_coding	DOPamine receptor
WBGene00001053	0.00900196	0.708383	-0.360863	0.0444207	-0.388325	0.0305365	0.00710116	-0.312312	-0.0541728	-0.56505	-0.134605	-0.417705	0.100515	-0.438665	0.123371	-0.0232546	-0.101738	0.00151879	-0.656358	-0.0785832	K09G1.4a.1; K09G1.4b.1; K09G1.4c.1; K09G1.4d.1	dop-2	protein_coding	D2-like dopamine receptor long variant; DOPamine receptor
WBGene00001054	0.032335	0.576027	-0.829826	0.102235	-0.576673	-0.491686	0.0992308	-0.00668709	0.430526	0.528029	-0.0998633	-0.427558	0.175329	-0.121376	-0.239455	-0.201187	-0.449302	-0.0295813	-0.349711	-0.170317	T23F1.7a.1; T23F1.7b.1; T23F1.7c.1	dpf-1	protein_coding	Dipeptidyl peptidase family member 1
WBGene00001055	-0.185006	-0.270623	-0.790823	0.209682	-0.296962	0.012219	-0.00554592	0.161235	0.167378	1.05442	0.0537963	-0.425589	0.166517	0.0353768	0.157101	0.169043	0.105171	0.00686649	0.122606	0.0922273	C27C12.7.1; C27C12.7.2	dpf-2	protein_coding	Dipeptidyl peptidase family member 2
WBGene00001056	-0.128867	-0.287925	0.419839	-0.0753519	0.0951876	-0.198847	0.343882	0.212026	0.0810085	-0.43688	0.199573	0.277561	0.142764	0.100227	0.203452	0.0628977	0.0924728	0.125386	0.253531	0.201349	K02F2.1a.1; K02F2.1b.1	dpf-3	protein_coding	Dipeptidyl Peptidase Four (IV) family
WBGene00001057	-0.0887929	0.0479015	0.114871	0.0921519	0.172174	0.125367	0.425218	0.0623928	-0.00519719	-0.339197	-0.00422939	-0.0596152	0.00516703	0.192008	-0.00908341	0.0742755	0.071476	-0.0830291	0.175077	0.0701058	F01F1.5.1; F01F1.5.2	dpf-4	protein_coding	Dipeptidyl Peptidase Four (IV) family
WBGene00001058	-0.176539	-0.0950658	0.297053	-0.257118	0.201996	-0.223409	0.429008	0.183985	-0.0921404	0.00240625	-0.151288	0.259945	0.147147	0.131119	0.106714	0.0235699	0.0332707	0.0508531	0.154563	0.201824	R11E3.8a.1; R11E3.8a.2; R11E3.8b.1; R11E3.8b.2	dpf-5	protein_coding	Dipeptidyl Peptidase Four (IV) family
WBGene00001059	0.105208	-0.110475	-0.137072	-0.0236315	0.543456	0.0835122	-0.402622	0.372928	1.69572	0.325932	0.314312	0.262083	0.116836	-0.00780247	-0.0247555	-0.146329	-0.10191	-0.00216807	-0.0647847	0.209999	F44B9.1a.1; F44B9.1a.2; F44B9.1b.1; F44B9.1b.2; F44B9.1c.1	dpf-6	protein_coding	Dipeptidyl peptidase family member 6
WBGene00001060	-0.231183	-0.523396	0.600087	-0.125221	-0.245588	-0.115823	0.567468	0.199607	0.0460037	-0.894892	-0.211305	0.0212564	0.0107831	-0.409113	0.0186756	0.0347942	0.0624041	0.0258294	0.134297	0.0856961	R11E3.7a.1; R11E3.7a.2; R11E3.7b.1	dpf-7	protein_coding	Dipeptidyl Peptidase Four (IV) family
WBGene00001061	-0.236041	-1.74638	0.742937	-0.206156	0.297563	0.0164597	0.497376	0.125921	0.0347265	-1.19325	-0.0359841	0.449202	0.172658	0.073613	0.130162	0.130248	0.139033	0.0234248	0.335199	0.222613	T23G7.1.1; T23G7.1.2	dpl-1	protein_coding	Transcription factor dpl-1
WBGene00001063	-0.007643	-0.124132	0.322259	0.981119	1.09595	-0.0998682	-0.271926	-0.190458	1.99096	-0.974143	0.316583	-0.22253	0.00914135	0.51824	0.169939	0.0465161	0.137601	0.00763594	-0.417678	0.284994	M01E10.2a.1; M01E10.2b.1; M01E10.2b.2	dpy-1	protein_coding	DumPY: shorter than wild-type
WBGene00001064	0.14368	0.41844	0.136469	-0.20586	-0.00619688	-1.2355	0.0403923	0.290694	-2.48792	-0.764586	0.403564	0.782009	-1.15752	-1.11422	-1.20619	-0.825029	-1.30936	-0.0157265	-0.151002	0.0340839	T14B4.6.1	dpy-2	protein_coding	Cuticle collagen dpy-2
WBGene00001065	0.0217485	0.388899	0.0376912	-0.362443	0.39307	-1.3695	0.0784682	1.51714	-2.10773	-0.414744	0.637518	0.299365	0.0284301	-0.955953	-0.131009	-0.0242278	-0.0525504	2.62313e-05	-0.164712	0.0403854	EGAP7.1.1	dpy-3	protein_coding	DumPY: shorter than wild-type
WBGene00001066	0.701035	0.287703	-0.242989	-0.158802	0.181045	-4.21001	-1.01101	0.729027	-2.5545	0.17756	0.222747	0.168615	-0.730407	-0.213459	-0.994267	-0.125174	-0.238251	-2.00981	0.0403823	0.144118	Y41E3.2.1	dpy-4	protein_coding	DumPY: shorter than wild-type
WBGene00001068	0.00233888	1.50277	-1.02427	0.0696936	0.818076	-0.562072	-1.27667	-0.175758	-0.809574	-1.07746	-0.645596	-0.723281	-0.721374	-0.596023	-0.623161	-0.722203	-1.12339	0.00836529	-0.920235	-0.381936	F16F9.2.1	dpy-6	protein_coding	DumPY: shorter than wild-type
WBGene00001069	0.0677647	0.53106	0.142871	-0.106184	0.572154	-0.465827	-0.201467	1.31373	-2.14899	-1.00969	0.402385	0.439647	-0.0478206	-0.545832	-0.108979	-0.00400851	-0.0290867	-0.00107791	-0.181733	0.0479016	F46C8.6.1	dpy-7	protein_coding	Cuticle collagen dpy-7
WBGene00001070	-0.0125885	0.51894	-5.60719	-0.0903609	0.315586	-2.00529	-0.146281	0.690594	-0.018676	-0.520804	-0.173023	-0.789017	-0.411584	-0.830566	-0.0668573	-0.120137	-0.136085	0.00381086	-0.0944066	0.00822309	C31H2.2.1	dpy-8	protein_coding	DumPY: shorter than wild-type
WBGene00001071	0.0359226	0.881468	-3.15472	0.296276	1.06459	-0.934329	-0.304216	-2.02291	0.315668	-0.583236	-0.0272905	-0.607412	0.0802798	-0.264615	0.0148644	0.0299257	-0.0166853	-0.0129795	-0.131778	0.0490606	T21D12.2a.1; T21D12.2b.1	dpy-9	protein_coding	DumPY: shorter than wild-type
WBGene00001072	0.0966857	0.434032	0.781643	-0.400384	0.330699	-0.172659	0.943828	0.241855	-2.17115	-0.878539	0.465251	0.753298	0.180095	-0.861212	0.0384769	0.0802906	0.0938929	0.0335237	-0.237997	0.0746147	T14B4.7.1	dpy-10	protein_coding	Cuticle collagen dpy-10
WBGene00001073	-0.0452546	0.998433	-0.00470948	0.0186125	0.47799	0.249382	0.1728	0.0234543	-0.325099	-0.290429	-0.10047	-0.247371	-0.00644663	-0.170361	-0.0397412	-0.0266383	-0.0931095	-0.024714	-0.307759	-0.192805	F46E10.9.1; F46E10.9.2	dpy-11	protein_coding	DumPY: shorter than wild-type; Thioredoxin-like protein DPY-11
WBGene00001074	1.11173	0.260842	-0.152917	-0.181904	0.590803	-4.01848	-0.545604	0.19341	0.0448708	0.267797	-0.0571673	0.112068	-1.51338	0.215228	-1.86637	-1.44025	-1.80382	-2.91011	0.0240883	0.141748	F30B5.1.1	dpy-13	protein_coding	Cuticle collagen dpy-13
WBGene00001075	0.904868	-7.16347	3.02209	-2.35334	1.08345	1.23393	0.27627	0.187942	-1.83911	0.62088	0.428122	0.233117	0.00600658	0.169581	-0.098126	0.000257544	-0.0196521	0.0024331	0.215862	3.02283	H27M09.4.1	dpy-14	protein_coding	COLlagen structural; DumPY: shorter than wild-type
WBGene00001076	0.40932	-7.04852	2.96898	-1.56125	0.669938	-0.270051	0.411397	0.147677	-1.62888	-0.0260504	0.443807	0.315767	-0.176053	0.353393	-0.332703	-0.162345	-0.680907	0.0180892	0.0515513	1.86126	F54D8.1.1	dpy-17	protein_coding	DumPY: shorter than wild-type
WBGene00001077	0.0512339	0.872227	-0.315328	-0.183001	0.710318	-0.481577	-0.241454	0.0120734	-0.604297	-0.143518	-0.305218	0.153064	-0.016374	-0.0547826	-0.0942055	-0.123794	-0.0713504	0.019139	-0.925477	-0.565181	Y47D3B.10.1	dpy-18	protein_coding	Prolyl 4-hydroxylase subunit alpha-1
WBGene00001078	-0.0110931	0.954721	0.517296	-0.0601228	0.552851	0.30035	0.0284125	-0.219456	-0.728073	-0.518402	-0.0294017	0.523524	0.0575118	-0.0347444	0.164359	0.0597694	0.225761	0.0282005	0.00789379	0.198946	F22B7.10.1	dpy-19	protein_coding	C-mannosyltransferase dpy-19
WBGene00001080	-0.0292509	0.342025	0.624128	-0.0625318	-0.0771585	-0.759102	0.413305	0.0401494	-0.302877	-0.916918	-0.110762	0.422056	-0.046021	0.0914513	-0.0380146	-0.0433104	0.114803	-0.0187829	-0.219838	0.128771	Y59A8B.1a.1; Y59A8B.1b	dpy-21	protein_coding	Lysine-specific demethylase 9
WBGene00001081	0.00775465	0.211111	0.74877	-0.266989	-0.360719	-0.120181	0.0909417	0.28706	0.174322	-0.819929	-0.217635	0.486777	-0.111956	-0.00417917	-0.0660036	0.0190689	0.021279	0.00546449	-0.154611	0.143316	F47A4.2.1	dpy-22	protein_coding	Mediator of RNA polymerase II transcription subunit 12
WBGene00001082	-0.070909	0.610622	0.185857	-0.0446395	-0.139823	-0.121776	-0.0451049	0.202646	-0.514316	0.166051	-0.311888	-0.176663	-0.0320659	-0.191841	-0.0713168	-0.0281044	-0.0387966	0.0234113	-0.150422	-0.0543426	R160.1a.1; R160.1b.1	dpy-23	protein_coding	AP-2 complex subunit mu
WBGene00001085	-0.153381	-0.870453	0.486856	-0.12246	-0.391561	-0.346162	0.401892	0.106563	-0.0417607	-1.16117	-0.0495588	0.34847	0.0489156	-0.217222	0.00489434	0.0365221	0.0805351	0.00755263	0.144372	0.187205	C25G4.5.1	dpy-26	protein_coding	Condensin complex subunit dpy-26
WBGene00001086	-0.0760127	0.178891	0.980228	-0.432685	0.101076	-0.157921	-0.126169	0.249035	-0.572631	-0.504155	-0.382105	0.477839	-0.182614	0.0683899	-0.140817	-0.108059	-0.00906684	0.0485498	-0.0313022	0.248473	R13G10.1.1	dpy-27	protein_coding	Chromosome condensation protein dpy-27
WBGene00001087	-0.0978218	-0.840311	0.84522	-0.225917	-0.28141	-0.386276	0.351901	0.104029	-0.0891862	-1.57954	-0.214756	0.414445	0.0703017	-0.19053	-0.0150976	0.0773706	0.0729802	-0.0724816	0.125766	0.256895	Y39A1B.3.1	dpy-28	protein_coding	Condensin complex subunit 1
WBGene00001088	-0.128792	-0.0669633	0.508691	-0.0909166	-0.0856408	-0.195705	0.416233	0.155855	-0.270432	-0.0197793	-0.292241	0.0522481	-0.15218	-0.292016	-0.0676479	-0.0121152	-0.0814648	-0.0706614	0.203836	-0.0415102	ZK863.6.1; ZK863.6.2	dpy-30	protein_coding	Dosage compensation protein dpy-30
WBGene00001089	-0.0229543	0.377354	0.255802	-0.077928	0.029466	-0.0968603	-0.201724	-0.455392	-0.382864	-0.22802	-0.0438521	0.335408	-0.5346	-0.32698	-0.524153	-0.433968	-0.422034	0.00250296	-0.848085	-0.173924	K04A8.6a.1; K04A8.6b.1	dre-1	protein_coding	F-box protein dre-1
WBGene00001090	-0.160909	-0.113825	0.234497	-0.201554	0.28345	-0.0693165	0.392203	0.0839444	-0.180325	-0.276417	-0.0231216	0.216411	0.0156505	0.0840921	-0.0309559	0.0285169	0.0448729	0.0419044	0.147893	0.0451058	F15B10.2a.1; F15B10.2b.1	drh-1	protein_coding	Dicer Related Helicase
WBGene00001091	0.434547	1.23216	-0.30453	0.232446	0.137573	-0.671567	-0.444197	-1.09133	-1.12224	0.16416	0.553054	-0.0370353	0.159587	0.329747	0.203323	0.0409763	0.0657278	0.0133852	0.063933	0.288501	C01B10.1	drh-2	pseudogene	-
WBGene00001092	-0.0874389	-1.33094	0.257275	-0.092183	-0.121719	0.108636	0.464392	0.0750925	-0.0809661	-1.00266	-0.0584318	0.106727	0.0976456	-0.366254	0.0319272	0.0913757	0.0718298	0.0315233	0.200338	0.022769	F53A2.5.1	dro-1	protein_coding	DR1 (One) transcription factor family
WBGene00001093	-0.17885	-0.380561	0.395104	0.0117499	0.100291	-0.0167318	0.288409	0.0871384	0.0396902	-0.681739	-0.0408233	0.187065	0.0299882	0.0238965	-0.00558999	0.00634492	0.054996	-0.00499883	0.23339	0.0990038	T12E12.4a.1; T12E12.4a.2; T12E12.4a.3; T12E12.4b.1; T12E12.4b.2; T12E12.4b.3	drp-1	protein_coding	Dynamin-related protein
WBGene00001094	-0.136984	0.27246	0.312603	0.00559001	-0.0301529	0.149762	0.541876	0.101307	-0.312871	0.114978	0.0688411	0.0900447	0.0270794	-0.243575	0.0466494	0.00159174	-0.0348776	0.0735063	0.16846	-0.109902	B0464.1.1; B0464.1.2	dars-1	protein_coding	Aspartate--tRNA ligase, cytoplasmic
WBGene00001095	-0.110764	0.0927053	-0.0550179	0.133658	0.065798	0.361595	0.291242	0.105962	-0.0945602	-0.78652	-0.0941046	-0.143574	0.0933844	0.165078	0.0493508	0.0725668	0.166953	0.0248299	0.0653173	0.0271868	F10C2.6.1	dars-2	protein_coding	Aspartyl(D) Amino-acyl tRNA Synthetase
WBGene00001099	-0.0218297	0.825113	-0.724774	-0.0977411	0.0838494	-0.52808	-0.0807241	-0.139126	0.0406464	1.17621	-0.466532	-0.759559	-0.219506	-0.196214	-0.333352	-0.290233	-0.140662	0.000999877	-0.156328	0.157293	K02D7.4.1	dsc-4	protein_coding	Defecation Suppressor of Clk-1; Microsomal triglyceride transfer protein
WBGene00001101	0.0110996	0.123942	0.244251	-0.24544	-0.429534	-0.0363416	-0.0270275	0.0882157	-0.16728	0.0631393	-0.235689	0.242003	0.0259276	-0.17413	0.0074738	-0.046795	-0.00817381	0.026753	-0.167789	0.0901966	C34F11.9a.1; C34F11.9b.1; C34F11.9c.1; C34F11.9d.1; C34F11.9e.1; C34F11.9f.1	dsh-1	protein_coding	DiSHevelled related
WBGene00001102	-0.199945	-2.15951	0.787544	-0.226538	-0.151979	0.00136017	0.717974	0.18122	-0.199197	-1.29785	-0.2617	0.383203	0.105875	-0.0438408	0.0614514	0.0646083	0.137435	0.0160584	0.363568	0.282468	C27A2.6.1	dsh-2	protein_coding	DiSHevelled related
WBGene00001105	0.0229237	-5.48167	2.04331	-1.33219	1.63069	-0.244008	0.113283	0.269144	-0.142982	0.0877873	-0.098901	0.26257	0.00412653	1.32491	-0.125851	-0.000786977	-0.0149051	0.0108707	0.307714	1.32186	Y41D4B.10a.1; Y41D4B.10b.1; Y41D4B.10b.2	dsl-3	protein_coding	Delta-like protein
WBGene00001110	-0.23065	-2.15811	0.343054	-0.00491953	-0.161237	-0.039215	0.767088	0.0886267	-0.102318	-1.06773	0.111776	0.157887	0.0583558	0.072041	0.0784217	0.0435796	0.0688483	0.0115077	0.278242	0.219068	F38B7.5.1	duo-1	protein_coding	Deubiquitylating with USP/UBP and OTU domains
WBGene00001112	-0.114817	-1.03181	0.372253	-0.00948778	-0.272252	0.261077	0.50537	0.170522	0.0888824	-1.44398	-0.182429	0.010996	0.0948458	-0.0206634	0.128382	0.147387	0.178639	0.0237103	0.201153	0.129507	Y106G6H.12a.1; Y106G6H.12b.1; Y106G6H.12c.1	duo-3	protein_coding	Deubiquitylating with USP/UBP and OTU domains
WBGene00001113	0.507577	0.51885	-0.0650095	-0.264394	0.901794	-0.720268	-0.923858	-0.630425	-0.113376	1.20748	1.34537	2.05316	0.471547	0.597787	0.219123	-0.0563777	-0.0501535	-0.017839	-0.215109	0.050453	F25H8.5a.1; F25H8.5b.1; F25H8.5c.1; F25H8.5d.1; F25H8.5e.1; F25H8.5e.2; F25H8.5f.1; F25H8.5g.1; F25H8.5h.1; F25H8.5i.1; F25H8.5j.1; F25H8.5k.1; F25H8.5l.1; F25H8.5m.1; F25H8.5n.1; F25H8.5o.1; F25H8.5p.1; F25H8.5q.1; F25H8.5r.1; F25H8.5s.1	dur-1	protein_coding	Dauer Up-Regulated
WBGene00001115	-0.0458622	-0.342798	0.091979	-0.0830939	-0.0889766	-0.648717	0.040324	-0.550971	0.704248	0.179718	0.557599	-0.0660466	-0.186106	0.16159	0.0759212	-0.0465873	-0.03127	0.043925	-0.208484	0.0223073	F47G6.1a.1; F47G6.1b.1; F47G6.1c.1	dyb-1	protein_coding	Dystrobrevin-1
WBGene00001116	0.13909	0.958981	-1.0695	-0.0192596	-0.0231879	-0.462489	-0.254283	-0.121477	0.315969	0.113427	-0.0466908	-0.522475	-0.235656	-0.102333	-0.345941	-0.26435	-0.480372	-0.0118733	-0.427382	-0.176682	C33G3.1a.1; C33G3.1b.1; C33G3.1b.2	dyc-1	protein_coding	Dystrophin-like protein 1
WBGene00001117	0.0453391	-0.142372	0.108573	0.0479953	0.344116	0.524803	-0.109694	-0.60169	-0.0548621	-0.23832	0.276689	0.55157	0.225635	0.64985	0.206063	0.0464578	0.0212521	-0.00474674	-0.161451	0.0142096	F54C1.5a.1; F54C1.5b.1; F54C1.5b.2	dyf-1	protein_coding	Tetratricopeptide repeat protein 30 homolog
WBGene00001118	0.000406951	0.146038	-0.0907326	0.0926171	0.412715	-0.428187	-0.288165	-0.612451	-0.0811034	-0.208204	0.47917	0.136901	-0.0632817	0.849197	-0.170068	-0.0403337	0.0302773	0.022779	-0.183529	0.103481	ZK520.3a.1; ZK520.3b.1; ZK520.3b.2	dyf-2	protein_coding	WD repeat-containing protein dyf-2
WBGene00001119	-0.0590044	-1.12207	0.0739923	0.0463546	-0.379563	0.400171	0.889993	-1.44359	-0.696477	-0.627325	-0.126457	0.178109	0.423652	1.8452	0.158215	0.082783	0.119838	-0.850728	0.0838364	1.42402	C04C3.5a.1; C04C3.5b.1; C04C3.5c.1	dyf-3	protein_coding	Clusterin-associated protein 1 homolog
WBGene00001122	0.00936193	0.231587	-0.0306896	-0.0326999	0.440878	-0.10088	-0.4156	-0.155062	0.317309	0.214634	1.35434	0.149725	1.03207	0.833292	1.20593	0.633134	0.293733	0.0580736	0.0984027	0.130375	F46F6.4a.1; F46F6.4b.1; F46F6.4c.1; F46F6.4d.1	dyf-6	protein_coding	Intraflagellar transport protein 46 homolog
WBGene00001123	0.0495885	-3.21137	0.683984	-0.0312553	-0.370969	0.159288	-0.0225078	-0.0891088	1.00748	-0.00746971	0.587307	0.317814	-0.023123	-0.167041	0.250448	0.109938	0.0171465	-0.0108217	-0.540065	0.0928047	C43C3.3.1	dyf-7	protein_coding	-
WBGene00001127	0.0145024	-0.512895	0.0837545	-0.0184216	-1.44906	0.105013	-0.118389	-0.612205	0.197287	-0.0196344	0.329853	0.0988334	-0.330833	2.00613	0.0601627	0.00737638	-0.0616038	-0.00114553	-0.0237977	0.053467	C02H7.1.1	dyf-11	protein_coding	-
WBGene00001129	-0.00285967	-0.114394	0.124116	0.00672847	1.37514	-0.220544	0.00885903	-0.132829	0.198157	0.0677883	0.124642	-0.0198091	0.123865	1.95697	0.0313341	0.00340844	0.0056777	0.00311096	-0.0511826	-0.0489147	C27H5.7a.1; C27H5.7b.1	dyf-13	protein_coding	Intraflagellar transport protein 56 homolog
WBGene00001130	-0.148468	0.388123	0.499186	-0.288755	-0.0313208	-0.39153	-0.885246	0.0557581	0.229864	-0.0382178	-0.233945	0.130262	-0.0608305	0.222509	0.0205199	-0.108611	-0.0352655	0.0989508	-0.00149548	0.0604253	C02C6.1a.1; C02C6.1b.1	dyn-1	protein_coding	Dynamin
WBGene00001131	0.242156	0.609726	-0.100849	0.0928954	-0.157605	-0.574777	-0.238835	-0.252668	-0.840831	-0.151875	-0.273265	-0.292137	-0.476619	-0.0177764	-0.460362	-0.414519	-0.317613	-0.00752652	-0.554144	-0.0290041	F15D3.1a.1; F15D3.1b.1; F15D3.1c.1; F15D3.1d.1; F15D3.1e.1; F15D3.1f.1; F15D3.1g.1; F15D3.1g.2; F15D3.1h.1; F15D3.1i.1; F15D3.1j.1	dys-1	protein_coding	Dystrophin-1
WBGene00001132	0.512582	1.16138	-0.446948	0.0683052	0.366858	-0.428818	-0.0072363	-0.0455253	-0.665593	0.937224	-0.190422	-0.498395	-0.142145	-0.0757535	-0.20869	-0.20786	-0.303409	-0.0730311	-0.146021	-0.322012	T11B7.4a.1; T11B7.4b.1; T11B7.4c.1; T11B7.4d.1; T11B7.4e.1	alp-1	protein_coding	ALP/Enigma encoding
WBGene00001134	-0.1266	0.0587457	0.243925	0.0694025	0.0324982	-0.111407	0.647668	0.183711	-0.122963	-0.654294	-0.218858	-0.121536	-0.185731	0.0206185	-0.137796	-0.0379018	0.0385683	0.00533804	0.00282472	-0.00892653	D2013.5.1	eat-3	protein_coding	-
WBGene00001135	0.05389	0.864902	-0.623363	-0.0257226	-0.294214	0.64924	-2.84798	-0.840533	-0.199264	0.135496	0.0728937	-0.0800625	-0.194469	-0.663001	-0.510336	-0.234693	-0.0772665	-0.0123494	-0.00476	-0.10936	ZK512.6a.1; ZK512.6b.1	eat-4	protein_coding	Probable vesicular glutamate transporter eat-4
WBGene00001136	-0.00214101	0.348103	-0.221293	-0.00827183	-0.656849	-0.0578637	0.0865452	-0.651198	-0.0866641	-0.191093	0.0343157	-0.225995	-1.12087	-0.76991	-0.0722729	-0.0491213	-0.0314073	0.00487413	-0.0642802	-0.0559952	F13G3.8.1; F13G3.8.2	eat-5	protein_coding	Innexin eat-5
WBGene00001137	-0.07474	0.645852	-0.164905	-0.0419427	-0.184679	-0.441342	0.134623	-0.0240466	0.11586	0.330638	0.0992844	-0.259261	-0.0283242	-0.209117	-0.0754532	-0.135358	-0.104925	-0.000519869	-0.0820791	-0.07061	B0365.3.1; B0365.3.2	eat-6	protein_coding	Sodium/potassium-transporting ATPase subunit alpha
WBGene00001145	0.0498836	0.775869	-0.0587209	-0.117586	0.0896425	-0.133548	-0.434855	-0.141438	-0.486057	-0.153636	-0.0448154	0.0145969	-0.240596	0.0792463	-0.146709	-0.183928	-0.13592	0.0062466	-0.532122	-0.173254	C16C2.2a.1; C16C2.2a.2; C16C2.2b.1; C16C2.2b.2	eat-16	protein_coding	-
WBGene00001148	-0.014517	0.078174	0.503926	-0.147659	0.0959169	-0.296054	0.0502427	0.392013	0.00521794	-0.312815	-0.206007	0.788543	0.181388	0.232174	0.109011	0.0818515	0.153132	0.00114282	-0.323338	-0.0351536	H30A04.1a.1; H30A04.1b.1; H30A04.1c	eat-20	protein_coding	Abnormal pharyngeal pumping eat-20
WBGene00001149	-0.0172031	0.434715	-0.427907	0.311649	0.112558	-0.409269	-0.108669	0.415244	-0.0989254	0.798368	-1.02332	-0.624473	-0.366019	0.187941	-0.405157	-0.3375	-0.51095	-0.0385789	-0.308545	-0.172402	K02A4.1.1	bcat-1	protein_coding	Branched-chain-amino-acid aminotransferase, cytosolic
WBGene00001150	0.17156	0.195379	-0.350014	0.472162	0.338113	-0.132212	-0.13432	-1.41568	0.120434	1.30243	-0.490674	0.107908	0.456215	0.361914	0.208734	0.0110236	-0.0172726	0.00687569	-0.0878531	-0.0409014	C29F3.1.1	ech-1.1	protein_coding	Enoyl-CoA Hydratase
WBGene00001151	-0.151422	0.428275	0.225004	0.0731396	-0.0840414	0.249233	-0.925944	0.0497936	-0.0724593	-0.240798	-0.236817	0.0138737	-0.0285736	-0.36423	-0.0811882	0.032036	0.00382673	-0.0369685	0.195942	-0.175043	F38H4.8a.1; F38H4.8a.2; F38H4.8b.1; F38H4.8c	ech-2	protein_coding	Enoyl-CoA Hydratase
WBGene00001152	0.0330259	0.931944	-0.870413	0.017542	0.289169	0.495971	-0.394079	-0.0939604	0.109036	0.467865	0.350061	-0.0787743	0.0903898	0.678094	0.109207	-0.00163741	-0.0284025	-0.00728545	0.108209	0.182427	F43H9.1a.1; F43H9.1b.1	ech-3	protein_coding	Enoyl-CoA Hydratase
WBGene00001153	-0.199939	0.554322	-0.0759731	-0.0568558	0.407757	-0.0100358	0.298403	0.0656694	-0.233605	0.956426	-0.0615328	-0.0780475	0.164049	0.316225	0.168965	0.0284244	0.00508396	0.0978901	0.258626	0.0739127	R06F6.9.1; R06F6.9.2	ech-4	protein_coding	Enoyl-CoA Hydratase
WBGene00001154	-0.14722	0.827051	0.050369	0.10138	-0.260603	-0.0755135	0.57879	0.225378	-0.219721	0.164831	-0.318013	-0.428994	-0.174916	-0.436499	-0.236256	-0.0790979	-0.0416725	-0.0315758	0.125868	-0.124513	F56B3.5.1	ech-5	protein_coding	Enoyl-CoA Hydratase
WBGene00001155	0.0321426	1.07488	-0.79481	0.368587	-0.813745	-0.0501438	0.0773824	0.560664	0.595718	0.893912	-0.31798	-0.647201	-0.259738	-1.12758	-0.249355	-0.31302	-0.351496	0.0204555	-0.185609	-0.400421	T05G5.6.1; T05G5.6.2	ech-6	protein_coding	Probable enoyl-CoA hydratase, mitochondrial
WBGene00001156	-0.043895	2.12207	0.453358	0.131913	1.43682	-0.38157	0.375012	1.05432	-0.521906	1.47095	0.823806	0.605396	0.804247	1.61019	0.645246	0.506248	0.412862	0.0229208	0.822565	0.624294	Y105E8A.4.1	ech-7	protein_coding	Enoyl-CoA Hydratase
WBGene00001157	0.33706	0.748873	-0.262145	-0.247536	0.553112	0.449136	-0.695407	0.197511	0.0248627	0.9485	-0.0196049	0.242488	0.731887	0.382435	0.630276	0.174882	0.314629	0.032732	0.212949	0.608311	F01G10.2.1	ech-8	protein_coding	Enoyl-CoA Hydratase
WBGene00001158	0.03491	-0.63302	-0.383506	-0.138856	3.00968	-1.1514	-1.70023	-1.78136	0.111578	4.11207	0.530347	0.228857	0.0660054	2.89403	-0.0169744	-0.0463619	-0.0302376	0.00151904	0.014734	2.65495	F01G10.3a.1; F01G10.3b.1	ech-9	protein_coding	Enoyl-CoA Hydratase
WBGene00001159	0.0442223	1.45316	-0.624843	0.0591538	1.42937	-0.142161	-0.62631	-0.907884	-0.715839	-0.286782	-0.0236547	-0.0911977	0.0215465	0.227602	0.0062753	-0.103254	-0.262982	-0.00971455	-0.561018	0.0831414	C26D10.5a.1; C26D10.5b.1; C26D10.5c	eff-1	protein_coding	EFF-1A; Epithelial Fusion Failure
WBGene00001160	-0.0743772	0.546192	-0.0282816	0.0529472	0.175561	0.0667677	0.473344	-0.0050606	0.0659679	0.569233	0.137412	0.387589	0.143252	0.124848	0.100104	0.0138986	0.0611019	0.0127253	0.164665	0.2096	F42A10.4a.1; F42A10.4b.1	efk-1	protein_coding	Eukaryotic elongation factor 2 kinase
WBGene00001161	-0.170331	-1.75306	0.706035	-0.172261	0.670938	-0.0572532	0.405592	0.119101	-0.0360292	-1.26547	-0.293866	0.329135	0.201842	0.0301781	0.153067	0.184689	0.211135	0.0136363	0.398125	0.36671	Y102A5C.18.1	efl-1	protein_coding	E2F-like (Mammalian transcription factor); EFL-1
WBGene00001162	-0.243188	0.069735	0.242085	-0.0287865	-0.836142	-0.0926534	0.422652	0.0721269	-0.00821241	-0.597409	-0.0776547	0.199542	0.0831745	-0.432893	0.0595059	0.00821673	0.0509159	0.00243254	0.273972	0.16125	Y48C3A.17a.1; Y48C3A.17b.1; Y48C3A.17c.1; Y48C3A.17d.1	efl-2	protein_coding	E2F-like (Mammalian transcription factor)
WBGene00001163	0.122132	0.499319	-0.220843	0.0476314	0.391046	-0.189046	-0.0829847	-0.138024	-0.49179	0.0770213	-0.0956717	-0.074508	-0.110228	0.237038	-0.19077	-0.0976143	-0.246204	-0.00756154	-0.313428	0.0226719	C43F9.8.1	efn-2	protein_coding	Eph(F)riN
WBGene00001165	0.0364595	-1.74185	0.903645	-0.0902622	-0.0077431	0.19449	-0.263132	0.0154034	-0.195246	-0.344548	0.200071	0.379016	0.2367	0.293237	0.145723	0.0600211	0.00590076	0.0267108	-0.0164383	0.205748	F56A11.3.1	efn-4	protein_coding	Ephrin-4
WBGene00001166	-0.189182	-0.270716	0.435458	0.0148817	-0.42999	-0.335899	0.596952	0.0509871	-0.0693864	-0.78228	-0.154126	-0.0208872	-0.0954739	-0.41193	-0.0374254	0.0501314	0.0200259	-0.111105	-0.00394359	-0.0574601	ZK328.2.1; ZK328.2.2	eftu-2	protein_coding	Elongation Factor TU family
WBGene00001167	-0.219964	0.247793	-0.0440908	-0.0429035	0.00979113	-0.538452	0.736521	0.0566041	-0.343859	0.214901	-0.152461	-0.25014	-0.226259	-0.253671	-0.214173	-0.0586915	-0.0224193	-0.125174	-0.0477385	-0.288491	F25H5.4a.1; F25H5.4a.2; F25H5.4a.3; F25H5.4b.1; F25H5.4b.2; F25H5.4b.3; F25H5.4b.4; F25H5.4b.5	eef-2	protein_coding	Elongation factor 2
WBGene00001168	-0.307512	0.249973	0.165348	-0.0347266	0.063909	-0.853336	0.752781	0.150998	-0.167648	0.259049	-0.263455	-0.199768	-0.156242	-0.248781	-0.132439	-0.0910977	-0.0416606	-0.0706439	-0.025827	-0.262159	F31E3.5.1; F31E3.5.2; F31E3.5.3	eef-1A.1	protein_coding	Elongation factor 1-alpha
WBGene00001169	0.0489152	0.850983	-0.107727	-0.0325515	0.36542	-0.32876	-0.558886	-0.183385	-0.396958	0.644749	0.236326	-0.155785	0.253738	0.0739868	0.0713613	-0.0575526	-0.112721	-0.00989818	-0.0319577	0.0248368	R03G5.1a.1; R03G5.1a.2; R03G5.1a.3; R03G5.1a.4; R03G5.1b.1; R03G5.1b.2; R03G5.1c.1; R03G5.1d.1; R03G5.1d.2; R03G5.1d.3; R03G5.1d.4	eef-1A.2	protein_coding	Elongation factor 1-alpha
WBGene00001171	0.0585452	0.757987	-0.319422	0.0831851	0.108878	-0.654365	-0.0614649	-0.576387	0.316305	-1.13181	-0.000188494	-0.445155	-0.364438	-0.241048	-0.22118	-0.620336	-0.0950082	-0.00672247	-0.477199	-0.0687686	F16B3.1a.1; F16B3.1a.2; F16B3.1b.1	egl-2	protein_coding	-
WBGene00001172	1.17494	0.825305	-0.287172	-0.0112311	0.609698	-0.656396	-0.56268	-0.211802	-0.29756	0.0278931	0.264013	0.120619	0.0212406	0.725031	-0.0309401	-0.30862	-0.291441	-0.0233313	-0.328564	0.00472927	C51E3.7a.1; C51E3.7c.1; C51E3.7c.2	egl-3	protein_coding	Neuroendocrine convertase 2
WBGene00001173	-0.0397457	0.484797	0.0370069	-0.169638	0.241914	-0.343108	0.1593	0.0692829	-0.00716506	0.231271	-0.0681424	-0.0627965	-0.0847892	0.245056	-0.0740661	-0.111456	-0.0672476	-0.0138115	0.106805	0.0445825	F55A8.2a.1; F55A8.2a.2; F55A8.2b.1; F55A8.2b.2; F55A8.2c.1; F55A8.2c.2; F55A8.2c.3; F55A8.2d.1; F55A8.2e.1; F55A8.2e.2; F55A8.2f.1; F55A8.2f.2; F55A8.2g.1; F55A8.2g.2; F55A8.2g.3; F55A8.2h.1; F55A8.2h.2	egl-4	protein_coding	cGMP-dependent protein kinase egl-4
WBGene00001174	0.0268271	0.506512	-0.0531615	0.0095601	-0.533426	-0.175488	-0.0300088	-0.113266	-0.0380921	0.4462	0.0935091	0.26662	0.0683336	-0.00405554	-0.00916642	-0.042184	-0.0434567	-0.0122139	-0.140197	0.0544273	C08C3.1a.1; C08C3.1b.1; C08C3.1c.1	egl-5	protein_coding	Homeobox protein egl-5
WBGene00001175	-0.0382601	-1.25423	0.192557	-0.0349288	0.823056	-0.14542	-0.505684	0.0370008	1.64066	0.263116	-0.0848611	0.329561	-0.030748	-0.0328615	0.223991	0.0450197	0.0793541	-0.0237662	0.190045	0.0146829	C46F4.1a.1; C46F4.1b.1	egl-6	protein_coding	G protein-coupled receptor EGL-6 isoform b
WBGene00001177	0.0614444	0.785571	-0.431421	-0.383154	0.0478635	-0.701474	-0.0800695	-0.173267	0.0265475	0.436919	0.246733	-0.322683	-0.221108	0.271786	-0.277776	-0.119846	-0.161479	-0.0362523	-0.149299	-0.0534224	B0348.4a.1; B0348.4b.1; B0348.4c.1; B0348.4d.1; B0348.4e.1; B0348.4f.1; B0348.4g.1; B0348.4h.1; B0348.4i.1; B0348.4j.1; B0348.4k.1; B0348.4l.1; B0348.4m.1; B0348.4n.1; B0348.4o.1; B0348.4p.1; B0348.4q.1; B0348.4r.1; B0348.4s.1; B0348.4t.1; B0348.4u.1; B0348.4v.1; B0348.4w.1; B0348.4x.1; B0348.4y.1	egl-8	protein_coding	1-phosphatidylinositol 4,5-bisphosphate phosphodiesterase beta egl-8
WBGene00001178	0.518439	0.528266	-0.394783	-0.181574	0.186126	-0.00427172	0.25956	0.0635775	0.130751	0.925256	0.25267	0.191008	-0.270853	0.133288	-0.287716	-0.142019	-0.0759946	-0.0184988	0.194442	0.101773	F22E12.4a.1; F22E12.4a.2; F22E12.4b.1; F22E12.4b.2; F22E12.4c.1; F22E12.4d.1; F22E12.4d.2; F22E12.4e.1	egl-9	protein_coding	Hypoxia-inducible factor prolyl hydroxylase
WBGene00001179	0.0362516	0.314489	-0.643537	0.0252784	-0.347995	-0.0293438	-0.53156	-0.249076	-0.26833	0.241383	-0.116673	-0.196173	0.0507392	-0.274785	-0.0201871	-0.0112319	-0.00629606	0.0521803	-0.27925	-0.0119312	F28C1.2a.1; F28C1.2b.1; F28C1.2c.1	egl-10	protein_coding	Regulator of G-protein signaling egl-10
WBGene00001182	0.265529	0.657576	-1.30879	-0.436126	0.715447	-0.145056	-0.0833611	-0.0738617	0.658928	0.229717	0.872784	-0.0307663	0.291943	0.634559	0.096858	0.373613	0.362914	0.0270324	0.0974233	0.426359	T22B7.1a.1; T22B7.1a.2; T22B7.1b.1; T22B7.1c.1; T22B7.1d.1; T22B7.1e.1; T22B7.1f.1; T22B7.1f.2; T22B7.1f.3; T22B7.1g; T22B7.1h	egl-13	protein_coding	Transcription factor egl-13
WBGene00001184	0.852143	0.759621	0.402107	0.0723356	-0.0187524	-0.240431	-1.66455	-0.106423	-0.389228	-0.10926	0.0785706	-0.0416408	-0.267873	0.267822	-0.19349	-0.259846	-0.231854	0.000113999	-0.411591	0.0949342	F58A3.2a.1; F58A3.2a.2; F58A3.2a.3; F58A3.2a.4; F58A3.2a.5; F58A3.2a.6; F58A3.2b.1; F58A3.2b.2; F58A3.2b.3; F58A3.2b.4; F58A3.2b.5; F58A3.2b.6; F58A3.2c.1; F58A3.2d.1; F58A3.2e.1; F58A3.2f.1; F58A3.2g.1; F58A3.2h.1; F58A3.2i.1; F58A3.2i.2; F58A3.2i.3; F58A3.2i.4; F58A3.2j.1; F58A3.2j.2; F58A3.2j.3; F58A3.2j.4; F58A3.2k.1; F58A3.2l.1; F58A3.2m.1; F58A3.2n.1; F58A3.2o.1; F58A3.2p.1	egl-15	protein_coding	Myoblast growth factor receptor egl-15
WBGene00001186	-0.110956	-0.724445	1.68719	-0.390742	-0.0719812	0.0142197	0.126248	0.278339	-0.220337	-1.57002	-0.338956	0.789207	0.098036	-0.219493	0.125602	0.0583358	0.0639792	0.0345102	0.379317	0.652636	F55A8.1a.1; F55A8.1a.2; F55A8.1b.1	egl-18	protein_coding	GATA-like transcription factor ELT-5
WBGene00001187	0.701023	0.655381	-0.482465	0.100584	-0.41538	-0.475679	0.0540203	-0.284105	-0.0764738	-0.549786	0.0388213	-0.371956	-0.478051	-0.259094	-0.379821	-0.394922	-0.318769	-0.0141622	-0.721414	-0.0783577	C48A7.1a.1; C48A7.1b.1; C48A7.1c.1; C48A7.1c.2	egl-19	protein_coding	Voltage-dependent L-type calcium channel subunit alpha
WBGene00001188	0.119258	0.941918	-0.341304	0.0086543	-0.166607	-0.763957	-0.296391	-0.350426	0.275133	-0.0617548	-0.189995	-0.131899	-0.253489	-0.106869	-0.201666	-0.22644	-0.307529	-0.0350036	-0.398879	-0.088961	W08D2.1.1	egl-20	protein_coding	Wnt homolog
WBGene00001189	0.647024	0.884262	-0.380097	-0.0266438	0.0775915	-0.48544	-0.0702284	-0.315754	0.0274616	0.270176	0.199655	-0.0693233	-0.151726	0.278842	-0.0796139	-0.189257	-0.252466	-0.0213101	-0.187925	0.0114736	F01D4.4.1; F01D4.4.2; F01D4.4.3	egl-21	protein_coding	Carboxypeptidase E
WBGene00001190	0.0764411	0.506651	-0.317031	0.134476	0.631607	-0.59373	-0.563254	-0.186919	0.468622	0.371525	0.17234	-0.112899	-0.147482	0.165621	0.118686	-0.0933879	-0.0217957	-0.0289565	-0.305558	-0.0121681	Y37A1B.11a.1; Y37A1B.11b.1; Y37A1B.11c.1	egl-23	protein_coding	-
WBGene00001193	-0.0741824	-0.388245	0.951061	-0.34887	-0.329492	0.357896	0.273112	0.126606	0.0749675	-0.432605	-0.195982	0.945251	0.140354	-0.346576	0.137538	0.000588436	0.0538589	0.0849897	0.109279	0.195972	C23H3.1a.1; C23H3.1b.1	egl-26	protein_coding	-
WBGene00001194	-0.121044	-0.404355	0.374153	-0.20525	-0.303601	-0.00697932	0.323308	0.120838	-0.0567265	-0.728873	-0.0990253	0.289509	0.0574833	0.0130307	0.0407525	0.0157364	0.0921755	0.013275	0.0853363	0.172022	C04A2.3a.1; C04A2.3b.1; C04A2.3c.1; C04A2.3c.2; C04A2.3d.1; C04A2.3e.1; C04A2.3f.1; C04A2.3g.1; C04A2.3h.1; C04A2.3i.1; C04A2.3j.1; C04A2.3k.1; C04A2.3l.1; C04A2.3l.2; C04A2.3m.1; C04A2.3n.1; C04A2.3o.1; C04A2.3p.1; C04A2.3q.1; C04A2.3r.1	egl-27	protein_coding	Egg-laying defective protein 27
WBGene00001196	0.231086	0.583724	0.0622554	-0.162118	0.340207	-0.59542	0.316668	0.106117	-0.285701	0.153802	0.0756077	-0.0749111	-0.0652007	0.467904	-0.112515	-0.101391	-0.105543	-0.0274242	-0.642504	-0.204536	M01D7.7a.1; M01D7.7b.1; M01D7.7c.1	egl-30	protein_coding	EGL-30; Heterotrimeric G protein alpha subunit
WBGene00001202	0.0057236	0.0245651	-0.250902	0.0459899	-0.357591	-0.146434	-0.194096	0.0417406	0.183832	0.610526	-0.026503	-0.118705	0.0941735	0.820574	0.278082	0.0850815	0.228334	-0.0180088	-0.0686637	-0.0663344	R07A4.1.1	egl-36	protein_coding	Potassium voltage-gated channel protein egl-36
WBGene00001204	-0.00811081	0.0652955	-0.115183	0.0259837	-0.1695	-0.302012	-0.258881	-0.552492	0.187145	0.330343	0.616216	0.125812	0.0236604	-0.216301	-0.0426688	-0.00852497	-0.106495	-0.00874141	-0.533474	0.0685275	C04G2.7.1	egl-38	protein_coding	PAX protein
WBGene00001207	0.0582374	-0.0265038	1.37212	0.328104	0.88662	-0.0620207	-0.114161	0.34555	-0.00586141	-0.0434266	0.185142	0.102595	-0.222627	-0.0968502	-0.619577	-0.0858081	-0.0712479	0.0208051	-0.460053	0.143748	R53.3a.1; R53.3b.1; R53.3c	egl-43	protein_coding	-
WBGene00001208	0.0334467	0.589898	-0.0119083	-0.312376	0.178176	-0.0585712	-0.0940243	-0.462328	-0.590458	0.695938	-0.132473	-0.101019	-0.523529	0.383692	-0.46832	-0.490238	-0.428031	-0.0771222	-0.3292	-0.0204373	F28B12.2a.1; F28B12.2b.1; F28B12.2c.1; F28B12.2d.1; F28B12.2f.1; F28B12.2g.1; F28B12.2h.1; F28B12.2i.1; F28B12.2j.1; F28B12.2k.1	egl-44	protein_coding	Transcription enhancer factor-like protein egl-44
WBGene00001209	-0.162907	-0.0973962	0.18889	0.0184103	0.0456808	-0.258008	0.77217	0.00225146	-0.204592	-0.636311	-0.187441	-0.0424227	-0.192756	-0.147079	-0.159068	-0.00169789	-0.00304588	-0.193369	-0.0206854	-0.149921	C27D11.1.1	egl-45	protein_coding	Eukaryotic translation initiation factor 3 subunit A
WBGene00001210	0.0734778	-1.54615	2.28957	-0.0533117	1.46552	0.0663697	0.094702	0.157534	-0.380808	0.502636	0.309605	0.585144	0.459459	0.360578	-0.120688	-0.0313854	-0.107399	-0.0131122	-0.0657377	0.672461	K11G9.4.1	egl-46	protein_coding	C2H2 zinc finger protein EGL-46
WBGene00001211	0.0158726	0.454024	-0.202626	0.0352143	-1.00983	-0.147	-0.104177	-0.245529	0.06998	-0.0374016	0.0596121	-0.0804621	0.369963	-0.00403864	0.448058	0.202544	0.134086	0.00883021	0.0660281	0.0106296	C50H2.2a.1; C50H2.2b.1	egl-47	protein_coding	Egg laying defective EGL-47A
WBGene00001214	-0.163291	-2.06998	0.250677	0.0735817	-0.196647	-0.205959	1.08777	0.0633902	0.0084269	-1.68047	-0.165754	-0.0811421	-0.0871809	-0.249121	-0.0969593	0.0695364	0.0875664	-0.0270082	0.0724299	-0.0144247	F26A3.3.1	ego-1	protein_coding	Enhancer of Glp-One (Glp-1); RNA-directed RNA polymerase related EGO-1
WBGene00001215	-0.133798	0.207497	0.20286	-0.232577	0.132772	-0.568535	0.512764	0.121456	-0.304357	-0.272127	0.00290258	0.295528	0.113712	0.138217	0.0995967	0.011787	0.0763453	0.0488619	-0.0270152	0.102801	Y53H1C.2a.1; Y53H1C.2b.1; Y53H1C.2c.1	ego-2	protein_coding	Enhancer of Glp-One (Glp-1)
WBGene00001224	-0.19226	-0.255443	0.15495	-0.0253159	-0.0369236	-0.069678	0.664584	0.133176	-0.019824	-0.722567	-0.00446351	-0.0644972	-0.070617	-0.0123951	-0.0257618	-0.0315534	-0.0357721	-0.0168106	0.0451769	0.0671252	ZK1248.3a.1; ZK1248.3b	ehs-1	protein_coding	EHS-1; Eps15 (Endocytosis protein) Homologous Sequence
WBGene00001225	-0.20373	0.00154901	0.116843	-0.0230481	0.215826	-0.32319	0.985435	0.0472579	-0.302784	-0.198707	-0.111147	-0.141667	-0.18802	-0.12658	-0.10767	-0.0117229	0.0739276	-0.0313544	0.0474563	-0.201431	Y54E2A.11a.1; Y54E2A.11a.2; Y54E2A.11a.3; Y54E2A.11b.1	eif-3.B	protein_coding	Eukaryotic translation initiation factor 3 subunit B
WBGene00001226	-0.182571	-0.0496499	0.260573	0.00253067	-0.112634	-0.0861086	1.06518	0.173405	-0.114064	-0.780478	-0.385019	-0.246525	-0.169574	-0.5773	-0.184074	0.0151111	0.04575	-0.0826753	0.0159196	-0.237167	T23D8.4.1; T23D8.4.2; T23D8.4.3	eif-3.C	protein_coding	Eukaryotic translation initiation factor 3 subunit C
WBGene00001227	-0.147444	0.00445606	0.0834989	0.0616316	-0.0694719	0.17474	0.925335	0.0479987	-0.214228	-0.165344	-0.0270247	-0.212004	-0.0664175	-0.37837	-0.0346882	0.0393089	0.00103721	-0.0400994	-0.0157322	-0.253046	R08D7.3.1	eif-3.D	protein_coding	Eukaryotic translation initiation factor 3 subunit D
WBGene00001228	-0.174139	0.233361	0.0178522	0.0990018	0.0270447	0.0778463	0.82138	0.0846735	-0.101904	-0.234525	-0.0383926	-0.513843	-0.239404	-0.245654	-0.138458	0.0114983	0.00672538	-0.0816032	0.154303	-0.0932234	B0511.10.1	eif-3.E	protein_coding	Eukaryotic translation initiation factor 3 subunit E
WBGene00001229	-0.146356	0.411192	0.100043	0.00512472	0.231309	0.47928	0.872243	0.156637	-0.0417706	-0.454997	-0.133709	-0.38281	-0.284712	-0.0610033	-0.203758	-0.0513436	-0.0975976	-0.0548409	-0.0193788	-0.342981	D2013.7.1	eif-3.F	protein_coding	Eukaryotic translation initiation factor 3 subunit F
WBGene00001230	-0.186155	0.00137646	0.081262	0.0129517	-0.0514644	-0.0930534	0.869207	0.081031	-0.251453	-0.0655782	-0.100293	-0.139034	-0.0314997	-0.36891	-0.0170232	0.086425	0.0782839	-0.0601369	0.0433415	-0.244597	F22B5.2a.1; F22B5.2b.1; F22B5.2b.2	eif-3.G	protein_coding	Eukaryotic translation initiation factor 3 subunit G
WBGene00001231	-0.127458	0.106188	0.0335853	0.00589271	0.0811238	0.138767	0.936795	0.120605	-0.225945	-0.296442	-0.177241	-0.35484	-0.160047	-0.45133	-0.0877027	0.0480127	0.0261554	-0.10514	0.117536	-0.0850879	C41D11.2.1	eif-3.H	protein_coding	Eukaryotic translation initiation factor 3 subunit H
WBGene00001232	-0.206697	0.215958	-0.175893	0.0814964	0.554121	-0.423131	0.994009	-0.0189041	-0.235182	0.116107	0.165622	-0.123603	0.0186315	0.320892	0.0886693	0.056037	0.0771097	-0.00449345	0.113204	-0.130118	Y74C10AR.1a.1; Y74C10AR.1b.1	eif-3.I	protein_coding	Eukaryotic translation initiation factor 3 subunit I
WBGene00001233	-0.118985	0.318414	0.147628	0.0598961	0.151003	0.190648	0.86507	0.131054	-0.0166377	-0.211963	-0.200233	-0.13945	-0.0955104	-0.252121	-0.0798637	-0.0176401	-0.0604509	-0.0414925	0.0632893	-0.216355	T16G1.11.1	eif-3.K	protein_coding	Eukaryotic translation initiation factor 3 subunit K
WBGene00001234	-0.246155	-0.20995	0.217604	0.125031	0.0957931	-0.353375	0.80252	0.0542809	-0.160995	-0.435019	0.02254	-0.218951	-0.231044	-0.38896	-0.203676	-0.129426	-0.0559458	-0.0963746	0.097035	-0.292324	C47B2.5.1; C47B2.5.2	eif-6	protein_coding	Eukaryotic translation initiation factor 6
WBGene00001235	-0.17077	-0.11328	0.415034	-0.10925	0.49725	-0.5521	0.791615	0.140245	-0.37987	0.051819	-0.28112	0.243492	-0.0354096	-0.0138732	0.0198665	0.0319006	0.0141939	-0.0298519	0.150247	0.11393	Y41C4A.10.1	elb-1	protein_coding	ELongin B; RNA polymerase II transcription factor SIII p18 subunit
WBGene00001236	-0.102083	-0.0299541	0.385045	-0.0748122	0.11129	-0.507655	0.569448	0.267814	-0.255008	0.0622486	-0.240696	0.286276	0.0469113	-0.277613	0.0210428	0.0417098	0.0514233	0.0126906	0.133104	0.0553986	Y82E9BR.15.1	elc-1	protein_coding	ELongin C
WBGene00001239	-0.0670648	1.12789	-0.16275	-0.203931	0.554837	-0.0224275	0.497889	0.0898981	0.412864	0.49094	0.0386841	-0.58201	-0.114781	0.211882	-0.263947	0.0190396	0.00302645	-0.0386608	0.216185	-0.168582	F56H11.4a.1; F56H11.4b.1; F56H11.4b.2; F56H11.4b.3; F56H11.4b.4	elo-1	protein_coding	Elongation of very long chain fatty acids protein
WBGene00001240	-0.139132	1.85038	-0.0187885	-0.397559	0.703127	-1.08092	0.417093	0.712495	1.35717	0.515119	-0.0368116	-0.144696	0.102158	0.373571	-0.0408582	0.0607892	0.057442	-0.00787766	0.502243	0.070579	F11E6.5.1	elo-2	protein_coding	Elongation of very long chain fatty acids protein
WBGene00001241	-0.191583	0.376263	-0.0924483	0.0321551	-0.175112	0.0300631	0.638724	0.264057	0.0612461	-0.017056	-0.35036	-0.352911	-0.172271	-0.266346	-0.177712	-0.0652444	-0.0416579	-0.00251532	-0.192686	-0.204942	D2024.3.1	elo-3	protein_coding	Putative fatty acid elongation protein 3
WBGene00001242	0.0157376	0.498746	-1.00072	0.00228713	-0.096179	-0.0671054	-0.264364	-1.58638	0.0112222	0.42388	0.932969	-0.0293853	-0.196855	0.645745	-0.135105	-0.041	-0.151919	-0.00524183	-0.716315	-0.101396	C40H1.4.1	elo-4	protein_coding	Putative fatty acid elongation protein 4
WBGene00001243	0.138802	2.61284	-0.0722004	0.0139559	0.723623	-0.422848	0.616351	0.836904	-0.513432	1.02621	-0.124861	-0.170966	0.181908	0.309906	0.024945	0.187369	0.165085	-0.025294	0.0727141	0.0536499	F41H10.7.1; F41H10.7.2	elo-5	protein_coding	Elongation of very long chain fatty acids protein 5
WBGene00001244	0.111648	2.01422	-0.119494	0.372761	0.835979	-0.271733	0.194705	0.141208	0.230351	1.01776	0.751298	-0.15294	0.650597	0.794187	0.312002	0.28087	0.129671	-0.0109298	0.698531	0.358615	F41H10.8.1	elo-6	protein_coding	Elongation of very long chain fatty acids protein 6
WBGene00001246	0.0221582	-2.98269	-1.96361	0.0825917	-2.51434	-2.15595	-0.188552	-0.181076	-0.295303	1.34463	-0.0253786	-0.158151	0.416282	-0.965195	0.273439	0.335091	0.351091	0.0277967	0.339633	0.228971	Y47D3A.30a.1; Y47D3A.30a.2; Y47D3A.30b.1	elo-8	protein_coding	Elongation of very long chain fatty acids protein
WBGene00001247	-0.0577774	0.835279	-0.277566	0.0917664	-0.0202125	-0.0395755	0.193683	0.113827	0.729989	-0.0771254	-0.25486	-0.427186	-0.0639237	0.187413	-0.185802	-0.0441488	0.012224	-0.0153158	-0.301525	-0.189684	Y53F4B.2.1	elo-9	protein_coding	Elongation of very long chain fatty acids protein
WBGene00001248	0.0938024	0.214997	-0.483689	0.697232	0.412518	0.0871911	-0.257114	-0.269354	-1.07684	0.695054	0.174799	-0.255439	-0.189415	0.271241	-0.157109	-0.0463398	0.0201231	0.00978997	-0.195583	0.0420291	F38A6.2a.1; F38A6.2a.2; F38A6.2b.1; F38A6.2b.2	elp-1	protein_coding	Echinoderm microtubule-associated protein-like elp-1
WBGene00001249	0.0371665	0.0989014	0.568723	-0.231737	-0.257875	0.389371	0.359278	0.184415	-0.598098	-0.192087	-0.411148	0.543668	0.09915	0.726586	-0.0824829	0.0625671	0.0666334	-0.0126279	-0.247006	0.0700198	W09C2.1a.1; W09C2.1b.1; W09C2.1c.1; W09C2.1d.1; W09C2.1e.1; W09C2.1f.1	elt-1	protein_coding	Transcription factor elt-1
WBGene00001250	0.0322657	0.491914	-0.899399	-0.708047	0.358465	-0.0566641	0.161858	0.103302	-1.39441	0.790697	0.261322	-0.353737	0.13244	-0.286184	0.123125	0.0427351	0.00776521	-0.0143251	-0.0968183	-0.0684232	C33D3.1.1	elt-2	protein_coding	Transcription factor elt-2
WBGene00001251	0.462438	0.973667	-0.93941	0.261322	-0.0474906	-0.373384	-0.628128	0.118302	-0.971318	0.432255	2.78589e-05	-0.574587	-0.405143	-0.0230164	-0.497676	-0.583267	-0.644207	-0.308524	-0.00130902	0.0296625	K02B9.4a.1; K02B9.4b.1; K02B9.4c.1; K02B9.4d.1	elt-3	protein_coding	Erythroid-Like Transcription factor family
WBGene00001252	-0.00169845	0.389952	-0.043904	0.0702602	1.36957	0.298962	-0.0361939	-0.0292027	-0.216601	0.877481	0.531647	0.0788518	1.17697	0.463071	1.08901	0.0356741	-0.00110374	0.010266	0.0824166	0.111734	C39B10.6a.1; C39B10.6b.1	elt-4	protein_coding	Erythroid-Like Transcription factor family
WBGene00001253	0.00880519	0.204391	0.631941	-0.0613678	0.87303	-0.126486	0.123364	-0.11312	-1.08355	-0.562509	0.0960719	0.333992	0.344999	0.822285	0.299231	0.147622	0.128763	0.026985	-0.182317	0.0625886	F52C12.5.1; F52C12.5.2	elt-6	protein_coding	Erythroid-Like Transcription factor family; GATA-like transcription factor ELT-6
WBGene00001258	-0.136848	-0.0681687	0.286532	-0.0141863	-0.0946048	-0.703461	0.450346	0.176953	-0.27901	-0.97445	-0.201662	0.0624601	-0.213009	-0.240048	-0.169881	-0.0508927	-0.0297652	-0.0487401	0.0199138	-0.0672862	Y80D3A.2a.1; Y80D3A.2b.1; Y80D3A.2c.1; Y80D3A.2d.1; Y80D3A.2e.1	emb-4	protein_coding	-
WBGene00001259	-0.146399	-0.730546	0.612868	-0.0540349	-0.0888852	-0.134302	0.538911	0.171084	-0.0820467	-1.25721	-0.239133	0.102006	-0.0234386	-0.0506019	-0.0185152	0.0747739	0.081596	0.00363429	0.0839515	0.0272016	T04A8.14.1	emb-5	protein_coding	Suppressor of Ty 6 homolog
WBGene00001262	-0.180356	0.638977	0.197081	0.155572	-0.102386	-0.0274419	0.255205	-0.0403867	0.256092	1.1174	0.022701	0.50862	0.076883	-0.0573676	0.0742669	-0.0466487	-0.0258449	0.0408768	0.0934743	0.0541711	K10D2.6.1; K10D2.6.2	emb-8	protein_coding	NADPH--cytochrome P450 reductase
WBGene00001263	0.614972	0.326345	-0.554344	0.163339	-0.403697	-0.532172	-0.383362	-0.204662	-0.125886	0.329794	-0.421639	-0.801776	-0.398015	-0.275735	-0.359706	-0.346916	-0.476614	-0.0914046	-0.354832	-0.155733	K04H4.1a.1; K04H4.1b.1	emb-9	protein_coding	Collagen alpha-1(IV) chain
WBGene00001281	-0.161306	-1.43406	0.514252	-0.186956	0.02734	0.119455	0.570295	0.222445	-0.174101	-1.12232	-0.206478	0.492945	0.148689	0.0444979	0.123304	0.100104	0.134721	0.0176605	0.242848	0.16349	F10B5.6.1	emb-27	protein_coding	Cell division cycle protein 16 homolog
WBGene00001284	-0.120112	-0.230996	0.392871	-0.0237243	0.0463758	-0.110618	0.289036	0.102074	-0.0515376	-0.930789	-0.206616	0.111148	-0.028405	0.019444	0.00582425	0.0176346	0.0662795	0.0212749	0.0457828	0.0162503	F54C8.3.1; F54C8.3.2	emb-30	protein_coding	Abnormal embryogenesis protein 30
WBGene00001303	-0.124757	0.671657	-0.286756	0.112939	-0.0239871	0.244005	0.586727	0.331368	-0.377415	0.0675349	-0.435295	-0.871364	-0.231188	-0.497904	-0.306074	-0.091851	-0.111821	-0.0274271	-0.193331	-0.461761	F32D8.6.1	emo-1	protein_coding	Protein transport protein Sec61 subunit gamma
WBGene00001309	-0.152585	-0.988741	0.746656	-0.0361391	0.0360579	-0.194204	0.475641	0.132209	-0.0933634	-0.75822	-0.132067	0.2781	0.0813457	-0.417495	0.0182597	0.0291548	0.00658034	-0.021493	0.348643	0.020599	M01D7.6.1; M01D7.6.2	emr-1	protein_coding	Emerin homolog 1
WBGene00001320	-0.14656	-0.369442	0.176897	-0.25502	0.549138	-0.265653	0.554739	-0.140859	0.196637	-0.22092	0.350966	0.611063	0.50764	0.287024	0.489208	0.0512084	0.0547722	0.318331	0.238174	0.0659581	ZK809.4a.1; ZK809.4c.1	ent-1	protein_coding	Equilibrative Nucleoside Transporter; Equilibrative nucleoside transporter 1
WBGene00001324	-0.133018	-0.299998	0.593527	-0.148796	-0.0750083	0.0221091	0.557907	0.212073	-0.177575	-0.91817	-0.0753889	0.328099	0.131727	0.168462	0.130687	0.0829112	0.156687	0.0485291	0.099652	0.1624	R11E3.6a.1; R11E3.6b.1	eor-1	protein_coding	EOR-1
WBGene00001325	-0.00781538	-0.383102	0.797336	-0.21565	-0.370913	-0.134271	0.0687214	0.370832	-0.50221	-0.27761	-0.288114	0.421523	-0.00824894	-0.160209	-0.0210014	-0.0186176	0.0198593	0.0329001	0.0830033	0.357871	C44H4.7a.1; C44H4.7a.2; C44H4.7b.1; C44H4.7b.2; C44H4.7c.1; C44H4.7d.1	eor-2	protein_coding	EOR-2; EOR-2A
WBGene00001328	0.788152	0.349407	0.302077	0.173132	-0.861411	-1.08824	-0.323627	-0.0262842	0.164284	-0.367803	-0.696585	-0.318414	-0.602465	-0.959124	-0.677334	-0.195745	-0.291765	-7.58943e-05	-0.511914	-0.145846	K08C7.3a.1; K08C7.3b.1; K08C7.3c.1; K08C7.3d.1; K08C7.3e.1; K08C7.3f.1	epi-1	protein_coding	Laminin-like protein epi-1
WBGene00001329	-0.104346	-0.117828	0.619165	-0.284377	-0.308668	-0.226076	-0.380956	0.231144	0.148757	-0.0331374	-0.017238	0.274319	-0.146386	0.0768698	-0.115734	-0.0944588	-0.0537771	0.0010904	-0.116817	0.107309	T04C10.2a.1; T04C10.2b.1	epn-1	protein_coding	EPsiN (Endocytic protein) homolog
WBGene00001330	0.0408631	0.550055	-0.352211	-1.29448	-0.0317658	-0.438681	0.0374789	0.0542327	-0.586317	0.490299	0.266781	-0.115678	0.196997	-0.0922916	0.0726647	0.0292852	0.00739925	-0.0149677	-0.272303	-0.00916107	Y57G11C.24a.1; Y57G11C.24a.2; Y57G11C.24a.3; Y57G11C.24d.1; Y57G11C.24d.2; Y57G11C.24d.3; Y57G11C.24d.4; Y57G11C.24d.5; Y57G11C.24d.6; Y57G11C.24d.7; Y57G11C.24d.8; Y57G11C.24d.9; Y57G11C.24e.1; Y57G11C.24g.1; Y57G11C.24h.1; Y57G11C.24i.1; Y57G11C.24j.1; Y57G11C.24j.2; Y57G11C.24j.3; Y57G11C.24k.1; Y57G11C.24k.2; Y57G11C.24k.3; Y57G11C.24k.4; Y57G11C.24k.5; Y57G11C.24k.6; Y57G11C.24k.7; Y57G11C.2…	eps-8	protein_coding	EPS (Human endocytosis) related
WBGene00001331	-0.0351198	1.03363	0.0181101	-0.0234848	0.237552	0.334447	-0.0596587	-0.0196424	-0.498372	-0.0624644	-0.429565	-0.399438	-0.303038	0.0445593	-0.362633	-0.15142	-0.228624	-0.0289948	-0.582206	-0.415526	F09B9.3.1	erd-2.1	protein_coding	ER lumen protein-retaining receptor
WBGene00001332	-0.0882212	-1.0843	0.463718	0.0145251	0.0456741	0.127179	0.0541104	0.1051	0.0547597	-0.968166	-0.008182	0.348934	0.194006	-0.0600122	0.214713	0.0195286	0.157226	0.130845	0.219911	0.252789	T07A9.5a.1; T07A9.5b.1; T07A9.5c.1; T07A9.5d.1	eri-1	protein_coding	3'-5' exonuclease eri-1
WBGene00001333	-0.130586	0.107915	-0.0324181	-0.0882067	-0.22604	-0.22286	0.566176	0.035266	-0.210735	0.152831	-0.523184	-0.406112	-0.277624	-0.416244	-0.319628	-0.10678	-0.0558707	-0.0811055	-0.16391	-0.170775	C01G8.5a.1; C01G8.5b.1	erm-1	protein_coding	ERM-1B; Ezrin/Radixin/Moesin
WBGene00001334	-0.0543449	0.0359033	0.139234	-0.0426574	-0.00543447	-0.00496228	0.121027	0.0133486	-0.285985	-0.107812	-0.0558087	0.108312	0.0564412	-0.0226806	0.117316	0.0114865	0.0920969	0.0640911	-0.0243617	0.091571	Y105E8B.8a.1; Y105E8B.8a.2; Y105E8B.8a.3; Y105E8B.8b.1; Y105E8B.8b.2; Y105E8B.8c.1; Y105E8B.8c.2; Y105E8B.8c.3; Y105E8B.8d.1; Y105E8B.8e.1	ero-1	protein_coding	Endoplasmic reticulum oxidoreductin-1
WBGene00001335	-0.027528	0.303969	0.310752	-0.0750528	-0.420556	0.0721452	-0.0858245	0.292657	0.366728	-0.150739	-0.0263019	0.0936711	-0.107345	-0.326325	-0.0567255	-0.0116523	-0.00552624	-0.00912132	0.159046	0.212792	F35A5.8a.1; F35A5.8b.1; F35A5.8c.1	F35A5.8	protein_coding	-
WBGene00001336	-0.190557	0.177825	0.131971	0.0290074	-0.0421629	-0.136524	0.824023	0.0136873	-0.333894	-0.242152	-0.206646	-0.217523	-0.309748	-0.314827	-0.229924	-0.103308	-0.11884	-0.218387	0.0195063	-0.211517	Y41E3.4a.1; Y41E3.4b.1; Y41E3.4b.2; Y41E3.4c.1; Y41E3.4d.1	qars-1	protein_coding	Probable glutamine--tRNA ligase
WBGene00001337	-0.197562	0.040703	0.292629	0.0724039	-0.196108	-0.193313	0.638842	0.160957	-0.251396	-0.411226	-0.158048	-0.405278	-0.27559	-0.485947	-0.225537	-0.068484	-0.0609972	-0.162767	0.0150325	-0.151139	ZC434.5.1; ZC434.5.2	ears-1	protein_coding	Glutamyl(E) Amino-acyl tRNA Synthetase
WBGene00001338	0.00375908	0.292686	0.0417717	0.0114632	0.150876	0.917485	-1.47919	0.0845913	-0.179354	-0.299986	-0.161087	0.101982	-0.0717769	-0.229018	-0.0408144	0.0585217	0.00286722	-0.0232398	0.0884645	0.0106206	T07A9.2.1	ears-2	protein_coding	Glutamyl(E) Amino-acyl tRNA Synthetase
WBGene00001340	-0.174668	0.0133394	-0.0314392	-0.0979555	0.371306	-0.142964	0.325952	0.0685257	-0.137894	-0.0799636	-0.0560102	0.0682392	-0.0274897	0.0155636	-0.00872314	-0.0800771	-0.0473985	0.00813122	-0.01929	0.0169244	T01D1.2a.1; T01D1.2a.2; T01D1.2a.3; T01D1.2a.4; T01D1.2a.5; T01D1.2b.1; T01D1.2b.2; T01D1.2b.3; T01D1.2b.4; T01D1.2b.5; T01D1.2c; T01D1.2d.1; T01D1.2d.2; T01D1.2d.3; T01D1.2d.4; T01D1.2d.5; T01D1.2e.1; T01D1.2e.2; T01D1.2e.3; T01D1.2e.4; T01D1.2e.5; T01D1.2f.1; T01D1.2f.2; T01D1.2f.3; T01D1.2f.4; T01D1.2f.5; T01D1.2g.1; T01D1.2g.2; T01D1.2g.3; T01D1.2g.4; T01D1.2g.5; T01D1.2l.1; T01D1.2l.2; T01D1…	etr-1	protein_coding	ELAV-Type RNA binding-protein family
WBGene00001345	0.09282	0.546372	-0.0915339	-0.101326	0.0716285	0.0150284	-1.05872	-0.469988	-0.632313	0.56727	0.260103	-0.166279	-0.155948	0.233149	-0.0976973	-0.184496	-0.244315	-0.00194328	-0.512037	-0.0457372	F29G9.4a.1; F29G9.4b.1	fos-1	protein_coding	Transcription factor fos-1
WBGene00001352	-0.135604	-0.687605	0.461994	-0.0359034	-0.0837468	-0.0867148	0.567619	0.127512	-0.107351	-1.31548	-0.159867	0.215499	0.033789	0.0980111	0.0621869	0.0608045	0.0686247	0.00639875	0.15297	0.16543	H38K22.1.1	evl-14	protein_coding	-
WBGene00001358	-0.0926451	-0.549568	-0.118085	0.0692802	-0.347542	0.536152	0.540614	0.00602897	-0.2247	-0.457439	-0.0688402	0.0644566	0.0644356	-0.335709	0.0644766	0.167804	0.0908004	-0.0147994	0.190939	-0.0102998	F22B5.1.1	evl-20	protein_coding	ADP-ribosylation factor-like protein 2
WBGene00001362	0.02638	1.00611	-0.419146	0.0187749	-0.0711527	-0.375173	-0.265366	-0.442811	0.381413	0.305324	-0.0126996	-0.152454	-0.170347	0.61017	-0.328328	-0.0947612	-0.121863	-0.0110928	-0.0796036	0.0580571	C46E1.3.1	exc-1	protein_coding	-
WBGene00001365	-0.0491858	0.115434	0.664053	-0.281864	0.132738	0.0819537	0.465555	0.164267	-0.0689271	-0.447453	-0.0806831	0.128705	-0.0206635	0.042497	0.00659526	0.0251588	0.0618263	0.0103455	0.00137277	0.0960936	Y105E8A.22.1	exc-4	protein_coding	Chloride intracellular channel exc-4
WBGene00001366	0.103872	-0.0420681	0.392713	-1.73425	0.16213	0.0483866	-0.0574116	-0.43228	0.337901	0.26436	0.626347	0.812337	-0.0597097	0.463394	-0.123661	-0.00121689	-0.000243022	0.0326096	-0.220032	0.0177258	C33D9.1b.1; C33D9.1c.1; C33D9.1d.1	exc-5	protein_coding	Putative GDP-GTP exchange factor; Rho guanine nucleotide exchange factor FGD-1
WBGene00001368	0.0169083	0.493839	-0.27383	0.11154	-0.00641761	-0.125381	-1.3889	-0.334687	0.061189	0.300422	0.126904	-0.198989	0.032839	-0.312678	-0.224365	-0.0867497	-0.244024	-0.0298694	-0.552901	-0.0972722	F35H8.5.1	exc-7	protein_coding	-
WBGene00001371	-0.0692534	-0.945757	-0.361773	-0.501978	-0.176027	0.105039	0.482729	-0.214899	-0.300162	0.488977	-0.114521	-0.2175	0.115808	-0.196549	0.0707455	0.0222052	0.00303177	-0.014117	0.0377562	-0.0853033	F26H11.5.1; F26H11.5.2	exl-1	protein_coding	Chloride intracellular channel exl-1
WBGene00001372	-0.20736	-1.97056	0.306339	-0.0163167	-0.117713	-0.13243	0.744721	0.211086	-0.0200642	-0.936089	-0.123681	-0.0343522	-0.0350207	-0.15736	-0.0271309	0.0286462	-0.0317434	-0.00219061	0.554308	0.121116	R09B3.1a.1; R09B3.1a.2; R09B3.1b.1	exo-3	protein_coding	DNA-(apurinic or apyrimidinic site) lyase
WBGene00001373	0.018895	0.531973	-0.135026	0.0047068	-0.393401	-0.439462	-0.10585	-0.279079	-0.0111719	-0.177402	0.124664	0.0294246	-0.434519	-1.23682	-0.750154	-0.0984368	-1.20024	-0.020174	0.0755837	0.024864	H35N03.1.1	exp-1	protein_coding	Gamma-aminobutyric acid receptor exp-1
WBGene00001374	0.0521219	0.841015	-0.256094	0.0341593	0.381071	-0.656872	-0.32445	-0.466097	-0.0926335	-0.30173	-0.103266	-0.174812	-1.05505	0.157873	-0.929942	-0.660057	-0.410512	-0.00402883	-0.775304	-0.128412	F12F3.1a.1; F12F3.1b.1; F12F3.1c.1; F12F3.1d.1	exp-2	protein_coding	-
WBGene00001377	0.021354	-1.43621	1.58649	-0.254545	0.212419	0.125711	0.329427	0.871126	0.32572	-1.71418	-0.278049	0.821095	-0.138731	-0.340972	-0.61685	-0.0363143	0.0166905	0.0247412	-0.0762222	0.155297	C49A1.4a.1; C49A1.4b.1	eya-1	protein_coding	Eyes absent homolog 1
WBGene00001385	0.0175165	1.56506	-0.486571	0.219554	0.227247	-0.705269	-0.11237	-0.285778	0.140531	1.12329	-0.486904	-1.02195	-0.750569	-0.183208	-0.600203	-0.658416	-0.777904	-0.0242591	-0.192162	-0.143871	F02A9.2a.1; F02A9.2b.1	far-1	protein_coding	Fatty-acid and retinol-binding protein 1
WBGene00001386	0.0141546	-1.80181	-0.203948	0.0537728	-0.30895	-0.189104	0.117268	-0.228516	0.27077	1.20657	-0.190939	-0.552039	-0.262106	-0.407575	-0.17858	-0.378852	-0.432763	0.0122192	-0.0322463	-0.015114	F02A9.3.1; F02A9.3.2	far-2	protein_coding	Fatty-acid and retinol-binding protein 2
WBGene00001387	0.0121281	1.80547	-0.164889	-1.07223	3.83024	2.28168	-2.85501	-0.99789	0.428578	5.8326	3.89947	3.56812	3.13804	4.97281	2.63925	2.93934	2.25677	-0.016818	-0.00995298	0.0620226	F15B9.1.1	far-3	protein_coding	Fatty Acid/Retinol binding protein
WBGene00001388	0.00190807	0.798587	0.300771	-0.0816683	2.97997	0.186175	-1.17376	-0.388543	0.627366	0.810486	0.803514	0.0755239	0.105405	3.65637	0.13293	0.0454352	0.0167478	0.00146718	0.428072	0.134458	F15B9.2.1	far-4	protein_coding	Fatty Acid/Retinol binding protein
WBGene00001389	0.0747051	1.25562	-0.694674	0.131134	0.410206	0.569833	-0.528634	0.0531932	0.521387	0.861228	-0.859803	-0.305603	0.259682	-0.42112	0.12019	0.0194718	-0.102791	-0.0548323	0.40135	-0.0141448	F15B9.3a.1; F15B9.3b.1; F15B9.3b.2	far-5	protein_coding	Fatty Acid/Retinol binding protein
WBGene00001390	0.023951	-0.188249	-0.0822097	-0.170766	-1.24085	0.986825	-0.160935	-0.179031	0.224407	1.22675	-1.46164	-1.05398	-0.948155	-0.905097	-0.889495	-0.844955	-0.889821	-0.0140217	-0.510133	0.0546596	W02A2.2.1	far-6	protein_coding	Fatty Acid/Retinol binding protein
WBGene00001391	2.09586	0.799525	-0.746338	-0.18828	2.24357	-0.100189	-1.29073	-0.237688	1.81453	3.30416	2.93516	2.52646	2.55493	2.31031	2.24781	1.08209	1.02948	-0.0129153	1.40719	1.03283	K01A2.2a.1; K01A2.2b.1; K01A2.2c; K01A2.2d.1	far-7	protein_coding	Fatty Acid/Retinol binding protein
WBGene00001392	1.75136	1.07577	-0.128305	0.105686	-0.345726	0.083658	-0.684317	-0.200144	-0.0820927	-0.917735	-1.45225	-0.809511	-0.835477	-1.24849	-1.00558	-1.0966	-1.03596	-0.0402235	-0.444505	-0.108331	K02F3.3.1	far-8	protein_coding	Fatty Acid/Retinol binding protein
WBGene00001393	-0.0166175	0.242635	0.00933947	0.115023	0.515506	-0.063196	-0.0906363	-0.307412	-0.017391	0.748564	-0.0156941	-0.57021	-0.493555	0.467337	-0.516749	-0.259538	-0.284424	-0.0680968	0.0198391	-0.0634217	Y67H2A.8.1	fat-1	protein_coding	Omega-3 fatty acid desaturase fat-1
WBGene00001394	-0.0429915	0.624809	0.158131	0.149271	0.954084	-0.441167	-0.0479571	-0.40008	0.160189	1.49051	0.704199	-0.0107169	-0.0857921	1.14924	-0.121976	-0.0261165	-0.0990219	-0.0140347	0.110521	0.125826	W02A2.1a.1; W02A2.1a.2; W02A2.1b.1; W02A2.1b.2	fat-2	protein_coding	Delta(12) fatty acid desaturase fat-2
WBGene00001395	0.177238	0.544808	-0.298465	-0.113986	0.0956063	-0.221277	-0.380822	-0.732315	0.0282929	0.221501	-0.0161497	-0.558399	-0.482296	-0.318134	-0.41196	-0.221612	-0.270833	-0.0770564	0.0851602	0.00938747	W08D2.4a.1; W08D2.4b.1; W08D2.4b.2; W08D2.4c.1; W08D2.4d.1; W08D2.4d.2	fat-3	protein_coding	Delta(6)-fatty-acid desaturase fat-3
WBGene00001396	0.0788509	0.817189	0.116236	0.301773	0.590928	0.228592	0.124841	-0.0101421	-0.0237045	0.627225	0.111593	-0.153351	-0.221234	0.311289	-0.268788	-0.0706321	-0.137001	0.00673934	-0.0602821	-0.134729	T13F2.1a.1; T13F2.1a.2; T13F2.1b.1; T13F2.1c.1; T13F2.1c.2; T13F2.1c.3	fat-4	protein_coding	Delta(5) fatty acid desaturase fat-4
WBGene00001397	0.404644	0.89452	-0.339854	-0.524828	2.09803	0.0656442	-0.35101	-0.403599	0.583629	2.71579	1.94268	1.85973	0.970526	2.91359	0.664222	0.086141	0.110367	-0.00174374	1.74749	1.59452	W06D12.3.1	fat-5	protein_coding	Delta(9)-fatty-acid desaturase fat-5
WBGene00001398	0.0980544	0.97097	-0.295202	0.804717	0.989028	0.161591	0.365902	-0.0147297	1.20926	1.22747	1.03976	-0.138136	-0.00933662	0.676964	-0.105851	0.0124622	0.0218619	0.00146097	0.272912	0.181244	VZK822L.1a.1; VZK822L.1a.2; VZK822L.1b.1; VZK822L.1b.2; VZK822L.1b.3; VZK822L.1c.1; VZK822L.1c.2	fat-6	protein_coding	Delta(9)-fatty-acid desaturase fat-6
WBGene00001399	0.0269714	-0.213663	0.218329	1.57489	1.16389	0.273986	1.15917	-0.271906	0.531441	0.225219	-2.87024	-1.6131	-2.64744	-1.33813	-2.35718	-1.25077	-1.4356	-0.0185181	-2.16216	-1.90025	F10D2.9.1	fat-7	protein_coding	Delta(9)-fatty-acid desaturase fat-7
WBGene00001400	0.0100332	-0.891929	-0.0102467	-0.0223323	0.300373	0.16213	-0.0720557	-0.0292724	0.368747	0.0068158	0.0980051	-0.0583572	0.751957	2.75589	0.162266	0.0530665	0.0419756	0.00295071	-0.314528	0.0916736	F56E3.4a.1; F56E3.4b.1	fax-1	protein_coding	Nuclear hormone receptor FAX-1
WBGene00001401	-0.0609965	-0.871882	-0.191071	-0.023841	0.0935229	-0.503644	0.963328	0.0835618	-0.116142	-0.310456	0.327457	-0.170585	-0.000317755	-0.217182	-0.0545031	0.121889	0.136524	-0.137326	0.150381	-0.032266	H12I13.4.1	fbf-1	protein_coding	Fem-3 mRNA-binding factor 1
WBGene00001402	-0.180421	-0.645127	0.0145151	0.0044812	-0.458731	-0.577399	1.19455	0.0274474	-0.224228	-0.23512	0.051597	-0.400893	-0.278959	-0.751966	-0.16125	0.0572332	0.0229504	-0.218215	0.0212495	-0.398215	F21H12.5.1	fbf-2	protein_coding	Fem-3 mRNA-binding factor 2
WBGene00001403	0.0952189	0.215822	-0.327211	0.352444	-0.403138	-0.292128	0.59316	0.0723161	-0.30911	-0.0422694	-0.902925	-1.22175	-0.860154	-0.444317	-0.994348	-0.26997	-0.241467	-0.0744511	-0.141579	-0.413934	F56H11.1a.1; F56H11.1b.1; F56H11.1c.1; F56H11.1d.1; F56H11.1e.1; F56H11.1f.1; F56H11.1g.1; F56H11.1h.1	fbl-1	protein_coding	Fibulin-1
WBGene00001404	-0.018466	1.23948	-0.196571	0.0421702	0.310634	-0.0590513	0.344082	0.0663544	0.0630571	1.27668	0.183182	-0.167289	0.417652	0.0617368	0.296829	0.0195467	-0.0844843	0.0887866	0.325937	0.0944374	K07A3.1a.1; K07A3.1a.2; K07A3.1b	fbp-1	protein_coding	Fructose-1,6-BiPhosphatase; Fructose-1,6-bisphosphatase
WBGene00001405	-0.109975	0.333949	-0.0160116	-0.0709749	0.101901	0.297845	0.458159	0.0775103	-0.201672	0.014833	-0.119425	-0.111623	-0.00966107	0.19239	0.0186028	0.0328993	0.0265585	0.00579027	0.00781882	-0.0591707	C04F12.10.1	fce-1	protein_coding	CAAX prenyl protease 1 homolog
WBGene00001406	-0.114658	0.0520332	0.0818398	-0.0344944	-0.203564	0.251528	0.324927	0.224345	-0.250156	-0.439518	-0.388577	0.105697	-0.0987126	-0.197427	-0.0743584	-0.0436268	-0.0349765	-0.111031	-0.119084	-0.173989	F48F5.5.1	fce-2	protein_coding	CAAX prenyl protease 2 homolog
WBGene00001410	0.0350762	-0.596115	-1.49393	0.0758693	-0.0350168	-0.601976	-0.44827	-0.262751	0.169364	-0.512294	-0.181724	-0.415308	-0.652574	0.409241	-0.673125	-0.15985	-0.166128	-0.0216269	-0.455974	0.0186669	Y54F10AM.2a.1; Y54F10AM.2b.1; Y54F10AM.2c.1; Y54F10AM.2d.1	feh-1	protein_coding	-
WBGene00001411	-0.122408	-0.194197	0.127406	-0.0549041	-0.135017	0.267443	-0.0819622	0.178304	-0.23502	-0.164151	-0.2067	0.0320427	0.000865737	-0.175858	0.0274991	0.0291699	0.0659628	-0.00673382	0.0588408	0.00436954	F35D6.1a.1; F35D6.1b.1	fem-1	protein_coding	Sex-determining protein fem-1
WBGene00001412	-0.216691	-0.936836	0.45281	-0.0514679	0.280559	-0.00416231	0.335186	0.0416569	-0.207715	-0.601734	-0.137571	0.279201	0.0845098	0.187097	0.0705509	0.068598	0.0391658	-0.0181095	0.383539	0.189211	T19C3.8.1; T19C3.8.2	fem-2	protein_coding	Protein phosphatase fem-2
WBGene00001413	-0.133375	-2.86009	0.837026	-0.0191685	-0.711447	0.554765	0.208738	0.0111791	0.0760742	-1.45542	-0.0370567	0.179302	-0.0352574	-0.607727	0.0641782	0.117694	0.121931	0.0385926	0.389834	0.126654	C01F6.4a.1; C01F6.4b; C01F6.4c.1	fem-3	protein_coding	Sex-determination protein fem-3
WBGene00001414	0.0147573	-1.94459	-2.45313	0.106177	-1.2283	-0.765682	-3.32039	-1.20278	-0.146334	-0.0890271	0.749114	-0.85674	-0.139643	-0.189749	-0.0235879	0.06553	0.113287	0.0185484	-0.168809	-0.0238442	F43G9.6a.1; F43G9.6b.1; F43G9.6b.2	fer-1	protein_coding	Sperm vesicle fusion protein fer-1
WBGene00001423	-0.229232	-0.457117	0.0807603	0.113547	0.00974875	-0.782365	0.931229	0.136459	-0.161616	-0.870578	-0.233037	-0.217521	-0.165707	-0.225643	-0.218106	-0.0284584	0.00396438	-0.118788	0.057451	-0.419494	T01C3.7.1; T01C3.7.2	fib-1	protein_coding	rRNA 2'-O-methyltransferase fibrillarin
WBGene00001425	0.0269575	0.359547	0.248747	-0.0330969	-0.180068	0.208021	-0.0363909	0.0558151	1.73797	0.520981	1.80221	0.212744	0.111886	0.047598	0.0686764	0.0292177	0.0069016	0.00274948	0.0929964	0.0607096	F13B9.8a.1; F13B9.8b.1	fis-2	protein_coding	Mitochondrial fission 1 protein
WBGene00001426	-0.0479792	0.502305	0.0235671	-0.0814534	0.381407	-0.0329313	0.192081	0.0459755	-0.0762323	1.10314	-0.267127	-0.066733	0.074106	0.10742	0.076073	0.0852371	0.0366551	-0.0207569	0.104079	0.037878	F36H1.1a.1; F36H1.1a.2; F36H1.1a.3; F36H1.1b.1	fkb-1	protein_coding	Peptidylprolyl isomerase
WBGene00001427	-0.196352	0.742808	0.138149	-0.122068	0.640017	-0.41741	0.313019	0.217247	-0.267765	0.561818	-0.0299571	0.246582	0.359793	0.300267	0.268895	0.221336	0.173803	0.0356656	0.289576	0.0343783	Y18D10A.19.1	fkb-2	protein_coding	Peptidylprolyl isomerase
WBGene00001428	0.277169	1.33235	0.0433876	0.0680702	0.855732	0.572236	-0.516788	0.248083	-0.634901	0.0207709	0.0317247	-0.254306	-0.211	0.157331	-0.289079	-0.267308	-0.328893	0.015833	-0.585613	-0.354727	C05C8.3.1; C05C8.3.2	fkb-3	protein_coding	Peptidylprolyl isomerase
WBGene00001429	0.0301785	1.06729	-0.320515	0.0442683	0.169679	-0.198169	-0.127219	-1.54522	0.0762462	-0.398331	0.109793	-0.0594191	-0.276166	-0.39947	-0.129658	-0.00953496	-0.0567872	0.00705579	-0.167466	-0.0506601	ZC455.10.1	fkb-4	protein_coding	Peptidylprolyl isomerase
WBGene00001430	-0.0350946	1.01433	-0.183484	-0.173348	0.698708	-0.096943	0.097163	0.408547	-0.204267	-0.796035	0.00793439	0.0350688	-0.430272	-0.593797	-0.562282	-0.239451	-0.314837	-0.0098085	-1.19558	-0.52073	C50F2.6a.1; C50F2.6a.2; C50F2.6b.1	fkb-5	protein_coding	Peptidylprolyl isomerase
WBGene00001431	-0.252505	0.183883	0.32346	0.135631	-0.0575183	-0.129907	0.765178	0.217258	-0.147239	-0.375466	-0.163383	-0.152652	-0.185041	-0.287476	-0.147576	-0.0325636	-0.0590636	-0.00934878	0.0793122	-0.158566	F31D4.3.1; F31D4.3.2	fkb-6	protein_coding	Peptidylprolyl isomerase
WBGene00001432	0.0243013	1.13702	0.184504	-0.173239	1.98223	1.18538	-0.151726	-0.606739	-1.45414	0.434821	0.0611584	0.791848	-0.323325	1.86344	-0.112867	0.0287051	0.00928739	8.96811e-05	-0.187708	0.0944601	B0511.1.1	fkb-7	protein_coding	Peptidylprolyl isomerase
WBGene00001433	0.00798785	0.152457	-0.440048	-0.156984	1.77531	-0.0530229	-0.338019	-0.23415	-0.665637	1.01638	-0.0363649	-0.365709	0.184473	0.145425	0.138692	0.0356725	0.0827843	0.00163263	0.176082	0.0342288	Y18D10A.25.1	fkb-8	protein_coding	Peptidylprolyl isomerase
WBGene00001438	0.0334471	-0.839195	-0.386748	-0.00638467	1.09594	-0.159217	-0.715956	-0.457659	-0.0460078	1.39674	0.148277	0.239322	0.182878	0.501742	0.0915077	0.0576846	0.172573	-0.022828	-0.18977	-0.132708	B0286.5.1	fkh-6	protein_coding	ForKHead transcription factor family
WBGene00001439	0.0922584	0.360268	0.296619	-0.683238	1.0521	-0.115383	-0.188963	-0.561234	0.287136	1.9604	1.02225	2.18023	1.19634	1.62757	1.20114	0.256178	0.289981	0.010066	0.320243	0.608275	F26D12.1a.1; F26D12.1b.1; F26D12.1b.2; F26D12.1c; F26D12.1d; F26D12.1e.1; F26D12.1f.1; F26D12.1g.1; F26D12.1h.1; F26D12.1h.2; F26D12.1i.1; F26D12.1j.1; F26D12.1k.1; F26D12.1l.1; F26D12.1l.2; F26D12.1m.1; F26D12.1m.2; F26D12.1n.1; F26D12.1o.1; F26D12.1p.1	fkh-7	protein_coding	ForKHead transcription factor family
WBGene00001440	0.0137646	0.553995	0.184534	-0.00672281	0.759307	-0.00857408	-0.0888489	-0.0310315	0.157391	0.101172	0.279876	0.0315794	-0.0317715	0.550785	-0.0060585	-0.0746436	-0.0307145	-0.0115536	-0.816707	-0.0831791	F40H3.4a.1; F40H3.4a.2; F40H3.4b.1; F40H3.4b.2	fkh-8	protein_coding	ForKHead transcription factor family
WBGene00001441	0.225648	0.859424	-0.708942	-0.140035	0.583685	-0.107192	-0.141853	-0.198726	0.159896	0.821687	0.963511	0.971633	0.687019	1.06196	0.567954	0.221936	0.396419	-0.0121437	0.119445	0.244647	K03C7.2a.1; K03C7.2b.1; K03C7.2c.1; K03C7.2c.2	fkh-9	protein_coding	ForKHead transcription factor family
WBGene00001442	0.00458481	-0.666978	-0.167815	-0.0244708	-0.688742	-0.0419681	0.0997596	-1.09678	0.225498	0.138243	0.130467	0.0661341	0.644691	0.890918	0.0833428	0.00782968	0.0367327	0.00258605	-0.0433201	0.0507799	C25A1.2.1; C25A1.2.2	fkh-10	protein_coding	ForKHead transcription factor family
WBGene00001443	-0.104684	-0.234719	0.323823	-0.148049	-0.204505	-0.185415	0.3416	-0.141523	-0.143025	-0.803389	-0.0840786	0.0465405	-0.0856351	-0.0311918	-0.0702097	0.0394066	0.0623572	0.00246855	0.0688128	0.127466	B0523.5.1	fli-1	protein_coding	-
WBGene00001444	0.971217	0.897571	-0.781411	0.0566061	0.363636	-0.242704	-0.878615	-0.295773	-0.394899	-0.951032	0.14596	0.126552	-0.261286	0.251459	-0.302121	-0.096966	-0.0943738	-0.05144	-0.132396	0.0212575	F23B2.5a.1; F23B2.5b.1; F23B2.5c.1	flp-1	protein_coding	FMRFamide-like neuropeptides 1 PNFMRY-amide AGSDPNFLRF-amide SQPNFLRF-amide ASGDPNFLRF-amide SDPNFLRF-amide AAADPNFLRF-amide SADPNFLRF-amide PNFLRF-amide
WBGene00001445	0.0413747	0.811292	-0.0978616	-0.0699062	0.358454	-0.259158	-0.139134	-0.0587151	-0.367668	0.512802	0.545415	0.0769	0.022775	0.784313	-0.107818	-0.102046	-0.0720329	-0.0113925	0.11921	0.178146	W07E11.3a.1; W07E11.3b.1	flp-2	protein_coding	FMRF-Like Peptide; FMRFamide-like peptide 2b
WBGene00001446	0.185413	0.763097	-0.594737	0.0890593	0.184808	-0.278322	-0.166962	-0.128253	-0.332279	-0.110175	0.212	-0.20038	-0.135618	0.24688	-0.14095	-0.139339	-0.0474437	-0.0152795	-0.740725	-0.162249	W07E11.2.1	flp-3	protein_coding	FMRFamide-like neuropeptides 3 SPLGTMRF-amide TPLGTMRF-amide SAEPFGTMRF-amide NPENDTPFGTMRF-amide ASEDALFGTMRF-amide EAEEPLGTMRF-amide SADDSAPFGTMRF-amide NPLGTMRF-amide
WBGene00001448	0.0996278	0.691357	-0.510821	0.0434422	0.388743	-0.462626	-0.401519	-0.163936	-0.188553	-0.213073	-0.183286	-0.0209253	-0.450622	-0.0137453	-0.296218	-0.341748	-0.505725	-0.0452571	-0.459475	-0.0901551	C03G5.7.1; C03G5.7.2	flp-5	protein_coding	FMRFamide-like neuropeptides 5 APKPKFIRF-amide AGAKFIRF-amide GAKFIRF-amide
WBGene00001449	-0.110636	0.462861	0.110367	0.085844	0.535616	0.467224	0.50753	-0.046153	1.14772	1.11637	-0.0874422	0.362208	0.221696	0.642266	0.0477638	-0.0168758	-0.124881	0.0302588	-0.538001	-0.0795644	F07D3.2.1	flp-6	protein_coding	FMRFamide-like neuropeptides 6 QQDSEVEREMM KSAYMRF-amide 1 KSAYMRF-amide 2 KSAYMRF-amide 3 KSAYMRF-amide 4 KSAYMRF-amide 5 KSAYMRF-amide 6
WBGene00001450	0.115901	0.422729	-0.179502	-0.0433183	0.3162	0.140759	-0.158067	-0.0490193	0.0230287	0.630896	0.15108	0.0391164	0.0811441	0.037063	-0.208647	0.00919169	-0.0522986	-0.0360158	-0.175153	-0.165271	F49E10.3.1	flp-7	protein_coding	FMRFamide-like neuropeptides 7 TPMQRSSMVRF-amide 1 SPMQRSSMVRF-amide 1 SPMQRSSMVRF-amide 2 SPMQRSSMVRF-amide 3 SPMERSAMVRF-amide SPMDRSKMVRF-amide SSIDRASMVRL-amide TPMQRSSMVRF-amide 2
WBGene00001451	0.0533972	0.645247	-0.432273	0.0514504	0.231646	-0.63965	-0.309752	-0.564258	0.0911543	-0.177715	-0.188176	-0.174871	-0.356098	0.0802393	-0.13641	-0.0879646	-0.436827	-0.0146605	-0.425378	-0.0331634	F31F6.4a.1; F31F6.4b.1; F31F6.4b.2	flp-8	protein_coding	FMRF-Like Peptide
WBGene00001452	0.99862	0.669499	-0.49395	0.0772088	0.712538	-0.338289	-0.780203	-0.276477	-0.17806	0.274854	0.0506177	0.0262474	0.146159	0.653054	0.140576	-0.188981	-0.188736	-0.0296588	-0.583614	-0.149083	C36H8.3.1	flp-9	protein_coding	FMRFamide-like neuropeptides 9 KPSFVRF-amide 1 KPSFVRF-amide 2
WBGene00001453	0.122971	-0.522272	-0.779826	0.0086736	0.692732	0.249404	-0.231344	-0.174341	0.66852	0.885973	0.201927	-0.245653	0.186014	0.85376	0.145144	-0.0364381	-0.0279632	-0.0373909	0.156591	0.26714	T06C10.4.1	flp-10	protein_coding	FMRF-Like Peptide; FMRFamide-like peptide 10
WBGene00001454	0.140436	0.692808	-0.208725	-0.0124237	0.434375	-0.650599	-0.295114	-0.0817158	-0.0573494	0.381388	0.289707	0.0798973	-0.614711	0.436103	-0.767192	-0.626875	-0.450032	-0.0411841	-0.397613	-0.117522	K02G10.4a.1; K02G10.4b.1; K02G10.4c.1	flp-11	protein_coding	FMRFamide-like neuropeptides 11 AMRNALVRF-amide ASGGMRNALVRF-amide SPLDEEDFAPESPLQ-amide NGAPQPFVRF-amide
WBGene00001455	0.0879181	0.495194	-0.415251	-0.0180398	0.503162	-0.261011	-0.842576	-0.0601814	-0.541447	0.745936	0.201113	0.287	0.0345656	0.393219	-0.00326874	-0.26548	-0.239548	-0.0348224	-0.200136	0.0254706	C05E11.8a.1; C05E11.8b	flp-12	protein_coding	FMRF-Like Peptide; FMRFamide-like peptide 12
WBGene00001456	0.0424576	0.739775	-0.307995	-0.0399297	0.0824917	-0.729378	-0.370211	-0.228281	-0.316483	-0.515755	0.0433437	0.0617435	-0.60384	0.245329	-0.782318	-0.911565	-0.908344	-0.00898847	-0.49078	-0.0794334	F33D4.3.1	flp-13	protein_coding	FMRFamide-like neuropeptides 13 SDRPTRAMDSPLIRF-amide AMDSPLIRF-amide AADGAPLIRF-amide 1 APEASPFIRF-amide 1 AADGAPLIRF-amide 2 APEASPFIRF-amide 2 ASPSAPLIRF-amide SPSAVPLIRF-amide SAAAPLIRF-amide ASSAPLIRF-amide
WBGene00001457	0.318083	0.81168	-0.610792	0.170006	0.495609	-0.44199	-1.17258	-0.328636	-0.312866	0.439993	0.0711331	-0.0830652	-0.20513	0.594121	-0.165398	-0.202364	-0.364168	-0.0611269	-0.00217203	0.195309	Y37D8A.15.1; Y37D8A.15.2	flp-14	protein_coding	FMRFamide-like neuropeptides 14 KHEYLRF-amide 1 KHEYLRF-amide 2 KHEYLRF-amide 3 KHEYLRF-amide 4
WBGene00001458	1.01993	0.988366	-0.28951	-0.0339747	0.310226	-0.510237	-0.149246	-0.105051	-0.0487642	0.584321	0.176938	0.213599	-0.125334	0.418758	0.0906372	-0.0947757	-0.396447	-0.00741709	-0.0658157	0.0889448	ZK525.1.1	flp-15	protein_coding	FMRF-Like Peptide
WBGene00001459	0.17535	0.652834	-0.436686	0.0501578	0.00642863	-0.413089	-0.218252	-0.319812	0.0133874	0.348746	0.0206496	0.037837	-0.138967	0.339431	0.0217327	-0.0446067	-0.290369	-0.0271607	-0.370024	-0.0543884	F15D4.8.1	flp-16	protein_coding	FMRFamide-like neuropeptides 16 AQTFVRF-amide 1 AQTFVRF-amide 2 GQTFVRF-amide
WBGene00001460	0.0255843	1.01753	-0.498239	0.0773769	0.533268	0.397202	-0.013957	-0.254547	-0.0831193	-0.666537	-0.247558	-0.11893	-0.1333	0.431334	-0.371355	-0.161869	-0.0717166	0.014264	-0.491605	-0.0531667	C52D10.11.1	flp-17	protein_coding	FMRF-Like Peptide
WBGene00001461	0.170268	0.308807	-0.838911	0.0284731	0.447102	-0.178835	-1.3095	-0.314592	-0.0774934	0.0241562	0.0126814	-0.112649	-0.0616906	1.02809	-0.20234	-0.348001	-0.67663	-0.0707031	-0.446951	-0.0177737	Y48D7A.2.1; Y48D7A.2.2	flp-18	protein_coding	FMRFamide-like neuropeptide 18 EMPGVLRF-amide SVPGVLRF-amide 1 SVPGVLRF-amide 2 EIPGVLRF-amide SEVPGVLRF-amide DVPGVLRF-amide SVPGVLRF-amide 3
WBGene00001462	0.0856462	0.860488	-0.359452	-0.0408197	0.3678	-0.283517	-0.130403	-0.277418	3.32606e-05	-0.693878	0.159894	-0.00976453	0.0212522	0.0977558	-0.0540146	-0.144407	-0.125551	-0.0153617	-0.128459	-0.0153767	M79.4.1	flp-19	protein_coding	FMRFamide-like neuropeptides 19 WANQVRF-amide
WBGene00001463	0.0791357	0.705586	-0.897853	-0.00175775	0.773882	0.0835739	-0.155506	-0.00170757	0.0502973	1.02424	0.472749	-0.0366741	0.0900977	0.423627	0.275868	0.0364465	0.0212612	-0.0193064	-0.129692	-0.117621	E01H11.3.1	flp-20	protein_coding	FMRF-Like Peptide
WBGene00001464	0.0347371	0.765536	-0.402407	-0.0310371	0.965989	-0.113406	-0.129319	-0.419263	-0.406564	0.259821	-0.0680767	0.265443	0.115273	1.4005	0.00388236	-0.0336747	-0.0414083	-0.0169789	-0.135131	0.0870214	C26F1.10.1	flp-21	protein_coding	FMRF-Like Peptide
WBGene00001465	0.0845816	0.835086	-0.616561	-0.0423627	-0.246234	-0.0739834	0.0650511	0.033175	-0.213114	0.559881	-0.205317	-0.927039	-0.369024	-0.167359	-0.35537	-0.100776	-0.0908985	0.0185016	-0.0547461	-0.007283	F02D10.5.1; F02D10.5.2	flr-1	protein_coding	FLR-1
WBGene00001466	0.0351267	0.526111	-0.200964	-0.0497215	1.36905	0.429649	-0.112102	-0.518004	0.0674304	-0.0174239	0.207022	0.112928	-0.038917	0.206959	-0.0326866	-0.0249216	0.0725123	0.00325211	-0.0665671	-0.00768685	F58H1.4.1	flr-2	protein_coding	-
WBGene00001468	-0.0266647	1.42808	-0.528798	-0.0615309	-1.07185	-0.0581624	-0.309262	0.34278	0.0205041	-0.503991	-0.503061	-0.470527	-0.0817522	-1.36026	-0.219687	-0.00852785	0.0114047	-0.00289887	-0.557045	-0.134177	F09B12.6.1	flr-4	protein_coding	Serine/threonine-protein kinase flr-4
WBGene00001470	-0.041899	0.10487	0.92706	-0.265948	0.185795	-0.0118806	0.0313349	0.256955	0.712011	-1.12234	-0.471428	0.871004	0.132522	-0.129108	0.105561	0.0498117	0.129677	0.0351933	0.38176	0.629533	ZK783.4.1	baz-2	protein_coding	Bromodomain Adjacent to Zinc finger domain, 2A/2B, homolog
WBGene00001475	0.198919	-0.487575	1.88558	-0.101751	0.377117	-0.622745	-0.0744435	-1.62523	-0.330394	-0.810875	0.402699	0.617287	-0.116184	0.278933	-0.173397	-0.127904	-0.030259	0.00593127	-0.819024	0.131269	F15B9.7a.1; F15B9.7b.1; F15B9.7c.1	fmi-1	protein_coding	FlaMIngo (Cadherin plus 7TM domain) homolog
WBGene00001476	0.128859	-0.0212391	0.110522	-0.149275	0.16968	-0.046886	-0.654716	-0.624501	-0.077211	0.679762	-0.402723	-0.360345	-0.0685299	0.140512	0.0664868	-0.0335412	-0.0745473	0.000800672	-0.943094	-0.689745	K08C7.2.1; K08C7.2.2; K08C7.2.3; K08C7.2.4	fmo-1	protein_coding	Dimethylaniline monooxygenase [N-oxide-forming]
WBGene00001478	0.105912	0.431817	-0.21993	0.173642	0.95156	0.274232	-1.80802	0.431877	1.21424	1.00207	-0.356042	-0.571343	-0.0288146	0.43668	-0.109082	-0.0392999	-0.0589049	-0.0138327	0.23772	-0.0372335	Y39A1A.19a.1; Y39A1A.19b.1; Y39A1A.19b.2	fmo-3	protein_coding	Flavin-containing monooxygenase
WBGene00001479	0.282055	0.919548	-0.491449	0.0533301	-0.41775	0.121248	-0.700619	-0.286658	0.766224	-0.352543	0.413883	0.223356	0.0852991	-0.383591	0.182942	0.143771	0.199594	-0.0930816	-0.356895	-0.143326	F53F4.5a.1; F53F4.5b	fmo-4	protein_coding	Dimethylaniline monooxygenase [N-oxide-forming]
WBGene00001480	-0.0131986	0.72504	-0.192291	-0.0106637	1.16537	-1.43806	-0.853706	-1.05499	0.462972	0.363579	0.0498885	-0.00779364	-0.154641	0.588332	-0.0831707	-0.0464157	-0.0641393	0.0492887	0.0695214	0.0324853	H24K24.5a.1; H24K24.5b.1	fmo-5	protein_coding	Dimethylaniline monooxygenase [N-oxide-forming]
WBGene00001481	-0.211326	-1.02635	-0.277536	-0.120544	-1.25316	-0.137437	-0.305406	-0.547812	0.116799	-0.577948	-0.176563	0.346835	-0.0402073	0.881865	0.0814118	0.0417213	0.144441	-0.0162947	0.368464	0.296651	Y54E10A.4a.1; Y54E10A.4b.1; Y54E10A.4c.1; Y54E10A.4d.1	fog-1	protein_coding	Feminization Of Germline
WBGene00001482	-0.177888	-2.76032	0.504761	-0.0185111	0.00503255	-0.162559	0.432168	0.0797609	-0.0255154	-1.08895	-0.17019	0.182324	0.163434	-0.154947	0.118506	0.125649	0.0945679	0.00249981	0.215628	0.071492	Y113G7B.5a.1; Y113G7B.5b.1	fog-2	protein_coding	Feminization Of Germline
WBGene00001483	0.0191267	0.383366	-0.672192	0.0451261	-1.25978	-3.61848	-0.179662	-3.00969	-2.25181	-0.197145	-0.259806	0.635922	0.449735	-0.0970416	0.47442	0.0212211	0.0581347	-0.0165126	0.343887	0.119346	C03C11.2.1	fog-3	protein_coding	FOG-3 protein; Feminization Of Germline
WBGene00001484	-0.00809125	-0.130929	1.12761	-0.187999	-0.0949771	-0.00504616	-0.040833	0.19494	0.0712045	-0.696199	-0.358423	0.496961	-0.0892854	-0.0970605	-0.114567	-0.0959672	-0.0349232	-0.0455768	0.15024	0.418458	T07D1.4a.1; T07D1.4b.1; T07D1.4d.1	fox-1	protein_coding	Sex determination protein fox-1
WBGene00001485	-0.146273	-0.544021	0.306617	0.0339354	-0.11487	-0.0834895	0.213115	0.111525	-0.152341	-0.594226	-0.152909	0.160656	-0.00521082	-0.0883166	0.00398	0.0143291	0.0526274	-0.0414642	0.326967	0.277848	Y113G7A.8a.1; Y113G7A.8b.1	fre-1	protein_coding	NADPH-dependent diflavin oxidoreductase 1
WBGene00001486	-0.0654176	0.182219	0.0835628	0.0853011	0.642886	0.511575	0.45535	0.128738	-0.0272373	-0.076794	-0.140626	0.194906	0.181499	0.477585	0.155636	0.163233	0.0485522	-0.0173093	0.13463	0.0313404	F59G1.7.1	frh-1	protein_coding	Frataxin, mitochondrial
WBGene00001487	0.0359851	-1.2915	-2.30113	0.0728457	-0.958032	-2.76297	-0.665068	-0.200828	0.0586953	0.342602	0.17098	-0.693551	0.105678	-0.118645	-0.0919677	0.112431	0.0353023	0.0128237	0.29279	0.0117547	T04B2.2a.1; T04B2.2b; T04B2.2c	frk-1	protein_coding	Fer-related kinase 1
WBGene00001488	0.0203556	0.234435	-0.327359	-0.0509965	0.277503	-0.530186	0.373932	-0.188618	0.2621	0.156258	0.137342	-0.0788059	0.128691	0.650452	0.0410078	0.053308	0.0846209	-0.0352889	0.022197	-0.00581006	ZK270.2a.1; ZK270.2b.1; ZK270.2b.2; ZK270.2d.1; ZK270.2e.1	frm-1	protein_coding	FERM domain (Protein4.1-ezrin-radixin-moesin) family
WBGene00001489	0.0702822	0.221472	-0.11718	-0.255472	0.0572865	0.329119	-0.2454	-0.148577	-0.612261	0.488255	0.0959806	0.372678	0.070496	0.387268	0.0066688	-0.124549	-0.0607871	0.145153	-0.559931	-0.150413	T04C9.6a.1; T04C9.6a.2; T04C9.6a.3; T04C9.6b.1	frm-2	protein_coding	FERM domain (Protein4.1-ezrin-radixin-moesin) family
WBGene00001490	0.0841748	0.84485	-0.259293	-0.00708041	0.0499012	0.145776	-0.901097	-0.191176	1.04868	-0.396003	-0.228418	-0.152474	-0.445908	0.212786	-0.306111	0.0355763	-0.0544649	-0.0105062	-0.940353	-0.179206	H05G16.1a.1; H05G16.1b.1; H05G16.1c.1	frm-3	protein_coding	FERM domain (Protein4.1-ezrin-radixin-moesin) family
WBGene00001491	-0.0276197	0.650785	-0.26599	-0.140255	0.291839	0.0277565	0.132017	-0.138764	-0.166845	1.09735	0.627286	0.570868	0.54208	0.876792	0.566295	0.301227	0.274562	0.0717939	0.152032	0.149547	C24A11.8a.1; C24A11.8b.1; C24A11.8c.1	frm-4	protein_coding	FERM domain (Protein4.1-ezrin-radixin-moesin) family
WBGene00001492	-0.053598	0.769579	0.112371	-0.360532	0.10534	-0.608284	-0.109914	-0.06853	-0.104693	0.322048	-0.0998436	-0.0024297	-0.10699	-0.137933	-0.115685	-0.0710808	-0.0628978	0.0045885	-0.0954834	0.0467055	Y38C1AB.8a.1; Y38C1AB.8b.1	frm-5.1	protein_coding	FERM domain (Protein4.1-ezrin-radixin-moesin) family
WBGene00001493	0.129881	0.684125	0.210427	-0.280226	0.110068	0.0418797	-0.181599	-0.25603	0.034115	0.316687	-0.10146	0.118815	-0.138574	0.371243	-0.13138	-0.180896	-0.100512	0.00618768	-0.305877	-0.0275495	C51F7.1.1	frm-7	protein_coding	FERM domain (Protein4.1-ezrin-radixin-moesin) family
WBGene00001494	0.1637	0.110037	-0.512603	0.127873	-0.299975	-0.160526	-0.145672	0.0313998	0.835342	0.0696693	0.32488	-0.255466	-0.2656	0.197027	-0.175002	-0.207222	-0.153258	0.00283139	-0.342258	-0.024541	H09G03.2a.1; H09G03.2b.1; H09G03.2c.1	frm-8	protein_coding	FERM domain (Protein4.1-ezrin-radixin-moesin) family
WBGene00001495	0.0494684	0.47366	-0.390974	0.0216496	-0.906089	-0.0218142	-0.171774	-0.127477	-0.339754	0.347173	0.0571976	-0.0793944	-0.243459	-0.254988	-0.227906	-0.206449	-0.268514	-0.0325464	-0.18893	-0.00758823	F31B12.3a.1; F31B12.3b.1; F31B12.3c.1; F31B12.3d.1; F31B12.3e.1; F31B12.3f.1; F31B12.3g.1; F31B12.3h.1; F31B12.3i.1; F31B12.3j.1	frm-9	protein_coding	FERM domain (Protein4.1-ezrin-radixin-moesin) family
WBGene00001496	-0.0356421	0.473733	0.77998	-0.180306	0.295628	0.458986	0.0558791	-0.118066	-0.413365	0.61352	0.179159	0.302671	0.0814562	0.621135	0.0914315	0.00688416	0.0445289	0.0322359	0.212448	0.213261	F25H9.5a.1; F25H9.5a.2; F25H9.5a.3; F25H9.5b.1	frm-10	protein_coding	FERM domain (Protein4.1-ezrin-radixin-moesin) family
WBGene00001497	-0.17746	0.0551034	0.211624	0.19589	-0.156597	0.243216	0.767356	0.126354	-0.0334515	-0.328105	-0.293508	-0.414638	-0.214871	-0.534965	-0.183087	0.00258761	-0.00118352	-0.0506766	0.0619408	-0.170465	T08B2.9a.1; T08B2.9a.2; T08B2.9b.1; T08B2.9b.2	fars-1	protein_coding	Phenylalanyl Amino-acyl tRNA Synthetase
WBGene00001498	-0.158466	0.334138	0.0866124	0.162232	-0.155338	0.0341522	0.862985	0.140019	-0.132694	-0.222907	-0.262198	-0.481159	-0.284553	-0.492959	-0.226619	-0.0358746	-0.0492018	-0.0926725	0.0590533	-0.249399	F22B5.9.1	fars-3	protein_coding	Phenylalanine--tRNA ligase beta subunit
WBGene00001499	-0.16275	-1.80878	0.533498	-0.0765995	-0.489462	-0.180075	0.185209	0.18104	0.120791	-1.19759	-0.122193	0.197006	-0.0258784	-0.3579	-0.00460856	0.00236007	0.00529679	-0.0199199	0.447959	0.209153	C26E6.5.1	fsn-1	protein_coding	F-box/SPRY domain-containing protein 1
WBGene00001500	0.0915946	0.637762	0.233498	0.242875	3.99686	-0.248037	0.0535536	-0.206952	1.6324	4.47393	6.98559	4.87672	4.06956	5.94445	4.461	1.28718	0.608716	0.00967409	3.06998	5.41198	C54F6.14.1; C54F6.14.2	ftn-1	protein_coding	Ferritin
WBGene00001501	-0.135922	1.00106	0.0265808	0.559336	0.36813	-0.790893	0.768677	-0.123408	-0.07354	0.908867	-0.4372	-0.53048	-0.120655	-0.24844	-0.239032	-0.0625995	-0.136871	-0.025157	0.245529	-0.0576742	D1037.3.1; D1037.3.2	ftn-2	protein_coding	Ferritin
WBGene00001502	0.024927	0.58713	0.303542	-0.237398	0.303289	-0.44084	-0.254642	-0.0541209	-0.413966	1.02509	0.372688	0.362015	0.371076	0.249532	0.326318	0.120153	0.0624581	0.00832642	-0.0870193	-0.0768001	F52D10.3a.1; F52D10.3a.2; F52D10.3a.3; F52D10.3b.1; F52D10.3c.1	ftt-2	protein_coding	14-3-3-like protein 2
WBGene00001503	-0.0739824	0.812843	-0.23745	-0.0618651	0.13942	-0.383108	0.337746	0.0524062	-0.184991	0.567051	0.00340094	-0.119946	-0.0272416	-0.0683642	-0.0761772	-0.0439252	-0.0464081	-0.0659385	0.0698624	-0.0992266	H14A12.2a.1; H14A12.2b.1; H14A12.2b.2; H14A12.2b.3; H14A12.2b.4; H14A12.2b.5; H14A12.2b.6	fum-1	protein_coding	Probable fumarate hydratase, mitochondrial
WBGene00001505	0.0263076	0.605649	-0.955571	0.137359	-0.465596	0.157401	0.329504	-0.276948	0.358407	0.617208	0.0712169	-0.878078	-0.145876	-0.196591	-0.170233	-0.0785155	-0.0723321	-0.0381693	-0.359037	-0.223623	K08F8.3.1; K08F8.3.2	fut-1	protein_coding	Alpha-(1,3)-fucosyltransferase fut-1
WBGene00001507	-0.00326683	-0.415217	-0.574104	0.0439652	-1.92331	-0.263696	-0.332434	-0.0693429	0.362078	0.627807	-0.123485	-0.111246	0.174615	-0.917142	0.0411901	0.0582851	0.265325	0.0198445	0.0219503	-0.0456425	K12H6.3.1	fut-4	protein_coding	Alpha-1->3-fucosyltransferase homologue; FUcosyl Transferase
WBGene00001508	0.0134191	0.688323	-1.11645	0.171703	-0.56747	0.23106	0.142574	-0.0837123	-0.0950269	-0.181857	-0.06241	-1.39915	-0.408472	-0.855728	-0.540494	-0.0276575	0.0473607	-0.0348594	-0.27036	-0.156999	C10F3.6.1; C10F3.6.2	fut-8	protein_coding	Alpha-(1,6)-fucosyltransferase
WBGene00001509	-0.128343	-0.157738	0.264371	0.0284882	-0.178992	-0.00327888	0.574805	0.0641674	-0.439321	-0.244585	-0.0776453	0.0857524	0.0607571	-0.0638066	0.00537323	0.0487633	0.0498923	0.0179486	0.220811	0.0945769	ZK1248.14.1	fzo-1	protein_coding	Transmembrane GTPase fzo-1
WBGene00001510	-0.0659262	-0.27944	0.519047	-0.19908	0.201995	-0.288532	0.462604	0.0665461	0.0387794	-0.43707	-0.0170004	0.473649	0.119513	0.204859	0.060599	0.111406	0.210351	0.0210941	-0.0890287	0.107586	ZK1307.6.1	fzr-1	protein_coding	FiZzy Related family
WBGene00001511	-0.183397	-2.72765	0.691294	-0.166679	-0.542445	0.0654854	0.622251	0.222987	0.107501	-1.45016	-0.353077	0.371902	0.0347569	-0.439628	0.0474634	0.0655923	0.109635	0.0211216	0.287788	0.12759	ZK177.6.1	fzy-1	protein_coding	WD repeat-containing protein fzy-1
WBGene00001512	0.0126711	1.18107	-0.210633	-0.0607108	-0.218785	-0.195146	-0.183806	-0.244882	0.286253	-0.259333	0.190367	0.0228906	-0.184383	0.452697	-0.181829	-0.10253	-0.120981	-0.0299623	-0.0710452	0.012551	ZC482.1.1	gab-1	protein_coding	Gamma-aminobutyric acid receptor subunit beta
WBGene00001513	-0.14884	-1.31653	0.628891	-0.171396	0.111149	-0.485684	0.500048	0.118985	-0.162832	-0.967116	-0.24792	0.337658	0.18814	0.207772	0.149353	0.116975	0.152777	0.0417664	0.299215	0.204897	T05H4.14.1	gad-1	protein_coding	Gastrulation defective protein 1
WBGene00001514	-0.266429	-2.94821	0.479259	-0.196668	-0.130415	-0.148724	0.958199	-0.0135325	-0.0918355	-1.35188	0.0210989	0.257624	0.126259	-0.21202	0.118912	0.0417805	0.115105	0.0371274	0.294473	0.0717995	C05D2.5.1	xnd-1	protein_coding	X chromosome NonDisjunction factor
WBGene00001515	0.0439013	0.555506	-0.462024	-0.223481	-0.0807701	-0.317631	-0.0421572	-0.154024	-0.202331	-0.0286652	0.173289	0.0356801	0.12988	0.308279	-0.0114778	0.0862926	0.084975	-0.0666389	-0.160306	-0.00532465	T24C12.2.1	gap-1	protein_coding	Ras GTPase-activating protein gap-1
WBGene00001516	-0.0627656	0.0571948	0.130644	-0.336869	0.368076	-0.244405	-0.174556	0.255446	0.367261	-0.0284092	-0.0143243	0.464581	0.301304	0.392787	0.297958	0.0510207	0.0935936	0.0406169	-0.0737924	0.088068	ZK899.8a.1; ZK899.8b.1; ZK899.8c.1; ZK899.8d.1; ZK899.8e.1; ZK899.8f.1; ZK899.8g.1; ZK899.8h.1; ZK899.8i.1; ZK899.8i.2; ZK899.8j.1; ZK899.8k.1; ZK899.8l.1	gap-2	protein_coding	Ras GTPase-activating protein gap-2
WBGene00001517	0.0139614	0.275332	-0.213401	0.0411047	-0.0749736	-0.476736	-0.196064	-0.149006	0.643414	-0.175687	0.316748	0.112486	0.219648	-0.178449	0.0675329	0.0629395	0.571598	-0.00362751	-0.244779	-0.0410809	C15B12.5a.1; C15B12.5b.1; C15B12.5c.1	gar-1	protein_coding	Probable muscarinic acetylcholine receptor gar-1
WBGene00001518	0.0193373	0.803397	-0.597879	0.0672343	-0.182833	-0.0437463	-0.186931	-0.714351	0.254459	-0.247148	0.145882	-0.625042	-0.0871435	-0.330033	-0.127395	-0.0269877	-0.0635134	0.00415671	-0.428946	0.031115	F47D12.1a.1; F47D12.1b.1; F47D12.1c.1; F47D12.1d.1; F47D12.1e.1	gar-2	protein_coding	Muscarinic acetylcholine receptor gar-2
WBGene00001519	0.0540457	0.675822	-1.00315	-0.0821188	0.373412	-0.131415	-0.0174599	-0.0893574	-0.0529953	0.253456	0.0334502	-0.227028	-0.0885791	0.672342	-0.190616	-0.0242931	-0.0238973	-0.0138348	-0.26593	-0.0947605	Y40H4A.1a.1; Y40H4A.1a.2; Y40H4A.1b.1	gar-3	protein_coding	Muscarinic acetylcholine receptor gar-3
WBGene00001520	0.0755077	1.0275	-0.37581	0.0708908	-0.197793	-0.581001	-1.38582	0.0924115	1.1655	0.817241	1.58049	-0.536751	-0.184332	-0.179117	-0.246635	-0.141664	-0.199189	-0.0412064	-0.135169	-0.339301	K09A9.5.1	gas-1	protein_coding	Probable NADH dehydrogenase [ubiquinone] iron-sulfur protein 2, mitochondrial
WBGene00001522	-0.061027	-0.0476217	0.293215	-0.041935	0.0825279	0.0101792	0.4597	-0.151049	2.63547	0.270729	-0.696599	0.198669	-0.10196	-0.625699	-0.110554	0.0379495	0.062052	0.02505	-0.133417	-0.141659	D2089.5.1	gbh-1	protein_coding	Probable gamma-butyrobetaine dioxygenase
WBGene00001523	0.304213	0.391866	0.240711	0.0200981	-0.598346	0.522513	0.0354977	-0.698556	0.177534	1.09658	0.212377	-0.143796	-0.619498	-0.739515	-0.567861	-0.135307	-0.123074	-0.00948164	0.127608	0.146988	M05D6.7.1	gbh-2	protein_coding	Gamma Butyrobetaine Hydroxylase
WBGene00001526	-0.138432	-0.224804	-0.0216795	-0.303491	0.0522278	-0.23733	0.376914	0.0111092	-0.00776744	-0.221791	-0.0877581	0.0132761	-0.0773303	0.282208	-0.095052	-0.041256	-0.012991	-0.0419091	-0.173325	-0.0906477	T19A5.2a.1; T19A5.2b.1; T19A5.2c.1; T19A5.2d.1; T19A5.2e.1; T19A5.2f.1; T19A5.2g.1; T19A5.2h.1	gck-1	protein_coding	Germinal center kinase 1
WBGene00001527	-0.0809016	0.297955	-0.0105291	0.213299	-0.246	-0.0595462	0.179194	-0.160911	-0.102387	0.104381	0.00237263	-0.251308	0.047803	-0.239284	0.0714688	-0.00511183	-0.0265673	0.0263213	0.0546757	0.0634185	F37B12.2.1	gcs-1	protein_coding	Glutamate--cysteine ligase
WBGene00001535	0.0150931	0.404198	-0.135591	-0.000399685	0.0510612	0.150065	-0.114422	-0.0677803	0.527055	-0.288906	0.968667	0.00694208	-0.130965	1.80314	0.0231081	-0.0121394	-0.00675471	-0.00342109	-0.0508066	0.0243261	C49H3.1.1	gcy-8	protein_coding	Receptor-type guanylate cyclase gcy-8
WBGene00001536	0.0320901	-0.543394	-0.054216	0.0511786	-0.60631	0.319643	-0.142149	0.0033768	-0.301345	-0.421907	0.168252	-0.00211398	0.317616	0.174973	0.200657	0.0179353	0.115313	0.0213591	0.489418	0.0206937	ZK455.2.1	gcy-9	protein_coding	Receptor-type guanylate cyclase gcy-9
WBGene00001537	0.0291274	0.374792	0.144123	0.037251	-0.678248	-0.310214	-0.58376	-0.137168	-0.511152	-0.170395	-0.51452	0.0755821	-0.0979407	-0.543717	-0.286598	0.104351	0.0319199	-0.00307497	-0.718862	-0.370583	C30G4.3.1	gcy-11	protein_coding	Receptor-type guanylate cyclase gcy-11
WBGene00001538	0.139717	0.720331	-0.971497	0.04407	-0.402867	-0.208423	-0.140354	0.0293012	0.397799	0.00429786	0.120303	-0.429611	0.185987	0.233176	0.0658152	0.0413534	0.110823	0.0049537	-0.0914835	0.0338517	F08B1.2a.1; F08B1.2b	gcy-12	protein_coding	Receptor-type guanylate cyclase gcy-12
WBGene00001543	0.00329785	0.475207	-0.08543	0.0777904	1.5572	-0.174376	-0.0460129	-0.590756	-0.241703	-0.968652	-0.071438	-0.247536	-0.161127	1.19454	-0.313707	-0.00269182	-0.0697945	0.000175292	-0.0332358	0.163003	ZK896.8.1	gcy-18	protein_coding	Receptor-type guanylate cyclase gcy-18
WBGene00001544	-0.00297329	0.509996	0.211279	-0.0370315	0.508346	-0.798735	-0.219322	-1.44485	-0.634847	-1.10044	0.348127	0.0546575	0.085476	0.894454	0.0142085	0.0547669	0.0813024	0.00621827	-0.324951	-0.148216	C17F4.6a.1; C17F4.6b.1; C17F4.6c.1	gcy-19	protein_coding	Guanylate cyclase
WBGene00001546	0.0216643	-0.423203	1.09832	-0.116411	-0.265306	-0.413468	-0.144285	-0.205876	-0.621886	-0.132799	-0.13911	-0.156996	-0.14599	-1.16444	-0.155389	-0.0337406	-0.0168897	-0.0054321	-1.25993	-0.413667	F22E5.3.1	gcy-21	protein_coding	Receptor-type guanylate cyclase gcy-21
WBGene00001548	0.0107586	0.258192	-0.261634	0.021772	0.729293	-0.106284	-0.127071	-0.196534	0.596848	-0.660101	1.12943	-0.0871128	-0.175511	1.15362	-0.436527	-0.0345784	-0.0722784	-0.0115878	-0.333574	0.00456242	T26C12.4.1	gcy-23	protein_coding	Receptor-type guanylate cyclase gcy-23
WBGene00001551	-0.0159038	-0.433753	0.0807525	-0.107811	-5.61691	0.51424	-0.00838165	0.307849	0.111994	1.02595	0.0353223	-0.00667717	-0.0552132	-6.01291	0.118298	0.0306149	-0.00581475	0.00251455	-0.108779	-0.0319553	T07D1.1a.1; T07D1.1b.1; T07D1.1c.1; T07D1.1d.1	gcy-31	protein_coding	Soluble guanylate cyclase gcy-31
WBGene00001552	0.000164074	1.08376	0.0118312	0.0100663	0.440352	-0.106466	-0.010493	-0.427611	0.0783273	-0.0933494	0.0679453	0.151094	-0.173697	0.895208	-0.0119222	-0.032451	-0.0144519	-0.0138981	-0.113315	-0.00590819	C06B3.8.1	gcy-32	protein_coding	Soluble guanylate cyclase gcy-32
WBGene00001553	0.00263592	-0.305685	0.159977	0.0110224	-0.238869	0.0572384	-0.173798	-0.334151	0.110221	0.221085	0.457452	-0.0161295	-0.204395	0.206251	0.0889176	-0.0227226	-0.00185952	0.000348221	-0.0145664	-0.00545868	F57F5.2a.1; F57F5.2b.1; F57F5.2c.1	gcy-33	protein_coding	Soluble guanylate cyclase gcy-33
WBGene00001555	0.0171524	0.832567	0.196264	-0.0399655	0.461539	-0.551636	-0.431988	-2.35604	-0.508402	-0.143993	-0.0325195	0.101663	-0.0087713	0.823477	0.244441	0.0342082	0.0668077	0.0174083	0.129264	0.230993	T04D3.4a.1; T04D3.4b.1; T04D3.4c.1; T04D3.4c.2	gcy-35	protein_coding	Soluble guanylate cyclase gcy-35
WBGene00001558	-0.0874811	0.638844	0.0655426	-0.233719	0.359691	-0.125766	0.270771	0.0830083	0.214734	0.259462	-0.0579247	0.00358104	0.0433953	0.16676	0.0683753	0.0187602	0.00958064	0.0259143	-0.0385667	-0.0460522	Y57G11C.10a.1; Y57G11C.10a.2; Y57G11C.10b.1; Y57G11C.10c.1; Y57G11C.10c.2	gdi-1	protein_coding	Rab GDP dissociation inhibitor
WBGene00001559	0.23419	0.261513	-0.304304	-0.497782	0.233025	-0.292533	-0.317447	-0.144369	-0.0776064	0.00946892	0.304213	-0.133016	0.245485	0.133917	0.220277	-0.0374745	-0.0440067	-0.0493746	-0.273929	-0.0186117	F45H7.2a.1; F45H7.2b.1; F45H7.2c.1; F45H7.2d.1; F45H7.2d.2	gei-1	protein_coding	GEX Interacting protein
WBGene00001560	0.291843	0.694131	-0.342316	-0.166779	-0.0111236	-0.457425	-0.386041	-0.0902194	0.43953	0.195586	0.2557	-0.255341	-0.157196	0.309851	-0.174715	-0.202005	-0.204557	0.00173822	-0.280689	-0.116736	T22H6.6a.1; T22H6.6b.1; T22H6.6c.1	gei-3	protein_coding	GEX Interacting protein
WBGene00001561	-0.118738	0.229013	1.03801	-0.205728	0.229985	-0.245548	0.326444	0.0374534	-0.43879	-0.0752219	-0.304893	0.533505	-0.168893	0.361437	-0.196468	-0.190822	-0.0617401	0.0280459	-0.0469498	0.0946162	W07B3.2a.1; W07B3.2a.2; W07B3.2b.1; W07B3.2b.2; W07B3.2b.3; W07B3.2c.1; W07B3.2c.2; W07B3.2c.3; W07B3.2d.1; W07B3.2d.2; W07B3.2d.3; W07B3.2e.1; W07B3.2e.2; W07B3.2f.1; W07B3.2f.2	gei-4	protein_coding	GEX Interacting protein
WBGene00001562	-0.0727219	0.330318	0.585401	-0.453706	0.155431	-0.323485	0.150934	0.184892	-0.179547	-0.705365	-0.127954	0.459741	-0.0456844	0.356099	0.027279	-0.0679467	0.00456123	0.0621759	0.0593106	0.205286	B0513.1a.1; B0513.1b.1; B0513.1c.1	lin-66	protein_coding	-
WBGene00001563	-0.267671	-0.650662	0.447893	-0.0757255	-0.091833	-0.194041	0.523251	0.0108428	-0.117087	-1.04329	-0.225259	0.00355279	-0.127483	0.0132397	-0.0649494	-0.0116055	0.0643024	-0.0150283	0.157688	0.097324	C05C8.4.1	gei-6	protein_coding	GEX Interacting protein
WBGene00001564	0.553959	0.042927	-0.331865	-0.343815	0.260585	-0.458958	-0.721559	-0.550169	-0.32627	3.10259	1.28359	1.77519	1.63866	0.822737	1.69012	-0.00280877	-0.00710286	0.0121754	-0.0126497	0.0676893	C05E4.9a.1; C05E4.9a.2; C05E4.9b.1	icl-1	protein_coding	Bifunctional glyoxylate cycle protein Isocitrate lyase Malate synthase
WBGene00001565	-0.0507588	0.531893	0.191851	-0.279387	-0.251457	-0.281797	0.0165171	-0.0211351	0.0352476	-0.391562	-0.0770421	0.423123	0.0923626	0.121085	0.0753366	0.000372748	0.113646	0.0616527	-0.0625549	0.22586	C14B9.6a.1; C14B9.6a.2; C14B9.6a.3; C14B9.6c.1; C14B9.6c.2; C14B9.6c.3	gei-8	protein_coding	Nuclear receptor corepressor 1
WBGene00001566	-0.190949	-0.0634388	0.138049	-0.00263845	-0.364347	-0.0581338	1.00335	0.21969	-0.242868	-0.915839	-0.0486185	-0.177631	-0.0349599	-0.584141	-0.015985	0.00036339	0.0682031	0.00712955	0.206408	-0.0889306	C28C12.9.1; C28C12.9.2	acdh-13	protein_coding	Acyl CoA DeHydrogenase
WBGene00001568	-0.163988	-1.08768	0.20969	-0.093541	-0.140456	-0.372525	0.54439	0.0139841	-0.0866851	-1.04296	-0.0207177	0.0272209	0.0306312	-0.23164	0.00288621	0.0689336	0.149863	0.0254263	0.107599	0.0833576	F32H2.1a.1; F32H2.1b.1	snpc-4	protein_coding	snRNA-activating protein complex subunit 4 homolog
WBGene00001569	-0.179437	-3.92849	1.19659	-0.157916	-0.307523	0.0543428	0.326223	0.476046	0.714345	-1.81664	-0.409239	0.799852	0.0724774	-0.441731	0.0757325	0.0122543	0.102289	0.0976974	0.802208	0.637913	F52D2.4.1	meg-3	protein_coding	-
WBGene00001570	0.0118662	0.0805446	0.331116	0.102046	-0.170651	-0.0450096	0.318358	-0.366759	0.0109065	-0.618449	0.551297	0.247109	-0.482388	-0.656567	-0.422548	-0.0447163	-0.0692938	-0.0127088	-1.44686	-0.0386374	F58A4.11.1	gei-13	protein_coding	Gex-3-interacting protein 13
WBGene00001571	-0.262104	-3.27195	0.520782	-0.0939376	-0.426475	-0.176696	0.260086	0.150182	0.0238834	-1.46597	-0.0510743	0.266586	0.147574	-0.193464	0.0997964	0.0690541	0.177063	0.0514358	0.286714	0.143992	K01C8.5.1; K01C8.5.2	gei-14	protein_coding	GEX Interacting protein
WBGene00001572	0.226139	0.816796	-0.203094	0.179185	0.56985	-0.547589	-0.454308	-0.0566866	0.0429414	1.3527	0.14955	-0.0451472	0.0432394	0.733216	0.0781978	-0.062611	-0.09326	-0.0709964	0.0791681	0.098939	M03A8.4.1	gei-15	protein_coding	GEX Interacting protein
WBGene00001574	-0.1088	-0.162239	0.178992	-0.108513	-0.143728	0.262493	0.235578	-0.00945457	-0.118529	-0.520332	0.141916	0.154867	0.0996034	0.168014	0.109921	0.0526052	0.125095	0.0438599	0.0417471	0.102902	W10D5.3a.1; W10D5.3a.2; W10D5.3a.3; W10D5.3a.4; W10D5.3b; W10D5.3c.1; W10D5.3c.2; W10D5.3c.3; W10D5.3d.1; W10D5.3e.1; W10D5.3e.2; W10D5.3e.3; W10D5.3e.4; W10D5.3f.1; W10D5.3f.2; W10D5.3f.3; W10D5.3f.4; W10D5.3g.1; W10D5.3g.2	gei-17	protein_coding	E3 SUMO-protein ligase gei-17
WBGene00001575	-0.00327779	1.15989	-0.0688861	0.0412808	1.20024	0.00765966	0.0549974	-0.068242	0.173242	-0.102272	-0.174747	-0.191305	0.028108	-0.527172	0.152786	-0.00565522	-0.0259571	0.00824743	-0.22968	-0.0426652	Y37A1B.15.1	gei-18	protein_coding	GEX Interacting protein
WBGene00001577	0.0368286	-1.9061	1.01661	-0.750125	-0.567973	0.223785	-0.611477	-0.793923	-0.0089031	1.01518	0.192586	1.47112	0.767061	0.793181	0.337477	0.0838784	0.105729	0.019087	-0.210479	0.20929	T12A7.1.1; T12A7.1.2	gem-4	protein_coding	Gon-2 Extragenic Modifier
WBGene00001578	0.0817976	1.17836	-0.0738131	0.110822	1.50683	0.426381	0.0119323	0.276288	-0.181089	2.76979	2.10894	1.73713	1.57449	1.42422	1.60208	0.387195	0.39336	0.205545	0.474285	0.245401	R12A1.4.1	ges-1	protein_coding	Gut esterase 1
WBGene00001579	-0.182762	-0.027189	0.88251	-0.40692	-1.13079	-0.19003	0.449273	0.111435	-0.101327	-0.703797	-0.315733	0.266442	-0.228477	-0.451183	-0.225161	-0.0168687	0.0302016	-0.0632515	0.0692072	0.211872	F56A11.1.1; F56A11.1.2	gex-2	protein_coding	Cytoplasmic FMR1-interacting protein homolog
WBGene00001580	-0.175395	-0.659646	0.493104	-0.118542	-0.00166756	0.0648134	0.434325	0.150124	-0.0632439	-0.805215	-0.245432	-0.0736131	0.0153162	-0.117021	0.0197386	0.0715734	0.120054	0.0334674	0.0980352	0.0580295	F28D1.10.1; F28D1.10.2	gex-3	protein_coding	Membrane-associated protein gex-3
WBGene00001581	-0.115191	0.878543	-0.69	0.263099	-0.208684	-0.664003	0.107846	0.320753	-1.08009	0.905866	-1.49594	-0.98292	-0.461251	-0.499047	-0.697004	-0.402186	-0.255021	-0.0152795	-0.435374	-0.0965496	F57F4.3.1	gfi-1	protein_coding	GEI-4 (Four) Interacting protein
WBGene00001582	-0.108636	-0.206871	0.49305	-0.109716	-0.168393	0.0757726	0.156966	0.0673666	-0.188489	-0.570478	-0.0186804	0.279974	0.124728	-0.0746038	0.138238	-0.0095229	0.0790215	0.084024	0.085582	0.0313043	K02A11.1a.1; K02A11.1a.2; K02A11.1a.3; K02A11.1b.1; K02A11.1b.2; K02A11.1b.3	gfi-2	protein_coding	GEI-4 (Four) Interacting protein
WBGene00001583	-0.133674	-0.516596	1.12664	-0.228717	-0.747321	-0.132229	-0.413284	0.252155	0.506389	-1.00621	0.224761	0.708105	-0.0217293	-0.535821	0.123843	0.00337183	0.0391213	0.0157794	0.297667	0.370415	M163.4.1	gfi-3	protein_coding	-
WBGene00001584	-0.143316	-1.30427	0.351071	0.0836003	-0.367412	0.35487	0.0815344	0.208342	0.0411082	-1.27135	-0.158552	-0.0264174	-0.0131334	-0.515358	-0.00232763	0.0976322	0.112574	0.0198457	0.171606	0.0424588	F45E4.10a.1; F45E4.10a.2; F45E4.10b.1; F45E4.10b.2	nrde-4	protein_coding	-
WBGene00001585	-0.11492	-0.645498	0.498759	-0.0103628	0.25874	0.56955	0.0813561	0.298253	0.117985	-0.847353	0.0399082	0.107243	0.0774	-0.541803	0.0568501	0.0944843	0.130288	0.0425703	0.247176	0.0301044	M04B2.3.1	gfl-1	protein_coding	GAS41-Like
WBGene00001587	0.00331685	0.859719	-0.592553	-0.00665667	-0.108159	-0.00400388	-0.594714	-0.04337	-0.15529	-0.412072	-0.000973474	-0.318412	-0.000651192	-0.183198	0.17022	-0.0288551	0.00462035	-0.0109605	-0.0470865	0.037269	C45B2.4a.1; C45B2.4a.2; C45B2.4b.1; C45B2.4b.2	ggr-2	protein_coding	GABA/Glycine Receptor family (See gbr)
WBGene00001588	0.00747218	0.818333	-0.2476	0.0527411	-0.791366	-0.050927	-0.178268	-0.159092	0.00663729	0.0104242	0.0380714	-0.149413	-0.156407	-1.02875	-0.0481788	-0.0114967	-0.0127672	0.00436663	-0.222003	-0.0110149	F09C12.1.1	ggr-3	protein_coding	GABA/Glycine Receptor family (See gbr)
WBGene00001589	-0.181531	-0.332369	0.551253	-0.0350714	-0.099737	-0.24035	0.301544	0.0777953	-0.172295	-0.849874	-0.192676	0.0802034	-0.0459333	-0.0958476	0.0096551	0.033641	0.0607027	-0.0799102	0.0635421	0.0522739	H04J21.3a.1; H04J21.3b.1; H04J21.3c.1	gip-1	protein_coding	Gamma-tubulin complex component
WBGene00001590	-0.00915375	-0.023903	0.182993	0.091919	0.16543	0.420727	0.493744	0.116537	-0.0590717	-0.805945	-0.0963921	-0.0385724	-0.142881	-0.234491	-0.0955462	0.00823629	-0.00978163	0.0711985	0.227943	0.0202806	C45G3.3.1	C45G3.3	protein_coding	-
WBGene00001591	0.189358	-1.4517	1.87985	0.473855	-1.76809	0.236725	-1.56717	-0.0682137	1.65007	0.34994	-0.235862	-0.279425	-1.34528	-1.57947	-1.12523	-1.65565	-1.72928	0.0332105	-1.57927	-0.593907	F11A5.10.1; F11A5.10.2	glc-1	protein_coding	Glutamate-gated chloride channel alpha
WBGene00001592	0.180539	0.46907	-0.296781	0.136111	-0.0636249	-0.765771	-0.982929	0.162917	-1.11879	-0.0386192	-0.880469	-1.35215	-1.46269	-0.415631	-1.42802	-1.32078	-1.28027	-0.0585147	-0.0780399	-0.21495	F25F8.2.1	glc-2	protein_coding	Glutamate-gated chloride channel subunit beta
WBGene00001594	0.0574652	0.277586	-0.459196	0.054763	0.222365	-0.662001	-0.222062	-0.954957	0.573521	-0.562299	-0.480311	-0.018152	-0.516391	-0.414488	-0.655937	-0.217498	-0.703451	-0.0156386	-1.11134	-0.455617	C27H5.8.1	glc-4	protein_coding	Glutamate-gated ChLoride channel
WBGene00001595	-0.25079	-4.26185	0.326742	-0.124653	-0.46775	-0.223876	0.92337	0.0323153	0.113527	-2.15409	-0.372972	-0.205264	-0.0717355	-0.479453	-0.0784516	0.0345122	0.0561634	-0.0852563	0.272223	0.0345559	T23G11.3.1; T23G11.3.2	gld-1	protein_coding	Female germline-specific tumor suppressor gld-1
WBGene00001596	-0.170369	-0.445815	0.196379	0.0167986	-0.180155	-0.179734	0.258261	0.042065	-0.0433057	-0.934359	-0.277823	-0.041514	-0.123238	0.0499665	-0.0498886	-0.029228	-0.021962	-0.110209	-0.0520005	-0.0414269	ZC308.1a.1; ZC308.1b.1; ZC308.1c.1; ZC308.1d.1; ZC308.1e.1; ZC308.1f.1	gld-2	protein_coding	Poly(A) RNA polymerase gld-2
WBGene00001597	-0.187764	-4.06733	0.9226	-0.156351	-0.163163	0.211636	0.519647	0.243684	0.0381895	-1.93594	-0.191377	0.559999	0.048172	-0.354564	0.0897544	0.0512696	0.0943676	0.0265689	0.348512	0.196306	T07F8.3a.1; T07F8.3b.1	gld-3	protein_coding	Defective in germ line development protein 3
WBGene00001598	-0.280655	-1.24134	-0.0999065	0.206361	-0.0426733	-0.575033	1.05547	0.132047	-0.0637287	-1.00012	-0.00909615	-0.342952	-0.278986	-0.118555	-0.18954	-0.0271853	-0.0485217	-0.153218	0.159571	-0.296377	T21G5.3.1	glh-1	protein_coding	ATP-dependent RNA helicase glh-1
WBGene00001599	-0.184404	-3.24258	0.61373	-0.0411731	-0.0429169	-0.284995	0.659508	0.338893	0.00563186	-1.85251	-0.29997	0.169447	-0.0674928	0.0411242	-0.0520374	-0.01869	-0.0209779	-0.0286327	0.309089	0.186078	C55B7.1.1	glh-2	protein_coding	ATP-dependent RNA helicase glh-2
WBGene00001600	-0.182606	-2.43654	0.282831	0.108656	0.030844	0.0415739	0.6438	0.0999855	-0.0784644	-1.45963	-0.301966	0.00231737	-0.126591	0.00643922	-0.0669983	-0.00315067	0.0150152	-0.0379963	0.270093	0.137592	B0414.6.1	glh-3	protein_coding	ATP-dependent RNA helicase glh-3
WBGene00001601	-0.291068	-1.86347	0.0959618	0.106327	-0.455594	-0.510806	0.854792	0.164142	-0.0523523	-1.33452	-0.332046	-0.52227	-0.0781672	-0.218113	-0.0637199	-0.0213472	-0.0324395	-0.0274314	0.25081	0.0786359	T12F5.3.1; T12F5.3.2	glh-4	protein_coding	ATP-dependent RNA helicase glh-4
WBGene00001602	-0.0255531	0.616219	0.168696	-0.191101	-0.377847	-0.0985212	0.15724	0.120855	1.34772	0.172627	0.588289	-0.180219	-0.383221	-0.444195	-0.38989	-0.0881238	-0.105748	-0.00462387	0.0641006	-0.0336547	C45B2.5.1	gln-1	protein_coding	GLutamiNe synthetase (Glutamate-ammonia ligase)
WBGene00001604	0.444208	0.60999	-0.424492	-0.0297569	0.817196	-0.745206	-0.514322	-0.158709	-0.659736	2.04102	0.908294	0.427566	0.328827	0.685334	0.19139	0.0204239	-0.0364279	0.00509038	0.261387	0.0431072	Y105C5B.28a.1; Y105C5B.28b.1; Y105C5B.28c.1; Y105C5B.28c.2; Y105C5B.28c.3	gln-3	protein_coding	Glutamine synthetase
WBGene00001606	-0.253061	-5.53687	0.943712	-0.223499	0.391479	-0.226591	0.798668	0.305833	-0.430571	-1.00344	0.055353	0.877954	0.289735	-0.284397	0.200852	0.0842608	0.110998	0.0394184	0.327891	0.167414	F26D10.10.1	gln-5	protein_coding	GLutamiNe synthetase (Glutamate-ammonia ligase)
WBGene00001607	-0.230424	-4.61965	0.901822	-0.246374	0.556185	-0.279046	0.683079	0.264106	0.294019	-1.23461	0.111031	0.734236	0.214137	-0.226134	0.25121	0.0261659	0.047044	0.149953	0.552566	0.30728	C28D4.3.1; C28D4.3.2	gln-6	protein_coding	GLutamiNe synthetase (Glutamate-ammonia ligase)
WBGene00001609	-0.141048	-2.28898	0.749757	-0.198093	0.235993	-0.269896	0.390314	0.17326	0.141147	-1.55061	0.0594324	0.472877	0.124621	0.169488	0.123136	0.0743715	0.126525	0.0391361	0.228641	0.189158	F02A9.6.1	glp-1	protein_coding	-
WBGene00001612	0.0171546	-0.196622	-0.425469	0.0636184	-0.237398	-0.239845	-0.0491369	-0.857313	0.622444	-1.3051	0.108767	-0.118481	-0.225683	0.651423	-0.241582	-0.0580418	-0.112494	-0.0201648	-0.828891	0.0743457	C06E1.4.1	glr-1	protein_coding	Glutamate receptor 1
WBGene00001613	0.00659004	-0.0221169	0.0506918	0.071299	0.118827	-0.0669161	-0.483285	-0.965929	0.224729	-1.51601	0.603532	0.0461048	0.235817	0.215214	0.363258	0.0661088	0.0391616	0.00944683	-0.289426	-0.116429	B0280.12a.1; B0280.12b.1	glr-2	protein_coding	Glutamate receptor 2
WBGene00001615	0.0351524	0.772318	-0.502779	0.0695317	0.0994182	0.234526	-2.03093	-0.418395	-0.290751	-0.470267	-0.131222	-0.532364	-0.0307413	-0.151444	-0.0618901	-0.0434016	-0.106317	0.0120558	-0.36107	0.000681946	C06A8.9a.1; C06A8.9b.1	glr-4	protein_coding	GLutamate Receptor family (AMPA)
WBGene00001616	0.0660111	0.515783	-0.608462	0.129116	0.441065	-0.0823075	-0.191597	-0.324141	1.27831	-0.575233	1.21367	-0.151263	0.463729	0.0582295	0.0509436	0.0334506	-0.0367833	0.0186201	-0.156752	0.0614999	ZC196.7.1	glr-5	protein_coding	GLutamate Receptor family (AMPA)
WBGene00001617	0.00222302	0.944133	-0.651239	-0.0300404	-0.139932	0.105574	-2.38495	-0.246056	-1.14039	-0.149515	-0.248501	-0.505938	0.150404	0.128568	0.117849	0.111186	0.162251	0.244717	0.0171464	0.203371	F41B4.4a.1; F41B4.4b.1	glr-6	protein_coding	GLutamate Receptor family (AMPA)
WBGene00001619	0.00338839	-0.323312	0.0175407	0.0605186	1.4206	-0.21546	-0.284514	0.0202023	0.121417	0.39826	0.154265	0.00626857	0.0669038	0.475102	0.097428	0.0164518	-0.0222604	-0.000606781	-0.0541844	0.017533	F22A3.3a.1; F22A3.3b.1	glr-8	protein_coding	GLutamate Receptor family (AMPA)
WBGene00001620	0.529984	0.886174	-0.606487	0.0318419	0.036668	-0.810371	-0.778245	-0.00448205	0.15854	0.229724	-0.970481	-1.02627	-0.0352134	-0.163045	-0.0600367	-0.226719	-0.331146	-0.0334328	-0.0883559	-0.126557	C12D12.2a.1; C12D12.2b.1	glt-1	protein_coding	Excitatory amino acid transporter
WBGene00001621	0.146526	1.44016	-0.0158296	0.0680678	0.992592	0.3317	-0.559012	-0.36191	0.25089	0.0393799	0.41887	0.0603638	-0.0316237	0.0674032	-0.00747284	-0.106134	-0.119388	-0.00349978	-0.0272106	-0.0245487	K08F4.4.1	glt-3	protein_coding	Putative sodium-dependent excitatory amino acid transporter glt-3
WBGene00001622	0.0718688	0.327624	-0.565291	0.125536	-0.265418	-0.18768	-0.100091	0.06272	0.26103	-0.0582364	-0.545264	-0.83247	-0.477977	-0.0409314	-0.298258	-0.19196	-0.356729	-0.137123	-0.0618594	-0.0205294	T22E5.2.1	glt-4	protein_coding	Putative sodium-dependent excitatory amino acid transporter glt-4
WBGene00001623	0.0592369	-0.276248	0.606702	0.0170819	0.221895	-0.26846	-0.557862	-1.0361	0.0720459	1.80376	2.3684	2.63254	1.25094	0.841131	1.14522	0.516399	0.63069	-0.000842361	0.130158	0.171459	Y53C12A.2.1	glt-5	protein_coding	Amino acid transporter
WBGene00001624	0.0502512	0.769585	0.0613316	0.0605981	0.077055	-0.0921891	-1.07421	-0.681027	0.0344021	-0.933446	-0.316022	-0.283774	0.0702298	-1.21936	-0.10727	-0.251913	0.00497132	0.00788061	-0.0440801	-0.0156211	R05G6.6.1	glt-6	protein_coding	Putative sodium-dependent excitatory amino acid transporter glt-6
WBGene00001625	0.0173055	1.42751	-0.203673	0.0356886	-0.0214042	0.250367	-0.21736	0.0584009	0.224874	-0.0869332	0.0913187	-0.00841281	0.0717933	-0.529775	-0.000775902	-0.0194497	-0.0657085	0.0054477	-0.104505	-0.0218438	W03G1.1.1	glt-7	protein_coding	Amino acid transporter
WBGene00001627	0.0324167	0.0251041	-0.431038	0.00755528	-0.446666	0.413816	-0.5214	-0.401548	0.199749	0.430451	0.198876	-0.27546	0.193197	0.239691	0.144228	0.116489	0.214113	-0.0119293	-0.0406355	-0.040876	C55B7.2.1	gly-2	protein_coding	Alpha-1,6-mannosylglycoprotein 6-beta-N-acetylglucosaminyltransferase
WBGene00001628	-0.151222	0.347195	0.0879022	-0.0446453	-0.113619	0.181267	0.340888	0.101478	-0.048755	-0.356602	-0.0730557	-0.0708	0.0252932	-0.0833073	0.0807182	0.0223373	0.0426713	0.0321041	-0.0988249	-0.0847898	ZK688.8.1	gly-3	protein_coding	Polypeptide N-acetylgalactosaminyltransferase 3
WBGene00001629	-0.0843618	0.204358	-0.120619	-0.0940139	0.416701	-0.61991	0.142003	-0.131915	0.0873095	0.966636	-0.00636938	0.123755	0.138035	0.31444	0.0937378	0.00390265	0.0119267	0.0174464	-0.0148765	0.136486	Y116F11B.12a.1; Y116F11B.12a.2; Y116F11B.12b.1; Y116F11B.12b.2; Y116F11B.12b.3; Y116F11B.12c.1; Y116F11B.12c.2	gly-4	protein_coding	Polypeptide N-acetylgalactosaminyltransferase 4
WBGene00001630	-0.0700532	0.277917	0.157228	-0.340383	0.212091	-0.0887344	0.263082	0.0544425	0.0793121	-0.00934847	-0.294633	-0.337604	0.0485807	0.166667	0.0287192	0.0114406	0.0516367	-0.00813432	-0.015682	-0.00066104	Y39E4B.12a.1; Y39E4B.12a.2; Y39E4B.12a.3; Y39E4B.12b.1; Y39E4B.12b.2; Y39E4B.12b.3; Y39E4B.12c.1; Y39E4B.12c.2; Y39E4B.12c.3	gly-5	protein_coding	Polypeptide N-acetylgalactosaminyltransferase 5
WBGene00001631	0.64539	0.960113	-0.535915	0.0480877	0.625666	-0.157072	-0.899587	-0.391375	-0.983908	1.12244	0.522336	0.362849	0.243059	0.0361885	0.212299	0.00855743	-0.034796	-0.016402	-0.0613556	0.0670765	H38K22.5a.1; H38K22.5a.2; H38K22.5b.1; H38K22.5b.2; H38K22.5c.1; H38K22.5c.2; H38K22.5d.1	gly-6	protein_coding	Probable N-acetylgalactosaminyltransferase 6
WBGene00001632	-0.169971	0.486276	0.28527	-0.110039	0.0791123	-0.0979697	0.208226	0.0539212	-0.493487	-0.128697	-0.0116358	-0.0238221	0.0142465	-0.155353	-0.0383094	-0.0323797	-0.0292414	0.0230131	0.00917605	0.0017515	Y46H3A.6a.1; Y46H3A.6b.1; Y46H3A.6c.1	gly-7	protein_coding	Probable N-acetylgalactosaminyltransferase 7
WBGene00001633	0.618817	1.70155	-0.470175	0.915844	0.872686	0.119313	-1.25466	0.0625338	0.401389	0.634313	0.441045	-0.25916	0.0746401	0.117506	0.0264212	0.173942	0.00358413	0.0127985	-0.167436	-0.169709	Y66A7A.6.1; Y66A7A.6.2	gly-8	protein_coding	Probable N-acetylgalactosaminyltransferase 8
WBGene00001635	-0.159733	-0.0685525	0.100672	0.00888584	0.0735023	-0.158252	0.305863	0.0661858	0.0675733	-0.54704	-0.0963588	-0.00136325	0.0041365	0.0565688	-0.00357741	0.00933543	0.0769635	0.0580489	0.170061	0.0560936	Y45F10D.3a.1; Y45F10D.3b.1; Y45F10D.3c.1	gly-10	protein_coding	Putative polypeptide N-acetylgalactosaminyltransferase 10
WBGene00001636	0.00517977	0.266251	-0.0563158	-0.0598721	0.324034	-0.32408	-0.706703	-0.201276	-0.224682	-0.720957	-0.472112	0.104059	-0.173127	-0.363411	-0.106672	-0.070935	0.0352716	0.0358423	-0.164568	0.0471971	Y75B8A.9a.1; Y75B8A.9b.1	gly-11	protein_coding	Putative polypeptide N-acetylgalactosaminyltransferase 11
WBGene00001637	-0.00497332	1.17368	-0.128009	-0.040179	-0.0620427	-0.0679083	-0.442798	-0.465517	-0.377544	-0.0813298	0.128103	-0.0340484	-0.0085772	-0.0448835	0.130442	0.020365	0.00734108	0.0247747	-0.530433	-0.0453993	F48E3.1a.1; F48E3.1a.2; F48E3.1b.1	gly-12	protein_coding	GLYcosylation related
WBGene00001638	-0.0707528	0.201883	0.0714504	0.0684246	-0.213504	0.15423	0.0491648	0.0514167	2.25158	-0.0882357	1.21964	-0.594554	-0.558378	-0.363215	-0.203998	-0.106226	-0.0366859	0.100085	-0.106683	0.00693871	B0416.6.1	gly-13	protein_coding	Putative alpha-1,3-mannosyl-glycoprotein 2-beta-N-acetylglucosaminyltransferase
WBGene00001639	-0.101069	-1.76019	-0.19785	0.0118984	0.382453	0.208036	0.544237	-0.328341	-0.493023	-0.234767	0.199263	0.322087	0.881439	0.105962	0.849984	0.541106	0.479018	0.476145	0.296927	0.441345	M01F1.1.1	gly-14	protein_coding	GLYcosylation related; UDP-N-acetylglucosamine:a-3-D-mannoside b-1,2-N-acetylglucosaminyltransferase I
WBGene00001643	0.0268423	0.658777	-0.482112	-0.0346375	0.773415	-0.617146	-0.137888	-1.4056	0.229225	-0.0864942	0.157711	-0.20787	0.191098	1.57343	0.0947954	-0.00579588	-0.0174114	0.00348452	-0.0332641	0.0763216	F22D6.11.1	gly-18	protein_coding	GLYcosylation related
WBGene00001644	0.00803944	0.898488	-0.11402	-0.0502378	0.996438	0.511231	0.0918744	0.0407988	-0.368258	1.41592	0.962526	0.402258	0.573777	0.494258	0.48517	0.273751	0.106146	0.00165078	-0.0432363	-0.0436697	F22D6.12.1; F22D6.12.2	gly-19	protein_coding	GLY-19; GLYcosylation related
WBGene00001645	-0.150672	-0.597356	0.288444	-0.0491008	-0.0379089	0.393801	0.335938	0.0270113	0.0749257	-0.99883	0.0482093	0.321644	0.218666	0.0187486	0.264436	0.135996	0.128295	0.136434	0.243045	0.0943075	C03E10.4.1	gly-20	protein_coding	GLYcosylation related
WBGene00001646	0.0175992	0.988452	-0.0313889	0.0101199	0.195372	0.644569	0.0267849	-0.209697	-0.275335	-0.219645	-0.0856717	-0.00480136	-0.201111	0.0471056	-0.247238	-0.0368107	-0.0589051	-0.00601024	-0.193028	-0.148291	B0024.12.1	gna-1	protein_coding	Glucosamine 6-phosphate N-acetyltransferase
WBGene00001647	-0.195032	-3.73423	0.694135	-0.120294	-0.247683	0.162727	0.178524	0.34742	-0.0534177	-1.06414	-0.196829	0.169802	0.291443	-0.23996	0.225368	0.172556	0.218139	0.0435601	0.485839	0.162379	T23G11.2.1	gna-2	protein_coding	Glucosamine phosphate N-Acetyl transferase; Phosphoglucosamine acetyltransferase
WBGene00001648	-0.061522	0.194568	0.370142	-0.149891	0.0456606	-0.173776	0.391218	0.106569	-0.0327971	-0.228635	-0.0253036	0.142515	0.0488693	-0.00906828	0.107812	0.00655748	0.0113781	0.129062	0.0212854	0.0121447	C26C6.2.1	goa-1	protein_coding	Guanine nucleotide-binding protein G(o) subunit alpha
WBGene00001649	0.132724	0.624217	-0.119944	0.0309052	0.645917	-0.255456	-0.230165	-0.0932591	0.676486	1.50527	0.286631	0.471174	0.310401	0.737605	0.264754	0.103939	0.0070638	0.0179132	0.11411	0.133176	H13N06.3a.1; H13N06.3b.1	gob-1	protein_coding	Trehalose-phosphatase
WBGene00001650	0.200778	0.802383	-0.624334	0.0257461	-0.184345	-0.855661	0.245251	-0.370822	0.0399612	-0.250923	0.0773741	-0.56029	0.0922816	-0.214309	-0.0418364	0.0486203	0.0686442	-0.0208433	-0.190619	-0.0306234	F25H8.3a.1; F25H8.3b.1; F25H8.3c	gon-1	protein_coding	A disintegrin and metalloproteinase with thrombospondin motifs gon-1
WBGene00001651	0.0366418	0.264513	-0.173125	-0.060925	-0.0836106	-0.648906	-0.384264	-0.221221	0.481152	0.378077	0.156835	-0.190022	-0.0780739	0.163389	-0.120557	0.082894	0.112759	0.0244648	-0.0581243	0.110428	T01H8.5a.1; T01H8.5b.1; T01H8.5c.1; T01H8.5d.1; T01H8.5e.1	gon-2	protein_coding	Transient receptor potential channel
WBGene00001653	-0.147737	-1.40298	0.756879	-0.152397	0.115219	-0.0936866	0.302506	0.230898	0.0631742	-1.40198	-0.0205454	0.544741	0.222785	-0.205678	0.217702	0.111976	0.131111	0.029481	0.261205	0.304154	K04D7.5a.1; K04D7.5b.1	gon-4	protein_coding	-
WBGene00001660	-0.0490631	0.261168	-0.187168	-0.0381294	-0.145216	0.0940277	0.423669	0.0525642	-0.291951	-0.391224	-0.16162	-0.333162	-0.0311746	-0.0186647	-0.0582883	0.0483693	0.0495996	0.0653749	0.013673	0.0738136	C34E10.3.1	gop-1	protein_coding	-
WBGene00001661	-0.089464	-0.814495	0.330346	0.175466	0.0823067	0.652765	0.490936	0.146657	0.0675887	-0.96236	-0.0119483	0.00095736	-0.00566753	0.0772083	-0.00459767	0.0276831	0.0505389	-0.0128001	0.0777635	-0.165452	C34E10.2.1	gop-2	protein_coding	GPN-loop GTPase 1
WBGene00001662	-0.0870536	0.297902	0.0487994	0.085104	0.0498579	0.324942	0.433257	0.0861737	-0.225479	-0.352725	-0.207297	-0.187436	-0.117668	-0.31445	-0.117699	-0.0459373	-0.0547018	-0.0806212	-0.0093495	-0.0993574	C34E10.1.1; C34E10.1.2	gop-3	protein_coding	SAM50-like protein gop-3
WBGene00001663	0.000913324	0.385231	-0.0662575	-0.0179522	-0.385891	0.256493	-0.526427	-0.963163	1.72587	0.157169	1.13694	0.242544	-0.00364785	-0.606999	-0.00619355	0.0678782	0.0425183	-0.0531073	0.123804	0.126366	T19C4.6a.1; T19C4.6b.1	gpa-1	protein_coding	Guanine nucleotide-binding protein alpha-1 subunit
WBGene00001664	-0.0041884	0.815642	0.0497467	-0.00678122	0.26374	-0.000757142	-0.17215	-0.231511	0.26182	0.595272	0.478428	0.0621485	0.020674	-0.0455458	-0.133776	-0.0387344	-0.00842115	0.00629778	-0.0784416	0.0533396	F38E1.5.1	gpa-2	protein_coding	Guanine nucleotide-binding protein alpha-2 subunit
WBGene00001666	-0.0568555	0.292534	0.0483442	-0.142383	1.71414	-0.162804	0.0873114	-1.02941	0.0304675	0.0362802	0.134689	-0.182137	0.577717	0.483479	0.258338	0.0543225	-0.0117301	0.0242051	-0.243202	0.0283181	T07A9.7.1	gpa-4	protein_coding	Guanine nucleotide-binding protein alpha-4 subunit
WBGene00001669	0.0236329	0.686371	-0.38356	0.0578495	-0.122308	0.219033	-0.12446	-0.428811	0.0287793	-0.362747	0.260718	-0.243229	-0.230939	-0.274264	-0.296108	-0.018997	-0.0891326	-0.0373859	-0.295392	0.00786174	R10H10.5.1	gpa-7	protein_coding	Guanine nucleotide-binding protein alpha-7 subunit
WBGene00001671	0.00490039	-1.00817	-0.254501	-0.0728985	0.607451	0.483493	0.0203508	-0.834455	0.44185	0.578219	0.981876	-0.130441	0.0255319	-0.759445	-0.167262	-0.0356008	-0.0163016	0.0354937	-0.0872794	0.0347775	F56H9.4a; F56H9.4b.1	gpa-9	protein_coding	Guanine nucleotide-binding protein alpha-9 subunit
WBGene00001672	0.00486837	-0.442794	0.269104	0.00445704	0.644972	0.126882	-0.364613	0.0998639	-0.0318023	0.318225	0.146889	0.404238	0.291925	1.03108	0.827729	0.933699	0.807508	0.0142908	0.0667067	0.0944872	C55H1.2.1	gpa-10	protein_coding	Guanine nucleotide-binding protein alpha-10 subunit
WBGene00001674	0.0905054	1.0279	-1.15319	0.0818099	-0.0265615	-0.217426	-0.70547	-0.224912	0.707719	1.3846	0.559522	-0.240343	0.738384	0.359127	0.691296	0.42657	0.2727	-0.020198	0.270068	0.0673368	F18G5.3.1	gpa-12	protein_coding	Guanine nucleotide-binding protein alpha-12 subunit
WBGene00001676	0.0015928	0.798086	-0.00895064	0.00428196	0.864169	0.0255134	-0.145981	-1.07487	-0.202666	0.120062	0.0287279	0.0442717	0.15587	-0.0951184	-0.250956	-0.0291841	-0.0488122	-0.0128289	-0.106443	-0.00131497	B0207.3a.1; B0207.3b.1	gpa-14	protein_coding	Guanine nucleotide-binding protein alpha-14 subunit
WBGene00001677	-0.00892897	0.270066	-0.123314	-0.0147859	0.932567	0.370508	0.0519517	-0.583984	-0.105379	-0.0492492	0.298984	-0.0328447	-0.121683	0.851963	0.330307	0.0403469	0.00858738	-0.00331063	0.0205684	-0.0351271	M04C7.1.1	gpa-15	protein_coding	Guanine nucleotide-binding protein alpha-15 subunit
WBGene00001678	-0.137185	-1.189	0.422642	-0.116747	0.363529	-0.201572	0.504916	0.0607824	0.0909624	-0.790802	-0.247138	0.267857	0.0247542	0.105059	-0.0115315	0.0278982	0.0814709	0.00689764	0.1964	0.103246	Y95B8A.5a.1; Y95B8A.5b.1; Y95B8A.5c.1	gpa-16	protein_coding	Guanine nucleotide-binding protein alpha-16 subunit
WBGene00001679	-0.0634165	0.457416	0.162036	-0.187109	0.249041	-0.302417	0.263291	0.0404529	-0.104803	-0.117468	-0.00898995	0.0153777	-0.101646	0.243423	-0.0954723	-0.106512	-0.117284	-0.026773	-0.25453	-0.158805	F13D12.7a.1; F13D12.7a.2; F13D12.7b.1	gpb-1	protein_coding	Guanine nucleotide-binding protein subunit beta-1
WBGene00001680	0.092244	0.450563	-0.244045	0.150462	0.302333	-0.0290386	-0.0126112	-0.187726	-0.590497	0.320929	0.207124	0.157254	-0.0903884	0.217304	-0.0909178	-0.0362167	-0.123772	-0.0605291	-0.305249	-0.000927697	F52A8.2a.1; F52A8.2b	gpb-2	protein_coding	Guanine nucleotide-binding protein subunit beta-2
WBGene00001681	0.00891922	0.450895	-0.0735727	0.00822378	-0.10891	0.219059	-0.106512	-0.514534	0.392158	-0.271886	-0.03746	0.0413337	-0.0374259	-0.0970702	-0.189701	-0.0696048	-0.0253407	-0.00909573	-0.11482	-0.0157474	K02A4.2.1; K02A4.2.2; K02A4.2.3	gpc-1	protein_coding	Guanine nucleotide-binding protein subunit gamma
WBGene00001682	0.0284568	0.594177	-0.0647215	-0.0511404	0.381903	0.434637	0.271306	0.0608709	-0.0129063	0.305872	0.0348233	-0.0865213	0.0647823	-0.125089	0.0330601	0.050068	-0.0577805	0.00237581	-0.0684706	-0.0388672	F08B6.2.1	gpc-2	protein_coding	G Protein, Gamma subunit; Heterotrimeric G protein gamma subunit 2
WBGene00001683	-0.227136	-3.67	0.994755	-0.252542	0.558945	-0.425016	0.52723	0.343599	0.0889196	-1.12389	0.0374459	0.749887	0.257748	0.22632	0.327434	0.0655874	0.0405488	0.124596	0.341629	0.182156	T09F3.3.1; T09F3.3.2	gpd-1	protein_coding	Glyceraldehyde-3-phosphate dehydrogenase 1
WBGene00001684	0.561069	1.23199	-0.299763	-0.0760429	0.757869	-0.62437	-0.587401	-0.289817	0.867465	2.15981	1.2152	0.537275	0.835187	0.869343	0.689543	0.241856	0.0699981	-0.0268882	0.640876	0.236335	K10B3.8.1; K10B3.8.2	gpd-2	protein_coding	Glyceraldehyde-3-phosphate dehydrogenase 2
WBGene00001685	0.58281	0.940125	-0.408274	-0.058636	0.923816	-0.675482	-0.469887	-0.26811	0.612798	2.14834	1.05143	0.417258	0.717401	0.982823	0.626904	0.22811	0.0601398	-0.0367396	0.713	0.30943	K10B3.7.1; K10B3.7.2	gpd-3	protein_coding	Glyceraldehyde-3-phosphate dehydrogenase 3
WBGene00001686	-0.271216	-3.17628	0.46347	-0.281485	-0.662782	-0.383338	0.422701	0.346255	0.129687	-1.52033	-0.362388	0.290348	-0.243155	-0.488812	-0.071943	0.00150353	-0.0342306	-0.0643904	0.172539	0.00116975	F33H1.2.1; F33H1.2.2	gpd-4	protein_coding	Glyceraldehyde-3-phosphate dehydrogenase 4
WBGene00001687	0.0278652	0.681838	-0.341259	-0.0900959	0.435994	0.0620708	-1.39887	0.00142992	1.13177	-0.953916	-0.0523181	-0.176139	-1.26179	-0.0771439	-0.803239	-0.655971	-0.453952	-0.0175531	-0.421924	-0.0685514	F59D12.4.1	gpn-1	protein_coding	GlyPicaN
WBGene00001688	-0.143386	-0.639131	0.494601	-0.0592852	0.0470145	-0.0934775	0.875431	0.142804	-0.186256	-0.971105	-0.400939	0.277199	0.00501364	0.0221225	0.00956577	0.0336942	0.0933326	0.0145519	0.15301	0.14394	F22B7.13.1	gpr-1	protein_coding	G-protein regulator 1
WBGene00001689	-0.227741	-1.08078	-0.0510902	-0.050101	-0.579239	-0.0974428	0.73904	0.158954	-0.177122	-0.547177	-0.0597851	0.224369	-0.0202593	0.186042	0.0208966	-0.0583033	0.0156118	0.0659608	0.140101	0.0274137	C38C10.4.1	gpr-2	protein_coding	G-protein regulator 2
WBGene00001692	0.705194	1.69167	-0.405339	0.0328948	1.64502	-0.430753	-0.52042	0.00393345	-0.623716	1.71496	0.47608	0.199745	0.311678	1.24328	0.345216	0.0497311	-0.0035239	-0.0672188	1.17918	0.211607	W05E7.1.1	grd-3	protein_coding	GRounDhog (Hedgehog-like family)
WBGene00001693	0.112551	-4.35323	-0.0841671	0.20237	0.442407	1.27901	-0.766245	-0.068547	-2.54339	2.6571	1.22876	1.88202	2.86673	2.22958	2.80126	1.41625	0.946353	0.0488569	2.84655	1.44832	T01B10.1.1	grd-4	protein_coding	GRounDhog (Hedgehog-like family)
WBGene00001694	0.708656	0.140605	-0.555342	0.0282605	0.816195	0.179539	-0.392649	0.078914	-0.532585	0.455409	0.403984	0.386485	0.367319	0.537053	0.370511	0.0893421	0.00740874	-0.0309259	0.216967	-0.192975	F41E6.2.1	grd-5	protein_coding	GRounDhog (Hedgehog-like family)
WBGene00001699	1.10773	1.97057	-0.955923	0.23715	1.90498	-1.1347	-0.130915	-0.853533	-0.704182	1.0055	0.83354	-0.109385	0.397962	0.917789	0.476873	0.454525	0.209954	-0.352183	1.40244	0.156438	F09D12.1.1	grd-10	protein_coding	GRounDhog (Hedgehog-like family)
WBGene00001702	0.844695	1.55259	-0.657841	0.177863	1.13147	-0.588366	-0.491007	-0.602991	-0.0318128	1.1288	0.844933	-0.285952	0.40247	0.838862	0.348236	0.15526	0.0388079	-0.0240477	0.913028	-0.000510722	W05E7.3.1	grd-13	protein_coding	GRounDhog (Hedgehog-like family)
WBGene00001703	1.07313	-0.141771	-2.22993	0.243636	-0.375866	-0.00165266	-0.132615	0.374798	-0.329497	0.0842842	-0.40604	-0.240283	-0.236943	-0.196963	-0.101859	-0.089408	-0.500502	-0.0225835	0.0309431	-0.0568542	T01B10.2.1; T01B10.2.2	grd-14	protein_coding	GRounDhog (Hedgehog-like family)
WBGene00001704	0.00588041	-1.41311	-0.367998	-0.0164023	0.111134	-0.0549654	-0.00665655	-0.0426777	0.0605898	0.300396	0.0828049	-0.0883651	0.011307	-0.602318	-0.0103411	0.00138065	0.0069778	0.00412146	-0.0269161	0.0407371	Y87G2A.15.1	grd-15	protein_coding	GRounDhog (Hedgehog-like family)
WBGene00001707	-0.00165393	0.685026	0.141535	0.0279869	-0.193112	-0.58741	-0.434001	-0.347274	0.160322	-0.0334584	0.547191	0.133367	0.0881306	-0.810067	-0.0251552	-0.0924913	-0.287718	-0.068933	-0.951798	0.019904	Y48G8AR.1a.1; Y48G8AR.1b.1; Y48G8AR.1c.1	grh-1	protein_coding	GRainyHead (Drosophila transcription factor) homolog; Grainyhead transcription factor
WBGene00001708	0.0287197	-0.062192	0.300129	-0.133999	-0.116002	-0.403033	0.0105499	0.134115	0.423331	-0.412663	-0.417779	0.300903	0.0807954	-0.215022	0.011338	0.0139406	0.0843779	0.0546955	0.121679	0.270632	F19C6.1.1	grk-1	protein_coding	G protein-coupled receptor kinase 1
WBGene00001709	0.0902633	0.342742	-0.108938	0.00696685	-0.132401	-0.129618	0.134879	-0.0705639	0.690702	-0.349183	-0.371325	0.182358	-0.0836444	0.026181	-0.0509108	-0.0207994	-0.0165767	-0.0518419	-0.092458	0.0378969	W02B3.2.1	grk-2	protein_coding	G protein-coupled receptor kinase 2
WBGene00001710	-0.00446652	-1.57486	-0.0739831	-0.0629637	0.00640872	-0.186301	0.0882403	-0.305757	0.319778	-0.612136	0.125869	0.129035	-0.0748458	0.143047	-0.138019	-0.0417949	-0.0115804	-0.0102119	-0.184187	-0.019751	C24G6.7.1	grl-1	protein_coding	GRound-Like (Grd related)
WBGene00001713	0.268699	0.0170211	-0.488855	0.0246267	0.542175	-0.248353	-0.610659	0.0206703	0.559299	0.423339	0.684651	-0.128138	0.163004	0.554024	0.144038	-0.0818997	-0.0727867	-0.0319221	-0.205021	-0.397343	F42C5.7.1	grl-4	protein_coding	GRound-Like (Grd related)
WBGene00001714	0.0244075	0.158966	-3.29526	-0.0897006	-0.259392	-2.66401	0.0127765	0.310411	5.49013	-0.244321	0.853702	0.257896	-0.242967	-0.437691	-0.317536	-0.0598135	-0.0825356	-3.11165	-0.230877	0.0456462	Y47D7A.5.1	grl-5	protein_coding	GRound-Like (Grd related)
WBGene00001717	0.0162281	0.186732	-0.194098	-0.0937854	0.683858	-0.132082	-0.13208	-0.276259	-0.125566	0.182081	-0.0905184	-0.0583675	-0.282916	0.24568	-0.0911888	-0.0452211	-0.00396296	-0.0109352	0.146691	0.0472094	ZC487.5.1	grl-8	protein_coding	GRound-Like (Grd related)
WBGene00001719	0.0382907	0.355215	-0.633003	0.0027487	0.172193	0.169985	-0.654995	-0.80277	0.263064	-0.0421202	0.320716	-0.247354	-0.446302	-0.773516	-0.0760033	0.0161895	-0.118382	-0.0268308	-0.304803	0.0316813	C26F1.5.1	grl-10	protein_coding	GRound-Like (Grd related)
WBGene00001723	0.0159645	-0.325352	0.128126	-0.0233785	0.222587	-0.303698	-0.904578	0.167179	0.616191	0.376935	0.0543546	-0.0211036	-0.142867	0.73853	-0.34194	-0.0409212	-0.0629337	0.00620302	-0.186459	0.00837978	T03D8.4a.1; T03D8.4b.1; T03D8.4c.1	grl-14	protein_coding	GRound-Like (Grd related)
WBGene00001724	-0.000539813	0.263888	-0.599212	0.05482	-0.190007	0.0383204	-0.244747	0.255864	1.1737	-0.52746	0.294393	-0.0218293	-0.697378	-0.841266	-1.08501	-0.168369	-0.234336	-0.0303098	-0.174505	0.0737632	Y75B8A.20.1	grl-15	protein_coding	GRound-Like (Grd related)
WBGene00001725	1.02472	-0.0191538	-2.46759	-0.121057	0.0207897	-4.89847	-0.290205	1.78591	3.30761	0.0354012	0.175478	2.96796	-0.115115	0.285704	-0.280291	-0.0311961	-0.0212297	-0.0185584	-0.24083	0.0897327	Y65B4BR.6a.1; Y65B4BR.6b.1; Y65B4BR.6c.1	grl-16	protein_coding	GRound-Like (Grd related)
WBGene00001726	-0.000413533	-1.00769	-0.302865	-0.00111821	-0.61675	-1.85439	0.304283	-1.70535	-0.235844	1.27343	0.186796	0.0175295	0.353859	5.43599	0.0790243	0.0120889	-0.0141858	0.00465194	0.160022	0.079155	C56A3.1.1	grl-17	protein_coding	GRound-Like (Grd related)
WBGene00001727	0.00266192	-0.798713	0.152505	0.000558517	0.137867	0.0673164	0.112397	-0.169232	0.414048	-0.312278	0.134104	-0.0733821	-0.809439	0.0628277	-0.986343	-0.0192397	-0.089339	-0.0253249	-0.31061	-0.0238755	T05C3.4.1	grl-18	protein_coding	GRound-Like (Grd related)
WBGene00001731	0.0109641	-2.22568	-0.0385058	0.0562446	0.656113	0.043392	-0.428861	-0.275625	1.58844	0.789242	0.158016	0.0269184	-0.337394	1.23135	-0.158299	-0.0984423	-0.134215	-0.0124603	0.0409898	0.0937802	W03A5.3.1	grl-22	protein_coding	GRound-Like (Grd related)
WBGene00001736	0.0119849	-3.00275	-0.209608	0.0225476	1.52651	-0.82069	-0.0722773	0.0345805	0.264087	0.663459	0.385437	0.142291	-0.0668979	0.968856	-0.103878	-0.0267914	-0.0498518	0.00241761	-0.0254432	-0.011023	F40C5.3.1	grl-27	protein_coding	GRound-Like (Grd related)
WBGene00001740	-0.046703	-0.487887	0.063598	0.038641	0.102419	0.445461	-0.0388855	0.0838989	-0.072884	-1.07937	-0.148078	0.0896171	0.177972	0.636048	0.188156	0.173106	0.25424	0.0279776	0.0601049	0.085285	ZC395.6.1	gro-1	protein_coding	tRNA isopentenyl transferase
WBGene00001743	-0.12704	-0.882699	0.774305	-0.0924854	-0.0654465	0.584774	-0.0586313	0.148446	-0.015607	-1.21796	-0.241626	0.174869	0.00260679	-0.164848	0.00795795	0.0686417	0.0823847	0.0403902	0.175335	0.0548769	K06H7.4.1	grp-1	protein_coding	GTP exchange factor for ARFs 1
WBGene00001744	-0.190495	0.0984362	0.242442	-0.00481871	-0.215248	-0.112589	0.897578	0.172517	-0.241028	-0.558891	-0.548972	-0.496429	-0.297258	-0.488308	-0.176013	-0.0750925	-0.116002	-0.152061	0.0888871	-0.230406	T10F2.1a.1; T10F2.1b.1	gars-1	protein_coding	Glycine--tRNA ligase
WBGene00001745	0.105445	1.01293	-0.127709	-0.106878	0.62776	-0.649889	0.0180129	-0.482967	-2.00766	0.0313274	0.313047	-0.0591693	-0.175094	0.601352	-0.156717	-0.141592	-0.0984592	-0.0141018	-0.461233	-0.122534	R06A10.2a.1; R06A10.2a.2; R06A10.2b.1	gsa-1	protein_coding	G protein, Subunit Alpha
WBGene00001746	0.00265187	0.0510528	0.0509971	-0.16124	-0.145287	-0.223599	0.311683	0.0775694	-0.0380065	0.115754	-0.128494	0.137739	-0.145878	0.104868	-0.128776	-0.0239882	-0.040303	-0.0284764	-0.211629	-0.0784708	Y18D10A.5.1	gsk-3	protein_coding	Glycogen synthase kinase-3
WBGene00001747	-0.126927	0.0907092	0.10593	-0.106402	-0.230902	-0.146878	0.355273	0.106579	-0.016202	-0.0528812	-0.117922	-0.0594197	-0.128472	-0.0135679	-0.100288	-0.00545189	-0.0409714	-0.0576237	0.0179881	-0.0988732	F29F11.6.1	gsp-1	protein_coding	Serine/threonine-protein phosphatase PP1-alpha
WBGene00001748	-0.121855	0.227158	0.307825	-0.0797668	0.313736	-0.0113515	0.475305	0.0301271	-0.203389	0.101372	0.0793842	0.306712	0.0241849	0.167356	0.0158199	0.0645189	0.0274977	-0.0339537	0.173567	0.0144159	F56C9.1.1	gsp-2	protein_coding	Serine/threonine-protein phosphatase PP1-beta
WBGene00001749	-0.066685	1.39594	0.246787	0.378994	0.225297	0.458201	0.237711	0.0873132	0.546273	1.11226	0.594007	0.301442	0.331021	-0.359743	0.262558	0.205146	0.221817	0.00389092	0.275844	0.0756336	R107.7.1; R107.7.2	gst-1	protein_coding	Glutathione S-transferase P
WBGene00001750	0.0329359	1.10485	-0.274156	-0.0468692	-6.34207	0.0422786	-0.29333	-0.0458259	-0.0984345	0.705726	0.377931	-0.100334	0.388163	-5.6053	0.0877755	0.0659881	0.0500895	0.00235368	0.286532	0.0270374	K08F4.6.1	gst-2	protein_coding	Glutathione S-transferase 2
WBGene00001751	0.0345508	-0.33738	-1.15305	-0.00328917	1.81925	-0.0405665	-0.345109	-1.14007	1.30761	2.25962	2.72897	0.184767	0.658413	2.49996	0.590604	0.0529564	0.0267621	-0.0112421	0.263203	0.110642	K08F4.11.1	gst-3	protein_coding	Glutathione S-transferase 3
WBGene00001752	0.0575361	1.35111	-0.916215	0.371381	0.0317548	-0.0581219	-0.416063	-0.608998	0.0822433	2.69019	1.376	-0.163735	1.91353	0.98584	1.51661	0.664802	0.266043	0.00741541	0.537651	-0.0790776	K08F4.7.1	gst-4	protein_coding	Glutathione S-transferase 4
WBGene00001753	0.0469509	1.75265	-0.144259	0.537732	-0.0142064	-0.364898	-0.149847	-0.142902	0.0552495	1.84954	0.458254	0.234355	0.851368	0.22368	0.86698	0.527836	0.508493	-0.041783	0.273378	0.0777494	R03D7.6a.1; R03D7.6b.1; R03D7.6c.1	gst-5	protein_coding	Probable glutathione S-transferase 5
WBGene00001754	0.0974733	1.53857	-0.537464	0.150717	-0.441438	0.0361131	-0.308771	0.0224108	0.159054	0.0605403	0.030116	-0.496567	0.280572	-0.693185	0.233531	0.0523018	0.00897498	-0.0040048	-0.305947	-0.0985608	F11G11.3.1	gst-6	protein_coding	Probable glutathione S-transferase 6
WBGene00001755	-0.0150778	1.38363	0.305567	-0.128932	0.436812	0.0658894	0.492322	0.311437	1.39082	1.44639	0.326265	1.01269	0.558756	0.627749	0.534222	0.141789	0.151098	0.173293	0.595009	0.440932	F11G11.2.1	gst-7	protein_coding	Probable glutathione S-transferase 7
WBGene00001757	0.0216205	0.973725	-0.499225	0.115544	1.56194	0.83083	-0.111743	-0.182378	-0.857862	1.14445	-0.201186	-0.81738	0.120133	0.595603	-0.0373837	0.101909	-0.0110362	0.020835	-0.169111	-0.0764714	R05F9.5.1	gst-9	protein_coding	Probable glutathione S-transferase 9
WBGene00001758	0.0852725	1.887	-0.218644	0.444404	1.40299	-0.077275	-0.478548	0.109201	1.58809	1.0323	1.49224	-0.0811634	0.803042	1.64522	0.785702	0.593403	0.299463	0.0263568	1.04139	0.204899	Y45G12C.2a.1; Y45G12C.2b.1	gst-10	protein_coding	Glutathione S-transferase P 10
WBGene00001759	0.0114252	0.776673	-0.621926	-0.0409093	1.20563	0.0774352	-0.19202	-0.0935436	0.021486	-0.237607	0.0892761	-0.261548	-0.0571725	0.636702	0.0572973	0.0020191	-0.0377862	0.0126475	0.0186354	-0.0342964	R11G1.3.1	gst-11	protein_coding	Glutathione S-Transferase
WBGene00001760	0.0341175	2.20853	0.0347249	0.0109944	-2.00616	-0.0181253	-0.602239	-0.397131	-0.0792226	0.147395	-0.513409	-0.334026	0.0130116	-0.926886	-0.0322437	-0.137317	-0.00480749	-0.0170045	-0.0733606	-0.0190168	F37B1.2.1	gst-12	protein_coding	Glutathione S-Transferase
WBGene00001761	0.0160445	1.34022	-0.748904	0.828385	-0.699202	-0.019261	0.000837824	0.498386	0.395821	0.728678	-0.179648	-1.5844	0.355014	-0.313619	0.207399	0.00539025	-0.00252087	-0.0130419	-0.177066	-0.0657942	T26C5.1.1	gst-13	protein_coding	Glutathione S-Transferase
WBGene00001762	0.0521973	0.358498	0.168683	0.0260915	-0.10628	0.444123	-0.148906	0.240946	2.84749	1.71304	0.512751	3.01117	1.71263	2.09208	1.03854	0.111194	0.147604	0.00170614	0.180326	1.992	F37B1.3.1	gst-14	protein_coding	Glutathione S-Transferase
WBGene00001763	0.0267199	2.30629	0.394355	0.315022	2.7865	-0.409085	-0.359986	0.0909115	1.10389	4.57098	2.14221	1.8181	0.615385	4.98485	0.492005	0.0825844	0.0966658	-0.00818951	1.3944	0.690902	F37B1.4.1	gst-15	protein_coding	Glutathione S-Transferase
WBGene00001764	0.150138	0.840457	0.29924	0.205069	0.00640872	-0.243378	-0.501698	-0.374228	2.19094	1.80659	0.465214	0.398514	0.176247	0.512605	0.276561	-0.00475226	0.0571978	-0.0130909	0.809589	0.278662	F37B1.5.1	gst-16	protein_coding	Glutathione S-Transferase
WBGene00001768	0.146032	2.10092	0.152297	0.378909	1.10239	-0.627447	-0.150986	0.16143	0.138533	2.35496	2.07992	0.0943012	1.72733	0.490776	1.53601	1.10713	1.2585	0.0203526	1.56868	1.24762	Y48E1B.10.1	gst-20	protein_coding	Glutathione S-Transferase
WBGene00001769	0.0233569	0.484421	-0.550522	0.0621144	-0.51919	0.0516498	-0.243167	-1.04939	-0.171308	0.613732	0.0631243	-0.114408	0.217928	-1.71048	0.0548644	-0.00952547	-0.03723	0.00473797	-0.146239	-0.0541629	ZK697.6a.1; ZK697.6b.1	gst-21	protein_coding	Glutathione S-Transferase
WBGene00001770	-0.0144948	-0.700042	0.536636	-0.515576	0.116609	0.364689	-0.433371	-0.142167	-2.64428	0.0144786	-0.766195	0.0547171	-0.935417	-0.15829	-0.59111	-0.578596	-0.0735743	0.0230718	-0.912052	-0.167944	F21H7.1.1	gst-22	protein_coding	Glutathione S-Transferase
WBGene00001771	0.020969	0.696547	-0.295034	-0.0125625	0.243052	-0.101087	-0.0623651	0.089766	0.126012	0.440666	0.171471	0.128048	1.49629	-0.157708	1.61282	0.049616	0.0664516	0.00244589	0.360554	0.0414871	T28A11.11.1	gst-23	protein_coding	Glutathione S-Transferase
WBGene00001772	0.0022549	2.06687	-0.219483	2.18312	0.577171	-1.4527	-1.30873	0.368434	-0.27381	0.151295	0.0910211	-0.918735	0.192477	0.168639	0.121423	0.00950927	-0.00617961	-0.00920039	0.0713503	0.045191	F37B1.1.1	gst-24	protein_coding	Glutathione S-Transferase
WBGene00001774	0.0703338	1.78711	-0.0959337	0.485081	-0.239836	-0.294339	0.206205	0.704736	-0.480922	0.911402	-0.745788	-0.635494	0.0446853	-0.462202	-0.0792981	-0.0232708	-0.0616285	-0.0150686	-0.0516719	-0.26105	Y53F4B.29.1; Y53F4B.29.2	gst-26	protein_coding	Glutathione S-Transferase
WBGene00001775	-0.178333	1.49011	0.302575	0.645113	0.0175315	-0.103604	0.474765	0.799899	-1.05962	1.12217	-0.67206	-0.445563	-0.0800277	-0.198658	-0.197904	-0.152497	-0.240287	-0.020833	-0.157365	-0.411429	Y53F4B.30.1	gst-27	protein_coding	Glutathione S-Transferase
WBGene00001776	0.0378987	0.184997	-0.30874	0.0327893	0.150358	-0.354449	0.0775938	0.33099	0.0105283	1.89994	-0.0739201	-0.336276	0.756947	-0.990438	0.520118	0.0554508	0.0172492	-0.00273619	-0.0242959	-0.0728982	Y53F4B.31.1	gst-28	protein_coding	Glutathione S-Transferase
WBGene00001777	0.0654342	0.421997	-0.218891	0.186157	2.15128	0.782034	-0.24762	0.221162	0.319786	7.22845	4.28123	3.24366	5.04362	3.90795	5.27807	0.485857	0.260564	0.0167454	2.19829	1.4515	Y53F4B.32.1	gst-29	protein_coding	Glutathione S-Transferase
WBGene00001778	0.103458	0.641278	-0.181585	0.0253785	-0.74991	0.481659	0.139443	-0.0867578	0.0763637	1.23672	0.30554	0.220039	0.707437	1.09341	0.734309	0.0580481	0.0541885	0.0572654	0.0543605	-0.178796	ZK546.11.1	gst-30	protein_coding	Glutathione S-Transferase
WBGene00001781	0.0100411	0.52284	-0.159729	0.0373776	0.357414	-0.543096	-0.0399276	-0.169056	-2.14236	0.0699897	-0.357226	0.0947685	0.174269	0.743522	0.248819	-0.0456308	-0.0995285	-0.00295222	-1.46238	-0.224745	C02A12.1.1	gst-33	protein_coding	Glutathione S-Transferase
WBGene00001783	0.0516143	1.31991	-0.240881	0.101589	0.972918	-0.0259328	-0.233069	-0.236663	0.0816479	0.177428	-0.0918926	-0.0446782	-0.267314	2.63819	-0.0329153	-0.0738335	-0.0529659	-0.000933341	-1.08569	-0.766018	Y1H11.2.1	gst-35	protein_coding	Glutathione S-Transferase
WBGene00001784	0.155622	1.21959	-0.192978	0.223855	-0.221187	0.0154692	-0.131251	0.130791	0.978778	0.891308	-0.425601	-0.514085	-0.0612566	-0.480177	-0.20465	-0.160471	-0.279852	-0.0177946	-0.037768	-0.0507814	R07B1.4.1	gst-36	protein_coding	Probable glutathione S-transferase gst-36
WBGene00001786	0.0372137	0.85544	-0.0999025	0.402413	-0.740222	0.63525	-0.148889	-0.00858492	-0.2298	-1.11487	-0.400119	-3.13343	-1.13507	-2.17651	-1.41767	0.008337	-0.0341785	-0.00412162	0.604277	0.649742	F35E8.8.1	gst-38	protein_coding	Glutathione S-Transferase
WBGene00001787	0.00457992	1.25761	-0.347985	-0.0899479	0.353408	0.68406	-0.202631	-0.191258	-0.174985	2.74062	2.54899	0.803596	1.09705	0.716038	0.816244	0.45724	0.275999	0.00264275	0.679775	0.434307	Y53F4B.33.1	gst-39	protein_coding	Glutathione S-Transferase
WBGene00001788	0.01113	0.402498	-0.123538	-0.0356629	-0.0214042	-0.278875	-0.260804	-0.249793	0.0882827	-0.0139653	0.208885	-0.0263497	0.0891661	0.811702	0.0795521	0.0122611	0.0329568	-0.00551322	0.0526163	0.0146654	F56B3.10.1	gst-40	protein_coding	Glutathione S-Transferase
WBGene00001789	0.0583502	0.742857	-0.122618	-0.0184329	0.885469	0.0649897	-2.9933	-0.313733	0.303092	0.56251	2.12685	0.900843	0.467493	0.558716	0.292415	0.0670902	0.0657451	0.0146229	0.634784	0.371994	R13D7.7.1	gst-41	protein_coding	Glutathione S-Transferase
WBGene00001790	0.192247	1.63372	-0.0278271	0.666916	0.290498	0.0365711	-0.375834	0.039185	-0.702394	1.5467	0.764858	0.17473	1.08112	0.473956	1.08903	0.37919	0.28255	-0.00784392	0.464839	0.245379	D1053.1.1	gst-42	protein_coding	Probable maleylacetoacetate isomerase
WBGene00001791	-0.0207527	0.704829	-0.0869589	0.0264146	-0.00211496	0.726879	0.256166	0.506542	-0.337718	0.25319	0.149784	-0.130556	-0.271546	-0.628453	-0.221717	0.0452938	-0.0876868	-0.0164412	0.0139402	-0.260457	Y71F9AL.5.1	gst-43	protein_coding	Glutathione S-Transferase
WBGene00001792	-0.0266731	-1.10501	0.365664	0.016324	3.06251	0.363751	-0.0188324	-0.0421673	1.06654	-0.21718	-0.246514	-0.151169	-0.221959	0.410977	-0.134219	-0.0120105	-0.100355	-0.00985632	0.0456663	0.130576	F13A7.10.1	gst-44	protein_coding	Glutathione S-Transferase
WBGene00001793	-0.205121	0.523305	0.153259	-0.084311	0.786297	-0.287951	0.925521	0.276704	0.236263	0.739583	0.0438168	0.219327	0.194662	0.45672	0.275712	0.049953	-0.0279543	0.0635681	0.372317	0.100973	Y46G5A.31.1	gsy-1	protein_coding	Glycogen
WBGene00001794	0.201765	1.13314	-0.464535	0.406814	0.0948754	0.1515	0.0922609	-0.0208365	-0.049867	1.05775	-0.656017	-0.595782	-0.113865	-0.0800768	-0.106904	-0.167179	-0.253186	-0.0117875	-0.0364223	-0.137462	K04D7.3a.1; K04D7.3b.1; K04D7.3b.2	gta-1	protein_coding	Probable 4-aminobutyrate aminotransferase, mitochondrial
WBGene00001795	-0.251256	0.0642708	-0.903648	0.483316	-0.952226	-0.19675	0.270344	0.070948	-0.484303	-0.345507	-1.19168	-1.31418	-0.476385	-0.911054	-0.517191	-0.0360275	-0.024219	-0.00366767	-0.74129	-0.517701	C05C12.3.1	gtl-1	protein_coding	GTL-1; Gon-Two Like (TRP subfamily)
WBGene00001796	0.0450099	-0.27783	-0.753003	0.201587	-0.215605	-0.370768	-1.08862	-0.470163	1.34661	-0.29358	-0.157978	-0.331428	-0.146802	0.3296	-0.0490896	-0.0138258	-0.0894253	0.00318335	-0.0474862	0.0292061	F54D1.5.1	gtl-2	protein_coding	Gon-Two Like (TRP subfamily)
WBGene00001803	0.0509828	0.357815	-0.0376909	0.0225506	0.253239	0.135209	-0.0988773	0.00117873	-0.0158786	0.183328	0.637847	0.238119	0.492805	0.995922	0.404436	-0.0341183	0.00488907	-0.0412959	0.145448	0.15241	C14F11.3.1	lite-1	protein_coding	High-energy light unresponsive protein 1
WBGene00001805	0.0122067	0.765903	-0.0770464	0.127076	-0.717543	0.156216	-0.324503	0.110429	0.185439	0.250647	-0.173594	-0.0382573	-0.44615	-0.466001	-0.630039	-0.130133	-0.0704405	-0.00477222	-0.251677	-0.0507273	K09E4.5.1	gur-4	protein_coding	GUstatory Receptor family
WBGene00001806	0.0279313	-0.212566	-0.0209241	-0.0683832	1.6678	0.630494	-1.1212	-0.284242	0.776384	1.43024	1.57626	0.286986	0.496546	0.701461	0.392461	0.0396188	0.0364758	-0.00579603	1.32009	1.03879	ZK622.2.1	gur-5	protein_coding	GUstatory Receptor family
WBGene00001808	-0.277652	-0.411943	0.704057	0.0144576	0.0759405	0.310411	0.736548	0.260939	-0.0405305	-0.59254	-0.296095	0.228163	-0.0276573	-0.255416	0.0211596	0.0441662	-0.0154788	-0.0368742	0.0729324	-0.229124	T10G3.6a.1; T10G3.6b.1	gut-2	protein_coding	U6 snRNA-associated Sm-like protein LSm2
WBGene00001811	-0.0248511	0.234958	0.0901272	-0.112848	1.01688	-0.0522481	0.300263	-0.615725	-0.537153	0.350831	-0.229272	0.424396	0.291148	0.563053	0.171565	0.034209	-0.00531275	0.0284604	-0.0145089	0.121454	C30H6.6.1	haf-1	protein_coding	HAlF transporter (PGP related)
WBGene00001812	-0.138307	-0.0946928	0.551936	-0.0188125	-0.19298	0.0977498	0.565846	-0.0333592	-0.143506	-0.657666	-0.0974093	0.0170043	-0.188318	-0.177472	-0.136508	-0.0737147	-0.0557728	-0.0846022	-0.0238653	-0.00746559	F43E2.4.1	haf-2	protein_coding	HAlF transporter (PGP related)
WBGene00001813	-0.179044	0.0615059	0.319454	-0.0241551	-0.136692	0.0869206	0.493431	0.0849026	-0.191914	-0.679278	-0.112257	0.0692858	-0.0247851	-0.277201	-0.0644142	-0.0110703	0.0185968	0.0115425	0.162559	0.0706309	F57A10.3.1	haf-3	protein_coding	HAlF transporter (PGP related)
WBGene00001814	-0.0386	1.31797	-1.13615	-0.236514	-0.0220297	-0.705623	0.16733	0.042038	-0.392816	0.627105	-0.117993	-0.598367	-0.371522	-0.477641	-0.504014	-0.209618	-0.29056	-0.046498	0.0487257	0.015369	W04C9.1a.1; W04C9.1b.1	haf-4	protein_coding	HAlF transporter (PGP related)
WBGene00001815	-0.158185	-0.54253	0.16255	0.0430421	-0.49415	2.44861	0.448485	0.111126	-0.112716	-0.722731	-0.344337	-0.215047	-0.151148	-0.705815	-0.126277	-0.0365278	-0.0217502	-0.0891921	-0.0107418	2.81904	W09D6.6.1	hmt-1	protein_coding	Heavy Metal Tolerance factor; Heavy metal tolerance factor 1
WBGene00001816	-0.193815	0.694819	0.0205573	0.0337489	0.118855	-0.1073	0.592792	0.486289	-0.462308	-0.12613	-0.425232	-0.208616	-0.000986694	-0.121045	2.1336	0.00925184	-0.0232043	0.0987225	-0.0778965	-0.245895	Y48G8AL.11a.1; Y48G8AL.11b.1; Y48G8AL.11c.1	haf-6	protein_coding	HAlF transporter (PGP related)
WBGene00001817	0.0461204	0.642115	-0.149038	-0.200347	-0.37853	-0.0962856	-0.0178364	-0.160711	-0.462914	-0.422282	-0.362005	-0.0694	-0.371349	-0.480293	-0.186569	-0.0781883	-0.165048	0.0604511	-0.502954	-0.245047	Y50E8A.16.1	haf-7	protein_coding	HAlF transporter (PGP related)
WBGene00001819	0.138983	1.47675	-1.12067	0.453476	-0.220682	-0.275196	0.31902	0.399288	-0.372529	0.238471	-0.0203023	-0.608239	-0.156855	-0.701337	-0.222944	-0.0380222	-0.0462263	-0.00897114	0.0623434	-0.065679	ZK484.2a.1; ZK484.2a.2; ZK484.2b.1; ZK484.2b.2	haf-9	protein_coding	HAlF transporter (PGP related)
WBGene00001820	0.0835832	-0.336134	2.06074	-1.04702	0.700896	0.223832	0.152366	0.13757	0.0907686	-0.306819	-0.300109	0.863654	-0.161306	-0.127702	-0.558783	-0.0168229	-0.0275562	-0.00405754	0.318002	0.719786	F53B2.6.1	ham-1	protein_coding	-
WBGene00001821	0.0747347	-0.0833075	1.60047	0.103052	-0.277897	0.292593	-0.259196	0.125927	-0.210607	0.308808	0.0552585	0.364055	-0.762642	-0.0967883	-0.724358	-0.546911	-0.539603	-0.00100148	-0.257872	0.223917	C07A12.1a.1; C07A12.1b.1; C07A12.1c.1	ham-2	protein_coding	-
WBGene00001823	-0.0278338	0.328247	0.036569	0.0894214	0.188865	0.611401	0.537128	0.101838	-0.0500141	-0.416233	-0.134397	-0.144537	0.0623289	-0.243202	0.0895231	0.153902	0.0303447	-0.0385045	0.0556047	-0.0133723	ZC395.7.1	hap-1	protein_coding	Inosine triphosphate pyrophosphatase
WBGene00001824	0.313506	-0.809347	1.86243	-0.115942	0.594653	0.0465876	-0.703448	0.289531	-0.5612	-0.200185	1.53987	1.41633	0.406228	0.438405	0.42371	0.0382685	0.103433	0.0585618	-0.0291434	0.866724	F13D11.2a.1; F13D11.2b.1	hbl-1	protein_coding	Hunchback-like protein
WBGene00001827	-0.166278	-1.32215	0.682523	-0.0671624	0.0554724	0.054028	0.484795	0.120014	-0.000342564	-1.39858	-0.126908	0.277617	0.0555487	0.00467968	0.0478165	0.0712821	0.112552	0.0122819	0.190313	0.079199	C46A5.9.1	hcf-1	protein_coding	HCF1 related; Host cell factor 1
WBGene00001829	-0.274727	-2.4505	0.609409	-0.135936	-0.505388	-0.369516	0.67114	0.417852	0.00439325	-1.23749	-0.184045	0.231075	-0.06624	-0.386183	-0.0829708	-0.0383186	0.00686221	0.0235377	0.228827	0.142144	ZK1055.1.1	hcp-1	protein_coding	HoloCentric chromosome binding Protein
WBGene00001830	-0.194344	-2.17932	0.150833	-0.0696642	-0.50243	-0.331745	0.585999	0.213654	-0.116215	-1.10166	0.00444736	0.422078	0.173387	0.178219	0.140964	0.0261981	0.107228	0.204323	0.13203	0.123636	T06E4.1.1; T06E4.1.2	hcp-2	protein_coding	HoloCentric chromosome binding Protein
WBGene00001831	-0.26276	-2.20583	0.447914	-0.0820868	0.0223559	0.0461327	0.842811	0.141456	-0.255397	-0.911112	0.043976	0.305653	0.157071	-0.408661	0.15773	0.0671115	0.08895	0.0898729	0.313983	0.102966	F58A4.3.1	hcp-3	protein_coding	Histone H3-like centromeric protein hcp-3
WBGene00001832	-0.232489	-1.81308	0.233766	-0.153834	0.18985	-0.280027	0.647609	0.130514	-0.085543	-0.95199	0.0714092	0.255507	0.109852	0.57911	0.0943625	-0.00574299	0.0368511	0.0169236	0.20049	0.17171	T03F1.9.1; T03F1.9.2	hcp-4	protein_coding	CENP-C-like protein HCP-4; HoloCentric chromosome binding Protein
WBGene00001833	-0.145169	-1.9996	0.833531	-0.161651	-0.167359	-0.321676	0.587985	0.196878	-0.0365472	-1.54055	-0.272749	0.609718	0.069517	0.0420171	-0.00219095	0.0326984	0.076991	-0.0040197	0.106622	0.216773	Y110A7A.1a.1; Y110A7A.1b.1	hcp-6	protein_coding	HoloCentric chromosome binding Protein
WBGene00001834	-0.179645	-0.671019	0.729601	-0.0883301	0.128856	-0.0357887	0.543581	0.207002	0.00659497	-0.939179	-0.0446421	0.289377	-0.00668801	-0.0512664	0.00355056	0.0283285	0.0249873	0.0386716	0.267958	0.0968034	C53A5.3.1	hda-1	protein_coding	Histone deacetylase 1
WBGene00001835	-0.110738	-1.27769	0.4705	-0.0989434	-0.430761	0.199594	0.0308428	0.112111	-0.05084	-1.24593	0.189089	0.43	0.308334	-0.0498497	0.280605	0.142119	0.17786	0.0803623	0.282275	0.362932	C08B11.2.1	hda-2	protein_coding	Putative histone deacetylase 2
WBGene00001836	-0.192995	-0.638703	0.513425	-0.0731025	0.0717223	0.0446996	0.467133	0.149286	0.0349129	-1.04157	-0.078668	0.175834	0.113966	0.127391	0.0897368	0.0846849	0.0601996	0.032362	0.266942	0.197409	R06C1.1.1; R06C1.1.2	hda-3	protein_coding	Histone deacetylase
WBGene00001837	-0.0411244	0.420615	-0.116862	-0.162511	0.026395	-0.380113	-0.192814	-0.0565684	0.167612	0.0345928	0.0456726	0.240878	0.137498	0.686877	0.0842923	0.0450824	0.0224238	0.0561848	-0.190396	0.07312	C10E2.3a.1; C10E2.3b.1	hda-4	protein_coding	Histone deacetylase 4
WBGene00001838	-0.208522	-0.975096	0.441822	-0.107592	0.225863	-0.307643	0.343477	0.196707	-0.179548	-0.401929	0.25258	0.686649	0.345295	0.102883	0.289957	0.0795354	0.00490374	0.0900989	0.408793	0.405919	Y51H1A.5.1	hda-10	protein_coding	Histone deacetylase
WBGene00001839	-0.00425533	-0.591687	-1.41142	0.0785275	-1.63653	-1.02251	-0.225538	-1.98261	-0.106152	-0.160826	0.332361	-0.429084	0.236797	0.212661	0.133296	-0.0120367	0.134918	0.038931	0.238528	0.285628	ZK829.2.1	hdl-1	protein_coding	Probable aromatic-L-amino-acid decarboxylase
WBGene00001840	-0.106571	-0.0813922	0.56113	-0.0496214	-0.152922	-0.21642	0.475038	0.232775	-0.0714606	-0.661463	-0.12617	0.15179	-0.0337163	-0.386382	-0.0214239	0.0275827	0.0480573	0.0199881	0.167093	-0.0717946	C26D10.2a.1; C26D10.2b	hel-1	protein_coding	Spliceosome RNA helicase DDX39B homolog
WBGene00001841	-0.0264334	0.0193369	-0.118471	0.539224	2.9304	2.18452	0.0406	0.76606	1.26843	2.29684	4.16828	2.96094	3.68105	0.832092	4.72316	0.187375	0.0166769	0.00962432	1.49423	0.422479	C36B7.7.1	hen-1	protein_coding	HEN-1; HEsitatioN behavior
WBGene00001843	0.209614	1.32969	0.18713	0.152669	0.679321	0.0993303	-0.261704	0.052075	-0.0662493	1.35963	0.428889	-0.0479586	0.491518	0.767377	0.208314	0.147586	0.0600004	0.0124346	0.398765	0.123973	W06D4.1.1	hgo-1	protein_coding	Homogentisate 1,2-dioxygenase
WBGene00001844	0.010615	0.0214637	0.529763	-0.492609	-0.0628734	0.0425827	0.150208	0.251751	-0.138964	0.0857791	-0.0394614	0.337912	-0.0909145	-0.114507	-0.15939	-0.0643838	-0.119237	0.0461896	-0.169641	0.0699806	K02E10.2a.1; K02E10.2b.1	hid-1	protein_coding	HID-1; High temperature-Induced Dauer formation
WBGene00001851	0.161313	0.594541	0.0351568	-0.0758613	0.249595	-0.210846	-0.123626	-0.109915	0.168493	0.795542	0.19493	-0.0129273	-0.0510619	0.0639537	-0.103803	-0.16212	-0.198535	-0.0501959	-0.0714921	0.0157691	F38A6.3a.1; F38A6.3b.1; F38A6.3c.1; F38A6.3d.1; F38A6.3e.1; F38A6.3f.1	hif-1	protein_coding	Hypoxia-inducible factor 1
WBGene00001852	0.403629	0.228235	0.013045	-0.129702	2.90103	0.293369	-0.452656	-0.526066	0.924836	3.95035	3.94186	2.95497	2.24357	4.6897	1.84079	0.777134	0.78166	-0.0143208	2.41461	1.96779	C30G7.1.1	hil-1	protein_coding	Histone H1.X
WBGene00001853	-0.0758178	-1.56111	1.48619	-0.35311	0.268946	-0.9571	0.915636	1.20638	0.982683	-0.924986	-0.414396	0.503764	-0.0234739	-0.635471	-0.118333	-0.059134	-0.038149	0.0226358	-0.00765344	0.0642668	Y73B6BL.9a.1; Y73B6BL.9b.1	hil-2	protein_coding	Histone H1.2
WBGene00001854	0.425099	-1.68457	1.73613	-0.444361	1.5118	0.29212	0.569855	0.690477	-0.259782	-0.205032	-0.453702	0.705627	-0.164256	0.892645	-0.140334	-0.0313684	0.011654	0.00285099	-0.163924	0.150238	F22F1.1.1	hil-3	protein_coding	Histone H1.3
WBGene00001855	-0.273463	-2.33431	0.532107	-0.273191	0.545588	-0.845954	0.661886	0.276566	0.165857	-0.820776	-0.327558	0.217018	0.0997403	0.0418666	0.0614409	0.0614607	0.127671	-0.00537088	0.225433	-0.0136403	C18G1.5.1	hil-4	protein_coding	Histone H1.4
WBGene00001856	-0.203127	-1.93439	0.243092	-0.302401	0.143564	-0.877255	0.477203	-0.129902	1.01521	-0.671262	-0.0366449	0.204716	0.161934	-0.179832	0.106687	0.0583409	0.0696229	-0.0127498	0.197048	-0.0817242	B0414.3.1	hil-5	protein_coding	Histone H1.5
WBGene00001858	0.0940564	-4.39839	3.54007	-0.197151	2.09057	-0.117482	0.0337168	0.513264	-0.70307	0.138943	0.590624	0.357673	0.091443	0.798149	-0.0681649	-0.0175093	-0.0227555	-0.00443666	-0.0577376	0.088453	C01B10.5a.1; C01B10.5b.1; C01B10.5c.1; C01B10.5e.1	hil-7	protein_coding	HIstone H1 Like; Histone H1.Q
WBGene00001859	-0.00153237	-0.653107	-0.841489	0.0339153	-0.50498	0.448645	1.8862	-0.236399	-0.0472278	-0.14176	0.0781004	-0.367576	-0.0962939	0.771037	0.07489	-0.0337633	-0.0356042	0.00299694	0.078864	0.0611651	T05E8.2.1	hil-8	protein_coding	HIstone H1 Like
WBGene00001860	-0.194315	-0.845883	0.507779	-0.204637	-0.0425791	-0.342082	0.353254	0.241712	0.0841123	-1.14299	0.103795	0.298721	0.0560529	-0.102958	0.0717011	0.083244	0.126248	0.0271624	0.240547	0.179969	F28B3.7a.1; F28B3.7b.1	him-1	protein_coding	Structural maintenance of chromosomes protein 1
WBGene00001862	-0.163616	-3.39232	0.0373841	0.109007	-0.149547	0.289084	0.71745	0.0446431	0.230363	-1.60476	-0.0317637	-0.00350056	0.141971	-0.209678	0.0985315	0.11184	0.124502	-0.0414104	0.22056	-0.0398074	ZK381.1a.1; ZK381.1a.2; ZK381.1b	him-3	protein_coding	High Incidence of Males (Increased X chromosome loss); Meiotic chromosome core protein
WBGene00001863	1.40613	0.674697	-0.846735	0.305146	-0.816683	-0.560203	-1.11038	-0.00991929	0.139482	-0.664379	-1.40289	-1.48147	-1.03569	-0.843651	-0.860256	-0.0844173	-0.130825	-0.00764564	-0.606715	-0.382523	F15G9.4a.1; F15G9.4b.1; F15G9.4c.1; F15G9.4d.1	him-4	protein_coding	High Incidence of Males (Increased X chromosome loss)
WBGene00001864	-0.0732534	-1.54156	0.066157	-0.0390589	0.953776	0.373888	-0.127918	-0.051153	0.129123	-0.399515	-0.0971217	0.58449	0.252597	0.352741	0.229413	0.126008	0.133411	0.0367769	0.217932	0.0775245	D1086.4a.1; D1086.4b.1	him-5	protein_coding	High Incidence of Males (Increased X chromosome loss)
WBGene00001865	-0.185055	-1.80576	0.29961	-0.0771686	0.171028	-0.528333	0.756336	0.142459	-0.147728	-1.22742	0.0408693	0.384121	0.203418	0.265695	0.193703	0.0312281	-0.00185137	0.0481372	0.212425	0.159748	T04A11.6.1	him-6	protein_coding	Bloom syndrome protein homolog
WBGene00001867	-0.0934399	-1.58352	0.327792	-0.0199599	0.253987	0.624699	-0.401577	0.223629	-0.31264	-1.04292	-0.0024062	0.0400926	0.150535	0.520811	0.089474	0.0508633	0.0928049	0.0186857	0.162964	0.108439	T07G12.12a.1; T07G12.12b.1	him-8	protein_coding	High Incidence of Males (Increased X chromosome loss)
WBGene00001869	-0.15452	-2.21297	0.508336	-0.0707166	-0.104868	0.235079	0.470266	0.270356	0.0256095	-1.2879	-0.00582434	0.280299	0.189999	0.077874	0.187235	0.0881554	0.138207	0.19007	0.430229	0.271216	R12B2.4.1	him-10	protein_coding	Kinetochore protein Nuf2 homolog
WBGene00001872	-0.167779	-2.10602	0.24223	-0.147161	0.354326	0.29032	0.512271	0.140531	-0.142894	-1.39903	-0.0962717	0.381291	0.247406	-0.1081	0.275832	0.112013	0.20363	0.0757586	0.236921	0.16409	ZK1127.11.1	him-14	protein_coding	MutS protein homolog him-14
WBGene00001874	-0.193904	-1.48507	0.499515	0.0163111	-0.114446	0.0878307	-0.223703	0.0530696	0.00875782	-1.13208	-0.12757	0.181246	0.047302	-0.069757	-0.0182407	0.0309727	0.120147	0.0256772	0.222043	0.103638	T09E8.2.1	him-17	protein_coding	High Incidence of Males (Increased X chromosome loss)
WBGene00001877	-0.00948703	-0.241442	-0.342064	0.0203482	-0.0731717	0.0302994	-0.0504783	0.473029	-0.406587	0.0891747	-0.36677	-0.346075	-0.253773	0.0814808	-0.344354	-0.0784775	0.00989302	-0.0105928	-0.587859	-0.123408	T10C6.12.1	his-3	protein_coding	Histone H2A
WBGene00001882	-0.0129166	0.302048	-0.232535	0.0244572	-1.85352	-0.0501697	-0.0579449	-0.0471412	-0.649367	-0.0784527	-0.461319	0.0565126	-0.800924	-2.32528	-0.761798	-0.0677539	-0.0953843	-0.00150732	-0.00938397	-0.0432189	F45F2.12.1	his-8	protein_coding	Histone H2B 2
WBGene00001898	0.858549	-1.40812	1.60668	-0.863061	1.05253	-0.0285672	0.676024	1.07157	-0.225173	-0.12875	-0.383243	0.460515	-0.0711657	0.447696	-0.234715	-0.0200591	-0.0140371	0.00124676	0.0165689	0.321211	M163.3.1	his-24	protein_coding	Histone H1.1
WBGene00001899	0.0141138	-0.971196	-0.675191	-0.141595	-0.349018	0.733189	-0.912609	0.724501	0.058988	1.42134	0.441824	-0.313821	-0.558164	1.05449	-0.307378	-0.0646627	0.0630503	-0.0125319	0.596978	0.0628416	ZK131.2.1	his-25	protein_coding	Histone H3
WBGene00001906	-0.0265721	-0.712306	1.56295	0.0181153	4.5415	0.712254	-0.669967	0.694948	-0.127662	-0.365161	0.110532	0.085175	-0.503153	-0.493585	-0.483549	-0.0254013	-0.111645	-0.0200289	0.0118815	0.0350509	F17E9.10.1	his-32	protein_coding	Histone H3
WBGene00001909	-0.00178805	0.9541	-0.362472	0.437707	0.119654	-0.346366	0.24559	-0.186841	-0.36853	0.880901	0.194119	-0.165967	-0.0270409	-0.337443	-0.119596	-0.114728	-0.0837892	0.0259819	0.202153	-0.0679899	C50F4.13.1; C50F4.13.2	his-35	protein_coding	Histone H2A
WBGene00001910	-0.0392489	-0.517223	1.21893	-0.0446365	-0.063273	0.340133	-0.0212263	0.121747	-0.107849	-0.106528	-0.447153	0.731633	0.139695	-0.647535	0.244436	0.064982	-0.0234873	0.0659641	0.397855	0.367017	C50F4.6.1	C50F4.6	protein_coding	-
WBGene00001911	-0.00658827	1.34924	-0.249281	0.194416	0.889309	0.185251	-0.14441	-0.38137	-0.417924	0.781621	0.218261	0.370141	0.0269476	0.00756228	0.032984	-0.087312	-0.133754	-0.000762872	0.257861	-0.095376	C50F4.7.1	his-37	protein_coding	Histone H4
WBGene00001912	0.0165666	-0.601276	-1.93641	0.153428	-3.12604	-1.00842	0.497955	1.37283	1.64191	0.639718	-0.571331	-2.53193	-0.479534	-0.417586	-0.645004	-0.291212	-0.109685	-0.0720318	1.09188	-0.0397322	K03A1.6.1	his-38	protein_coding	Histone H4
WBGene00001914	-0.00750001	-0.420331	-1.38395	0.015181	-2.01644	-1.26801	0.0860211	0.319064	0.350108	0.675243	-1.1574	-2.6758	-0.719643	0.250671	-0.493224	-0.112227	-0.201255	-0.00887966	0.505417	-0.0307227	K03A1.1.1	his-40	protein_coding	Histone H3
WBGene00001915	0.0568818	1.44996	-0.305942	0.414873	0.17986	-0.0846305	-0.0980363	-0.147743	-0.88529	0.51215	0.0105747	-0.608981	-0.270229	-0.0988787	-0.442154	-0.396597	-0.259228	0.001869	-0.105524	-0.146192	C50F4.5.1	his-41	protein_coding	Probable histone H2B 3
WBGene00001922	-0.0357197	-0.652217	0.0811322	0.0121393	-2.92274	-0.227202	0.317704	0.252372	-0.301239	-0.103395	-1.34632	-0.086691	-0.744231	-2.80848	-0.646544	-0.264631	-0.458612	-0.0601673	-0.153697	-0.46068	B0035.8.1	his-48	protein_coding	Probable histone H2B 4
WBGene00001933	0.0367643	-1.1056	0.343098	-0.101191	-1.83526	-0.451814	-0.0422781	0.632332	0.217906	-0.65677	-0.581783	-0.427628	0.0285815	-0.442774	-0.0278478	0.0340285	0.095983	-0.0169379	-0.0245238	-0.0656571	F55G1.2.1	his-59	protein_coding	Histone H3
WBGene00001934	0.0274825	-0.79065	0.568968	0.0687647	-1.29919	0.0423708	0.454417	0.533745	-0.251495	-0.499797	-1.2245	-0.120784	-0.828038	-1.46337	-0.699886	-0.112673	-0.137586	-0.0365952	0.0854578	-0.375541	F55G1.11.1	his-60	protein_coding	Histone H4
WBGene00001935	-0.0182419	-1.26497	-0.340652	-0.0401731	-1.62973	-0.0406444	0.0911474	0.382838	-0.215042	-0.344761	-0.437955	-0.633962	-0.673751	-2.34318	-0.172056	-0.219928	-0.0247158	0.0373404	0.0838914	-0.267412	F55G1.10.1	his-61	protein_coding	Histone H2A
WBGene00001936	0.00108829	-1.30555	-0.19155	-0.0254366	3.19827	-0.188086	0.129686	0.682882	0.111003	-0.253363	-0.459535	-1.30605	-0.875375	3.2088	-0.496385	-0.358369	-0.13804	-0.0245896	-0.0474613	-0.130451	F55G1.3.1	his-62	protein_coding	Probable histone H2B 4
WBGene00001942	-0.0254631	-2.80331	0.325897	0.0827063	-1.01571	0.338636	0.374516	0.451441	0.408449	-1.26637	-0.578631	-0.60724	-0.414093	0.736373	-0.402917	-0.12989	-0.186192	-0.0530847	0.055816	-0.261006	T23D8.6.1	his-68	protein_coding	Histone H2A
WBGene00001945	0.059775	9.85072	-0.363348	-0.154795	0.685405	-0.241276	-0.49079	-0.347036	0.213819	1.00176	0.409786	0.124428	0.0366258	0.464595	-0.0784281	-0.0681981	-0.191405	-0.0394551	-0.145778	-0.0774768	F45E1.6.1	his-71	protein_coding	Histone H3.3 type 1
WBGene00001946	-0.119818	10.2009	0.731298	-0.226952	0.0497371	-0.285969	0.17373	0.119629	-0.108866	-0.22702	0.0618256	0.355586	0.0898339	-0.0818483	0.140599	0.0762206	0.0765148	-0.00393041	0.177842	0.108837	Y49E10.6a.1; Y49E10.6b.1	his-72	protein_coding	Histone H3.3 type 2
WBGene00001948	0.0454364	-0.0506407	0.362316	-0.0287984	0.442713	-0.392767	-0.117395	0.111078	0.0469288	0.535257	0.0191485	0.335006	0.0851958	0.11414	-0.128815	-0.0287101	-0.0991195	0.00938641	-0.30807	0.0288261	B0304.1a.1; B0304.1b.1; B0304.1b.2; B0304.1c.1; B0304.1c.2	hlh-1	protein_coding	Myoblast determination protein 1 homolog
WBGene00001949	-0.0322804	-2.01193	1.68639	-0.231146	-0.788456	0.354136	0.286267	0.3169	-0.366654	-1.72758	-0.530301	0.695687	-0.0787278	-0.476465	-0.0913165	0.0197877	0.0675899	-0.0501856	0.354734	0.590536	M05B5.5a.1; M05B5.5b	hlh-2	protein_coding	Helix Loop Helix
WBGene00001950	0.00713837	-3.88585	1.52795	-0.214791	-0.505078	0.107464	0.0241392	0.24327	0.0909122	-1.10007	-0.456829	0.497321	-0.017528	-0.806686	-0.0301182	0.0541246	0.0619585	0.0169872	0.39055	0.653324	T24B8.6.1	hlh-3	protein_coding	Helix-loop-helix protein 3
WBGene00001953	-0.000396154	0.245155	-0.176026	0.0117536	-0.108101	-0.345215	-0.0767397	-0.113184	-0.117931	0.0772033	0.0213002	-0.0538883	0.145973	1.20769	0.100194	0.0480289	0.0133672	0.0158144	-0.1354	0.0359436	C02B8.4.1	hlh-8	protein_coding	Twist-related protein
WBGene00001955	0.0942821	1.01413	-0.678456	-0.0123506	0.522405	-0.306116	-0.17675	-0.0945365	0.169953	0.816669	0.194391	-0.225489	-0.227087	0.83522	-0.199933	-0.249039	-0.287734	-0.053322	-0.0243815	0.10977	F58A4.7a.1; F58A4.7a.2; F58A4.7b.1; F58A4.7b.2; F58A4.7b.3; F58A4.7c.1; F58A4.7c.2; F58A4.7d.1; F58A4.7d.2	hlh-11	protein_coding	Helix-loop-helix protein 11
WBGene00001958	0.0268883	-3.25102	1.6051	-0.0851119	-0.0965225	0.398222	0.0398325	0.227726	0.213229	-0.0320213	-0.351294	0.356845	-0.442319	-1.00302	-1.03615	0.0113586	-0.0289467	-0.00668364	0.312074	0.844104	C18A3.8.1	hlh-14	protein_coding	Helix Loop Helix
WBGene00001963	-0.0215829	-0.964619	-0.101446	0.135213	0.070961	0.26763	-1.67145	-0.0241981	-0.480785	-0.261503	0.0557946	-0.0209132	0.21692	1.38675	0.176327	0.04689	0.052378	-0.013227	0.146505	-0.00975983	F40G9.4	btb-1	pseudogene	-
WBGene00001971	-0.0434314	-0.879504	0.712321	-0.116272	0.403944	-0.393667	0.569359	0.231201	-0.457529	-0.480707	-0.226689	0.381353	-0.00521163	0.432714	-0.101655	0.0166953	0.0378892	-0.083008	0.00994576	-0.00223666	Y48B6A.14.1; Y48B6A.14.2	hmg-1.1	protein_coding	HMG; High mobility group protein 1.1
WBGene00001972	-0.136694	-0.129462	0.38199	-0.0818087	0.15299	0.00281661	0.315273	0.0861336	-0.257802	-0.11295	-0.200956	0.245944	0.0127333	0.458453	-0.00102147	0.0368155	0.0660819	0.0124435	0.0949642	0.0625132	F47D12.4a.1; F47D12.4a.2; F47D12.4b.1; F47D12.4c.1; F47D12.4c.2	hmg-1.2	protein_coding	High mobility group protein 1.2
WBGene00001973	-0.155539	-2.39865	0.355928	-0.00641333	0.182748	0.0848222	0.411924	0.197609	0.0357305	-1.12959	-0.0557606	0.266735	0.133454	0.269789	0.0963043	0.082012	0.122481	0.0350856	0.173235	0.0497201	C32F10.5.1	hmg-3	protein_coding	FACT complex subunit ssrp1-B
WBGene00001974	-0.212915	-0.178948	0.824785	-0.162239	0.673496	-0.0720448	0.519548	0.227372	-0.0596452	-0.862739	-0.0567615	0.464454	0.167041	0.539984	0.147309	0.0435417	0.126604	0.0883353	0.223255	0.100122	T20B12.8.1; T20B12.8.2	hmg-4	protein_coding	FACT complex subunit SSRP1-A
WBGene00001975	-0.0908068	-0.263858	0.39875	-0.0171089	0.602837	0.387325	0.543531	0.137003	0.00287727	-0.938478	-0.168308	0.268463	0.154249	0.572611	0.100578	0.180591	0.150691	0.00136328	0.0614164	-0.0235096	F45E4.9.1	hmg-5	protein_coding	HMG
WBGene00001976	0.238706	-0.0805929	1.29209	-0.457749	0.318877	0.0824018	0.366951	0.323541	-0.649132	-0.151407	-0.0496914	0.767358	0.212997	-0.266635	-0.0887765	-0.0279279	-0.0285306	0.00638842	-0.242317	0.0311712	T05A7.4.1; T05A7.4.2	hmg-11	protein_coding	HMG; High mobility group protein I alpha
WBGene00001977	-0.321487	-2.3017	0.491351	-0.0931597	0.399839	-0.639841	0.713431	0.0827215	-0.156642	-0.772051	0.123073	0.346748	0.0833183	0.0306781	0.0887089	-0.0637249	0.0951512	0.0595009	0.266731	0.0167885	Y17G7A.1.1	hmg-12	protein_coding	HMG; High mobility group protein I beta
WBGene00001978	-0.174923	-0.557684	0.654476	-0.17727	0.0148596	0.0182469	0.373213	0.0020002	-0.349147	-0.897634	-0.0522185	0.273285	0.0801141	-0.179892	0.0527901	0.0673807	0.136166	0.0268412	0.136958	0.153283	R13H4.4a.1; R13H4.4b.1; R13H4.4c.1; R13H4.4d.1; R13H4.4e.1; R13H4.4f.1	hmp-1	protein_coding	Alpha-catenin-like protein hmp-1
WBGene00001979	-0.262168	-0.647875	0.753412	-0.348803	0.239218	-0.343422	0.617173	0.168832	-0.340989	-0.55073	-0.0226022	0.326848	0.0971203	-0.132271	0.108785	-0.00433175	-0.021344	-0.0048491	0.284345	0.226657	K05C4.6a.1; K05C4.6a.2; K05C4.6b.1	hmp-2	protein_coding	Beta-catenin-like protein hmp-2
WBGene00001980	-0.0802598	-0.251583	0.885733	-0.356376	0.278764	-0.419411	0.200211	0.0652004	-0.252365	-0.888318	-0.192281	0.468862	0.0335362	0.128939	0.0119156	0.0312415	0.065405	-0.0194438	-0.079629	0.199677	W02B9.1a.1; W02B9.1a.2; W02B9.1a.3; W02B9.1b.1; W02B9.1b.2; W02B9.1c.1; W02B9.1c.2; W02B9.1d.1; W02B9.1d.2; W02B9.1e.1; W02B9.1e.2	hmr-1	protein_coding	Cadherin-related hmr-1
WBGene00001983	-0.154611	-1.27502	0.185662	0.177236	-0.327999	0.301261	0.30974	0.0292801	-0.174115	-1.1984	-0.0760477	-0.126004	-0.0550313	-0.580602	-0.0301415	0.0442059	0.0812849	-0.0373028	0.170054	0.0423646	E04A4.4a.1; E04A4.4b.1; E04A4.4b.2; E04A4.4c.1; E04A4.4c.2	hoe-1	protein_coding	Ribonuclease Z
WBGene00001984	0.0338588	0.586413	-0.564541	0.0320455	-0.269014	0.203669	-2.25588	0.0948785	-0.152937	-0.0687946	-0.223398	0.0383647	-0.08496	-0.736498	-0.0728731	-0.0811698	-0.160264	-0.00113217	-0.334569	-0.0458101	W06B11.4a.1; W06B11.4b.1	hog-1	protein_coding	HOG only (Hedgehog Hog domain alone)
WBGene00001985	-0.174663	-3.34771	0.697452	0.0166377	-0.422461	0.714148	0.364246	0.0705361	0.059905	-1.66389	-0.183165	0.0335164	0.080929	-0.371411	0.03473	0.118607	0.170141	0.00281649	0.213847	0.108314	C18E3.8.1	hop-1	protein_coding	Presenilin hop-1
WBGene00001986	0.0424127	0.606667	-0.530631	0.156656	0.115515	-0.211106	-0.116132	-0.149609	0.396162	0.446294	0.0535313	-0.343677	-0.255414	1.24315	-0.263422	-0.0708896	-0.268559	0.0109856	-0.193242	-0.0528533	F43D2.4a.1; F43D2.4b.1	hot-1	protein_coding	Homolog of Odr-2 (Two); Ly-6-related protein HOT-1
WBGene00001987	0.00362157	0.485434	-0.0254362	0.0301181	0.101823	-0.0377289	-0.208723	-0.110775	-0.18022	-0.0049385	-0.528653	0.286916	-0.193322	-0.0298868	-0.700214	-0.152586	-0.0759366	-0.00917056	-0.100492	-0.0087123	Y39B6A.48a.1; Y39B6A.48b.1	hot-2	protein_coding	Homolog of Odr-2 (Two)
WBGene00001988	0.0112569	0.201662	0.0585641	0.000255998	-1.46301	-0.0303214	-0.0933069	-0.188356	0.0360285	0.139846	-0.270825	0.100913	-0.0484696	1.17504	-0.137492	-0.0254259	-0.0114019	-0.00125912	-0.214626	0.0124201	W02B8.5.1	hot-3	protein_coding	Homolog of Odr-2 (Two)
WBGene00001989	0.00993729	0.393953	-0.0223309	-0.0402442	0.168701	-0.0631874	-0.0738051	-0.639705	0.270019	-0.270505	0.153033	0.111434	0.650336	-0.00505677	0.0271119	-0.0652119	-0.0151944	-0.0166587	-0.718397	-0.159469	T12A2.16a.1; T12A2.16b.1	hot-4	protein_coding	Homolog of Odr-2 (Two)
WBGene00001990	0.0257259	0.531113	-0.576237	-3.76514	-0.231947	0.202448	-0.109714	-1.3533	0.565209	0.291141	1.45203	0.353112	0.0877135	-0.334541	0.442391	-0.00376049	0.0331205	-0.00763911	-0.0917055	-0.0259725	K07A12.6.1	hot-5	protein_coding	Homolog of Odr-2 (Two); Ly-6-related protein HOT-5
WBGene00001991	0.0338836	0.355239	-0.334809	-0.00170999	1.81367	0.205533	-0.156281	-0.17079	0.502114	1.03713	0.907628	-0.112494	-0.0731539	1.65676	-0.100458	-0.0609359	-0.15945	-0.0151956	-0.0130226	0.0570428	C13G3.2.1	hot-6	protein_coding	Homolog of Odr-2 (Two); Ly-6-related protein HOT-6
WBGene00001993	0.021604	1.70679	0.025145	0.48401	0.783012	0.227292	-0.0202663	0.0476081	0.862327	0.885121	-0.910246	-1.49873	-0.651655	0.220076	-0.600762	-0.467761	-0.663566	-0.126138	-0.212525	-0.366092	T21C12.2.1	hpd-1	protein_coding	4-hydroxyphenylpyruvate dioxygenase
WBGene00001994	0.285001	0.4256	0.156787	-0.0725217	0.165845	-0.271268	-0.174273	-0.0463897	-0.142513	0.142916	0.0768505	0.330133	-0.0847778	0.364366	-0.065657	-0.075528	-0.0452656	0.0333899	-0.189447	0.0432112	F20B6.8a.1; F20B6.8b.1; F20B6.8c.1; F20B6.8c.2	hpk-1	protein_coding	Homeodomain-interacting protein kinase 1
WBGene00001995	-0.0367329	0.175113	0.531936	-0.0625894	0.193339	-0.0290281	-0.193651	0.254737	0.465541	0.319552	-0.438086	0.196471	0.10742	0.343734	-0.00997421	-0.0249014	-0.0649052	0.00291692	0.00999279	0.0654893	K08H2.6.1	hpl-1	protein_coding	HP1 Like (Heterochromatin protein); Heterochromatin protein 1 homolog
WBGene00001996	-0.161243	-0.920632	0.437882	-0.115409	0.190111	-0.0815069	0.471708	0.217018	-0.0462503	-0.795751	-0.0495419	0.194735	0.0728997	0.00103806	0.0436685	0.0461056	0.0513752	0.0125822	0.215501	0.0246112	K01G5.2a.1; K01G5.2b.1; K01G5.2c.1	hpl-2	protein_coding	Chromo-domain protein; HP1 Like (Heterochromatin protein)
WBGene00001997	-0.1764	-1.32203	0.31044	-0.0775171	0.0818607	0.0516891	0.476561	0.0179947	0.0350412	-0.796683	-0.011933	0.0743117	0.019908	0.429086	0.043418	0.0060583	0.0608201	0.0140401	0.394868	0.115073	Y39A1A.23a.1; Y39A1A.23b.1; Y39A1A.23b.2	hpr-9	protein_coding	Cell cycle checkpoint protein hpr-9
WBGene00001998	-0.140629	-2.54022	0.336	-0.206086	-0.108992	0.0289972	0.458013	0.130624	-0.0836372	-1.39338	-0.180774	0.370148	0.114112	0.118495	0.114512	0.0437345	0.114406	0.00249864	0.382759	0.233839	F32A11.2.1; F32A11.2.2	hpr-17	protein_coding	Homolog of S. Pombe Rad; Rad17-like protein
WBGene00001999	-0.20969	-0.356151	0.705839	-0.135132	0.0901451	-0.190987	0.272248	0.197609	-0.153325	-0.488417	-0.309015	0.312134	-0.0457327	0.171702	-0.0472339	-0.0270514	0.0528256	-0.0028454	0.0796282	-0.0198565	F42A6.7a.1; F42A6.7a.2; F42A6.7b.1; F42A6.7b.2; F42A6.7b.3; F42A6.7c.1; F42A6.7c.2; F42A6.7c.3; F42A6.7d.1; F42A6.7d.2	hrp-1	protein_coding	Heterogeneous nuclear ribonucleoprotein A1
WBGene00002000	-0.24535	-0.273992	0.549865	-0.172637	-0.125916	-0.488248	0.554228	0.264961	-0.182389	-0.784134	-0.44258	0.0477124	-0.235387	-0.340245	-0.16521	-0.052447	-0.0683591	-0.0583266	0.113316	-0.121028	F58D5.1a.1; F58D5.1a.2; F58D5.1b.1; F58D5.1b.2	hrp-2	protein_coding	HnRNP A1 homolog
WBGene00002001	-0.124686	0.0602926	0.273156	-0.000351576	-0.0608387	-0.0247749	0.974226	0.14885	-0.219892	-0.526175	-0.196746	-0.207106	-0.165663	-0.516339	-0.143199	0.0171062	0.0497172	-0.0600879	0.109789	-0.149322	T11G6.1a.1; T11G6.1b.1; T11G6.1b.2	hars-1	protein_coding	Histidine--tRNA ligase
WBGene00002002	-0.0957278	0.14118	0.266045	-0.0837729	0.607633	0.471581	0.315097	0.193876	-0.259538	0.310269	0.133282	0.391922	0.256854	0.630107	0.252223	0.116093	0.0584422	0.179776	0.273477	0.0750673	K08E7.2.1; K08E7.2.2; K08E7.2.3; K08E7.2.4	hsb-1	protein_coding	Heat Shock factor Binding protein
WBGene00002003	-0.157626	-0.881774	0.666873	-0.0809823	0.274834	0.18492	0.314264	0.19475	0.0510797	-1.04326	-0.11113	0.433891	0.179362	-0.0507198	0.18813	0.115237	0.1208	0.192751	0.212163	0.166469	B0285.5.1	hse-5	protein_coding	D-glucuronyl C5-epimerase
WBGene00002004	-0.18956	-0.771064	0.665176	0.829543	0.130802	-0.132847	0.403041	0.101172	-0.0492309	-0.919943	-0.113253	0.36123	0.168595	0.0436758	0.126513	0.127541	0.179865	0.0303116	0.219211	0.222837	Y53C10A.12.1	hsf-1	protein_coding	Heat Shock Factor; Heat shock transcription factor 1
WBGene00002005	-0.275002	0.615842	0.50593	0.085151	0.0221074	-0.596863	0.669775	0.165156	-0.031065	-0.110237	-0.353234	-0.174368	-0.147671	-0.360668	-0.114916	-0.125881	-0.0586912	-0.0196838	0.0412618	-0.267309	F26D10.3.1; F26D10.3.2	hsp-1	protein_coding	Heat shock 70 kDa protein A
WBGene00002007	-0.141219	0.538414	0.170831	-0.211104	-0.0832543	-0.358329	0.260388	0.285083	-0.110642	0.398919	-0.369004	-0.359662	-0.445009	-0.481722	-0.484707	-0.314359	-0.194286	0.00270371	-0.374379	-0.169368	C15H9.6a.1; C15H9.6a.2; C15H9.6a.3; C15H9.6a.4; C15H9.6a.5; C15H9.6b.1; C15H9.6b.2; C15H9.6b.3	hsp-3	protein_coding	Heat shock 70 kDa protein C
WBGene00002008	-0.280736	1.18272	-0.15715	-0.104176	-0.436881	-0.312446	0.32125	0.0909361	0.258738	-0.28469	-0.0438911	-0.0107437	-0.051838	-0.328448	-0.0238292	-0.0905906	0.0121133	0.16257	-0.0222915	-0.0618143	F43E2.8a.1; F43E2.8a.2; F43E2.8b.1	hsp-4	protein_coding	Endoplasmic reticulum chaperone BiP homolog
WBGene00002010	-0.254608	0.640642	0.0406384	0.0153411	-0.200726	-0.254927	0.526386	0.0351856	-0.329455	-0.330967	0.0945195	-0.330455	-0.137926	-0.287763	-0.144051	-0.0530502	-0.00167605	-0.116871	0.224983	0.0425032	C37H5.8.1	hsp-6	protein_coding	Heat shock 70 kDa protein F, mitochondrial
WBGene00002011	0.936857	1.06156	-0.57782	0.00306761	0.00491256	-1.17163	-0.293119	-0.157042	-0.200227	0.406805	0.217027	-0.323247	-0.802082	-0.362711	-0.902076	-0.819938	-0.742332	-0.187033	-0.245153	-0.148967	C14B9.1.1; C14B9.1.2	hsp-12.2	protein_coding	Heat shock protein Hsp-12.2
WBGene00002012	0.065359	-0.0514168	0.0070477	-0.132971	5.33607	1.19197	0.0985784	-0.756509	0.374929	4.47179	4.56098	3.11253	0.608972	6.45526	0.716742	0.509593	0.598152	-0.00392115	0.413263	0.0733364	F38E11.1.1	hsp-12.3	protein_coding	Heat Shock Protein
WBGene00002016	-0.000247976	4.72122	0.174303	3.96129	0.0281208	0.54673	-0.0661878	0.137049	0.410616	0.060774	0.799562	0.00338483	-0.14132	-0.734224	-0.166732	-0.0216802	-0.0175517	-0.0051103	-0.128937	-0.00327201	Y46H3A.3a.1; Y46H3A.3b.1	hsp-16.2	protein_coding	Heat shock protein Hsp-16.2
WBGene00002019	0.771291	4.08903	0.990391	2.09941	-0.261934	0.0153354	-1.34363	-1.00756	-1.71571	-0.0094088	0.0669532	-0.571627	-0.0500815	-0.427684	-0.0683785	0.00482619	0.0193244	-6.53765e-05	0.0154319	0.0217007	T27E4.3.1	hsp-16.48	protein_coding	Heat shock protein Hsp-16.48/Hsp-16.49
WBGene00002021	0.00840808	1.52895	0.085204	-0.442838	-0.601568	0.502249	-0.336472	0.116976	-0.400517	1.27967	-1.04838	-1.07893	-0.0845774	-0.847174	-0.139773	-0.124465	-0.120321	-0.00313255	-0.933108	-0.117108	F52E1.7a.1; F52E1.7a.2; F52E1.7b.1; F52E1.7b.2	hsp-17	protein_coding	Heat Shock Protein
WBGene00002023	0.235885	0.816047	-0.349388	-0.717003	0.041098	-0.263678	-0.134925	-0.0605279	-0.0889445	1.38643	0.55813	-0.158287	0.148004	0.134559	0.0389538	-0.16883	-0.23416	-0.01852	0.0598412	-0.00708725	C09B8.6a.1; C09B8.6b.1; C09B8.6c.1	hsp-25	protein_coding	Heat Shock Protein
WBGene00002024	-0.0819414	1.01929	0.255839	0.467604	0.0651337	-0.0929862	-0.459286	-0.227653	0.19303	1.56642	-0.476505	-0.398237	0.223802	0.812493	0.238136	0.0101865	0.0200929	0.00518282	0.112896	0.0914564	C14F11.5a.1; C14F11.5b.1	hsp-43	protein_coding	Heat Shock Protein
WBGene00002025	-0.198705	0.45161	0.220288	-0.0515379	-0.448804	-0.894189	0.861796	0.310803	-0.132402	-0.746041	-0.455278	-0.531	-0.433976	-0.728075	-0.354382	-0.166538	-0.118604	-0.16206	0.0231325	-0.334863	Y22D7AL.5a.1; Y22D7AL.5a.2; Y22D7AL.5b.1; Y22D7AL.5b.2; Y22D7AL.5c.1	hsp-60	protein_coding	Chaperonin homolog Hsp-60, mitochondrial
WBGene00002026	0.0616171	3.22715	-0.078152	1.76477	3.76322	0.341897	-2.52192	-1.2146	0.257073	1.36891	3.66646	-0.0426258	0.210764	2.92206	0.0041543	0.0380812	0.0738908	0.0137429	0.171948	0.0861119	C12C8.1.1	hsp-70	protein_coding	Heat Shock Protein
WBGene00002027	-0.186685	-1.0717	0.654828	-0.207417	-0.295007	1.83915	0.370488	0.201593	0.0962538	-1.45367	-0.252362	0.255121	-0.121939	-0.056527	-0.106214	0.0113612	0.0635447	-0.0400791	0.168137	0.0844932	T05F1.6.1	hsr-9	protein_coding	-
WBGene00002028	-0.0477204	-0.677308	0.775238	-0.120547	-0.220434	0.0940735	0.217132	0.117512	-0.0290716	-1.09761	-0.0857296	0.222776	0.0401478	-0.389102	0.0999814	0.101169	0.141962	0.0103024	0.259481	0.221112	F08B4.6.1	hst-1	protein_coding	Bifunctional heparan sulfate N-deacetylase/N-sulfotransferase 1 Heparan sulfate N-deacetylase 1 Heparan sulfate N-sulfotransferase 1
WBGene00002029	-0.0682393	-0.313477	0.729259	-0.190682	-1.26174	0.347104	0.0687122	0.177533	-0.191205	-0.763135	-0.535248	0.308881	0.0987626	-0.658502	0.0303462	0.0570665	0.0324558	0.0327277	0.155889	0.199648	C34F6.4.1	hst-2	protein_coding	Heparan sulfate 2-O-sulfotransferase hst-2
WBGene00002030	0.0140482	0.656174	0.202633	-0.0175946	0.0163116	-0.0526798	-0.04135	-0.00545907	-0.111344	0.251034	0.154433	0.377518	0.341075	-0.0961391	0.103564	-0.0252357	0.0367951	-0.00284958	-0.202505	-0.0306447	F40H3.5.1	hst-3.1	protein_coding	Heparan SulphoTransferase
WBGene00002031	-0.0338249	-0.845427	0.877947	-0.279401	0.200837	0.288127	0.196301	0.314655	-0.185599	-0.577993	-0.430985	0.561904	0.121624	-0.120016	0.0509295	0.0249039	0.0191187	-0.0216963	0.406304	0.355101	Y34B4A.3.1	hst-6	protein_coding	Heparan-sulfate 6-O-sulfotransferase
WBGene00002032	-0.172672	-2.72934	0.0373636	0.011853	0.128105	-0.142551	1.03352	0.0269243	0.0589185	-0.843663	0.0227102	0.190293	0.221284	-0.0226601	0.130277	0.146092	0.1673	0.023857	0.235304	-0.0057771	F41H10.10.1	htp-1	protein_coding	Him-Three Paralog
WBGene00002033	-0.104771	-3.2545	0.11214	0.0711379	0.18761	0.0428537	0.766833	-0.106034	-0.0134	-0.69386	0.121679	0.0789608	0.243674	0.126354	0.193354	0.172185	0.14708	-0.00274826	0.254648	0.0319247	Y73B6BL.2.1	htp-2	protein_coding	Him-Three Paralog
WBGene00002034	-0.197707	-2.87437	0.167425	-0.151264	0.379801	-0.364107	0.804687	0.00574779	-0.203706	-1.06541	0.0496911	0.323837	0.313962	0.0193439	0.257935	0.150436	0.200161	-0.0091697	0.345599	0.201139	F57C9.5.1	htp-3	protein_coding	Him-Three Paralog
WBGene00002035	-0.129732	-0.0519691	0.429895	-0.0250701	-0.363775	0.0235996	0.262324	0.0137612	-0.0103865	0.05249	0.0301175	0.110964	0.0251424	-0.308826	0.0427703	-0.0109568	0.0415231	0.0220761	0.14135	0.138328	F29D10.4.1	hum-1	protein_coding	Heavy chain, Unconventional Myosin
WBGene00002036	-0.184663	-0.322907	0.290068	-0.113373	0.0479002	-0.039187	0.288228	-0.0227652	-0.000656669	-0.786919	0.129192	0.260319	0.0336475	0.240522	0.00451292	-0.022267	-0.000612787	-0.0200743	0.116532	0.0805821	F36D4.3a.1; F36D4.3b.1; F36D4.3c.1; F36D4.3c.2; F36D4.3e.1; F36D4.3f.1; F36D4.3g.1; F36D4.3g.2; F36D4.3h.1; F36D4.3h.2; F36D4.3i.1; F36D4.3j.1; F36D4.3k.1	hum-2	protein_coding	Heavy chain, Unconventional Myosin
WBGene00002037	0.176788	0.877899	0.00996426	-0.150806	-0.26528	-0.259297	-0.355417	0.565489	-0.855522	0.169669	-0.0639983	-0.477824	0.240532	-0.199149	0.100593	-0.00125657	0.0800629	-0.00262175	-0.391536	-0.0570722	F46C3.3a.1; F46C3.3b.1; F46C3.3c.1; F46C3.3d.1; F46C3.3e.1; F46C3.3f.1; F46C3.3g.1; F46C3.3h.1	hum-4	protein_coding	Heavy chain, Unconventional Myosin
WBGene00002038	-0.0225438	0.327965	-0.441028	0.0214299	-0.210285	-0.167795	0.0515798	-0.119372	-0.561886	1.11315	-0.0321247	-0.269884	0.124507	-0.0129626	0.11383	-0.0783901	-0.0660904	-0.00579449	-0.0452314	0.051708	T02C12.1.1; T02C12.1.2	hum-5	protein_coding	Heavy chain, Unconventional Myosin; Myosin IA
WBGene00002039	0.00339547	0.379316	-0.108293	-1.05424	-0.188688	-0.499522	0.178503	-0.243189	-1.1904	-0.280074	0.0654291	-0.10409	-0.592579	-0.402276	-0.585086	-0.151384	-0.0672549	-0.0267198	-1.20391	-0.157223	T10H10.1.1	hum-6	protein_coding	Unconventional myosin heavy chain 6
WBGene00002040	0.102525	0.545974	-0.290914	0.0503993	-0.345698	-0.81063	-0.838225	-0.0867235	0.0983425	0.491444	-0.299206	-0.179466	0.117119	-0.0499975	0.00948918	-0.0114332	0.0191242	-0.00169573	-0.203142	0.0466773	F56A6.2a.1; F56A6.2b.1	hum-7	protein_coding	Heavy chain, Unconventional Myosin
WBGene00002041	-0.0274002	0.130913	-0.688979	0.218654	0.147929	-0.194228	0.116031	-0.140972	-0.296083	0.981356	0.0590963	-0.426512	0.194875	0.191375	0.142472	0.0157659	0.0347311	0.0249381	-0.135824	0.0133399	Y66H1A.6a.1; Y66H1A.6b.1; Y66H1A.6c.1	hum-8	protein_coding	Heavy chain, Unconventional Myosin
WBGene00002042	-0.118235	-1.35043	0.371119	-0.0744852	-0.49636	0.900943	0.404964	0.122119	-0.100148	-0.603362	-0.246047	0.271785	0.165653	-0.200537	0.10646	0.139336	0.152522	0.005624	0.231443	0.0305648	H26D21.1.1	hus-1	protein_coding	Checkpoint protein
WBGene00002043	-0.205023	-0.594548	0.413759	-0.0649779	-0.582469	-0.155765	0.446009	0.0183817	-0.143096	-0.168869	-0.140469	0.250814	-0.268242	-0.338886	-0.165897	-0.0233673	-0.00647533	-0.0683873	-0.118453	-0.196137	C09G4.1a.1; C09G4.1a.2; C09G4.1b.1; C09G4.1c.1	hyl-1	protein_coding	Ceramide synthase hyl-1
WBGene00002044	-0.119495	0.966139	0.0828362	-0.235358	0.026722	-0.114195	-0.0311982	0.213835	0.773917	0.712165	-0.236818	-0.187981	-0.253882	0.211389	-0.30691	-0.125354	-0.140704	0.00362426	-0.0588926	-0.0345959	K02G10.6.1	hyl-2	protein_coding	Ceramide synthase hyl-2
WBGene00002045	-0.182811	0.300306	0.0498847	0.0788228	0.348084	0.202265	0.840218	0.181252	-0.196707	-0.0994958	-0.268332	-0.0432068	-0.137782	-0.0936506	-0.152891	-0.000133572	0.000695872	-0.0805294	0.0155935	-0.27896	C56C10.8.1; C56C10.8.2	icd-1	protein_coding	Transcription factor BTF3 homolog
WBGene00002046	-0.0759481	-0.313901	0.270702	-0.047641	0.239744	0.307932	0.475815	0.037127	-0.182654	-0.829689	-0.153816	0.0160646	-0.0139928	0.109762	0.0357089	0.120816	0.155384	-0.0334152	-0.0312661	-0.172585	C01F6.8a.1; C01F6.8b.1	icln-1	protein_coding	ICLN (ICLn) ion channel homolog; ICln1
WBGene00002047	-0.312317	-1.92783	0.820476	-0.196934	0.399373	-0.40092	0.613147	0.109886	-0.0848502	-1.03137	-0.0437918	0.438909	0.148039	0.449823	0.180617	0.0250543	0.132751	0.0319147	0.310477	0.288868	Y39G10AR.13a.1; Y39G10AR.13a.2; Y39G10AR.13b.1	icp-1	protein_coding	InCenP homolog; Incenp-like protein ICP-1
WBGene00002048	1.31194	0.495211	0.0347607	-0.0626802	0.332605	-0.561722	-0.646398	-0.21538	0.089981	0.279543	0.421551	0.365802	-0.0545538	0.411027	-0.261331	-0.415187	-0.456056	-0.0428692	-0.398047	0.00165208	B0244.2.1	ida-1	protein_coding	Receptor-type tyrosine-protein phosphatase-like ida-1
WBGene00002050	0.0747376	0.200578	-1.24419	0.0809618	-0.352627	-1.03522	-0.0330137	-0.638408	0.257162	0.946417	0.180077	-1.18395	-0.26255	-0.254373	-0.214337	-0.0970981	-0.174914	-0.0568303	-0.161191	-0.0855473	F38B2.1a.1; F38B2.1b.1; F38B2.1c.1; F38B2.1c.2; F38B2.1c.3; F38B2.1d.1	ifa-1	protein_coding	Intermediate filament protein ifa-1
WBGene00002051	0.0304933	-2.46075	2.90358	-0.0776387	0.368301	1.18789	-0.0536604	0.366545	-2.14835	-0.21152	0.202656	0.416653	0.215327	-0.862361	0.0862216	0.0415349	0.0217262	0.00158086	-0.0427447	0.190398	F52E10.5.1	ifa-3	protein_coding	Intermediate filament protein ifa-3
WBGene00002052	-0.0824595	-0.777655	-0.257024	-0.870159	-0.122608	0.205789	0.0926551	-0.229758	0.549369	1.44097	-0.224528	-0.1226	0.240095	0.702798	0.204114	0.0604619	0.0232545	0.0243583	-0.146076	-0.0196253	K05B2.3.1	ifa-4	protein_coding	Intermediate filament protein ifa-4
WBGene00002053	0.0633262	0.807382	-0.368689	0.16908	0.0472389	-0.296338	-0.364487	-0.304369	-0.331371	0.819448	-0.29455	-0.691344	-0.106214	-0.171788	-0.0527238	-0.123431	-0.187181	-0.0275189	-0.253534	-0.166259	F10C1.2a.1; F10C1.2a.2; F10C1.2b.1	ifb-1	protein_coding	Intermediate filament protein ifb-1
WBGene00002054	0.0582284	0.416107	-1.46028	-2.17757	-0.553512	-0.663702	0.167793	-0.240021	-1.05471	0.825981	-1.34056	-0.658183	0.0558745	-0.588681	0.00963157	-0.185379	-0.17363	-0.0716151	-0.103457	-0.0208607	F10C1.7a.1; F10C1.7c.1; F10C1.7e.1	ifb-2	protein_coding	Intermediate filament protein ifb-2
WBGene00002055	0.195544	1.03464	-2.49953	-1.86111	0.23485	-1.69592	0.0475037	0.351562	1.44597	0.516764	-0.299861	-0.495697	1.1076	-0.29303	1.44906	0.0715458	0.052003	0.00836255	0.514932	0.0880721	F37B4.2.1	ifc-1	protein_coding	Intermediate filament protein ifc-1
WBGene00002056	0.013379	0.484133	-0.797281	-1.16675	-0.575257	-0.476465	0.1053	0.225045	-0.327583	1.02652	-1.1248	-0.64045	-0.0294864	-0.491709	-0.0363765	-0.221284	-0.320384	-0.0728908	-0.101064	-0.00222967	M6.1a.1; M6.1b.1; M6.1c.1; M6.1d.1	ifc-2	protein_coding	Intermediate filament protein ifc-2
WBGene00002057	0.0354913	-0.116481	-0.995473	-1.66087	-1.04387	-0.433742	0.901434	-0.270684	0.080005	0.319193	-1.03723	-1.05481	-0.221927	-1.3707	-0.217405	0.0044575	-0.0178896	-0.0219763	-0.327022	-0.0666741	R04E5.10a.1; R04E5.10b.1	ifd-1	protein_coding	Intermediate filament protein ifd-1
WBGene00002058	0.0782759	0.111261	0.205045	-2.63718	-0.557288	-0.216714	-0.146792	-0.136356	0.150106	0.559726	-0.559741	0.687796	0.139383	0.0722743	0.372431	0.00105746	0.0909502	0.0227441	-0.812817	-0.44841	F25E2.4.1	ifd-2	protein_coding	Intermediate filament protein ifd-2
WBGene00002059	-0.216791	-0.635208	-0.354264	0.0824844	-0.262295	-0.316442	0.734266	0.0603844	-0.07746	-0.444077	-0.26273	-0.2311	-0.207177	-0.490976	-0.207844	-0.016918	-0.025458	-0.128921	0.092119	-0.237694	F53A2.6a.1; F53A2.6a.2; F53A2.6b.1; F53A2.6b.2	ife-1	protein_coding	Eukaryotic translation initiation factor 4E-1
WBGene00002060	-0.0524063	0.602047	0.127192	-0.00640956	0.272662	-0.0429682	0.0402385	0.0566168	-0.533616	0.450316	-0.317158	-0.224216	-0.0638171	0.0895127	-0.0963623	-0.0535882	-0.0781487	-0.0127635	0.0657334	-0.0605122	R04A9.4.1	ife-2	protein_coding	Eukaryotic translation initiation factor 4E-2
WBGene00002061	-0.242476	-1.43168	0.333245	-0.0133368	-0.426995	-0.0250327	0.98903	0.153274	-0.0522062	-0.885123	-0.185477	0.0262066	-0.0640132	-0.0418227	-0.0603949	-0.00333107	-0.0134523	-0.0788658	0.262278	-0.0327413	B0348.6a.1; B0348.6a.2; B0348.6b.1; B0348.6b.2; B0348.6c.1; B0348.6c.2	ife-3	protein_coding	Eukaryotic translation initiation factor 4E-3
WBGene00002062	0.0167371	-0.0494428	0.325146	0.0905776	0.178387	0.170997	0.172905	0.137475	-0.308679	-0.125578	-0.269776	-0.0633076	-0.0370894	0.0879594	0.0821411	-0.00297402	-0.0886566	0.0249598	-0.246236	-0.127833	C05D9.5.1	ife-4	protein_coding	Eukaryotic translation initiation factor 4E-4
WBGene00002063	-0.0892675	-1.02892	0.126344	0.0221812	-0.53109	-0.034559	-1.04379	0.000985399	2.2057	-1.07675	2.1824	0.0974061	0.0698917	-0.597175	0.101593	0.0688674	-0.015068	0.0185633	0.440014	0.0233353	Y57A10A.30.1; Y57A10A.30.2; Y57A10A.30.3; Y57A10A.30.4	ife-5	protein_coding	Eukaryotic translation initiation factor 4E-5
WBGene00002064	-0.2587	-1.73495	0.140045	0.114187	0.0872312	-0.026283	0.751844	0.229051	-0.0930516	-0.881784	-0.341601	-0.230466	-0.162224	-0.236319	-0.141358	-0.0243179	-0.0549371	-0.0445475	0.263986	-0.200274	T05G5.10a.1; T05G5.10b.1; T05G5.10b.2; T05G5.10c.1; T05G5.10c.2; T05G5.10c.3	iff-1	protein_coding	Eukaryotic translation initiation factor 5A-1
WBGene00002065	0.0379841	1.04862	-0.491948	0.109994	0.493997	-0.737775	-0.0806839	-0.14074	-0.455335	0.644979	0.364564	-0.381428	-0.286738	-0.230929	-0.364465	-0.226441	-0.332341	-0.101911	-0.424349	-0.482549	F54C9.1.1; F54C9.1.2	iff-2	protein_coding	Eukaryotic translation initiation factor 5A-2
WBGene00002066	-0.180315	-0.163168	0.290696	-0.0821396	-0.188836	-0.284488	0.747189	0.060574	-0.213695	-1.07676	-0.166597	-0.0995662	-0.0841176	-0.315575	-0.0744962	0.0280412	0.0749706	-0.0420328	-0.00253529	-0.0544906	M110.4a.1; M110.4b.1; M110.4c.1; M110.4c.2; M110.4c.3; M110.4d.1	ifg-1	protein_coding	Initiation Factor 4G (eIF4G) family
WBGene00002067	0.617705	0.0288531	-1.17746	-4.09811	-1.05472	-1.66417	0.0172196	-0.470103	2.98037	-0.191788	0.240592	-0.403236	-0.632968	-1.55708	-0.652682	-0.249996	-0.0748621	-0.0946749	-0.206738	0.0382618	C43C3.1.1; C43C3.1.2	ifp-1	protein_coding	Intermediate filament protein ifp-1
WBGene00002068	-0.182694	-3.08047	0.341797	-0.166413	-0.615881	-0.010388	0.442494	0.241879	-0.059465	-0.626102	-0.110711	0.219662	0.14887	-0.391229	0.104347	0.10643	0.110809	-0.0184556	0.183324	0.0414114	C27A2.3.1; C27A2.3.2	ify-1	protein_coding	Securin-like protein
WBGene00002069	0.0595352	0.148941	1.25874	0.0576419	-0.523476	-0.356245	-0.598565	-0.378169	-0.153915	1.73336	0.205025	0.541718	-0.211072	-0.433101	-0.262153	-0.0713646	-0.123528	-0.00337745	-0.731293	0.00672465	C04F12.3.1	ikb-1	protein_coding	I Kappa B homolog; IKB-1
WBGene00002070	-0.197069	0.258632	0.0520868	-0.0929859	-0.0982156	0.036946	0.362552	0.157554	-0.101754	-0.2985	-0.326217	-0.276099	-0.158228	-0.373152	-0.112427	-0.0287364	-0.00721119	-0.024634	-0.0241202	-0.158125	K07A1.8.1; K07A1.8.2	ile-1	protein_coding	ERGIC-53-like protein; Intracellular LEctin
WBGene00002071	-0.0456814	0.796862	-0.0672335	0.0328823	-0.364103	0.0444834	0.314378	0.132171	-0.65169	0.0891506	-0.611514	-0.513997	-0.18077	-0.276774	-0.188113	-0.0487877	-0.154211	-0.0143903	-0.138749	-0.123545	T04G9.3.1	ile-2	protein_coding	Intracellular LEctin
WBGene00002072	-0.169765	-2.01945	0.731004	-0.115678	-0.522511	0.577292	0.315907	0.14483	0.145485	-1.07687	-0.0404265	0.474708	0.185791	-0.318673	0.154542	0.0839405	0.161097	0.078946	0.380177	0.241919	T19B10.7.1; T19B10.7.2	ima-1	protein_coding	Importin subunit alpha-1
WBGene00002073	-0.193229	-2.18794	0.851737	-0.161266	-0.201479	-0.237356	0.577904	0.258302	0.0849045	-1.15135	-0.129708	0.150743	0.0612664	-0.57809	0.0739254	0.0277398	0.0049632	-0.0162797	0.387479	0.191393	F26B1.3.1	ima-2	protein_coding	Importin subunit alpha-2
WBGene00002074	-0.228038	0.0114983	0.348018	-0.100967	0.00628292	-0.0766796	0.683611	0.0864035	-0.0540463	-0.61938	-0.215381	-0.151769	-0.13326	-0.175739	-0.115413	0.0126179	0.0266472	-0.0365446	-0.00886935	-0.113731	F32E10.4.1	ima-3	protein_coding	Importin subunit alpha-3
WBGene00002075	-0.118825	-0.340266	0.689113	-0.142004	-0.253515	-0.384982	0.621954	0.222101	0.0485203	-1.25468	-0.508384	0.00158034	-0.204795	-0.161881	-0.184864	-0.0170805	0.00355588	-0.122459	0.0533804	0.019761	F28B3.8.1	imb-1	protein_coding	IMportin Beta family
WBGene00002076	-0.219954	-0.605154	0.557311	-0.11172	-0.097552	-0.119338	0.839264	0.175228	-0.0493984	-1.08162	-0.35314	0.118548	-0.0596432	-0.370767	-0.0515449	0.0441649	0.0569806	-0.0689042	0.280875	0.101288	R06A4.4a.1; R06A4.4b.1; R06A4.4c.1	imb-2	protein_coding	IMportin Beta family
WBGene00002077	-0.217436	-0.730124	0.301982	-0.068454	-0.138652	-0.241528	0.78216	0.0540998	-0.0317809	-1.05598	-0.370961	-0.356118	-0.170484	-0.510404	-0.11298	0.00925899	0.00909205	-0.258237	-0.00703939	-0.149199	C53D5.6.1	imb-3	protein_coding	IMportin Beta family
WBGene00002078	-0.164769	-0.303341	0.576618	-0.187196	-0.110722	-0.134535	0.328529	0.0942917	-0.0588918	-0.942528	-0.00853187	0.279674	-0.091534	-0.0208445	-0.0467417	0.00758104	0.0640569	-0.013031	0.13752	0.0461907	ZK742.1a.1; ZK742.1a.2; ZK742.1a.3; ZK742.1b.1; ZK742.1b.2; ZK742.1b.3	xpo-1	protein_coding	EXPOrtin (Nuclear export receptor)
WBGene00002079	-0.235741	-1.1693	0.686493	-0.0698166	-0.0245443	-0.478142	0.582586	0.160886	0.0780432	-1.13412	-0.207692	0.00512582	-0.0635987	-0.226723	-0.0737528	-0.00773138	-0.00749947	-0.0644678	0.282668	0.105082	Y48G1A.5a.1; Y48G1A.5b.1	xpo-2	protein_coding	EXPOrtin (Nuclear export receptor)
WBGene00002080	-0.189069	-0.520788	0.291625	-0.05312	-0.411334	0.123237	0.359681	0.0996694	0.0115375	-1.03468	-0.14732	-0.126353	-0.161864	-0.495865	-0.111996	0.0410616	0.103593	-0.0548152	0.0580144	-0.0362689	C49H3.10a.1; C49H3.10b.1; C49H3.10c.1	xpo-3	protein_coding	EXPOrtin (Nuclear export receptor)
WBGene00002081	0.0465518	-0.25073	0.48495	-0.173971	-0.196568	-0.0681202	0.0238162	-0.293926	-0.149912	-0.0804281	-0.484931	0.0469627	0.00384241	-0.456344	-0.0599754	0.0023356	0.0829453	0.060846	-0.34786	-0.0204589	F54G8.3.1	ina-1	protein_coding	Integrin alpha ina-1
WBGene00002083	-0.261765	0.115391	0.386244	-0.173059	-0.401334	-0.190783	0.869192	0.382283	-0.10915	-0.559404	-0.424682	-0.40877	-0.337783	-0.699251	-0.308508	-0.0588669	-0.0821087	-0.172629	-0.0943407	-0.356515	F57B9.6a.1; F57B9.6a.2; F57B9.6a.3; F57B9.6b.1; F57B9.6b.2; F57B9.6b.3	inf-1	protein_coding	Eukaryotic initiation factor 4A
WBGene00002084	0.0295485	0.566885	0.103249	-0.0269538	1.07622	0.134654	-0.170679	-0.358345	0.313997	0.261593	0.540685	0.558769	-0.212177	0.211608	-0.109378	-0.0673395	-0.0309717	-0.0029518	-0.210537	-0.0238453	F13B12.5.1	ins-1	protein_coding	INSulin related; Insulin-like peptide
WBGene00002086	0.0117838	0.329316	0.141502	0.105055	0.583932	0.217713	-0.210647	-0.183707	0.104846	0.632469	0.178133	0.187265	-0.39482	0.595603	-0.329845	-0.0611676	-0.0842843	0.000741727	-0.187554	-0.0117776	ZK75.3.1	ins-3	protein_coding	Probable insulin-like peptide beta-type 3
WBGene00002087	0.0317442	0.753073	0.190816	-0.0435276	0.133556	0.0083748	-3.29297	-0.783862	-0.245388	-0.162698	-0.0261999	0.00052497	0.147792	0.0301396	0.109726	-0.0110268	-0.0212238	-0.013197	-0.0497375	0.0977837	ZK75.1.1	ins-4	protein_coding	Probable insulin-like peptide beta-type 1
WBGene00002088	0.022699	1.78373	-0.479549	-0.102212	1.38237	0.274908	0.0256644	0.020941	-0.0749064	-0.215236	0.639517	0.226913	0.658668	0.607992	0.694978	0.476971	0.189575	-0.0342938	0.390512	0.218635	ZK84.3.1	ins-5	protein_coding	Putative insulin-like peptide beta-type 6
WBGene00002093	-0.0160162	-0.122192	0.142606	0.0238322	-0.106729	1.47509	0.331504	0.21546	0.707674	1.87895	2.72925	0.987158	3.47374	2.34879	4.42099	3.41138	3.09287	0.00924652	2.03201	0.23184	T08G5.12.1	ins-10	protein_coding	INSulin related
WBGene00002100	0.0918004	0.358825	-0.509969	-0.0859607	0.536485	-0.455684	-0.317894	-0.475435	-0.122284	0.747563	0.369212	0.303261	0.617041	0.67818	0.346338	0.0129073	-0.0696176	0.0400022	-0.261173	0.0573037	F56F3.6.1; F56F3.6.2; F56F3.6.3	ins-17	protein_coding	Insulin-like peptide 17
WBGene00002101	0.0299171	0.914025	-0.264806	0.012396	0.121657	-0.564124	-0.0299977	-0.064925	0.0181368	0.934313	0.00155081	0.0281581	0.0090329	-0.295161	-0.126278	-0.011589	-0.121008	-0.0202407	-0.212132	-0.03936	T28B8.2.1; T28B8.2.2	ins-18	protein_coding	Ceinsulin-1; INSulin related
WBGene00002110	0.0373841	1.47445	-1.69378	0.230371	2.33074	-0.33369	0.130048	-0.0948278	0.264716	2.5289	1.94763	0.470408	1.44304	1.49328	0.52911	-0.0184345	0.0302794	-0.0392563	0.937131	0.62178	ZC334.11.1	ins-27	protein_coding	INSulin related
WBGene00002111	0.0365151	-0.00391264	-0.424079	-0.0339873	1.47325	-0.354017	-0.157863	-0.503483	0.0405234	0.410121	-0.0497686	0.0287885	0.102452	1.23957	-0.0110734	-0.023701	-0.0367799	-0.00588059	0.235218	0.0976616	ZC334.9.1	ins-28	protein_coding	INSulin related
WBGene00002112	0.0495858	1.31867	-0.920504	-0.0446079	2.1771	-1.87746	0.127486	-0.0210852	1.21745	3.19432	3.4752	0.390771	2.61202	1.87232	2.14072	1.25777	1.5902	-0.00351808	1.40656	1.03011	ZC334.10.1	ins-29	protein_coding	INSulin related
WBGene00002113	0.0318484	1.47719	-0.147221	-0.0591731	2.70275	-0.360097	-0.0448714	-0.0913422	-0.0120891	0.51754	1.62247	0.582005	1.13733	2.30319	0.166659	0.00902234	-0.0392239	-0.00888931	0.694241	0.126603	ZC334.2.1	ins-30	protein_coding	INSulin related
WBGene00002116	0.0626176	2.59245	-2.74821	-0.0494348	1.29132	-0.0559291	-0.133171	0.190187	-0.825956	1.40682	0.455467	-0.0346666	2.54767	1.44594	3.71321	0.139295	1.10409	-0.0143698	1.5995	0.162923	W09C5.4.1	ins-33	protein_coding	INSulin related
WBGene00002118	-0.0169783	2.16569	-1.62201	-0.180251	1.70632	0.0775575	-0.221131	-0.527185	3.80656	2.55127	4.47364	4.72494	2.79706	4.07561	4.21373	0.0278359	0.00903625	-0.0057141	0.324618	-0.0214476	K02E2.4.1	ins-35	protein_coding	INSulin related
WBGene00002120	0.0163957	-2.18876	-1.88295	0.0636534	0.59239	-0.711406	-0.248828	-0.180363	-0.146307	1.1336	0.386634	0.368913	1.12344	1.27453	1.10535	0.197205	0.437638	-0.00323678	1.03068	1.1988	F08G2.6.1	ins-37	protein_coding	INSulin related
WBGene00002123	0.141613	0.620724	-0.910322	0.0607696	0.0861196	-0.944295	-0.197929	-0.21922	0.805093	-0.326256	-0.0751178	-0.55474	-0.322985	0.072712	-0.233745	-0.185419	-0.425346	-0.0304783	-0.821609	-0.186399	C16E9.4a.1; C16E9.4b.1; C16E9.4b.2; C16E9.4c; C16E9.4d; C16E9.4e; C16E9.4f	inx-1	protein_coding	Innexin
WBGene00002124	0.0822549	-4.71947	2.09907	-0.590143	-0.0582766	0.524155	0.262808	0.50407	-0.676018	-2.00916	-0.411156	1.01592	0.187159	-0.388159	0.326139	0.107839	0.306633	0.0809144	0.834814	0.891219	F08G12.10.1; F08G12.10.2	inx-2	protein_coding	Innexin-2
WBGene00002125	-0.0481989	-3.50948	2.15953	-0.546066	-0.227564	0.318499	0.256116	0.709159	-0.688866	-1.98554	-0.670838	1.26994	0.147923	-0.182818	0.143637	0.0379721	0.125215	0.060155	0.723785	0.865633	F22F4.2.1	inx-3	protein_coding	Innexin-3
WBGene00002127	0.278479	1.38781	-0.333165	0.00301819	0.108517	-0.351864	-0.28519	-0.0591073	-0.471915	0.110931	0.181447	-0.353849	-0.123491	-0.195846	-0.0772633	-0.0232409	-0.149535	-0.0727981	-0.156188	-0.0950724	R09F10.4.1	inx-5	protein_coding	Innexin-5
WBGene00002128	0.0710643	0.493217	-0.57416	-0.00693901	0.0374157	-0.254477	-0.167775	-0.155021	0.241083	-1.18721	-0.0715099	-0.153383	-0.2669	0.187723	-0.180118	-0.00635711	-0.0549826	-0.000178877	-1.23569	-0.302184	C36H8.2.1	inx-6	protein_coding	Innexin-6
WBGene00002129	-0.0534523	-0.702697	0.0948912	-0.159674	0.0289608	-0.0118946	0.270538	-0.152128	0.0162589	0.138447	0.366794	0.320222	0.27261	0.46492	0.347163	0.175639	0.156866	0.0139982	0.0380683	0.202302	K02B2.4a.1; K02B2.4b.1	inx-7	protein_coding	Innexin-7
WBGene00002130	0.0471151	-5.48564	0.386933	-0.0326404	-0.810062	0.35005	0.0409067	0.285145	0.318164	-0.372359	-0.449487	-0.310092	-0.130445	-0.365761	-0.00434921	-0.0858907	0.0159451	0.0694037	0.216984	0.054208	ZK792.2.1; ZK792.2.2; ZK792.2.3	inx-8	protein_coding	Innexin-8
[truncated: 11,662 more rows]
