# Supplementary material for: Combinatorial transcriptomic and genetic dissection of insulin/IGF‐1 signaling‐regulated longevity in Caenorhabditis elegans
Source: Aging Cell. 2024 Mar 26;23(7):e14151. doi: 10.1111/acel.14151 (PMC11258480; doi:10.1111/acel.14151)
Supplement: Supplementary file 7 — Appendix S3. [file ACEL-23-e14151-s002.xlsx]

## Sheet: MDS
Appendix S3. Relative Euclidian distances after regularized log transformation of multidimensional scaling plot and Pearson’s correlation coefficients at the transcriptome levels of Figure 2. Colors represent the relative Euclidian distances ranging from −10 (blue) to +10 (red) and Pearson’s correlation coefficients ranging from −1 (blue) to +1 (red).
	Control rep 1 (Riedel et al., 2013)	Control rep 2 (Riedel et al., 2013)	daf-16(mgDf47) rep 1 (Riedel et al., 2013)	daf-16(mgDf47) rep 2 (Riedel et al., 2013)	swsn-1(-) rep 1 (Riedel et al., 2013)	swsn-1(-) rep 2 (Riedel et al., 2013)	Control (Heimbucher et al., 2015)	daf-16(mu86) (Heimbucher et al., 2015)	math-33(-) (Heimbucher et al., 2015)	Control rep 1 (Seo et al., 2015)	Control rep 2 (Seo et al., 2015)	hel-1(-) rep 1 (Seo et al., 2015)	hel-1(-) rep 2 (Seo et al., 2015)	Control rep 1 (Chen et al., 2015)	Control rep 2 (Chen et al., 2015)	Control rep 3 (Chen et al., 2015)	daf-16(mu86) rep 1 (Chen et al., 2015)	daf-16(mu86) rep 2 (Chen et al., 2015)	daf-16(mu86) rep 3 (Chen et al., 2015)	daf-16(mg54) rep 1 (Chen et al., 2015)	daf-16(mg54) rep 2 (Chen et al., 2015)	daf-16(mg54) rep 3 (Chen et al., 2015)	daf-16(tm5030) rep 1 (Chen et al., 2015)	daf-16(tm5030) rep 2 (Chen et al., 2015)	daf-16(tm5030) rep 3 (Chen et al., 2015)	daf-16(tm5032) rep 1 (Chen et al., 2015)	daf-16(tm5032) rep 2 (Chen et al., 2015)	daf-16(tm5032) rep 3 (Chen et al., 2015)	daf-16(tm6659) rep 1 (Chen et al., 2015)	daf-16(tm6659) rep 2 (Chen et al., 2015)	daf-16(tm6659) rep 3 (Chen et al., 2015)	Control rep 1 (Kumar et al., 2015)	Control rep 2 (Kumar et al., 2015)	daf-16(mgDf50) rep 1 (Kumar et al., 2015)	daf-16(mgDf50) rep 2 (Kumar et al., 2015)	Control rep 1 (Piazzesi et al., 2016)	Control rep 2 (Piazzesi et al., 2016)	Control rep 3 (Piazzesi et al., 2016)	Control rep 4 (Piazzesi et al., 2016)	Control rep 5 (Piazzesi et al., 2016)	his-72(-); his-71(-) rep 1 (Piazzesi et al., 2016)	his-72(-); his-71(-) rep 2 (Piazzesi et al., 2016)	his-72(-); his-71(-) rep 3 (Piazzesi et al., 2016)	his-72(-); his-71(-) rep 4 (Piazzesi et al., 2016)	his-72(-); his-71(-) rep 5 (Piazzesi et al., 2016)	Control rep 1 (Son et al., 2017)	Control rep 2 (Son et al., 2017)	smg-2(-) rep 1 (Son et al., 2017)	smg-2(-) rep 2 (Son et al., 2017)
Control rep 1 (Riedel et al., 2013)	NA	-1.98302	5.49906	5.86618	1.69942	2.11467	-1.17436	1.64235	0.142884	-1.07242	-1.20385	-0.402805	-0.0847021	-1.34585	-1.21418	-0.941126	1.61242	1.67985	1.31791	1.43034	1.9027	1.21112	-0.126077	0.177362	-0.0705972	-0.115273	0.216246	-0.0513696	-0.799881	-0.473102	-0.461966	-1.10881	-1.16474	2.07531	2.09568	-1.15136	-1.16312	-0.70214	-1.03099	-1.19926	3.46228	3.553	3.72249	3.66253	3.83206	0.0434304	-1.53602	-1.64588	-1.85588
Control rep 2 (Riedel et al., 2013)	-1.98302	NA	8.00111	7.31255	4.6641	3.57612	-1.56638	1.65364	0.663041	-1.64374	-1.65411	-1.37921	-1.48962	-1.39869	-1.74079	-1.70773	1.85712	1.78746	1.60882	1.73009	2.13176	1.43682	0.431041	0.209059	-0.0940436	0.358918	0.0117478	0.0065432	-0.98149	-0.955365	-1.24075	-1.58045	-1.62921	1.70537	1.95963	-1.09105	-1.27026	-1.70587	-1.94662	-1.42353	3.25386	3.27326	3.37851	3.40716	3.51882	-1.25803	-1.59122	-0.355364	-0.784917
daf-16(mgDf47) rep 1 (Riedel et al., 2013)	5.49906	8.00111	NA	-17.9292	-10.9429	-10.4116	1.84341	-3.98117	0.745024	1.8978	2.13661	-0.396729	-0.969382	2.34582	1.89624	1.63473	-4.70523	-4.36595	-4.18888	-4.32599	-4.59359	-4.35555	-1.11302	-1.85259	-0.941778	-1.01536	-1.95334	-0.809799	1.59794	1.52163	0.844083	2.07804	1.82068	-3.97076	-4.34289	2.6869	2.49191	-0.730147	-0.291572	2.99693	6.49964	6.36495	5.97993	6.23165	5.95902	-0.20049	4.29653	5.79878	6.57296
daf-16(mgDf47) rep 2 (Riedel et al., 2013)	5.86618	7.31255	-17.9292	NA	-9.64538	-9.76569	2.18935	-4.10155	-0.050096	2.10289	2.3835	0.226973	-0.713713	2.65973	2.15465	1.63003	-4.52647	-3.9501	-4.18084	-4.23234	-3.89537	-4.1893	-0.875397	-1.79741	-0.790104	-0.896911	-1.97881	-0.743287	1.65344	1.37068	0.658954	2.17883	2.18586	-3.42554	-3.44591	2.50562	2.20268	0.100429	0.223784	2.8042	5.91839	5.83552	5.59298	5.82201	5.6401	0.193124	3.77339	4.84889	5.1678
swsn-1(-) rep 1 (Riedel et al., 2013)	1.69942	4.6641	-10.9429	-9.64538	NA	-21.4009	0.378672	1.35798	0.869981	0.294776	0.408346	-0.529142	-1.20376	0.395505	0.0174697	0.421882	1.10939	2.20659	1.2058	1.13269	2.95162	0.885234	1.04566	0.823039	1.36062	1.30847	0.769176	1.54883	0.72464	1.20486	0.634552	0.407222	0.242536	3.74047	4.20214	1.35451	1.00079	-0.951445	-1.38443	1.45422	8.98317	9.09697	9.24922	9.3159	9.57985	-1.01296	0.614328	0.468598	0.843578
swsn-1(-) rep 2 (Riedel et al., 2013)	2.11467	3.57612	-10.4116	-9.76569	-21.4009	NA	0.0536355	1.7987	0.968209	0.105466	0.19432	-1.04952	-1.59542	0.530655	-0.274858	0.170864	1.38753	2.3173	1.71755	1.58452	3.21262	1.37616	1.48726	1.10782	1.66262	1.70514	0.974305	1.85222	0.709161	0.890072	0.260715	0.239274	0.0171238	4.12224	4.43328	1.70023	1.41528	-1.56536	-1.89723	1.61786	9.34176	9.4337	9.67569	9.66809	10.0291	-1.12364	0.176518	0.626531	0.935728
Control (Heimbucher et al., 2015)	-1.17436	-1.56638	1.84341	2.18935	0.378672	0.0536355	NA	3.08001	1.57679	-1.35033	-1.3399	-0.960694	-1.04108	-0.892188	-0.695325	-0.655119	0.926034	0.881035	0.783635	0.929786	0.933608	0.816098	0.0849031	0.0782222	-0.0974924	-0.00680385	-0.0900535	-0.118413	-0.819073	-0.796914	-0.552281	-1.27109	-1.2524	2.06883	1.83003	-1.08036	-1.00735	-0.885075	-1.15421	-1.24916	5.05108	5.01728	4.97523	5.04197	5.14478	-2.01208	-0.627861	-0.275831	0.0590379
daf-16(mu86) (Heimbucher et al., 2015)	1.64235	1.65364	-3.98117	-4.10155	1.35798	1.7987	3.08001	NA	-2.27639	1.69949	1.86806	0.0151675	-0.480932	1.83527	1.2507	1.1946	-5.41052	-5.03637	-4.91494	-4.83947	-4.94128	-4.58652	-1.77064	-2.20096	-1.10979	-1.63749	-2.1077	-1.36962	1.01268	0.920198	0.523788	1.93827	1.55622	-4.48315	-4.66098	1.78453	1.55667	0.931269	1.16186	2.31894	1.58083	1.5766	1.57426	1.53947	1.44049	0.590257	1.81172	4.28863	3.46315
math-33(-) (Heimbucher et al., 2015)	0.142884	0.663041	0.745024	-0.050096	0.869981	0.968209	1.57679	-2.27639	NA	1.28011	1.2013	1.64104	2.08903	1.24959	0.933538	0.989786	-2.84919	-2.87607	-2.18893	-2.42168	-2.89739	-1.87201	-0.457399	0.00909134	0.170489	-0.209296	0.494777	-0.0381558	0.695861	0.823465	0.743821	1.29582	1.21601	-2.08965	-2.19179	0.847686	0.949755	0.147391	0.416468	1.08457	-2.75481	-2.58792	-2.38775	-2.51965	-2.50351	3.33017	0.317913	0.86222	0.0978913
Control rep 1 (Seo et al., 2015)	-1.07242	-1.64374	1.8978	2.10289	0.294776	0.105466	-1.35033	1.69949	1.28011	NA	-1.40915	-1.26792	-1.76555	-1.42536	-1.41558	-1.22893	1.89092	1.74905	1.61125	1.68076	1.78465	1.4736	0.187026	0.292048	-0.0872233	0.161821	0.0737979	0.0798774	-0.899511	-0.718799	-0.753792	-1.37341	-1.37863	1.60787	1.53851	-0.780489	-0.941624	-1.04355	-1.35839	-0.996545	4.44263	4.36319	4.30748	4.39767	4.43473	-2.05146	-0.311481	-0.197666	0.0939487
Control rep 2 (Seo et al., 2015)	-1.20385	-1.65411	2.13661	2.3835	0.408346	0.19432	-1.3399	1.86806	1.2013	-1.40915	NA	-1.21649	-0.96025	-1.37572	-1.32518	-1.20814	1.9825	1.86049	1.71867	1.7708	1.89602	1.5721	0.283747	0.274061	-0.0583691	0.197053	0.15032	0.0618409	-0.917742	-0.768913	-0.783585	-1.33084	-1.35858	1.72245	1.69161	-0.84099	-0.970337	-0.912227	-1.18622	-1.03901	4.11851	4.07122	4.05564	4.11467	4.16935	-1.68187	-0.61847	-0.313789	-0.155874
hel-1(-) rep 1 (Seo et al., 2015)	-0.402805	-1.37921	-0.396729	0.226973	-0.529142	-1.04952	-0.960694	0.0151675	1.64104	-1.26792	-1.21649	NA	-5.05386	-0.938504	-1.64132	-1.30495	0.387611	0.462541	0.588878	0.51843	0.794718	0.443106	0.118634	0.487186	-0.10158	0.447913	-0.0104333	0.422127	-0.238239	0.183807	-0.462941	-1.27491	-1.21809	-0.384733	-0.164799	-0.484148	-0.668246	-2.2206	-2.3227	-0.597529	6.5946	6.50763	6.23876	6.51781	6.44868	-3.49971	1.11922	2.78858	2.94671
hel-1(-) rep 2 (Seo et al., 2015)	-0.0847021	-1.48962	-0.969382	-0.713713	-1.20376	-1.59542	-1.04108	-0.480932	2.08903	-1.76555	-0.96025	-5.05386	NA	-1.18732	-1.82726	-1.46056	0.171524	0.0649799	0.423831	0.335616	0.470029	0.23455	0.0159536	0.632819	-0.0229191	0.440867	-0.0719208	0.469089	-0.271344	0.183369	-0.490644	-1.40698	-1.36231	-0.693111	-0.852878	-0.550665	-0.915367	-2.39198	-2.69513	-0.694744	7.65138	7.42351	7.09832	7.40506	7.2729	-4.03043	1.9468	2.81511	3.35511
Control rep 1 (Chen et al., 2015)	-1.34585	-1.39869	2.34582	2.65973	0.395505	0.530655	-0.892188	1.83527	1.24959	-1.42536	-1.37572	-0.938504	-1.18732	NA	-0.983691	-0.288337	2.56011	2.48841	2.50655	2.46046	2.48048	2.33266	-0.0749888	0.702708	0.115561	-0.0227503	0.40003	0.0993276	-1.31824	-0.729403	-0.0566346	-1.35121	-1.36556	2.00985	2.01736	-1.13404	-1.28915	-0.815875	-1.26114	-1.23604	3.44472	3.3738	3.31129	3.41567	3.43337	-2.17409	-0.661946	-1.13033	-0.605582
Control rep 2 (Chen et al., 2015)	-1.21418	-1.74079	1.89624	2.15465	0.0174697	-0.274858	-0.695325	1.2507	0.933538	-1.41558	-1.32518	-1.64132	-1.82726	-0.983691	NA	-0.794999	2.27823	2.28333	1.68958	1.94997	2.49902	1.59934	0.656009	0.846852	0.223698	0.669044	0.680308	0.507076	-0.723782	-0.601376	-0.591226	-1.28085	-1.29904	1.64915	1.78898	-0.682489	-0.981539	-1.35069	-1.60919	-0.889067	4.26157	4.24397	4.27673	4.34244	4.37996	-1.99787	-0.600831	0.0875807	-0.0955303
Control rep 3 (Chen et al., 2015)	-0.941126	-1.70773	1.63473	1.63003	0.421882	0.170864	-0.655119	1.1946	0.989786	-1.22893	-1.20814	-1.30495	-1.46056	-0.288337	-0.794999	NA	2.13863	1.88309	1.89163	1.94	1.64396	1.5303	0.8056	0.070716	0.116757	0.634747	-0.0434577	0.242744	-0.284107	-0.494902	-1.15901	-1.14263	-1.2045	0.941101	0.860954	-0.61925	-0.839876	-1.25323	-1.37322	-0.719298	3.26311	3.18386	3.13077	3.20166	3.20366	-1.93753	-0.588473	0.310701	0.277585
daf-16(mu86) rep 1 (Chen et al., 2015)	1.61242	1.85712	-4.70523	-4.52647	1.10939	1.38753	0.926034	-5.41052	-2.84919	1.89092	1.9825	0.387611	0.171524	2.56011	2.27823	2.13863	NA	-6.03866	-5.73411	-5.91161	-5.69081	-5.45496	-1.9789	-2.39831	-1.06925	-1.89127	-2.21472	-1.40861	1.29528	1.29854	1.06133	2.04068	1.72202	-4.6335	-4.81227	1.65045	1.69943	1.14971	1.4814	2.14684	2.72763	2.72027	2.72377	2.69695	2.66156	0.681858	1.73811	4.30185	3.46001
daf-16(mu86) rep 2 (Chen et al., 2015)	1.67985	1.78746	-4.36595	-3.9501	2.20659	2.3173	0.881035	-5.03637	-2.87607	1.74905	1.86049	0.462541	0.0649799	2.48841	2.28333	1.88309	-6.03866	NA	-5.01446	-5.44297	-6.69477	-4.77022	-1.66874	-1.98921	-0.839192	-1.73777	-1.90303	-1.52903	1.51878	1.37068	1.06647	1.91716	1.60303	-5.20442	-5.78721	1.39429	1.45434	1.25432	1.52478	1.93233	1.13378	1.09283	1.12113	1.03294	0.913498	0.925782	1.41992	4.18556	3.20609
daf-16(mu86) rep 3 (Chen et al., 2015)	1.31791	1.60882	-4.18888	-4.18084	1.2058	1.71755	0.783635	-4.91494	-2.18893	1.61125	1.71867	0.588878	0.423831	2.50655	1.68958	1.89163	-5.73411	-5.01446	NA	-5.45647	-5.2105	-5.52849	-1.79271	-3.07089	-1.39309	-1.82524	-3.03195	-1.53998	1.139	0.63857	0.646874	1.70217	1.51181	-3.42451	-3.57447	1.3167	1.41873	1.496	1.82685	1.65927	3.65242	3.69678	3.66772	3.66135	3.70751	0.446216	1.64408	3.76733	3.15086
daf-16(mg54) rep 1 (Chen et al., 2015)	1.43034	1.73009	-4.32599	-4.23234	1.13269	1.58452	0.929786	-4.83947	-2.42168	1.68076	1.7708	0.51843	0.335616	2.46046	1.94997	1.94	-5.91161	-5.44297	-5.45647	NA	-5.44639	-5.4989	-1.92259	-2.60154	-1.01547	-1.96099	-2.25662	-1.49011	1.13887	0.908286	0.838854	1.83747	1.54905	-4.08508	-4.09302	1.37855	1.39034	1.36071	1.73464	1.9109	3.25681	3.3136	3.33337	3.28627	3.34634	0.476378	1.62463	4.13873	3.32145
daf-16(mg54) rep 2 (Chen et al., 2015)	1.9027	2.13176	-4.59359	-3.89537	2.95162	3.21262	0.933608	-4.94128	-2.89739	1.78465	1.89602	0.794718	0.470029	2.48048	2.49902	1.64396	-5.69081	-6.69477	-5.2105	-5.44639	NA	-5.00581	-1.56688	-1.76608	-1.11493	-1.77064	-1.61006	-1.70325	1.57578	1.17425	0.837309	1.95282	1.64904	-5.61526	-6.12541	1.42658	1.52632	1.01016	1.44691	1.96296	0.303359	0.274353	0.323014	0.182981	0.070934	1.42919	1.02768	4.65759	3.4744
daf-16(mg54) rep 3 (Chen et al., 2015)	1.21112	1.43682	-4.35555	-4.1893	0.885234	1.37616	0.816098	-4.58652	-1.87201	1.4736	1.5721	0.443106	0.23455	2.33266	1.59934	1.5303	-5.45496	-4.77022	-5.52849	-5.4989	-5.00581	NA	-1.93883	-3.09731	-1.56836	-2.01785	-2.98837	-1.75274	1.02028	0.457512	0.546289	1.56746	1.32148	-3.151	-3.24364	1.22	1.31864	1.34443	1.57527	1.63062	4.22902	4.30898	4.21426	4.20563	4.24897	0.149776	1.62609	3.64811	3.19572
daf-16(tm5030) rep 1 (Chen et al., 2015)	-0.126077	0.431041	-1.11302	-0.875397	1.04566	1.48726	0.0849031	-1.77064	-0.457399	0.187026	0.283747	0.118634	0.0159536	-0.0749888	0.656009	0.8056	-1.9789	-1.66874	-1.79271	-1.92259	-1.56688	-1.93883	NA	-1.41397	-1.54759	-1.96467	-1.24954	-1.78696	-0.086206	0.220294	0.695579	0.224336	0.222755	-0.792631	-0.778737	0.131665	0.0333812	0.703614	0.568618	0.428379	3.48407	3.45476	3.38597	3.45166	3.44702	-0.767406	0.559341	1.38554	1.31248
daf-16(tm5030) rep 2 (Chen et al., 2015)	0.177362	0.209059	-1.85259	-1.79741	0.823039	1.10782	0.0782222	-2.20096	0.00909134	0.292048	0.274061	0.487186	0.632819	0.702708	0.846852	0.070716	-2.39831	-1.98921	-3.07089	-2.60154	-1.76608	-3.09731	-1.41397	NA	-1.97527	-1.54908	-1.66124	-1.96465	0.0426615	-0.351967	-0.541573	0.30492	0.234579	-1.29157	-1.24937	0.173582	0.154553	0.671996	0.707592	0.410558	5.1425	5.20205	5.03584	5.1325	5.23466	-0.922955	0.860316	1.84649	1.95234
daf-16(tm5030) rep 3 (Chen et al., 2015)	-0.0705972	-0.0940436	-0.941778	-0.790104	1.36062	1.66262	-0.0974924	-1.10979	0.170489	-0.0872233	-0.0583691	-0.10158	-0.0229191	0.115561	0.223698	0.116757	-1.06925	-0.839192	-1.39309	-1.01547	-1.11493	-1.56836	-1.54759	-1.97527	NA	-1.54085	-2.11124	-2.06543	-0.0159145	-0.421698	-0.0463892	-0.120553	-0.00814524	-0.0991297	-0.280237	-0.0625543	-0.104677	0.443947	0.220661	0.067088	4.34117	4.31395	4.19561	4.27254	4.30876	-1.20664	0.540026	1.43472	1.72436
daf-16(tm5032) rep 1 (Chen et al., 2015)	-0.115273	0.358918	-1.01536	-0.896911	1.30847	1.70514	-0.00680385	-1.63749	-0.209296	0.161821	0.197053	0.447913	0.440867	-0.0227503	0.669044	0.634747	-1.89127	-1.73777	-1.82524	-1.96099	-1.77064	-2.01785	-1.96467	-1.54908	-1.54085	NA	-1.34018	-2.01491	-0.17213	0.0170668	0.352667	0.217065	0.153229	-0.879168	-0.935708	-0.10236	-0.188557	1.06765	0.863455	0.277881	3.65763	3.66422	3.59647	3.62387	3.61941	-0.743963	0.441953	1.28609	1.22305
daf-16(tm5032) rep 2 (Chen et al., 2015)	0.216246	0.0117478	-1.95334	-1.97881	0.769176	0.974305	-0.0900535	-2.1077	0.494777	0.0737979	0.15032	-0.0104333	-0.0719208	0.40003	0.680308	-0.0434577	-2.21472	-1.90303	-3.03195	-2.25662	-1.61006	-2.98837	-1.24954	-1.66124	-2.11124	-1.34018	NA	-2.05921	-0.0026777	-0.26396	-0.506743	0.160602	0.072848	-0.783366	-0.964439	0.0496009	0.0272425	0.5739	0.401766	0.236478	5.53327	5.49787	5.31648	5.41908	5.45104	-1.18292	1.08422	1.95677	2.24346
daf-16(tm5032) rep 3 (Chen et al., 2015)	-0.0513696	0.0065432	-0.809799	-0.743287	1.54883	1.85222	-0.118413	-1.36962	-0.0381558	0.0798774	0.0618409	0.422127	0.469089	0.0993276	0.507076	0.242744	-1.40861	-1.52903	-1.53998	-1.49011	-1.70325	-1.75274	-1.78696	-1.96465	-2.06543	-2.01491	-2.05921	NA	-0.145565	-0.361623	-0.036277	0.125227	0.0119004	-0.686919	-0.915804	-0.285713	-0.32672	1.2874	0.999327	0.0524805	3.94981	4.00087	3.85969	3.88791	3.93477	-0.839353	0.478473	1.22978	1.41371
daf-16(tm6659) rep 1 (Chen et al., 2015)	-0.799881	-0.98149	1.59794	1.65344	0.72464	0.709161	-0.819073	1.01268	0.695861	-0.899511	-0.917742	-0.238239	-0.271344	-1.31824	-0.723782	-0.284107	1.29528	1.51878	1.139	1.13887	1.57578	1.02028	-0.086206	0.0426615	-0.0159145	-0.17213	-0.0026777	-0.145565	NA	-2.02008	-1.12666	-0.894888	-0.849623	1.45836	1.62519	-1.09398	-1.08325	0.29183	0.10128	-1.1059	3.93036	3.90884	3.86626	3.94519	4.07351	-1.47804	-0.505644	-0.523417	-0.105623
daf-16(tm6659) rep 2 (Chen et al., 2015)	-0.473102	-0.955365	1.52163	1.37068	1.20486	0.890072	-0.796914	0.920198	0.823465	-0.718799	-0.768913	0.183807	0.183369	-0.729403	-0.601376	-0.494902	1.29854	1.37068	0.63857	0.908286	1.17425	0.457512	0.220294	-0.351967	-0.421698	0.0170668	-0.26396	-0.361623	-2.02008	NA	-1.80975	-0.730807	-0.648241	1.50992	1.55641	-1.15488	-1.03127	0.657339	0.596325	-1.23578	3.35749	3.42698	3.28217	3.3438	3.44942	-1.0606	-0.622302	-0.385242	-0.00727788
daf-16(tm6659) rep 3 (Chen et al., 2015)	-0.461966	-1.24075	0.844083	0.658954	0.634552	0.260715	-0.552281	0.523788	0.743821	-0.753792	-0.783585	-0.462941	-0.490644	-0.0566346	-0.591226	-1.15901	1.06133	1.06647	0.646874	0.838854	0.837309	0.546289	0.695579	-0.541573	-0.0463892	0.352667	-0.506743	-0.036277	-1.12666	-1.80975	NA	-0.728573	-0.768397	0.581287	0.57825	-0.639254	-0.604157	-0.284309	-0.297662	-0.617482	3.63276	3.61669	3.55331	3.58199	3.7007	-1.33165	-0.481376	0.914107	0.739697
Control rep 1 (Kumar et al., 2015)	-1.10881	-1.58045	2.07804	2.17883	0.407222	0.239274	-1.27109	1.93827	1.29582	-1.37341	-1.33084	-1.27491	-1.40698	-1.35121	-1.28085	-1.14263	2.04068	1.91716	1.70217	1.83747	1.95282	1.56746	0.224336	0.30492	-0.120553	0.217065	0.160602	0.125227	-0.894888	-0.730807	-0.728573	NA	-0.519198	2.1391	2.10775	-0.845424	-0.953133	-1.07356	-1.30063	-1.07693	3.65379	3.6039	3.54184	3.62555	3.6696	-1.93517	-0.525528	-0.334365	-0.0471983
Control rep 2 (Kumar et al., 2015)	-1.16474	-1.62921	1.82068	2.18586	0.242536	0.0171238	-1.2524	1.55622	1.21601	-1.37863	-1.35858	-1.21809	-1.36231	-1.36556	-1.29904	-1.2045	1.72202	1.60303	1.51181	1.54905	1.64904	1.32148	0.222755	0.234579	-0.00814524	0.153229	0.072848	0.0119004	-0.849623	-0.648241	-0.768397	-0.519198	NA	1.31777	1.17343	-0.84569	-1.02728	-1.0276	-1.35277	-0.969246	4.76954	4.69726	4.68288	4.77451	4.81841	-1.94369	-0.549959	-0.167445	-0.0379008
daf-16(mgDf50) rep 1 (Kumar et al., 2015)	2.07531	1.70537	-3.97076	-3.42554	3.74047	4.12224	2.06883	-4.48315	-2.08965	1.60787	1.72245	-0.384733	-0.693111	2.00985	1.64915	0.941101	-4.6335	-5.20442	-3.42451	-4.08508	-5.61526	-3.151	-0.792631	-1.29157	-0.0991297	-0.879168	-0.783366	-0.686919	1.45836	1.50992	0.581287	2.1391	1.31777	NA	-11.9613	1.25542	1.27733	0.984057	2.45742	2.00753	-0.0867354	-0.372619	-0.302536	-0.319357	-0.667331	0.211624	1.40355	5.00478	3.60896
daf-16(mgDf50) rep 2 (Kumar et al., 2015)	2.09568	1.95963	-4.34289	-3.44591	4.20214	4.43328	1.83003	-4.66098	-2.19179	1.53851	1.69161	-0.164799	-0.852878	2.01736	1.78898	0.860954	-4.81227	-5.78721	-3.57447	-4.09302	-6.12541	-3.24364	-0.778737	-1.24937	-0.280237	-0.935708	-0.964439	-0.915804	1.62519	1.55641	0.57825	2.10775	1.17343	-11.9613	NA	1.53507	1.51486	0.362414	0.994781	2.10522	-0.561438	-0.844378	-0.789804	-0.836217	-1.22224	0.478223	1.04667	4.5386	3.22867
Control rep 1 (Piazzesi et al., 2016)	-1.15136	-1.09105	2.6869	2.50562	1.35451	1.70023	-1.08036	1.78453	0.847686	-0.780489	-0.84099	-0.484148	-0.550665	-1.13404	-0.682489	-0.61925	1.65045	1.39429	1.3167	1.37855	1.42658	1.22	0.131665	0.173582	-0.0625543	-0.10236	0.0496009	-0.285713	-1.09398	-1.15488	-0.639254	-0.845424	-0.84569	1.25542	1.53507	NA	-3.05152	4.49497	4.28686	-2.49949	2.34813	2.31766	2.24806	2.33908	2.38726	-1.25713	-0.802428	-0.698861	-0.55842
Control rep 2 (Piazzesi et al., 2016)	-1.16312	-1.27026	2.49191	2.20268	1.00079	1.41528	-1.00735	1.55667	0.949755	-0.941624	-0.970337	-0.668246	-0.915367	-1.28915	-0.981539	-0.839876	1.69943	1.45434	1.41873	1.39034	1.52632	1.31864	0.0333812	0.154553	-0.104677	-0.188557	0.0272425	-0.32672	-1.08325	-1.03127	-0.604157	-0.953133	-1.02728	1.27733	1.51486	-3.05152	NA	4.25405	3.75762	-2.02622	3.37051	3.26888	3.27625	3.34499	3.40987	-1.70707	-0.649929	-0.855973	-0.588855
Control rep 3 (Piazzesi et al., 2016)	-0.70214	-1.70587	-0.730147	0.100429	-0.951445	-1.56536	-0.885075	0.931269	0.147391	-1.04355	-0.912227	-2.2206	-2.39198	-0.815875	-1.35069	-1.25323	1.14971	1.25432	1.496	1.36071	1.01016	1.34443	0.703614	0.671996	0.443947	1.06765	0.5739	1.2874	0.29183	0.657339	-0.284309	-1.07356	-1.0276	0.984057	0.362414	4.49497	4.25405	NA	-6.4137	3.03653	2.9269	2.8068	2.84104	2.86344	2.88837	-2.73038	-0.0941233	-0.130869	0.119639
Control rep 4 (Piazzesi et al., 2016)	-1.03099	-1.94662	-0.291572	0.223784	-1.38443	-1.89723	-1.15421	1.16186	0.416468	-1.35839	-1.18622	-2.3227	-2.69513	-1.26114	-1.60919	-1.37322	1.4814	1.52478	1.82685	1.73464	1.44691	1.57527	0.568618	0.707592	0.220661	0.863455	0.401766	0.999327	0.10128	0.596325	-0.297662	-1.30063	-1.35277	2.45742	0.994781	4.28686	3.75762	-6.4137	NA	2.87053	4.17024	4.12931	4.09158	4.14546	4.22738	-3.06277	-0.30847	-0.770301	-0.23366
Control rep 5 (Piazzesi et al., 2016)	-1.19926	-1.42353	2.99693	2.8042	1.45422	1.61786	-1.24916	2.31894	1.08457	-0.996545	-1.03901	-0.597529	-0.694744	-1.23604	-0.889067	-0.719298	2.14684	1.93233	1.65927	1.9109	1.96296	1.63062	0.428379	0.410558	0.067088	0.277881	0.236478	0.0524805	-1.1059	-1.23578	-0.617482	-1.07693	-0.969246	2.00753	2.10522	-2.49949	-2.02622	3.03653	2.87053	NA	1.72714	1.73225	1.69573	1.7544	1.77727	-1.21084	-0.965935	-1.03618	-0.861728
his-72(-); his-71(-) rep 1 (Piazzesi et al., 2016)	3.46228	3.25386	6.49964	5.91839	8.98317	9.34176	5.05108	1.58083	-2.75481	4.44263	4.11851	6.5946	7.65138	3.44472	4.26157	3.26311	2.72763	1.13378	3.65242	3.25681	0.303359	4.22902	3.48407	5.1425	4.34117	3.65763	5.53327	3.94981	3.93036	3.35749	3.63276	3.65379	4.76954	-0.0867354	-0.561438	2.34813	3.37051	2.9269	4.17024	1.72714	NA	-60.0697	-59.6825	-60.5745	-61.5966	11.0075	-1.43657	-4.26046	-4.73617
his-72(-); his-71(-) rep 2 (Piazzesi et al., 2016)	3.553	3.27326	6.36495	5.83552	9.09697	9.4337	5.01728	1.5766	-2.58792	4.36319	4.07122	6.50763	7.42351	3.3738	4.24397	3.18386	2.72027	1.09283	3.69678	3.3136	0.274353	4.30898	3.45476	5.20205	4.31395	3.66422	5.49787	4.00087	3.90884	3.42698	3.61669	3.6039	4.69726	-0.372619	-0.844378	2.31766	3.26888	2.8068	4.12931	1.73225	-60.0697	NA	-59.5376	-60.3868	-61.3769	10.7944	-1.25499	-4.03333	-4.51353
his-72(-); his-71(-) rep 3 (Piazzesi et al., 2016)	3.72249	3.37851	5.97993	5.59298	9.24922	9.67569	4.97523	1.57426	-2.38775	4.30748	4.05564	6.23876	7.09832	3.31129	4.27673	3.13077	2.72377	1.12113	3.66772	3.33337	0.323014	4.21426	3.38597	5.03584	4.19561	3.59647	5.31648	3.85969	3.86626	3.28217	3.55331	3.54184	4.68288	-0.302536	-0.789804	2.24806	3.27625	2.84104	4.09158	1.69573	-59.6825	-59.5376	NA	-60.1077	-61.0942	10.4922	-1.12594	-3.90162	-4.34066
his-72(-); his-71(-) rep 4 (Piazzesi et al., 2016)	3.66253	3.40716	6.23165	5.82201	9.3159	9.66809	5.04197	1.53947	-2.51965	4.39767	4.11467	6.51781	7.40506	3.41567	4.34244	3.20166	2.69695	1.03294	3.66135	3.28627	0.182981	4.20563	3.45166	5.1325	4.27254	3.62387	5.41908	3.88791	3.94519	3.3438	3.58199	3.62555	4.77451	-0.319357	-0.836217	2.33908	3.34499	2.86344	4.14546	1.7544	-60.5745	-60.3868	-60.1077	NA	-61.9928	10.8203	-1.28369	-3.94939	-4.39926
his-72(-); his-71(-) rep 5 (Piazzesi et al., 2016)	3.83206	3.51882	5.95902	5.6401	9.57985	10.0291	5.14478	1.44049	-2.50351	4.43473	4.16935	6.44868	7.2729	3.43337	4.37996	3.20366	2.66156	0.913498	3.70751	3.34634	0.070934	4.24897	3.44702	5.23466	4.30876	3.61941	5.45104	3.93477	4.07351	3.44942	3.7007	3.6696	4.81841	-0.667331	-1.22224	2.38726	3.40987	2.88837	4.22738	1.77727	-61.5966	-61.3769	-61.0942	-61.9928	NA	10.8655	-1.17046	-3.82328	-4.33103
Control rep 1 (Son et al., 2017)	0.0434304	-1.25803	-0.20049	0.193124	-1.01296	-1.12364	-2.01208	0.590257	3.33017	-2.05146	-1.68187	-3.49971	-4.03043	-2.17409	-1.99787	-1.93753	0.681858	0.925782	0.446216	0.476378	1.42919	0.149776	-0.767406	-0.922955	-1.20664	-0.743963	-1.18292	-0.839353	-1.47804	-1.0606	-1.33165	-1.93517	-1.94369	0.211624	0.478223	-1.25713	-1.70707	-2.73038	-3.06277	-1.21084	11.0075	10.7944	10.4922	10.8203	10.8655	NA	2.99195	0.751147	2.47703
Control rep 2 (Son et al., 2017)	-1.53602	-1.59122	4.29653	3.77339	0.614328	0.176518	-0.627861	1.81172	0.317913	-0.311481	-0.61847	1.11922	1.9468	-0.661946	-0.600831	-0.588473	1.73811	1.41992	1.64408	1.62463	1.02768	1.62609	0.559341	0.860316	0.540026	0.441953	1.08422	0.478473	-0.505644	-0.622302	-0.481376	-0.525528	-0.549959	1.40355	1.04667	-0.802428	-0.649929	-0.0941233	-0.30847	-0.965935	-1.43657	-1.25499	-1.12594	-1.28369	-1.17046	2.99195	NA	-0.549021	-0.927425
smg-2(-) rep 1 (Son et al., 2017)	-1.64588	-0.355364	5.79878	4.84889	0.468598	0.626531	-0.275831	4.28863	0.86222	-0.197666	-0.313789	2.78858	2.81511	-1.13033	0.0875807	0.310701	4.30185	4.18556	3.76733	4.13873	4.65759	3.64811	1.38554	1.84649	1.43472	1.28609	1.95677	1.22978	-0.523417	-0.385242	0.914107	-0.334365	-0.167445	5.00478	4.5386	-0.698861	-0.855973	-0.130869	-0.770301	-1.03618	-4.26046	-4.03333	-3.90162	-3.94939	-3.82328	0.751147	-0.549021	NA	-13.8411
smg-2(-) rep 2 (Son et al., 2017)	-1.85588	-0.784917	6.57296	5.1678	0.843578	0.935728	0.0590379	3.46315	0.0978913	0.0939487	-0.155874	2.94671	3.35511	-0.605582	-0.0955303	0.277585	3.46001	3.20609	3.15086	3.32145	3.4744	3.19572	1.31248	1.95234	1.72436	1.22305	2.24346	1.41371	-0.105623	-0.00727788	0.739697	-0.0471983	-0.0379008	3.60896	3.22867	-0.55842	-0.588855	0.119639	-0.23366	-0.861728	-4.73617	-4.51353	-4.34066	-4.39926	-4.33103	2.47703	-0.927425	-13.8411	NA
Control rep 1 (Lin et al., 2018)	0.653125	0.811059	-2.16227	-1.81236	-2.21828	-2.5853	-1.0297	1.81725	1.49711	-0.985207	-0.945317	-0.778386	-0.903486	-0.959247	-0.96221	-0.749904	2.06646	1.82666	1.47826	1.61811	1.53492	1.44511	0.607154	0.371065	0.140133	0.473751	0.322358	0.474493	-0.813505	-0.964305	-0.765725	-0.954183	-0.883396	1.37515	1.31501	0.036168	0.132407	-1.41901	-1.44441	-0.441077	3.66349	3.61873	3.52341	3.56809	3.69819	-2.02169	0.000814319	0.0210377	0.52709
Control rep 2 (Lin et al., 2018)	1.04599	1.01663	-3.11722	-2.65024	-2.90189	-2.7856	-1.50796	0.995922	3.31068	-1.60572	-1.37785	-2.18082	-2.47838	-1.82954	-1.46412	-1.43186	0.957589	0.819458	1.27973	0.997432	0.636145	0.855608	-0.487909	-0.0829998	-0.599629	-0.419522	-0.197217	-0.558174	-0.918654	-0.404933	-0.701345	-1.47582	-1.52446	0.100382	-0.283316	-1.32704	-1.78628	-0.854216	-1.26168	-0.878579	6.82806	6.5203	6.14614	6.46651	6.283	-3.44915	1.7515	0.980893	2.57455
daf-16(mgDf47) rep 1 (Lin et al., 2018)	2.33953	2.76747	-10.5963	-10.819	-4.03976	-4.09799	1.85531	-4.24479	-2.38661	1.85315	2.07725	0.225156	-0.436826	2.74384	1.91038	1.34608	-4.60982	-4.17586	-4.0563	-4.15238	-3.84003	-4.06765	-0.794373	-1.72501	-0.616278	-0.702959	-1.8086	-0.635957	1.9184	1.71617	0.619963	1.96956	1.89919	-3.18471	-3.13578	2.31066	2.04081	0.114088	0.374769	2.45229	3.38026	3.35913	3.39116	3.39912	3.3696	0.330767	2.04111	3.97098	3.22213
daf-16(mgDf47) rep 2 (Lin et al., 2018)	1.77975	2.35489	-10.0672	-10.4597	-4.34183	-4.36514	1.6108	-3.94934	-2.94618	1.55581	1.76267	0.151796	-0.369814	2.29779	1.61194	1.33587	-4.70613	-3.19013	-4.08667	-4.16184	-2.17223	-4.1037	-0.922778	-1.74969	-0.632399	-0.788431	-1.8929	-0.469373	1.67819	1.57819	0.882568	1.6357	1.67517	-1.79337	-1.11685	2.46107	2.12399	-0.317084	-0.0526251	2.46778	5.63766	5.67436	5.81406	5.88462	6.00582	0.365746	1.90905	2.72081	1.91411
hlh-30(-) rep 1 (Lin et al., 2018)	0.270018	1.39057	-1.02615	-1.87221	-1.55043	-1.29301	-0.2388	1.74599	0.403566	0.496924	0.251378	3.12082	3.59655	0.221306	0.685008	0.749976	1.82959	2.16777	-0.430549	0.685218	2.36646	0.4154	1.77664	-0.174655	0.311902	1.14036	-0.273652	0.485764	-1.84504	-2.90487	-1.41364	0.434612	0.341876	2.6494	3.19657	-1.62411	-0.92976	4.25251	4.75757	-2.2566	4.46083	4.69288	4.79431	4.81402	5.27281	1.18251	-1.11964	-3.60051	-4.37771
hlh-30(-) rep 2 (Lin et al., 2018)	-0.0835636	0.708233	-1.28285	-2.16247	-2.77454	-2.61265	-0.0469689	1.6321	0.546913	0.134804	-0.0104831	2.03973	2.36606	-0.178536	-0.34091	0.703315	1.9489	3.60094	-0.109976	0.931682	4.52937	0.696499	1.37286	-0.280144	0.0965448	1.05741	-0.260106	0.596576	-1.85595	-2.28467	-1.10341	0.109431	0.0893041	4.65705	5.95677	-1.62855	-1.083	2.44497	2.7238	-1.75785	8.09301	8.43867	8.52897	8.62708	9.14748	0.721643	-0.458683	-4.32601	-4.24755
Control rep 1 (Son et al., 2018)	-1.00457	-1.75208	1.93831	2.07418	0.00188269	-0.155922	-1.32929	1.86366	1.52251	-1.57172	-1.46583	-1.43696	-1.88886	-1.36713	-1.58795	-1.40243	2.14453	2.15287	1.7783	2.05324	2.23775	1.67164	0.309826	0.295073	-0.182596	0.257856	-0.0605073	-0.0164165	-0.985794	-0.964262	-0.987385	-1.35996	-1.50021	2.57752	1.87342	-0.797849	-1.08915	-1.16998	-1.78236	-1.11253	4.58538	4.51043	4.42922	4.55852	4.59176	-2.43144	-0.359271	-0.73265	-0.196001
Control rep 2 (Son et al., 2018)	-1.00821	-1.55416	1.46973	1.94194	0.286132	-0.0173569	-1.63246	1.38955	1.60797	-1.66362	-1.60653	-1.59951	-1.6761	-1.74974	-1.52123	-1.33812	1.40015	1.13273	1.47768	1.31311	1.02515	1.15345	-0.1139	0.202502	-0.117585	-0.0828465	0.161235	0.0158754	-0.895142	-0.4864	-0.636275	-1.62208	-1.50681	0.580523	0.938997	-0.98625	-1.10759	-1.64041	-1.68679	-0.990236	5.04972	4.91764	4.77773	4.90891	4.87232	-2.96416	0.217795	0.135033	0.726122
Control rep 3 (Son et al., 2018)	-1.21488	-1.47939	2.60687	2.52252	0.538057	0.386027	-1.03111	1.71177	0.747188	-0.961944	-1.07805	-0.434995	-0.084877	-1.12031	-1.05852	-0.945524	1.82001	1.76154	1.45523	1.58622	1.90774	1.41628	0.372262	0.252072	-0.0369988	0.269561	0.212234	0.107716	-0.869454	-0.820798	-0.72745	-1.02093	-1.0365	1.63687	1.78053	-0.81573	-0.793854	-0.399963	-0.547285	-1.0468	3.2823	3.33588	3.45515	3.40646	3.554	-0.0363664	-1.23894	0.158749	-0.109142
pfd-6(-) rep 1 (Son et al., 2018)	-2.01729	-1.36933	5.25556	3.79032	-0.460291	-0.617238	0.196038	0.382476	-1.98537	0.766546	0.177452	3.09557	4.75425	0.218317	0.0168658	0.394866	0.446368	0.46417	0.25835	-0.00598664	0.240858	0.545905	0.542601	0.837039	0.557044	0.504155	1.28735	0.784211	-0.202189	-0.445435	-0.311456	0.369063	0.402885	0.34153	1.19794	-0.876637	-0.23851	1.05682	1.57248	-1.0448	1.42399	1.7353	1.95114	1.85397	2.25439	5.68678	-3.22452	-1.32037	-1.90547
pfd-6(-) rep 2 (Son et al., 2018)	-1.90249	-1.26121	5.07467	4.00231	-0.203089	-0.285499	0.117641	0.900347	-1.50762	0.5786	0.0497449	2.67165	4.24123	-0.0105666	-0.0346874	0.231766	0.865552	0.405291	0.940539	0.60645	-0.0521441	1.01189	0.575773	1.03826	0.762045	0.60794	1.45417	0.863605	-0.0285087	-0.13604	-0.0390371	0.208665	0.286372	0.192798	0.72623	-0.691564	-0.111543	0.27183	0.669905	-0.807026	-0.00142336	0.250501	0.456364	0.281653	0.605688	4.79664	-2.82292	-0.894001	-1.30193
pfd-6(-) rep 3 (Son et al., 2018)	-2.27983	-1.23249	7.85618	5.75692	-0.186824	-0.58824	0.892712	0.774294	-3.9013	1.85557	0.92834	5.67581	8.28932	1.27925	0.914695	1.32912	0.605085	0.0746516	0.402406	-0.0114293	-1.1107	1.03966	1.10263	1.60333	1.35184	1.16108	2.57928	1.58606	0.456887	-0.211297	0.229323	1.17609	1.3986	0.112617	1.52651	-0.565651	0.760138	1.80791	3.00882	-1.02892	-3.95573	-3.70776	-3.46948	-3.62098	-3.0694	9.1201	-5.30454	-4.25459	-5.26991
Control rep 1 (Zullo et al., 2019)	-1.09547	-1.56269	2.37354	2.51816	0.578681	0.458314	-1.30037	1.8944	1.23381	-1.27402	-1.27494	-0.883259	-0.895773	-1.28568	-1.2622	-1.00796	1.97233	1.92464	1.57289	1.74886	1.98013	1.53034	0.254014	0.30317	-0.0660894	0.223528	0.173466	0.0918036	-0.937581	-0.918092	-0.709486	-1.22039	-1.23265	1.92572	1.98153	-0.874248	-0.863047	-0.735473	-0.925861	-1.15971	3.40146	3.43318	3.40397	3.43791	3.51262	-1.3278	-0.724873	-0.395659	-0.23424
Control rep 2 (Zullo et al., 2019)	-1.14808	-1.59546	1.75104	2.02412	-0.133759	-0.364351	-1.33631	1.59606	1.34914	-1.4553	-1.41117	-1.33069	-1.48165	-1.45275	-1.34889	-1.26119	1.70139	1.64311	1.574	1.53572	1.74943	1.3619	0.0961002	0.198412	-0.167638	0.0960578	0.0386692	0.0161017	-0.881264	-0.630801	-0.773076	-1.36732	-1.33398	1.50518	1.52129	-0.794988	-0.949859	-1.1429	-1.4277	-0.919315	4.8056	4.72069	4.70301	4.7736	4.83664	-2.01097	-0.374246	-0.321891	0.00261416
Control rep 3 (Zullo et al., 2019)	-1.04571	-1.67399	1.76295	1.93433	0.463848	0.222562	-1.35711	1.63016	1.27537	-1.5173	-1.47515	-1.42654	-1.60719	-1.44597	-1.45004	-1.3654	1.84708	1.58816	1.71976	1.71435	1.56413	1.47402	0.238955	0.278761	-0.0517786	0.184939	0.118865	0.0148656	-0.801234	-0.599862	-0.782384	-1.38899	-1.44041	1.28711	1.06282	-0.836001	-1.09733	-1.17531	-1.5166	-0.872818	4.49662	4.4086	4.33846	4.43891	4.41916	-2.22749	-0.264335	-0.138473	0.180131
spr-4(-); spr-3(-) rep 1 (Zullo et al., 2019)	-2.40644	-1.99776	5.28312	4.7488	-1.65686	-2.09542	-0.574743	1.79849	-0.705079	-0.371232	-0.6875	0.812944	1.65359	-0.763929	-0.864003	-0.594207	1.64002	1.86777	2.19184	1.69178	2.2855	1.81554	0.232569	1.23913	0.738751	0.416102	1.29335	0.681518	-0.0829095	0.275466	0.0307908	-0.526189	-0.620319	2.28764	2.56697	-0.633018	-0.745411	-0.924925	-1.11841	-0.569163	2.80044	3.00812	3.21059	3.1634	3.41058	2.44075	-2.21158	-3.21957	-3.19141
spr-4(-); spr-3(-) rep 2 (Zullo et al., 2019)	-1.84841	-1.70777	4.73391	4.44353	-1.03327	-1.39739	-0.779029	2.18549	0.107462	-0.672994	-0.826791	0.176636	0.618158	-1.03612	-0.962699	-0.622546	2.13018	2.29994	2.37747	2.12212	2.52653	1.96893	0.340635	1.00811	0.551804	0.468713	1.01608	0.54207	-0.327712	0.0136318	-0.0255015	-0.678271	-0.869991	2.62871	2.83667	-0.850052	-1.03061	-0.695134	-1.00695	-0.725503	2.68838	2.84	3.00099	2.92554	3.14842	0.954963	-1.6451	-2.43248	-2.47211
spr-4(-); spr-3(-) rep 3 (Zullo et al., 2019)	-2.26779	-1.95195	5.37329	4.87438	-1.52534	-1.90555	-0.681156	2.08889	-0.405763	-0.514414	-0.782581	0.625827	1.32384	-0.888225	-0.89341	-0.611109	1.88718	2.12413	2.24155	1.89753	2.46673	1.91186	0.267804	1.19869	0.674868	0.457835	1.19565	0.620104	-0.21243	0.113391	0.017903	-0.604717	-0.763753	2.67518	2.94981	-0.894116	-0.968865	-0.75115	-1.03417	-0.756809	2.97845	3.16498	3.36781	3.33517	3.58605	1.95638	-2.12798	-3.1586	-3.08389
Control rep 1 (Y. Lee et al., 2021)	-1.2032	-1.73395	2.14	2.35317	0.440744	0.260445	-1.35989	1.86029	1.1985	-1.47574	-1.45678	-1.20377	-1.34084	-1.38278	-1.3687	-1.20217	2.01173	1.89946	1.74217	1.81531	1.94602	1.59748	0.214513	0.293004	-0.11958	0.145618	0.0964256	-0.00965815	-0.908687	-0.750702	-0.756258	-1.35478	-1.36787	1.83699	1.77002	-0.906888	-1.0731	-0.879576	-1.20656	-1.08294	4.14046	4.0992	4.07241	4.12961	4.18013	-1.79458	-0.597134	-0.404573	-0.237259
Control rep 2 (Y. Lee et al., 2021)	-1.06112	-1.55883	1.8664	2.12849	0.2625	0.0355946	-1.31335	1.70255	1.29949	-1.46487	-1.42123	-1.2949	-1.42717	-1.3961	-1.36615	-1.21437	1.85056	1.70393	1.58323	1.63672	1.71431	1.44126	0.249945	0.277133	-0.022422	0.223125	0.127667	0.133249	-0.908237	-0.739042	-0.76646	-1.32818	-1.34804	1.48857	1.44751	-0.741837	-0.856658	-1.09705	-1.363	-0.94972	4.37362	4.2952	4.23802	4.34458	4.3822	-1.97561	-0.369686	-0.107218	0.181516
hsf-1 RNAi rep 1 (Y. Lee et al., 2021)	-1.166	-0.525773	3.29937	3.5864	-0.685885	-0.540736	-1.15748	3.13163	2.26969	-1.10897	-1.12852	-0.899085	-1.38622	-1.8013	-0.966175	-0.764808	3.22577	3.04577	2.84265	3.0765	2.72273	2.73732	0.739117	0.990921	0.626472	0.802889	0.919833	0.747096	-1.40838	-0.857845	-0.476671	-1.19165	-1.10384	2.32305	2.30003	-1.2972	-1.38667	-1.53396	-1.88098	-1.34367	2.75711	2.51336	2.32108	2.55919	2.46272	-2.67255	-0.0621369	-1.29142	-0.537295
hsf-1 RNAi rep 2 (Y. Lee et al., 2021)	-1.37858	-0.88295	3.68998	3.92522	-0.316048	-0.107339	-1.29457	3.39142	2.31681	-1.3225	-1.32737	-0.804164	-1.31125	-1.91685	-1.15307	-0.960482	3.60321	3.41842	3.19673	3.42326	3.12902	3.01177	0.667131	0.96978	0.384058	0.697349	0.818218	0.518711	-1.37984	-0.934026	-0.544063	-1.44689	-1.24316	2.8497	2.79835	-1.53284	-1.70905	-1.0535	-1.46775	-1.55566	2.69566	2.46782	2.30875	2.54885	2.47753	-2.80734	-0.229522	-1.71218	-0.941981
Control rep 1 (Park et al., 2021)	-1.366	-1.73497	2.48143	2.51834	0.242844	0.278866	-1.49016	1.92172	1.56483	-1.46184	-1.48565	-1.0934	-1.39078	-1.63914	-1.45217	-1.2648	1.98351	1.90972	1.59215	1.61316	2.19457	1.4419	0.0404047	0.0802146	-0.241975	-0.205874	-0.163432	-0.476318	-1.45735	-1.45794	-0.998664	-1.36757	-1.5881	1.75184	2.21539	-2.68567	-2.76069	1.87504	1.35723	-2.34667	6.12785	6.04933	6.02546	6.19734	6.31091	-2.71102	-0.287928	-1.12778	-0.542657
Control rep 2 (Park et al., 2021)	-1.08679	-1.75224	2.23493	2.25514	0.380157	-0.142629	-1.18519	1.9169	0.970322	-1.34771	-1.26503	-1.23414	-1.2683	-1.2205	-1.28404	-1.27889	2.16756	2.00776	1.99383	1.99066	1.8527	1.77283	0.611713	0.572106	0.170655	0.682307	0.397261	0.643507	-0.608642	-0.350431	-0.734918	-1.27247	-1.22874	1.61813	1.28832	0.178017	0.0444777	-2.21242	-2.31603	-0.292416	1.98098	1.92485	1.94753	1.94918	2.00079	-1.3103	-1.0317	0.0256778	-0.211094
Control rep 3 (Park et al., 2021)	-1.60612	-2.04274	3.42384	3.37959	0.353621	-0.115181	-1.53715	2.75562	1.23998	-1.66713	-1.62013	-1.01748	-1.15707	-1.75721	-1.58931	-1.32523	3.01501	2.74178	2.82475	2.82886	2.52517	2.52849	0.750968	1.04504	0.52974	0.80178	0.857566	0.729012	-0.753777	-0.498285	-0.560101	-1.61516	-1.58064	2.88556	2.54072	-0.320174	-0.497544	-2.13911	-2.53305	-0.769141	1.4841	1.44629	1.49624	1.47848	1.48291	-1.36223	-1.65715	-1.15868	-1.04386
Control rep 4 (Park et al., 2021)	-0.483691	-0.762324	-0.251242	0.237199	0.451381	0.588513	-0.822278	0.172126	1.23482	-0.885335	-0.854978	-1.37901	-1.38724	-0.752815	-0.882015	-0.767431	0.142559	0.36008	-0.0895498	0.147889	0.547307	0.0234007	-0.391121	-0.586694	-0.682371	-0.389949	-0.62388	-0.371741	-0.644666	-0.530742	-0.584323	-0.844183	-0.799381	0.204579	0.0600116	0.00833349	-0.139812	-1.22554	-1.38337	-0.114852	5.70479	5.62913	5.51722	5.62615	5.67695	-2.23376	0.59859	0.891324	1.41271
daf-18(nr2037) rep 1 (Park et al., 2021)	-0.0814699	0.352573	-1.25995	-0.794085	0.933316	1.73448	-0.122695	-1.68753	0.668778	0.0439652	-0.023613	-0.381291	-0.151011	-0.0770508	0.0480722	0.219028	-1.7705	-1.69597	-1.92208	-1.62414	-1.62446	-1.75666	-1.23664	-1.38943	-1.14176	-1.2096	-1.19062	-1.56811	-0.300744	-0.331506	0.293725	0.0677227	-0.0731932	-1.43573	-1.63272	-0.919906	-1.16131	2.64704	2.43995	-0.327812	6.33683	6.19708	6.0744	6.22021	6.19652	-1.32586	0.902817	0.398139	1.19632
daf-18(nr2037) rep 2 (Park et al., 2021)	0.507144	0.929088	-2.56384	-2.8565	0.967125	2.69478	-0.0939495	-2.93245	1.47376	-0.0922214	0.0656425	-0.961926	-1.08209	-0.396936	-0.0242948	0.090593	-2.92995	-2.36602	-3.33763	-2.99834	-2.23354	-3.08989	-1.70608	-2.15218	-1.7589	-1.81374	-2.12154	-1.9591	-0.658217	-0.480383	0.0869174	-0.0564766	-0.0879814	-2.45223	-2.27795	-1.16248	-1.42498	2.72083	2.62791	-0.416172	9.91995	9.72066	9.51567	9.76139	9.84334	-2.15777	2.83851	0.902098	2.02833
daf-18(nr2037) rep 4 (Park et al., 2021)	0.396759	1.14571	-4.0604	-3.79033	-0.271468	0.917715	0.852367	-3.93357	-0.789814	0.546969	0.751005	-1.36897	-1.85585	0.737314	0.389078	0.707565	-4.10139	-3.42402	-3.93307	-4.02156	-3.2671	-3.85652	-2.06052	-2.20228	-1.5535	-2.0181	-2.0799	-1.77749	0.461367	0.669442	0.863308	0.737697	0.501287	-2.04261	-1.75408	0.00632414	-0.208676	2.23127	1.92649	0.971802	11.2155	11.1046	11.0437	11.2305	11.4322	-1.35731	2.14568	1.86372	1.97841
daf-18(yh1) rep 1 (Park et al., 2021)	-0.0377186	-0.345349	-1.16655	-1.08646	-0.27393	-0.490489	-0.211525	-1.09424	0.591929	-0.313564	-0.173408	-1.44964	-1.693	0.196555	-0.407267	-0.317625	-1.27501	-1.02531	-1.28895	-1.18382	-0.877798	-1.36453	-0.656861	-0.936054	-0.870551	-0.76752	-0.851052	-0.794596	0.155555	0.0665631	-0.171335	-0.226371	-0.200768	-0.370257	-0.503419	0.175097	0.056809	-0.700167	-1.07532	0.417463	6.3292	6.28569	6.27096	6.32949	6.43539	-1.15732	0.225918	2.27964	2.22174
daf-18(yh1) rep 2 (Park et al., 2021)	-0.0212152	-0.419663	-2.36737	-1.91547	-1.29868	-1.22011	-0.516058	-1.83588	1.20495	-0.745659	-0.576075	-2.31421	-2.75553	-0.530524	-0.934558	-0.558651	-1.95562	-1.17139	-2.01447	-2.01127	-0.454635	-1.94768	-1.14888	-1.38337	-1.07905	-1.08704	-1.47516	-1.05598	-0.559045	-0.265626	-0.385912	-0.561628	-0.702922	-0.792039	-0.106124	-0.563804	-0.811914	-0.679762	-0.952662	-0.106294	11.7427	11.6734	11.5799	11.8001	11.9838	-2.89418	1.75396	1.59527	2.03382
daf-18(yh1) rep 3 (Park et al., 2021)	-0.112636	-0.746383	-1.2704	-1.37056	-0.121099	-0.86628	-0.039589	-1.16421	-0.969622	-0.193313	-0.0141829	-1.96993	-1.94991	0.296296	-0.426536	-0.156953	-1.46559	-1.03204	-0.485853	-1.03485	-0.313355	-0.745058	-0.168449	-0.154628	-0.0515881	-0.0532674	-0.138354	0.240085	0.669289	1.30133	0.339956	-0.0746589	-0.221522	-1.12153	-1.06234	2.13118	1.86704	-2.57149	-2.5552	1.87959	4.00354	4.02815	4.08982	4.14343	4.2286	-0.370525	0.140469	2.41099	1.71321
daf-18(yh1) rep 4 (Park et al., 2021)	0.556118	0.512899	-3.82988	-3.32412	-0.396281	-0.0395007	0.408241	-2.90601	0.380068	0.324028	0.453377	-1.7679	-2.03624	0.67515	-0.00792241	0.461778	-3.40953	-2.34991	-3.45402	-3.30977	-1.98307	-3.1868	-1.66616	-2.03067	-1.42769	-1.55818	-1.96038	-1.48624	0.231961	0.432393	0.484619	0.468363	0.260955	-1.32218	-1.07097	0.456225	0.262936	-0.557554	-0.711117	0.896839	9.79523	9.76448	9.61856	9.80093	9.90444	-1.67563	2.10539	2.49678	2.84947
[truncated: 33 more columns]

## Sheet: Pearson's
Appendix S3. Relative Euclidian distances after regularized log transformation of multidimensional scaling plot and Pearson’s correlation coefficients at the transcriptome levels of Figure 2. Colors represent the relative Euclidian distances ranging from −10 (blue) to +10 (red) and Pearson’s correlation coefficients ranging from −1 (blue) to +1 (red).
	daf-16(mu86)	daf-16(mg54)	daf-16(mgDf47)	daf-16(mgDf50)	daf-16(tm5030)	daf-16(tm5032)	daf-16(tm6659)	daf-18(nr2037)	daf-18(yh1)	hel-1(-)	his-72(-); his-71(-)	hlh-30(-)	hsf-1 RNAi	math-33(-)	pfd-6(-)	smg-2(-)	spr-4(-); spr-3(-)	swsn-1(-)
daf-16(mu86)	1	0.761165	0.665905	0.499323	0.551627	0.521328	0.145047	0.491365	0.539198	0.128746	0.0598631	-0.0139593	-0.13309	0.611196	0.09668	-0.129478	-0.0994138	0.0701518
daf-16(mg54)	0.761165	1	0.693358	0.425475	0.732673	0.704791	0.240011	0.540744	0.565833	0.0345207	-0.0288928	0.0252852	-0.130474	0.325449	0.140663	-0.0997926	-0.0620573	0.0902913
daf-16(mgDf47)	0.665905	0.693358	1	0.368256	0.527917	0.503264	0.157864	0.464718	0.530669	0.129356	-0.0716809	0.0663852	-0.186823	0.323827	-0.0437701	-0.103863	-0.225348	0.211274
daf-16(mgDf50)	0.499323	0.425475	0.368256	1	0.192964	0.129091	0.00968558	0.210536	0.268086	0.361496	0.283638	-0.320966	-0.0189518	0.255505	-0.0122545	-0.303841	-0.216322	0.0840461
daf-16(tm5030)	0.551627	0.732673	0.527917	0.192964	1	0.907733	0.12237	0.486455	0.439864	-0.110921	-0.0975818	0.0682244	-0.0837486	0.226631	0.122514	0.0521377	-0.0127489	0.0389187
daf-16(tm5032)	0.521328	0.704791	0.503264	0.129091	0.907733	1	0.143788	0.474007	0.447084	-0.136089	-0.131594	0.0965309	-0.121479	0.189517	0.100371	0.0753668	-0.00784122	0.0257734
daf-16(tm6659)	0.145047	0.240011	0.157864	0.00968558	0.12237	0.143788	1	0.0804277	0.110595	-0.119197	-0.054719	0.152524	-0.0350778	0.0350015	0.146873	-8.99941e-05	-0.0156561	0.0603567
daf-18(nr2037)	0.491365	0.540744	0.464718	0.210536	0.486455	0.474007	0.0804277	1	0.684128	0.0450394	-0.232223	0.0542989	-0.0315725	0.226104	-0.00203177	0.0706087	0.0545684	0.0662849
daf-18(yh1)	0.539198	0.565833	0.530669	0.268086	0.439864	0.447084	0.110595	0.684128	1	0.148058	-0.158646	0.106462	-0.167069	0.263884	0.0472137	-0.121032	-0.0326424	0.118251
hel-1(-)	0.128746	0.0345207	0.129356	0.361496	-0.110921	-0.136089	-0.119197	0.0450394	0.148058	1	0.101548	-0.314474	0.0182084	0.0768373	-0.231472	-0.373411	-0.187784	0.0691968
his-72(-); his-71(-)	0.0598631	-0.0288928	-0.0716809	0.283638	-0.0975818	-0.131594	-0.054719	-0.232223	-0.158646	0.101548	1	-0.114097	0.0318102	0.266151	0.205158	-0.100045	0.0940071	-0.0851868
hlh-30(-)	-0.0139593	0.0252852	0.0663852	-0.320966	0.0682244	0.0965309	0.152524	0.0542989	0.106462	-0.314474	-0.114097	1	-0.11557	0.107935	0.417432	0.255943	0.320622	-0.0283651
hsf-1 RNAi	-0.13309	-0.130474	-0.186823	-0.0189518	-0.0837486	-0.121479	-0.0350778	-0.0315725	-0.167069	0.0182084	0.0318102	-0.11557	1	-0.0495241	-0.0585918	0.0525333	0.0692704	0.033514
math-33(-)	0.611196	0.325449	0.323827	0.255505	0.226631	0.189517	0.0350015	0.226104	0.263884	0.0768373	0.266151	0.107935	-0.0495241	1	0.217949	-0.00243396	0.10745	-0.00653265
pfd-6(-)	0.09668	0.140663	-0.0437701	-0.0122545	0.122514	0.100371	0.146873	-0.00203177	0.0472137	-0.231472	0.205158	0.417432	-0.0585918	0.217949	1	-0.0274827	0.35824	-0.0384098
smg-2(-)	-0.129478	-0.0997926	-0.103863	-0.303841	0.0521377	0.0753668	-8.99941e-05	0.0706087	-0.121032	-0.373411	-0.100045	0.255943	0.0525333	-0.00243396	-0.0274827	1	0.219698	-0.0780411
spr-4(-); spr-3(-)	-0.0994138	-0.0620573	-0.225348	-0.216322	-0.0127489	-0.00784122	-0.0156561	0.0545684	-0.0326424	-0.187784	0.0940071	0.320622	0.0692704	0.10745	0.35824	0.219698	1	0.00449723
swsn-1(-)	0.0701518	0.0902913	0.211274	0.0840461	0.0389187	0.0257734	0.0603567	0.0662849	0.118251	0.0691968	-0.0851868	-0.0283651	0.033514	-0.00653265	-0.0384098	-0.0780411	0.00449723	1
