# Supplementary material for: Combinatorial transcriptomic and genetic dissection of insulin/IGF‐1 signaling‐regulated longevity in Caenorhabditis elegans
Source: Aging Cell. 2024 Mar 26;23(7):e14151. doi: 10.1111/acel.14151 (PMC11258480; doi:10.1111/acel.14151)
Supplement: Supplementary file 8 — Appendix S4. [file ACEL-23-e14151-s012.xlsx]

## Sheet: up
Appendix S4. Comparisons of genes differentially expressed by specific genetic inhibition that suppresses longevity caused by daf-2 mutations. Dataset of daf-16 mutants was obtained from the data using daf-16(mgDf47) (Riedel et al., 2013)
Gene ID	daf-16(-)	math-33(-)	daf-18(nr2037)	daf-18(yh1)	swsn-1(-)	his-72(-); his-71(-)	hsf-1 RNAi	pfd-6(-)	hel-1(-)	hlh-30(-)	spr-4(-); spr-3(-)	smg-2(-)	Total	Transcript ID	External gene name	Gene biotype	Description
WBGene00006650	1	1	1	1	1	0	0	1	0	1	0	0	7	F09E10.11a,F09E10.11b	tts-1	ncRNA
WBGene00008538	1	1	1	1	1	1	0	0	1	0	0	0	7	F02H6.5a.1,F02H6.5b.1,F02H6.5c.1,F02H6.5d.1,F02H6.5e.1,F02H6.5f.1	sqrd-1	protein_coding	Sulfide Quinone oxidoReDuctase
WBGene00019368	1	1	1	1	0	1	0	0	0	1	1	0	7	K03H6.2a.1,K03H6.2b.1,K03H6.2c.1	K03H6.2	protein_coding
WBGene00020741	1	1	1	1	1	1	0	0	1	0	0	0	7	T23F4.3.1	dlhd-1	protein_coding	DieneLactone Hydrolase Domain containing protein
WBGene00021043	1	1	1	1	1	1	0	0	1	0	0	0	7	W05G11.6a.1,W05G11.6a.2,W05G11.6b.1,W05G11.6b.2,W05G11.6b.3,W05G11.6c.1,W05G11.6c.2,W05G11.6d.1,W05G11.6d.2	pck-1	protein_coding	Phosphoenolypyruvate CarboxyKinase
WBGene00044201	1	1	0	0	1	1	1	1	1	0	0	0	7	H39E23.3.1	H39E23.3	protein_coding
WBGene00000738	0	1	0	1	1	0	1	0	0	1	1	0	6	F14H12.1.1	col-165	protein_coding	COLlagen
WBGene00001391	1	1	1	1	1	0	0	0	1	0	0	0	6	K01A2.2a.1,K01A2.2b.1,K01A2.2c,K01A2.2d.1	far-7	protein_coding	Fatty Acid/Retinol binding protein
WBGene00002112	1	1	1	1	1	1	0	0	0	0	0	0	6	ZC334.10.1	ins-29	protein_coding	INSulin related
WBGene00004932	1	1	1	1	1	1	0	0	0	0	0	0	6	C08A9.1.1	sod-3	protein_coding	Superoxide dismutase [Mn] 2, mitochondrial
WBGene00007331	1	1	0	0	1	1	0	0	1	1	0	0	6	C05C10.4.1,C05C10.4.2,C05C10.4.3	pho-11	protein_coding	Putative acid phosphatase 11
WBGene00007404	1	1	1	1	1	0	1	0	0	0	0	0	6	C07A9.8.1	best-5	protein_coding	Bestrophin homolog 5
WBGene00007660	1	1	1	1	0	0	1	1	0	0	0	0	6	C17H1.7.1	pals-6	protein_coding	Protein containing ALS2cr12 (ALS2CR12) signature
WBGene00011052	1	1	1	1	1	0	1	0	0	0	0	0	6	R06B9.1.1	arrd-11	protein_coding	ARRestin Domain protein
WBGene00012398	1	1	1	1	1	0	1	0	0	0	0	0	6	Y6E2A.4.1	Y6E2A.4	protein_coding
WBGene00014030	1	1	1	1	1	1	0	0	0	0	0	0	6	ZK637.13.1	glb-1	protein_coding	Globin-like protein
WBGene00016097	1	1	1	1	1	0	0	1	0	0	0	0	6	C25E10.8.1	C25E10.8	protein_coding
WBGene00016809	1	1	1	1	1	0	1	0	0	0	0	0	6	C50D2.6a.1,C50D2.6b.1,C50D2.6c.1,C50D2.6c.2,C50D2.6c.3,C50D2.6c.4	C50D2.6	protein_coding
WBGene00017673	1	1	1	1	1	0	1	0	0	0	0	0	6	F21F3.3.1	icmt-1	protein_coding	Protein-S-isoprenylcysteine O-methyltransferase
WBGene00018449	1	1	1	1	1	1	0	0	0	0	0	0	6	F45D11.2	F45D11.2	pseudogene
WBGene00018450	1	1	1	1	1	1	0	0	0	0	0	0	6	F45D11.3	F45D11.3	pseudogene
WBGene00018451	1	1	1	1	1	1	0	0	0	0	0	0	6	F45D11.4	F45D11.4	pseudogene
WBGene00019472	1	1	1	1	0	0	0	1	1	0	0	0	6	K07C6.4.1	cyp-35B1	protein_coding	CYtochrome P450 family
WBGene00019495	1	1	1	1	0	1	0	0	1	0	0	0	6	K07E8.3.1,K07E8.3.2,K07E8.3.3	sdz-24	protein_coding	SKN-1 Dependent Zygotic transcript
WBGene00019732	1	1	1	1	0	0	0	1	1	0	0	0	6	M02D8.6.1	M02D8.6	protein_coding
WBGene00020703	1	1	1	1	1	1	0	0	0	0	0	0	6	T22F7.4.1	T22F7.4	protein_coding
WBGene00044292	1	0	1	1	0	0	1	1	0	1	0	0	6	F56D6.8.1	F56D6.8	protein_coding
WBGene00044471	1	0	1	1	0	0	1	1	1	0	0	0	6	F56D6.9.1	F56D6.9	protein_coding
WBGene00044479	1	1	1	0	1	0	0	1	0	1	0	0	6	F15E6.10.1	F15E6.10	protein_coding
WBGene00000013	1	1	1	1	1	0	0	0	0	0	0	0	5	C50F2.10.1	abf-2	protein_coding	Antibacterial factor-related peptide 2
WBGene00000601	1	0	1	1	0	0	0	0	1	0	1	0	5	F15H10.1.1,F15H10.1.2	col-12	protein_coding	Cuticle collagen 12
WBGene00000673	1	1	1	0	0	1	0	0	1	0	0	0	5	F14F7.1.1	col-98	protein_coding	COLlagen
WBGene00000715	1	1	1	0	1	1	0	0	0	0	0	0	5	T15B7.4.1	col-142	protein_coding	COLlagen
WBGene00001075	0	1	0	1	0	0	1	1	0	1	0	0	5	H27M09.4.1	dpy-14	protein_coding	COLlagen structural; DumPY: shorter than wild-type
WBGene00001387	1	1	0	0	0	1	1	1	0	0	0	0	5	F15B9.1.1	far-3	protein_coding	Fatty Acid/Retinol binding protein
WBGene00001500	1	1	1	1	1	0	0	0	0	0	0	0	5	C54F6.14.1,C54F6.14.2	ftn-1	protein_coding	Ferritin
WBGene00001758	1	1	1	0	1	1	0	0	0	0	0	0	5	Y45G12C.2a.1,Y45G12C.2b.1	gst-10	protein_coding	Glutathione S-transferase P 10
WBGene00001763	1	1	1	0	1	1	0	0	0	0	0	0	5	F37B1.4.1	gst-15	protein_coding	Glutathione S-Transferase
WBGene00001767	1	0	1	1	1	1	0	0	0	0	0	0	5	F37B1.8.1	gst-19	protein_coding	Glutathione S-Transferase
WBGene00001768	1	1	1	1	0	1	0	0	0	0	0	0	5	Y48E1B.10.1	gst-20	protein_coding	Glutathione S-Transferase
WBGene00001841	1	1	1	0	1	0	0	1	0	0	0	0	5	C36B7.7.1	hen-1	protein_coding	HEN-1; HEsitatioN behavior
WBGene00002188	1	0	1	1	0	0	1	1	0	0	0	0	5	ZC416.4.1	kgb-2	protein_coding	Mitogen-activated protein kinase
WBGene00004818	0	0	1	1	1	0	0	0	0	1	1	0	5	C52D10.6.1,C52D10.6.2	skr-12	protein_coding	SKR-12; SKp1 Related (Ubiquitin ligase complex component); Skp1p homolog
WBGene00006965	1	1	1	1	0	1	0	0	0	0	0	0	5	F54F7.4.1	xtr-1	protein_coding	MX region of TRA-2 Related
WBGene00007131	1	1	1	1	0	0	1	0	0	0	0	0	5	B0284.1.1	pals-26	protein_coding	Protein containing ALS2cr12 (ALS2CR12) signature
WBGene00007132	1	1	1	1	0	0	1	0	0	0	0	0	5	B0284.2.1	pals-27	protein_coding	Protein containing ALS2cr12 (ALS2CR12) signature
WBGene00007440	1	1	1	1	0	0	1	0	0	0	0	0	5	C08E8.4.1	C08E8.4	protein_coding
WBGene00007454	0	1	0	1	0	0	0	1	1	0	1	0	5	C08F11.7.1	C08F11.7	protein_coding
WBGene00008010	1	1	0	1	1	0	0	0	0	1	0	0	5	C38D9.2.1,C38D9.2.2	C38D9.2	protein_coding
WBGene00008040	1	1	1	1	0	0	0	1	0	0	0	0	5	C40H1.5.1	ttr-5	protein_coding	Transthyretin-like protein 5
WBGene00008519	1	1	0	1	0	1	0	1	0	0	0	0	5	F02C12.5.1	cyp-13B1	protein_coding	Putative cytochrome P450 cyp-13B1
WBGene00008850	1	1	1	1	0	1	0	0	0	0	0	0	5	F15B9.6.1	F15B9.6	protein_coding
WBGene00010216	1	1	0	0	1	1	1	0	0	0	0	0	5	F57G8.7.1	F57G8.7	protein_coding
WBGene00010759	0	0	1	1	1	1	0	0	1	0	0	0	5	K10H10.2.1,K10H10.2.2	cysl-2	protein_coding	Bifunctional L-3-cyanoalanine synthase/cysteine synthase
WBGene00011042	1	1	1	1	1	0	0	0	0	0	0	0	5	R05H10.1.1	R05H10.1	protein_coding
WBGene00011362	1	1	1	1	0	1	0	0	0	0	0	0	5	T02B5.1.1	cest-1	protein_coding	Carboxylic ester hydrolase
WBGene00011596	1	1	0	1	1	0	0	0	0	1	0	0	5	T07G12.5a.1,T07G12.5b.1,T07G12.5c.1	T07G12.5	protein_coding
WBGene00011869	1	1	1	1	0	0	0	0	1	0	0	0	5	T20G5.7.1	dod-6	protein_coding	Downstream Of DAF-16 (Regulated by DAF-16)
WBGene00013090	1	1	0	0	1	0	1	0	1	0	0	0	5	Y51B9A.8.1	Y51B9A.8	protein_coding
WBGene00013882	1	1	1	0	0	1	0	1	0	0	0	0	5	ZC410.5a.1,ZC410.5c.1,ZC410.5c.2,ZC410.5c.3,ZC410.5c.4	msa-1	protein_coding	Microfilaria Surface-Associated protein
WBGene00014047	1	1	1	1	0	0	1	0	0	0	0	0	5	ZK666.7.1	clec-61	protein_coding	C-type LECtin
WBGene00015052	1	0	1	1	0	1	0	0	1	0	0	0	5	B0218.8.1	clec-52	protein_coding	C-type LECtin
WBGene00015067	1	1	1	1	1	0	0	0	0	0	0	0	5	B0238.1.1	B0238.1	protein_coding	Carboxylic ester hydrolase
WBGene00016785	1	1	0	0	0	1	0	1	0	1	0	0	5	C49G7.7.1,C49G7.7.2	C49G7.7	protein_coding
WBGene00017233	1	1	1	1	0	0	0	0	0	1	0	0	5	F07G11.9.1	lmd-4	protein_coding	LysM Domain (Peptidoglycan binding) protein
WBGene00017443	1	1	1	1	0	1	0	0	0	0	0	0	5	F13H8.11.1	F13H8.11	protein_coding
WBGene00017660	1	1	1	1	0	0	0	0	1	0	0	0	5	F21C10.11a.1,F21C10.11b.1	F21C10.11	protein_coding
WBGene00017698	1	1	1	1	0	1	0	0	0	0	0	0	5	F22B7.9.1	F22B7.9	protein_coding
WBGene00018195	1	1	1	1	0	0	0	1	0	0	0	0	5	F39E9.2.1	btb-16	protein_coding	BTB (Broad/complex/Tramtrack/Bric a brac) domain protein
WBGene00018448	1	1	1	1	0	0	0	0	1	0	0	0	5	F45D11.1	F45D11.1	pseudogene
WBGene00018459	1	0	1	1	0	1	0	0	1	0	0	0	5	F45D11.14.1	F45D11.14	protein_coding
WBGene00018466	1	1	1	0	1	1	0	0	0	0	0	0	5	F45E1.5.1	F45E1.5	protein_coding
WBGene00019415	0	1	1	1	1	0	0	0	0	1	0	0	5	K05F6.4.1	K05F6.4	protein_coding
WBGene00019854	1	1	1	1	1	0	0	0	0	0	0	0	5	R03H10.1.1	R03H10.1	protein_coding
WBGene00019978	1	1	1	1	0	1	0	0	0	0	0	0	5	R09B5.6.1	hacd-1	protein_coding	Hydroxy-Acyl-CoA Dehydrogenase
WBGene00020276	1	1	1	1	1	0	0	0	0	0	0	0	5	T05H4.15a.1,T05H4.15b.1,T05H4.15c.1	T05H4.15	protein_coding
WBGene00020329	1	1	1	1	0	1	0	0	0	0	0	0	5	T07H3.6.1	bath-26	protein_coding	BTB and MATH domain containing
WBGene00021081	1	1	1	1	0	0	1	0	0	0	0	0	5	W08A12.4.1	pals-33	protein_coding	Protein containing ALS2cr12 (ALS2CR12) signature
WBGene00021183	1	1	1	1	0	0	0	0	1	0	0	0	5	Y9C9A.16a.1,Y9C9A.16b.1	Y9C9A.16	protein_coding
WBGene00021337	1	1	1	1	0	0	0	0	0	0	1	0	5	Y34F4.2a.1,Y34F4.2b.1	Y34F4.2	protein_coding
WBGene00021587	1	1	1	1	0	1	0	0	0	0	0	0	5	Y46C8AR.1.1,Y46C8AR.1.2	clec-76	protein_coding	C-type LECtin
WBGene00022439	1	1	1	1	1	0	0	0	0	0	0	0	5	Y110A2AL.2.1	Y110A2AL.2	protein_coding
WBGene00022441	1	1	0	1	0	0	0	1	0	1	0	0	5	Y110A2AL.4a.1,Y110A2AL.4b.1	Y110A2AL.4	protein_coding
WBGene00022546	1	1	1	1	1	0	0	0	0	0	0	0	5	ZC196.2.1	ZC196.2	protein_coding	Major sperm protein
WBGene00044066	0	0	1	1	1	0	1	0	0	1	0	0	5	Y40B1B.3.1	fbxb-66	protein_coding	F-box B protein
WBGene00044697	0	1	1	1	1	1	0	0	0	0	0	0	5	K05F6.11.1	poml-4	protein_coding	PON (Paraoxonase) and MEC-6 Like
WBGene00050945	1	0	1	1	0	1	0	1	0	0	0	0	5	C45B11.7	C45B11.7	pseudogene
WBGene00077701	1	1	1	0	1	1	0	0	0	0	0	0	5	E01A2.10.1	poml-3	protein_coding	PON (Paraoxonase) and MEC-6 Like
WBGene00189956	1	1	1	1	0	1	0	0	0	0	0	0	5	Y34F4.6a.1,Y34F4.6b.1	Y34F4.6	protein_coding
WBGene00271786	1	1	1	1	0	1	0	0	0	0	0	0	5	F58H7.11	F58H7.11	pseudogene
WBGene00000402	1	1	0	0	1	1	0	0	0	0	0	0	4	C45G7.5.1,C45G7.5.2	cdh-10	protein_coding	CaDHerin family
WBGene00000616	0	0	1	1	1	0	0	0	1	0	0	0	4	C09G5.4.1	col-39	protein_coding	Cuticle collagen 39
WBGene00000677	1	1	1	0	0	1	0	0	0	0	0	0	4	F56B3.1.1	col-103	protein_coding	COLlagen
WBGene00000784	0	1	0	0	0	1	1	0	0	0	1	0	4	F44C4.3.1	cpr-4	protein_coding	Cathepsin B-like cysteine proteinase 4
WBGene00000978	1	1	1	0	0	1	0	0	0	0	0	0	4	R05D8.10.1	dhs-15	protein_coding	DeHydrogenases, Short chain
WBGene00001105	0	1	0	1	0	0	1	0	0	1	0	0	4	Y41D4B.10a.1,Y41D4B.10b.1,Y41D4B.10b.2	dsl-3	protein_coding	Delta-like protein
WBGene00001397	1	1	1	1	0	0	0	0	0	0	0	0	4	W06D12.3.1	fat-5	protein_coding	Delta(9)-fatty-acid desaturase fat-5
WBGene00001693	1	0	1	1	0	0	0	1	0	0	0	0	4	T01B10.1.1	grd-4	protein_coding	GRounDhog (Hedgehog-like family)
WBGene00001699	0	1	1	0	0	1	0	0	1	0	0	0	4	F09D12.1.1	grd-10	protein_coding	GRounDhog (Hedgehog-like family)
WBGene00001777	1	1	1	1	0	0	0	0	0	0	0	0	4	Y53F4B.32.1	gst-29	protein_coding	Glutathione S-Transferase
WBGene00001852	1	1	1	1	0	0	0	0	0	0	0	0	4	C30G7.1.1	hil-1	protein_coding	Histone H1.X
WBGene00001957	1	0	1	1	1	0	0	0	0	0	0	0	4	F48D6.3.1	hlh-13	protein_coding	Helix-loop-helix protein 13
WBGene00002118	1	1	0	0	1	1	0	0	0	0	0	0	4	K02E2.4.1	ins-35	protein_coding	INSulin related
WBGene00002260	1	1	0	0	1	1	0	0	0	0	0	0	4	T22G5.6.1	lbp-8	protein_coding	Lipid Binding Protein
WBGene00003096	1	1	1	1	0	0	0	0	0	0	0	0	4	C02A12.4.1	lys-7	protein_coding	Lysozyme-like protein 7
WBGene00003473	1	1	1	1	0	0	0	0	0	0	0	0	4	K11G9.6.1	mtl-1	protein_coding	Metallothionein-1
WBGene00003647	1	0	1	1	1	0	0	0	0	0	0	0	4	T05B4.2.1	nhr-57	protein_coding	Nuclear hormone receptor family member nhr-57
WBGene00003778	1	1	1	1	0	0	0	0	0	0	0	0	4	C15H9.1.1	nnt-1	protein_coding	Nicotinamide Nucleotide Transhydrogenase
WBGene00003977	0	0	1	1	1	0	0	0	0	1	0	0	4	F56G4.2.1	pes-2.1	protein_coding	Patterned Expression Site; Pes-2 protein
WBGene00004054	1	1	1	0	1	0	0	0	0	0	0	0	4	AC8.1	AC8.1	pseudogene
WBGene00004810	1	1	1	1	0	0	0	0	0	0	0	0	4	Y60A3A.18.1	skr-4	protein_coding	SKp1 Related (Ubiquitin ligase complex component)
WBGene00004987	1	1	0	0	1	1	0	0	0	0	0	0	4	T08A9.12.1	spp-2	protein_coding	SaPosin-like Protein family
WBGene00004999	1	1	1	0	0	1	0	0	0	0	0	0	4	K09F5.3.1,K09F5.3.2	spp-14	protein_coding	SaPosin-like Protein family
WBGene00005003	0	1	0	0	1	1	0	0	0	0	1	0	4	F27C8.4a.1,F27C8.4a.2,F27C8.4b.1	spp-18	protein_coding	SaPosin-like Protein family
WBGene00005644	1	1	1	1	0	0	0	0	0	0	0	0	4	Y32G9A.4.1	srp-3	protein_coding	SeRPin; Serine or cysteine protease inhibitor
WBGene00006774	1	0	1	1	1	0	0	0	0	0	0	0	4	F21F3.5.1	unc-38	protein_coding	Acetylcholine receptor subunit alpha-type unc-38
WBGene00007303	1	1	1	1	0	0	0	0	0	0	0	0	4	C04F12.9.1,C04F12.9.2	rnh-1.3	protein_coding	RNase H
WBGene00007452	1	1	1	1	0	0	0	0	0	0	0	0	4	C08F11.3.1	C08F11.3	protein_coding
WBGene00007472	1	1	1	1	0	0	0	0	0	0	0	0	4	C08H9.13.1	chil-7	protein_coding	CHItinase-Like
WBGene00007473	1	1	1	1	0	0	0	0	0	0	0	0	4	C08H9.14.1	chil-8	protein_coding	CHItinase-Like
WBGene00007929	1	1	1	1	0	0	0	0	0	0	0	0	4	C34D1.1.1	dmd-10	protein_coding	DM (Doublesex/MAB-3) Domain family
WBGene00008042	0	0	0	0	0	1	0	1	0	0	1	1	4	C40H1.7a.1,C40H1.7b.1	C40H1.7	protein_coding
WBGene00008390	1	1	0	0	0	1	0	1	0	0	0	0	4	D1086.3.1	D1086.3	protein_coding
WBGene00008396	1	0	0	0	1	0	1	1	0	0	0	0	4	D1086.9.1	D1086.9	protein_coding
WBGene00008462	0	1	0	0	1	1	1	0	0	0	0	0	4	E02H4.4.1	E02H4.4	protein_coding
WBGene00008681	1	0	1	1	1	0	0	0	0	0	0	0	4	F11A6.2.1	scrm-4	protein_coding	Phospholipid scramblase
WBGene00008809	1	0	1	1	1	0	0	0	0	0	0	0	4	F14F7.2.1	cyp-13A11	protein_coding	CYtochrome P450 family
WBGene00008862	1	1	0	0	1	0	0	0	0	1	0	0	4	F15D4.5.1	F15D4.5	protein_coding
WBGene00009297	0	0	1	0	1	0	0	0	0	1	1	0	4	F31E9.4.1	sdz-16	protein_coding	SKN-1 Dependent Zygotic transcript
WBGene00009526	1	1	0	0	1	0	0	0	0	1	0	0	4	F38A1.14.1	clec-169	protein_coding	C-type LECtin
WBGene00009600	1	1	0	0	1	0	0	1	0	0	0	0	4	F40G12.5.1	F40G12.5	protein_coding
WBGene00009754	1	1	1	0	1	0	0	0	0	0	0	0	4	F46A9.1.1	F46A9.1	protein_coding
WBGene00009803	1	1	1	1	0	0	0	0	0	0	0	0	4	F47B8.2.1	F47B8.2	protein_coding
WBGene00009877	1	1	0	0	1	0	0	0	0	1	0	0	4	F49C12.7a.1,F49C12.7b.1,F49C12.7c.1,F49C12.7c.2	F49C12.7	protein_coding
WBGene00009963	1	0	0	1	1	0	0	1	0	0	0	0	4	F53B6.8.1	fipr-26	protein_coding	FIP (Fungus-Induced Protein) Related
WBGene00010083	1	0	0	0	1	1	0	0	0	0	1	0	4	F55B11.1.1	xdh-1	protein_coding	Xanthine DeHydrogenase homolog
WBGene00010589	0	1	1	1	0	0	0	1	0	0	0	0	4	K05D4.4.1	cyp-33D1	protein_coding	CYtochrome P450 family
WBGene00011074	1	1	0	0	1	1	0	0	0	0	0	0	4	R07A4.3.1	R07A4.3	protein_coding
WBGene00011397	1	1	1	0	0	1	0	0	0	0	0	0	4	T03E6.8.1,T03E6.8.2	T03E6.8	protein_coding
WBGene00011462	1	0	1	1	0	0	0	0	1	0	0	0	4	T05A10.5a.1,T05A10.5b.1,T05A10.5c.1	vap-2	protein_coding	Venom-Allergen-like Protein
WBGene00011495	1	0	1	1	0	1	0	0	0	0	0	0	4	T05F1.11.1	T05F1.11	protein_coding
WBGene00011539	1	0	1	1	0	0	1	0	0	0	0	0	4	T06E6.5.1	fbxa-135	protein_coding	F-box A protein
WBGene00011554	1	1	1	0	1	0	0	0	0	0	0	0	4	T07A5.1.1	T07A5.1	protein_coding
WBGene00011894	1	1	0	1	0	0	0	1	0	0	0	0	4	T21C9.8.1,T21C9.8.2	ttr-23	protein_coding	TransThyretin-Related family domain
WBGene00012381	1	1	0	0	0	1	1	0	0	0	0	0	4	Y2H9A.4a.1,Y2H9A.4b.1,Y2H9A.4c.1,Y2H9A.4d.1,Y2H9A.4e.1	Y2H9A.4	protein_coding
WBGene00012399	1	0	0	1	1	0	1	0	0	0	0	0	4	Y6E2A.5.1	Y6E2A.5	protein_coding
WBGene00012404	1	1	1	1	0	0	0	0	0	0	0	0	4	Y6G8.2a.1,Y6G8.2b,Y6G8.2c	Y6G8.2	protein_coding
WBGene00012582	1	1	1	1	0	0	0	0	0	0	0	0	4	Y38E10A.4.1	clec-8	protein_coding	C-type LECtin
WBGene00012594	0	1	1	1	0	1	0	0	0	0	0	0	4	Y38E10A.16.1	nspe-5	protein_coding	Nematode Specific Peptide family, group E
WBGene00012727	0	1	1	1	0	0	0	0	1	0	0	0	4	Y39G8B.7.1	Y39G8B.7	protein_coding
WBGene00013104	0	1	0	0	1	1	0	0	1	0	0	0	4	Y51H4A.8.1	Y51H4A.8	protein_coding
WBGene00013489	1	1	1	0	0	1	0	0	0	0	0	0	4	Y69H2.14.1	col-42	protein_coding	COLlagen
WBGene00013516	1	1	1	1	0	0	0	0	0	0	0	0	4	Y73F4A.3.1	Y73F4A.3	protein_coding
WBGene00013975	1	1	1	1	0	0	0	0	0	0	0	0	4	ZK455.5.1	ZK455.5	protein_coding
WBGene00014697	1	1	0	0	1	1	0	0	0	0	0	0	4	C36A4.3.1	cyp-25A3	protein_coding	CYtochrome P450 family
WBGene00015393	1	1	0	0	0	1	0	1	0	0	0	0	4	C03G6.5.1	C03G6.5	protein_coding	UPF0376 protein C03G6.5
WBGene00015597	1	0	1	1	0	0	1	0	0	0	0	0	4	C08E3.5	fbxa-162	pseudogene
WBGene00015865	1	0	1	1	0	0	0	0	1	0	0	0	4	C16E9.1.1	C16E9.1	protein_coding
WBGene00016052	1	1	1	1	0	0	0	0	0	0	0	0	4	C24B9.9.1	dod-3	protein_coding	Downstream Of DAF-16 (Regulated by DAF-16)
WBGene00016088	0	0	1	1	0	0	1	0	0	1	0	0	4	C25B8.4a.1,C25B8.4b.1,C25B8.4c.1	clec-266	protein_coding	C-type LECtin
WBGene00016349	1	1	1	0	0	0	0	1	0	0	0	0	4	C33E10.8.1	C33E10.8	protein_coding
WBGene00016789	1	1	0	0	1	1	0	0	0	0	0	0	4	C49G7.11.1	djr-1.2	protein_coding	Glutathione-independent glyoxalase DJR-1.2
WBGene00016877	1	1	1	0	0	1	0	0	0	0	0	0	4	C52D10.3a.1,C52D10.3b.1	C52D10.3	protein_coding
WBGene00016880	0	0	1	0	1	0	0	0	0	1	1	0	4	C52E2.1.1	fbxb-95	protein_coding	F-box B protein
WBGene00017089	1	1	1	0	0	0	0	0	1	0	0	0	4	E01A2.7.1	poml-2	protein_coding	PON (Paraoxonase) and MEC-6 Like
WBGene00017128	1	1	1	1	0	0	0	0	0	0	0	0	4	E04F6.9.1	E04F6.9	protein_coding
WBGene00017186	1	0	1	1	1	0	0	0	0	0	0	0	4	F07B7.2.1	F07B7.2	protein_coding
WBGene00017200	0	1	1	1	0	1	0	0	0	0	0	0	4	F07C4.6.1	F07C4.6	protein_coding
WBGene00017390	0	1	0	0	1	1	0	1	0	0	0	0	4	F12A10.1.1	F12A10.1	protein_coding
WBGene00017501	0	1	1	0	0	1	0	1	0	0	0	0	4	F15E11.15.1,F15E11.15.2	pud-3	protein_coding	5C820; Protein Up-regulated in Daf-2(Gf)
WBGene00017621	1	1	1	0	0	0	0	0	1	0	0	0	4	F20A1.10.1	F20A1.10	protein_coding
WBGene00017755	0	0	1	1	0	0	1	0	0	1	0	0	4	F23F12.9a.1,F23F12.9b.1	zip-8	protein_coding	bZIP transcription factor 8
WBGene00017806	1	0	0	1	1	0	0	1	0	0	0	0	4	F26A1.8.1	F26A1.8	protein_coding
WBGene00018054	1	1	1	0	0	1	0	0	0	0	0	0	4	F35F10.4	F35F10.4	pseudogene
WBGene00018354	1	1	1	1	0	0	0	0	0	0	0	0	4	F42G2.5.1	F42G2.5	protein_coding	Major sperm protein
WBGene00018437	0	0	1	1	1	0	0	0	0	1	0	0	4	F45C12.6.1	btb-8	protein_coding	BTB (Broad/complex/Tramtrack/Bric a brac) domain protein
WBGene00018452	0	0	0	1	1	0	0	0	0	1	1	0	4	F45D11.5.1	F45D11.5	protein_coding
WBGene00018601	0	0	1	1	0	0	1	1	0	0	0	0	4	F48C1.9.1	F48C1.9	protein_coding
WBGene00018602	1	1	1	1	0	0	0	0	0	0	0	0	4	F48D6.4a.1,F48D6.4b.1,F48D6.4c.1	F48D6.4	protein_coding
WBGene00018707	0	1	0	1	0	0	1	0	0	1	0	0	4	F52F10.3.1	oac-31	protein_coding	O-ACyltransferase homolog
WBGene00018903	1	0	1	1	1	0	0	0	0	0	0	0	4	F55G1.7a.1,F55G1.7b.1,F55G1.7c.1,F55G1.7d.1	F55G1.7	protein_coding
WBGene00019021	1	1	0	0	1	1	0	0	0	0	0	0	4	F57H12.6.1,F57H12.6.2	F57H12.6	protein_coding
WBGene00019153	0	1	0	0	1	1	0	0	0	1	0	0	4	H04M03.3.1	H04M03.3	protein_coding
WBGene00019197	1	1	0	0	1	0	0	0	0	0	0	1	4	H14A12.5.1	H14A12.5	protein_coding
WBGene00019376	1	1	1	0	1	0	0	0	0	0	0	0	4	K04A8.5a.1,K04A8.5b.1	lipl-4	protein_coding	Lipase
WBGene00019550	1	0	0	0	1	1	0	0	0	0	1	0	4	K09C4.5.1	K09C4.5	protein_coding
WBGene00019597	1	1	0	0	1	1	0	0	0	0	0	0	4	K09H9.5.1	K09H9.5	protein_coding
WBGene00019780	1	1	1	1	0	0	0	0	0	0	0	0	4	M60.4a.1,M60.4b.1,M60.4b.2,M60.4b.3	M60.4	protein_coding
WBGene00019803	1	1	0	1	0	1	0	0	0	0	0	0	4	PDB1.1a.1,PDB1.1b.1,PDB1.1c.1	PDB1.1	protein_coding
WBGene00019909	1	1	1	1	0	0	0	0	0	0	0	0	4	R06A10.1a.1,R06A10.1b.1	R06A10.1	protein_coding
WBGene00019963	0	0	1	0	1	1	0	0	1	0	0	0	4	R08E5.3.1	R08E5.3	protein_coding
WBGene00020593	1	1	0	0	1	1	0	0	0	0	0	0	4	T19H12.10.1	ugt-11	protein_coding	UDP-GlucuronosylTransferase
WBGene00021107	1	0	1	1	1	0	0	0	0	0	0	0	4	W09B7.2.1	W09B7.2	protein_coding
WBGene00021491	1	1	1	0	1	0	0	0	0	0	0	0	4	Y40B10A.6.1	comt-4	protein_coding	Catechol-O-MethylTransferase family
WBGene00021557	0	0	1	1	1	0	0	0	0	1	0	0	4	Y45G5AM.5.1	Y45G5AM.5	protein_coding
WBGene00021576	0	1	1	1	0	0	0	0	0	1	0	0	4	Y46B2A.1.1	fbxc-51	protein_coding	F-box C protein
WBGene00021627	0	0	1	1	0	0	0	0	1	0	1	0	4	Y47D7A.15.1	Y47D7A.15	protein_coding
WBGene00021772	0	0	1	1	1	0	0	0	0	0	1	0	4	Y51H7BM.1.1	math-45	protein_coding	MATH (Meprin-associated Traf homology) domain containing
WBGene00021873	0	1	1	1	0	0	1	0	0	0	0	0	4	Y54G2A.8a.1,Y54G2A.8b.1	clec-82	protein_coding	C-type LECtin
WBGene00022112	0	0	1	1	0	0	1	0	0	1	0	0	4	Y71F9AL.7.1	Y71F9AL.7	protein_coding
WBGene00022349	0	0	0	1	0	0	1	0	0	1	1	0	4	Y82E9BR.17a.1,Y82E9BR.17b.1	Y82E9BR.17	protein_coding
WBGene00022545	1	1	1	0	0	0	1	0	0	0	0	0	4	ZC196.1	ZC196.1	pseudogene
WBGene00022597	1	1	1	1	0	0	0	0	0	0	0	0	4	ZC395.5.1	ZC395.5	protein_coding
WBGene00044249	1	0	0	0	1	0	0	0	0	1	1	0	4	F55B11.6.1,F55B11.6.2	F55B11.6	protein_coding
WBGene00044922	1	1	0	0	0	0	0	1	0	0	1	0	4	Y43C5A.7.1	Y43C5A.7	protein_coding
WBGene00045188	1	0	1	1	0	0	0	1	0	0	0	0	4	B0284.5	B0284.5	pseudogene
WBGene00138721	1	1	0	1	0	0	1	0	0	0	0	0	4	C54D10.14a.1,C54D10.14b.1	pals-37	protein_coding	Protein containing ALS2cr12 (ALS2CR12) signature
WBGene00194695	1	1	1	1	0	0	0	0	0	0	0	0	4	B0462.5.1	B0462.5	protein_coding
WBGene00194769	1	1	1	0	0	1	0	0	0	0	0	0	4	Y32B12C.5	Y32B12C.5	pseudogene
WBGene00194821	0	0	1	1	1	0	0	1	0	0	0	0	4	T27B2.1.1	dmsr-16	protein_coding	DroMyoSuppressin Receptor related
WBGene00235353	0	1	1	1	0	0	0	1	0	0	0	0	4	Y67D8C.23	Y67D8C.23	pseudogene
WBGene00271444	1	1	1	1	0	0	0	0	0	0	0	0	4	T04C12.33.1	T04C12.33	protein_coding
WBGene00271795	1	1	1	1	0	0	0	0	0	0	0	0	4	Y46C8AM.1.1,Y46C8AM.1.2,Y46C8AM.1.3	Y46C8AM.1	protein_coding
WBGene00304219	0	1	0	0	1	0	0	0	0	1	1	0	4	Y49E10.37	Y49E10.37	ncRNA
WBGene00000002	1	1	0	0	0	1	0	0	0	0	0	0	3	F27C8.1.1,F27C8.1.2	aat-1	protein_coding	Amino Acid Transporter
WBGene00000136	0	0	0	0	1	1	0	0	0	0	1	0	3	C05E11.5.1	amt-4	protein_coding	Ammonium transporter
WBGene00000213	0	1	0	0	0	1	0	0	0	1	0	0	3	W03G1.7a.1,W03G1.7b.1	asm-3	protein_coding	Putative sphingomyelin phosphodiesterase asm-3
WBGene00000422	0	1	0	0	0	0	0	0	0	1	1	0	3	F08F1.5.1	ced-8	protein_coding	Cell death abnormality protein 8
WBGene00000503	0	0	0	1	0	0	1	0	0	1	0	0	3	C04F6.3.1	cht-1	protein_coding	Probable endochitinase
WBGene00000518	1	0	0	0	1	1	0	0	0	0	0	0	3	C05H8.1a.1,C05H8.1b.1	ckk-1	protein_coding	Calcium/calmodulin-dependent protein kinase kinase
WBGene00000544	1	0	0	0	1	0	0	0	0	0	0	1	3	Y47H10A.1.1	clp-3	protein_coding	CaLPain family
WBGene00000599	0	1	0	0	1	1	0	0	0	0	0	0	3	B0222.8.1	col-10	protein_coding	Cuticle collagen 10
WBGene00000613	1	0	1	1	0	0	0	0	0	0	0	0	3	C27H5.5a.1,C27H5.5b.1,C27H5.5c.1	col-36	protein_coding	Cuticle collagen 36
WBGene00000627	1	0	1	1	0	0	0	0	0	0	0	0	3	T28F2.6.1	col-50	protein_coding	COLlagen
WBGene00000638	0	0	1	1	0	0	0	0	1	0	0	0	3	C15A11.6.1	col-62	protein_coding	COLlagen
WBGene00000653	0	0	0	0	1	0	0	0	1	0	1	0	3	M195.1.1	col-77	protein_coding	COLlagen
WBGene00000657	1	0	1	0	0	0	0	0	1	0	0	0	3	F38A3.1.1	col-81	protein_coding	COLlagen
WBGene00000660	1	0	1	1	0	0	0	0	0	0	0	0	3	T21B4.2.1	col-85	protein_coding	COLlagen
WBGene00000666	0	0	1	1	0	0	0	0	1	0	0	0	3	F09G8.6.1	col-91	protein_coding	Putative cuticle collagen 91
WBGene00000670	0	0	0	1	1	0	0	0	0	1	0	0	3	Y41C4A.16.1	col-95	protein_coding	COLlagen
WBGene00000699	0	0	0	0	1	0	0	0	1	0	1	0	3	C29F4.1.1	col-125	protein_coding	COLlagen
WBGene00000703	1	0	1	0	0	0	0	0	1	0	0	0	3	M18.1a.1,M18.1b.1,M18.1b.2	col-129	protein_coding	COLlagen
WBGene00000708	0	0	1	0	0	0	0	0	1	0	1	0	3	M199.5a.1,M199.5b.1	col-135	protein_coding	COLlagen
WBGene00000710	0	0	1	1	0	0	0	0	1	0	0	0	3	Y51H4A.9.1	col-137	protein_coding	COLlagen
WBGene00000712	1	0	1	0	0	0	0	0	1	0	0	0	3	F41F3.4.1	col-139	protein_coding	COLlagen
WBGene00000714	0	1	1	0	0	1	0	0	0	0	0	0	3	T15B7.5.1	col-141	protein_coding	COLlagen
WBGene00000719	0	0	1	1	0	0	0	0	0	0	1	0	3	T06E4.6.1	col-146	protein_coding	COLlagen
WBGene00000740	0	1	0	0	0	1	0	0	1	0	0	0	3	T10E10.2.1,T10E10.2.2	col-167	protein_coding	COLlagen
WBGene00000749	1	1	0	0	0	1	0	0	0	0	0	0	3	ZC373.7.1	col-176	protein_coding	COLlagen
WBGene00000973	1	1	0	0	0	1	0	0	0	0	0	0	3	Y32H12A.3.1	dhs-9	protein_coding	DeHydrogenases, Short chain
WBGene00000983	1	0	0	0	1	1	0	0	0	0	0	0	3	F35B12.2.1	dhs-20	protein_coding	DeHydrogenases, Short chain
WBGene00000989	1	1	1	0	0	0	0	0	0	0	0	0	3	ZK816.5.1	dhs-26	protein_coding	DeHydrogenases, Short chain
WBGene00001076	0	0	0	1	0	0	1	0	0	1	0	0	3	F54D8.1.1	dpy-17	protein_coding	DumPY: shorter than wild-type
WBGene00001156	0	1	0	0	0	1	0	0	0	0	1	0	3	Y105E8A.4.1	ech-7	protein_coding	Enoyl-CoA Hydratase
WBGene00001432	0	1	0	0	0	1	0	1	0	0	0	0	3	B0511.1.1	fkb-7	protein_coding	Peptidylprolyl isomerase
WBGene00001520	1	0	0	0	1	1	0	0	0	0	0	0	3	K09A9.5.1	gas-1	protein_coding	Probable NADH dehydrogenase [ubiquinone] iron-sulfur protein 2, mitochondrial
WBGene00001578	1	1	0	0	0	1	0	0	0	0	0	0	3	R12A1.4.1	ges-1	protein_coding	Gut esterase 1
WBGene00001692	0	1	1	0	0	1	0	0	0	0	0	0	3	W05E7.1.1	grd-3	protein_coding	GRounDhog (Hedgehog-like family)
WBGene00001725	0	0	0	0	1	0	0	0	1	0	1	0	3	Y65B4BR.6a.1,Y65B4BR.6b.1,Y65B4BR.6c.1	grl-16	protein_coding	GRound-Like (Grd related)
WBGene00001751	1	1	0	0	1	0	0	0	0	0	0	0	3	K08F4.11.1	gst-3	protein_coding	Glutathione S-transferase 3
WBGene00001806	1	0	1	1	0	0	0	0	0	0	0	0	3	ZK622.2.1	gur-5	protein_coding	GUstatory Receptor family
WBGene00001828	0	0	0	1	0	0	1	0	0	1	0	0	3	F40E10.1.1	hch-1	protein_coding	Zinc metalloproteinase nas-34
WBGene00001898	0	1	0	0	0	0	0	0	0	1	1	0	3	M163.3.1	his-24	protein_coding	Histone H1.1
WBGene00001912	0	0	1	0	1	0	0	0	0	0	1	0	3	K03A1.6.1	his-38	protein_coding	Histone H4
WBGene00002012	1	1	0	0	0	0	0	1	0	0	0	0	3	F38E11.1.1	hsp-12.3	protein_coding	Heat Shock Protein
WBGene00002026	1	1	0	0	0	1	0	0	0	0	0	0	3	C12C8.1.1	hsp-70	protein_coding	Heat Shock Protein
WBGene00002055	0	0	0	0	1	1	1	0	0	0	0	0	3	F37B4.2.1	ifc-1	protein_coding	Intermediate filament protein ifc-1
WBGene00002089	0	1	1	0	0	1	0	0	0	0	0	0	3	ZK84.6.1	ins-6	protein_coding	Probable insulin-like peptide beta-type 5
WBGene00002093	1	0	1	0	0	0	0	1	0	0	0	0	3	T08G5.12.1	ins-10	protein_coding	INSulin related
WBGene00002107	0	0	1	1	0	1	0	0	0	0	0	0	3	ZC334.3.1	ins-24	protein_coding	INSulin related
WBGene00002110	1	1	0	0	0	1	0	0	0	0	0	0	3	ZC334.11.1	ins-27	protein_coding	INSulin related
WBGene00002113	1	1	0	0	0	1	0	0	0	0	0	0	3	ZC334.2.1	ins-30	protein_coding	INSulin related
WBGene00002116	0	1	1	0	0	1	0	0	0	0	0	0	3	W09C5.4.1	ins-33	protein_coding	INSulin related
WBGene00002267	1	1	0	0	0	1	0	0	0	0	0	0	3	C44F1.3.1,C44F1.3.2	lec-4	protein_coding	Galectin
WBGene00003522	0	0	0	0	0	1	0	1	0	0	1	0	3	K06A4.1.1	nas-3	protein_coding	Zinc metalloproteinase nas-3
WBGene00003524	1	0	0	0	1	0	0	1	0	0	0	0	3	T23H4.3.1	nas-5	protein_coding	Zinc metalloproteinase nas-5
WBGene00003595	0	0	0	0	1	0	0	0	0	1	1	0	3	Y69A2AR.29.1	ngn-1	protein_coding	NeuroGeNin
WBGene00003652	0	0	1	1	1	0	0	0	0	0	0	0	3	Y67A6A.2a.1,Y67A6A.2b.1,Y67A6A.2b.2	nhr-62	protein_coding	Nuclear hormone receptor family member nhr-62
WBGene00003766	0	1	0	0	1	0	0	0	0	1	0	0	3	B0213.3.1	nlp-28	protein_coding	Neuropeptide-like protein 28 QWGYGGY-amide GYGGYGGY-amide GMYGGY-amide GMYGGW-amide [Source:UniProtKB/Swiss-Prot;Acc:O44665]
WBGene00003786	0	1	0	0	1	1	0	0	0	0	0	0	3	VC5.3a.1,VC5.3b.1	npa-1	protein_coding	Nematode Polyprotein Allergen related; Nematode polyprotein allergen related, post-translationnally cleaved, the diverse 14.5 kDa cleavage products bind lipids and retinol (164.6 kD) (Npa-1)
WBGene00004020	0	0	0	0	1	1	0	0	0	0	0	1	3	EGAP2.3.1,EGAP2.3.2	pho-1	protein_coding	Intestinal acid phosphatase
WBGene00004062	0	0	0	0	1	1	0	0	0	0	1	0	3	T10H9.5a.1,T10H9.5c.1	pmp-5	protein_coding	Peroxisomal Membrane Protein related
WBGene00004068	1	1	0	0	0	1	0	0	0	0	0	0	3	C10G11.5a.1,C10G11.5b.1,C10G11.5c.1,C10G11.5c.2	pnk-1	protein_coding	PaNtothenate Kinase
WBGene00004155	1	0	0	1	1	0	0	0	0	0	0	0	3	W01C9.3a.1,W01C9.3b.1	pqn-73	protein_coding	Prion-like-(Q/N-rich)-domain-bearing protein
WBGene00004335	0	0	0	0	1	0	0	0	0	1	1	0	3	C47C12.3a.1,C47C12.3a.2,C47C12.3b.1	ref-2	protein_coding	REgulator of Fusion
WBGene00004827	0	1	0	1	0	0	0	0	0	1	0	0	3	K08H2.1.1	skr-21	protein_coding	SKp1 Related (Ubiquitin ligase complex component)
WBGene00004986	1	1	1	0	0	0	0	0	0	0	0	0	3	T07C4.4.1,T07C4.4.2	spp-1	protein_coding	SaPosin-like Protein family
WBGene00004990	1	1	0	0	0	1	0	0	0	0	0	0	3	T08A9.9.1,T08A9.9.2	spp-5	protein_coding	SaPosin-like Protein family
WBGene00004993	1	0	0	0	1	1	0	0	0	0	0	0	3	C28C12.5.1	spp-8	protein_coding	SaPosin-like Protein family
WBGene00004997	1	0	0	0	1	0	1	0	0	0	0	0	3	T22G5.7.1	spp-12	protein_coding	SaPosin-like Protein family
WBGene00005002	0	1	0	0	0	1	0	0	0	0	0	1	3	C54G6.5.1,C54G6.5.2	spp-17	protein_coding	SaPosin-like Protein family
WBGene00005703	0	1	1	1	0	0	0	0	0	0	0	0	3	R07B5.3a.1,R07B5.3b.1,R07B5.3c.1,R07B5.3d.1	sru-40	protein_coding	Serpentine Receptor, class U
WBGene00006464	0	0	1	1	0	0	1	0	0	0	0	0	3	T07H3.1.1	bath-47	protein_coding	BTB and MATH domain-containing protein 47
WBGene00006539	1	0	0	0	0	0	1	1	0	0	0	0	3	T04H1.9.1	tbb-6	protein_coding	Tubulin beta chain
WBGene00006862	0	0	1	1	0	0	1	0	0	0	0	0	3	C42D8.3.1	pnk-4	protein_coding	Pantothenate kinase
WBGene00006902	0	0	0	0	1	0	0	0	0	1	1	0	3	F44F1.7.1	vet-6	protein_coding	Very Early Transcript
WBGene00007283	0	0	0	1	0	0	0	1	1	0	0	0	3	C03E10.6.1	clec-222	protein_coding	C-type LECtin
WBGene00007340	0	1	1	1	0	0	0	0	0	0	0	0	3	C05D12.2.1	C05D12.2	protein_coding
WBGene00007414	1	0	0	0	1	0	1	0	0	0	0	0	3	C07E3.3a.1,C07E3.3b.1	C07E3.3	protein_coding
WBGene00007479	0	1	0	0	0	1	1	0	0	0	0	0	3	C09F9.2.1	C09F9.2	protein_coding
WBGene00007758	0	0	0	1	0	0	0	1	0	1	0	0	3	C27A7.8a.1,C27A7.8b.1	C27A7.8	protein_coding
WBGene00007990	1	1	0	0	0	0	0	1	0	0	0	0	3	C37A5.4.1	fipr-23	protein_coding	FIP (Fungus-Induced Protein) Related
WBGene00007992	1	1	0	0	1	0	0	0	0	0	0	0	3	C37A5.8.1	fipr-24	protein_coding	FIP (Fungus-Induced Protein) Related
WBGene00008016	0	0	1	1	1	0	0	0	0	0	0	0	3	C38D9.8.1	C38D9.8	protein_coding
WBGene00008220	0	0	1	1	0	0	0	0	1	0	0	0	3	C50B6.7.1	C50B6.7	protein_coding	Alpha-amylase
WBGene00008301	1	0	0	1	0	0	1	0	0	0	0	0	3	C54D10.7.1	pals-39	protein_coding	Protein containing ALS2cr12 (ALS2CR12) signature
WBGene00008302	1	1	0	0	0	0	1	0	0	0	0	0	3	C54D10.8a.1,C54D10.8b.1	pals-38	protein_coding	Protein containing ALS2cr12 (ALS2CR12) signature
WBGene00008335	1	1	0	0	0	1	0	0	0	0	0	0	3	C55A6.6.1	C55A6.6	protein_coding
WBGene00008336	0	1	0	0	1	1	0	0	0	0	0	0	3	C55A6.7.1	C55A6.7	protein_coding
WBGene00008388	1	0	1	0	1	0	0	0	0	0	0	0	3	D1086.1.1	D1086.1	protein_coding
WBGene00008477	0	0	0	1	1	1	0	0	0	0	0	0	3	E03H4.10.1	clec-17	protein_coding	C-type LECtin
WBGene00008577	1	0	0	0	0	1	0	0	0	1	0	0	3	F08G2.5.1	F08G2.5	protein_coding
WBGene00008592	1	0	0	0	1	1	0	0	0	0	0	0	3	F08H9.4a.1,F08H9.4b.1	F08H9.4	protein_coding
WBGene00008607	1	0	0	0	1	1	0	0	0	0	0	0	3	F09B12.3.1	F09B12.3	protein_coding	Putative phospholipase B-like 2
WBGene00008792	0	0	1	1	0	0	0	0	0	0	1	0	3	F14D7.5a.1,F14D7.5b.1	F14D7.5	protein_coding
WBGene00008905	0	1	1	1	0	0	0	0	0	0	0	0	3	F17B5.1a.1,F17B5.1b	F17B5.1	protein_coding
WBGene00008988	1	0	0	0	1	0	1	0	0	0	0	0	3	F20G2.5.1	F20G2.5	protein_coding
WBGene00009033	1	0	1	0	1	0	0	0	0	0	0	0	3	F21H7.12.1	F21H7.12	protein_coding
WBGene00009061	1	1	0	0	0	0	1	0	0	0	0	0	3	F22G12.1.1	pals-14	protein_coding	Protein containing ALS2cr12 (ALS2CR12) signature
WBGene00009212	0	0	1	1	0	0	0	0	0	1	0	0	3	F28D1.2.1	atz-1	protein_coding
WBGene00009213	1	1	0	0	0	0	0	1	0	0	0	0	3	F28D1.3.1	thn-1	protein_coding	THaumatiN family
WBGene00009221	1	0	0	0	0	0	1	0	1	0	0	0	3	F28F8.2.1	acs-2	protein_coding	Fatty Acid CoA Synthetase family
WBGene00009293	0	0	1	0	1	1	0	0	0	0	0	0	3	F31D4.8.1	F31D4.8	protein_coding
WBGene00009354	1	0	0	0	1	0	0	1	0	0	0	0	3	F33A8.6.1	ilkp-1	protein_coding	ILK associated serine/threonine Phosphatase homolog
WBGene00009427	0	0	0	0	1	0	0	1	0	1	0	0	3	F35E12.3.1	fbxa-181	protein_coding	F-box A protein
WBGene00009696	0	0	0	1	1	0	0	0	0	1	0	0	3	F44F1.4.1	F44F1.4	protein_coding
WBGene00009698	0	0	0	1	0	0	0	0	0	1	1	0	3	F44F1.6a.1,F44F1.6b.1	F44F1.6	protein_coding
WBGene00009722	1	1	0	0	1	0	0	0	0	0	0	0	3	F45D3.2a.1,F45D3.2b.1	F45D3.2	protein_coding
WBGene00009773	1	1	0	1	0	0	0	0	0	0	0	0	3	F46B6.8.1	lipl-2	protein_coding	Lipase
WBGene00009778	0	0	1	1	0	0	0	0	1	0	0	0	3	F46C5.1.1	F46C5.1	protein_coding
WBGene00009805	1	1	0	1	0	0	0	0	0	0	0	0	3	F47B8.4a.1,F47B8.4b.1	F47B8.4	protein_coding
WBGene00009807	0	1	1	0	0	1	0	0	0	0	0	0	3	F47B8.6.1	pepm-1	protein_coding	PEPtidase M1 domain containing
WBGene00009834	0	1	0	0	1	0	0	0	0	1	0	0	3	F47H4.1a.1,F47H4.1b.1	lsy-27	protein_coding
WBGene00009838	1	1	0	0	0	1	0	0	0	0	0	0	3	F47H4.7a,F47H4.7b	fbxa-187	pseudogene
WBGene00009874	1	1	0	0	1	0	0	0	0	0	0	0	3	F49C12.4.1	F49C12.4	protein_coding
WBGene00009902	0	0	0	0	0	1	0	1	0	0	1	0	3	F49E12.9a.1,F49E12.9b.1,F49E12.9c	drd-1	protein_coding	Dietary restriction down regulated
WBGene00010001	1	0	1	0	0	1	0	0	0	0	0	0	3	F53F8.4.1	F53F8.4	protein_coding
WBGene00010018	1	0	1	1	0	0	0	0	0	0	0	0	3	F54B8.3.1	fbxa-69	protein_coding	F-box A protein
WBGene00010062	1	1	0	0	0	1	0	0	0	0	0	0	3	F54F3.3.1	lipl-1	protein_coding	Lipase
WBGene00010064	0	0	1	1	1	0	0	0	0	0	0	0	3	F54F7.2.1	F54F7.2	protein_coding
WBGene00010066	0	1	1	0	0	0	0	0	0	1	0	0	3	F54F7.6.1	F54F7.6	protein_coding
WBGene00010135	1	1	1	0	0	0	0	0	0	0	0	0	3	F55H12.4.1	F55H12.4	protein_coding
WBGene00010187	0	1	1	0	0	1	0	0	0	0	0	0	3	F57B1.1.1	F57B1.1	protein_coding
WBGene00010368	1	0	1	0	0	0	0	0	1	0	0	0	3	H06A10.1.1	H06A10.1	protein_coding
WBGene00010399	0	0	1	1	0	1	0	0	0	0	0	0	3	H16D19.1.1	clec-13	protein_coding	C-type LECtin
WBGene00010411	0	0	0	1	1	0	0	0	0	1	0	0	3	H25K10.1.1	H25K10.1	protein_coding	Purple acid phosphatase
WBGene00010501	1	1	0	0	0	1	0	0	0	0	0	0	3	K02C4.2.1	K02C4.2	protein_coding
WBGene00010717	1	1	0	0	1	0	0	0	0	0	0	0	3	K09C8.7.1	K09C8.7	protein_coding
WBGene00010769	1	0	1	1	0	0	0	0	0	0	0	0	3	K11D2.2.1,K11D2.2.2,K11D2.2.3	asah-1	protein_coding	Acid ceramidase
WBGene00010808	0	0	0	0	1	0	0	0	0	1	1	0	3	M01E5.6.1	sepa-1	protein_coding
WBGene00011004	1	1	1	0	0	0	0	0	0	0	0	0	3	R04B5.6.1	R04B5.6	protein_coding
WBGene00011046	0	0	1	0	0	0	0	0	0	0	1	1	3	R05H10.7.1	R05H10.7	protein_coding
WBGene00011072	0	1	0	0	0	1	0	0	1	0	0	0	3	R06F6.11.1	tag-209	protein_coding
WBGene00011244	0	1	0	0	0	1	0	0	1	0	0	0	3	R11D1.3.1	R11D1.3	protein_coding
WBGene00011325	1	1	0	0	1	0	0	0	0	0	0	0	3	T01C3.11a.1,T01C3.11a.2,T01C3.11b.1	T01C3.11	protein_coding
WBGene00011416	0	0	1	1	0	1	0	0	0	0	0	0	3	T04A11.1.1	T04A11.1	protein_coding
WBGene00011419	0	0	1	1	0	1	0	0	0	0	0	0	3	T04A11.4.1	T04A11.4	protein_coding
WBGene00011424	0	0	1	1	0	0	0	0	0	1	0	0	3	T04B2.6.1	dhs-31	protein_coding	DeHydrogenases, Short chain
WBGene00011429	0	1	1	1	0	0	0	0	0	0	0	0	3	T04C12.7.1	T04C12.7	protein_coding
WBGene00011432	0	0	0	0	1	0	0	0	0	1	1	0	3	T04D3.2.1	sdz-30	protein_coding	SKN-1 Dependent Zygotic transcript
WBGene00011584	0	0	1	1	0	1	0	0	0	0	0	0	3	T07D10.4.1	clec-15	protein_coding	C-type LECtin
WBGene00011675	0	0	1	1	0	0	0	1	0	0	0	0	3	T10B9.5.1	cyp-13A3	protein_coding	Putative cytochrome P450 CYP13A3
WBGene00011880	0	0	0	0	1	1	0	0	1	0	0	0	3	T21B6.3.1	T21B6.3	protein_coding
WBGene00011956	1	0	0	0	1	0	0	0	0	1	0	0	3	T23F11.4.1	T23F11.4	protein_coding
WBGene00012021	0	0	1	0	1	0	0	0	0	1	0	0	3	T25E12.6.1	T25E12.6	protein_coding
WBGene00012038	0	0	0	0	1	0	0	0	0	1	1	0	3	T26E3.5.1	T26E3.5	protein_coding
WBGene00012175	1	1	0	0	1	0	0	0	0	0	0	0	3	W01C9.1.1	W01C9.1	protein_coding
WBGene00012279	1	1	0	0	1	0	0	0	0	0	0	0	3	W05B10.4.1	W05B10.4	protein_coding
WBGene00012444	1	1	0	0	0	1	0	0	0	0	0	0	3	Y15E3A.5.1	Y15E3A.5	protein_coding
WBGene00012629	1	1	0	0	0	1	0	0	0	0	0	0	3	Y38H6C.17.1	slc-36.3	protein_coding	SLC (SoLute Carrier) homolog
WBGene00012783	1	0	0	1	1	0	0	0	0	0	0	0	3	Y43C5A.3.1	Y43C5A.3	protein_coding
WBGene00012910	1	1	0	0	0	0	1	0	0	0	0	0	3	Y46G5A.20.1	Y46G5A.20	protein_coding
WBGene00013007	0	1	0	0	0	1	0	0	0	0	1	0	3	Y48E1B.8.1	Y48E1B.8	protein_coding
WBGene00013073	0	0	0	0	1	1	0	0	0	1	0	0	3	Y51A2D.4.1	hmit-1.1	protein_coding	H(+) MyoInositol coTransporter
WBGene00013079	1	0	0	1	1	0	0	0	0	0	0	0	3	Y51A2D.11.1,Y51A2D.11.2	ttr-26	protein_coding	TransThyretin-Related family domain
WBGene00013453	0	0	0	0	1	0	0	1	0	1	0	0	3	Y67A10A.4.1	fbxa-83	protein_coding	F-box A protein
WBGene00013480	0	0	0	0	1	0	0	1	0	0	1	0	3	Y69H2.2.1	egas-3	protein_coding	EGF plus ASC domain ion channel
WBGene00013481	1	1	0	0	1	0	0	0	0	0	0	0	3	Y69H2.3a.1,Y69H2.3b.1,Y69H2.3c.1,Y69H2.3d.1,Y69H2.3e.1,Y69H2.3f,Y69H2.3g.1,Y69H2.3h.1,Y69H2.3i.1	Y69H2.3	protein_coding
WBGene00013485	0	1	1	1	0	0	0	0	0	0	0	0	3	Y69H2.10a.1,Y69H2.10b,Y69H2.10c.1,Y69H2.10d.1	Y69H2.10	protein_coding
WBGene00013636	0	1	0	0	0	1	1	0	0	0	0	0	3	Y105C5A.12.1	Y105C5A.12	protein_coding
WBGene00013830	1	0	0	0	1	1	0	0	0	0	0	0	3	ZC15.1.1	ZC15.1	protein_coding
WBGene00013900	0	1	0	1	0	0	1	0	0	0	0	0	3	ZC443.5.1	ugt-18	protein_coding	UDP-glucuronosyltransferase
WBGene00014259	1	1	0	0	1	0	0	0	0	0	0	0	3	ZK1320.11a.1,ZK1320.11b.1,ZK1320.11b.2	ZK1320.11	protein_coding
WBGene00014672	0	0	0	1	0	0	0	1	0	0	1	0	3	C08F11.6	C08F11.6	pseudogene
WBGene00014907	0	1	1	1	0	0	0	0	0	0	0	0	3	Y51A2A.9	fbxa-117	pseudogene
WBGene00014954	0	0	1	1	0	0	0	1	0	0	0	0	3	Y102A5C.5	Y102A5C.5	pseudogene
WBGene00014955	0	0	1	1	0	0	0	1	0	0	0	0	3	Y102A5C.6	Y102A5C.6	pseudogene
WBGene00015044	1	0	0	0	1	0	0	0	0	1	0	0	3	B0213.15a.1,B0213.15b.1,B0213.15c.1,B0213.15d.1	cyp-34A9	protein_coding	CYtochrome P450 family
WBGene00015116	1	1	0	0	1	0	0	0	0	0	0	0	3	B0286.3.1	pacs-1	protein_coding	Probable multifunctional protein ADE2 Phosphoribosylaminoimidazole-succinocarboxamide synthase Phosphoribosylaminoimidazole carboxylase [Source:UniProtKB/Swiss-Prot;Acc:Q10457]
WBGene00015163	1	1	0	0	0	1	0	0	0	0	0	0	3	B0361.9.1	B0361.9	protein_coding
WBGene00015262	0	1	1	1	0	0	0	0	0	0	0	0	3	B0563.5.1	B0563.5	protein_coding
WBGene00015332	1	1	0	0	1	0	0	0	0	0	0	0	3	C02C2.1.1	tyr-1	protein_coding	Putative tyrosinase-like protein tyr-1
WBGene00015355	1	0	0	0	1	0	0	1	0	0	0	0	3	C02F12.5.1	C02F12.5	protein_coding	BPTI/Kunitz inhibitor domain-containing protein C02F12.5
WBGene00015402	0	1	0	0	0	1	0	0	1	0	0	0	3	C03G6.17.1	C03G6.17	protein_coding
WBGene00015596	1	0	0	0	0	0	0	1	0	0	1	0	3	C08E3.4	fbxa-161	pseudogene
WBGene00015610	0	0	0	1	1	0	0	0	0	1	0	0	3	C08F1.6.1	C08F1.6	protein_coding
WBGene00015613	0	0	0	1	0	0	0	1	0	1	0	0	3	C08F1.10.1	C08F1.10	protein_coding
WBGene00015793	1	0	0	0	1	1	0	0	0	0	0	0	3	C15C7.7.1	C15C7.7	protein_coding	GDP-fucose protein O-fucosyltransferase 1
WBGene00015896	1	0	0	0	1	1	0	0	0	0	0	0	3	C17C3.15.1	C17C3.15	protein_coding
WBGene00015984	0	1	1	0	0	1	0	0	0	0	0	0	3	C18G1.6.1,C18G1.6.2	C18G1.6	protein_coding
WBGene00016217	0	1	0	0	1	0	0	1	0	0	0	0	3	C29F9.2.1	C29F9.2	protein_coding	3A339
WBGene00016218	1	0	0	0	0	1	0	1	0	0	0	0	3	C29F9.3a.1,C29F9.3a.2,C29F9.3b.1,C29F9.3c.1	pals-23	protein_coding	Protein containing ALS2cr12 (ALS2CR12) signature
WBGene00016265	0	0	0	0	1	1	1	0	0	0	0	0	3	C30F12.6.1	trhr-1	protein_coding	Thyrotropin-Releasing Hormone Receptor
WBGene00016274	0	0	1	1	1	0	0	0	0	0	0	0	3	C30G12.2.1	C30G12.2	protein_coding
WBGene00016295	0	0	0	0	0	0	1	0	0	1	1	0	3	C32B5.1a.1,C32B5.1b.1,C32B5.1c.1	fbxc-40	protein_coding	F-box C protein
WBGene00016298	0	0	0	0	1	0	0	0	0	1	1	0	3	C32B5.5a.1,C32B5.5b.1	fbxc-14	protein_coding	F-box C protein
WBGene00016346	0	1	0	1	1	0	0	0	0	0	0	0	3	C33E10.2.1	fbxa-120	protein_coding	F-box A protein
WBGene00016407	1	1	0	1	0	0	0	0	0	0	0	0	3	C34D10.2a.1,C34D10.2a.2,C34D10.2b.1,C34D10.2b.2	C34D10.2	protein_coding
WBGene00016506	1	1	0	0	0	1	0	0	0	0	0	0	3	C37H5.2.1	abhd-5.1	protein_coding	Abhydrolase domain-containing protein abhd-5.1
WBGene00016697	1	1	0	0	1	0	0	0	0	0	0	0	3	C45H4.17a.1,C45H4.17b.1	cyp-33C2	protein_coding	CYtochrome P450 family
WBGene00016716	1	1	0	0	1	0	0	0	0	0	0	0	3	C46F4.2.1,C46F4.2.2,C46F4.2.3	acs-17	protein_coding	Fatty Acid CoA Synthetase family
WBGene00016863	0	0	1	1	1	0	0	0	0	0	0	0	3	C52A10.2.1	C52A10.2	protein_coding	Carboxylic ester hydrolase
WBGene00016923	1	1	0	1	0	0	0	0	0	0	0	0	3	C54F6.5.1	C54F6.5	protein_coding
WBGene00016924	1	0	0	0	1	0	1	0	0	0	0	0	3	C54F6.6.1	C54F6.6	protein_coding
WBGene00016984	1	0	0	1	1	0	0	0	0	0	0	0	3	C56G3.1a.1,C56G3.1a.2,C56G3.1b.1	npr-8	protein_coding	Probable G-protein coupled receptor npr-8
WBGene00016995	0	1	0	0	1	1	0	0	0	0	0	0	3	D1005.1.1	acly-1	protein_coding	Probable ATP-citrate synthase
WBGene00017032	0	1	1	1	0	0	0	0	0	0	0	0	3	D1044.7.1	D1044.7	protein_coding
WBGene00017133	0	1	0	0	0	0	0	1	0	1	0	0	3	EEED8.2.1	EEED8.2	protein_coding
WBGene00017185	1	1	0	0	1	0	0	0	0	0	0	0	3	F07B7.1.1	F07B7.1	protein_coding
WBGene00017249	0	0	0	0	1	0	0	0	0	1	1	0	3	F08D12.6.1	fbxb-108	protein_coding	F-box B protein
WBGene00017251	0	0	1	0	1	0	0	0	0	0	1	0	3	F08D12.8.1	fbxb-105	protein_coding	F-box B protein
WBGene00017331	1	1	0	0	0	1	0	0	0	0	0	0	3	F10D2.5.1	ugt-40	protein_coding	UDP-GlucuronosylTransferase
WBGene00017336	0	1	1	0	1	0	0	0	0	0	0	0	3	F10D2.11.1	ugt-41	protein_coding	UDP-GlucuronosylTransferase
WBGene00017429	1	1	0	0	0	1	0	0	0	0	0	0	3	F13D11.4.1,F13D11.4.2	F13D11.4	protein_coding
WBGene00017498	0	1	1	0	0	0	0	1	0	0	0	0	3	F15E11.12a.1,F15E11.12b.1	pud-4	protein_coding	Protein Up-regulated in Daf-2(Gf)
WBGene00017840	1	1	0	0	1	0	0	0	0	0	0	0	3	F26G1.4.1	ttm-2	protein_coding	Toxin-regulated Targets of MAPK
WBGene00017911	0	0	1	1	1	0	0	0	0	0	0	0	3	F29A7.1a.1,F29A7.1b.1	fbxb-106	protein_coding	F-box B protein
WBGene00018057	1	1	0	0	0	1	0	0	0	0	0	0	3	F35F10.7.1	F35F10.7	protein_coding
WBGene00018200	1	0	1	1	0	0	0	0	0	0	0	0	3	F39E9.11.1	btb-17	protein_coding	BTB (Broad/complex/Tramtrack/Bric a brac) domain protein
WBGene00018250	1	0	1	0	0	1	0	0	0	0	0	0	3	F40H3.2.1,F40H3.2.2	F40H3.2	protein_coding
WBGene00018268	0	1	0	0	0	1	0	0	1	0	0	0	3	F41C3.2.1	F41C3.2	protein_coding
WBGene00018309	1	0	0	0	1	1	0	0	0	0	0	0	3	F41G4.5	F41G4.5	pseudogene
WBGene00018310	1	0	0	0	1	1	0	0	0	0	0	0	3	F41G4.7.1	F41G4.7	protein_coding
WBGene00018345	0	1	0	0	0	0	1	1	0	0	0	0	3	F42C5.3a.1,F42C5.3b.1	F42C5.3	protein_coding
WBGene00018353	0	0	1	1	0	0	1	0	0	0	0	0	3	F42G2.4.1	fbxa-182	protein_coding	F-box A protein
WBGene00018438	0	0	1	0	1	0	0	0	0	1	0	0	3	F45C12.7.1	btb-6	protein_coding	BTB (Broad/complex/Tramtrack/Bric a brac) domain protein
WBGene00018460	1	1	0	0	0	0	1	0	0	0	0	0	3	F45D11.15.1	F45D11.15	protein_coding
WBGene00018461	1	1	0	0	0	0	1	0	0	0	0	0	3	F45D11.16.1	F45D11.16	protein_coding
WBGene00018725	0	0	0	0	1	0	1	0	0	1	0	0	3	F53A9.2.1	kreg-1	protein_coding
WBGene00018731	1	0	0	1	1	0	0	0	0	0	0	0	3	F53A9.8.1	F53A9.8	protein_coding
WBGene00018755	1	1	0	0	1	0	0	0	0	0	0	0	3	F53C3.12.1	bcmo-2	protein_coding	Beta-Carotene 15,15'-MonoOxygenase
WBGene00018838	1	1	0	0	0	1	0	0	0	0	0	0	3	F54G2.2.1	F54G2.2	protein_coding
WBGene00018878	1	0	0	0	1	0	0	0	0	1	0	0	3	F55D10.3.1	glit-1	protein_coding	GLIoTactin (Drosophila neuroligin-like) homolog
WBGene00019042	0	0	1	0	1	0	0	0	0	1	0	0	3	F58E1.11.1	fbxc-21	protein_coding	F-box C protein
WBGene00019069	1	0	0	0	1	1	0	0	0	0	0	0	3	F58H7.3.1	lgc-30	protein_coding	Ligand-Gated ion Channel
WBGene00019113	1	0	0	0	0	1	0	0	0	1	0	0	3	F59E11.7a.1,F59E11.7b.1	F59E11.7	protein_coding
WBGene00019187	0	0	1	0	1	0	0	0	1	0	0	0	3	H11E01.2.1	H11E01.2	protein_coding
WBGene00019208	0	0	1	1	0	1	0	0	0	0	0	0	3	H17B01.3	lips-14	pseudogene
WBGene00019243	1	0	0	0	1	0	0	0	0	1	0	0	3	H24O09.2.1	fbxb-72	protein_coding	F-box B protein
WBGene00019331	1	0	1	0	1	0	0	0	0	0	0	0	3	K02F3.8.1	dos-3	protein_coding	Delta and OSM-11-like
WBGene00019412	0	0	0	0	1	0	0	0	0	1	1	0	3	K05F6.1.1	fbxb-49	protein_coding	F-box B protein
WBGene00019413	0	0	0	0	1	0	0	0	0	1	1	0	3	K05F6.2.1	fbxb-50	protein_coding	F-box B protein
WBGene00019418	0	0	0	0	1	0	0	0	0	1	1	0	3	K05F6.7.1	fbxb-54	protein_coding	F-box B protein
WBGene00019564	0	0	0	0	0	1	0	1	0	1	0	0	3	K09D9.1.1	K09D9.1	protein_coding
WBGene00019653	0	0	0	0	1	1	0	0	0	0	1	0	3	K11G9.2.1	K11G9.2	protein_coding	Carboxylic ester hydrolase
WBGene00019687	0	0	0	0	1	0	0	0	0	1	1	0	3	K12H6.7.1	K12H6.7	protein_coding
WBGene00019700	0	0	0	0	1	0	0	0	0	1	1	0	3	M01D1.3.1	btb-11	protein_coding	BTB (Broad/complex/Tramtrack/Bric a brac) domain protein
WBGene00019703	0	0	0	0	1	0	0	0	0	1	1	0	3	M01D1.8.1	fbxb-41	protein_coding	F-box B protein
WBGene00019704	0	0	0	0	1	0	0	0	0	1	1	0	3	M01D1.9.1	fbxb-40	protein_coding	F-box B protein
WBGene00019705	0	0	0	0	1	0	0	0	0	1	1	0	3	M01D1.10.1	fbxb-45	protein_coding	F-box B protein
WBGene00019730	1	1	0	1	0	0	0	0	0	0	0	0	3	M02D8.4a.1,M02D8.4b.1,M02D8.4c.1	asns-2	protein_coding	Asparagine synthetase
WBGene00019815	0	0	1	0	1	0	0	0	0	1	0	0	3	R02C2.2.1	kin-34	protein_coding
WBGene00019859	1	0	1	1	0	0	0	0	0	0	0	0	3	R03H10.7.1	R03H10.7	protein_coding
WBGene00019885	1	1	0	0	1	0	0	0	0	0	0	0	3	R05D8.7.1	R05D8.7	protein_coding
WBGene00019961	0	0	1	0	1	1	0	0	0	0	0	0	3	R08E5.1a.1,R08E5.1b.1,R08E5.1b.2	R08E5.1	protein_coding
WBGene00020135	1	1	0	0	1	0	0	0	0	0	0	0	3	T01B6.3a.1,T01B6.3b.1	aakg-4	protein_coding	AMP-Activated protein Kinase Gamma subunit
WBGene00020354	0	0	1	1	0	0	0	0	0	1	0	0	3	T08B6.5.1	sgnh-1	protein_coding	SGN1 Homolog
WBGene00020357	1	0	0	0	1	0	1	0	0	0	0	0	3	T08E11.1.1	T08E11.1	protein_coding
WBGene00020362	0	0	1	1	1	0	0	0	0	0	0	0	3	T08E11.6.1	fbxb-10	protein_coding	F-box B protein
WBGene00020397	1	1	0	0	0	1	0	0	0	0	0	0	3	T10B11.1.1	pcbd-1	protein_coding	Putative pterin-4-alpha-carbinolamine dehydratase
WBGene00020543	0	0	1	0	1	0	0	0	0	1	0	0	3	T17A3.6.1	fbxb-83	protein_coding	F-box B protein
WBGene00020544	0	0	0	0	1	0	0	0	0	1	1	0	3	T17A3.7.1,T17A3.7.2	fbxb-84	protein_coding	F-box B protein
WBGene00020630	1	0	0	0	1	0	0	0	0	1	0	0	3	T20F7.1.1	T20F7.1	protein_coding
WBGene00020674	1	1	1	0	0	0	0	0	0	0	0	0	3	T22B7.7.1	T22B7.7	protein_coding
WBGene00020909	1	1	0	0	0	1	0	0	0	0	0	0	3	W01A11.1a.1,W01A11.1b.1	W01A11.1	protein_coding	Epoxide hydrolase
WBGene00020976	0	1	0	0	0	0	0	1	0	1	0	0	3	W03B1.7a.1,W03B1.7b.1,W03B1.7c.1	oac-51	protein_coding	O-ACyltransferase homolog
WBGene00021011	0	0	1	1	0	0	0	0	0	1	0	0	3	W03G1.5.1	W03G1.5	protein_coding
WBGene00021106	1	1	0	0	1	0	0	0	0	0	0	0	3	W09B7.1.1	W09B7.1	protein_coding
WBGene00021156	1	1	0	0	0	0	0	0	1	0	0	0	3	Y4C6B.2a.1,Y4C6B.2b.1	Y4C6B.2	protein_coding
WBGene00021158	0	0	0	0	1	1	0	1	0	0	0	0	3	Y4C6B.4a.1,Y4C6B.4b.1	Y4C6B.4	protein_coding
WBGene00021160	0	0	0	0	0	1	0	0	0	0	1	1	3	Y4C6B.6.1	gba-4	protein_coding	Putative glucosylceramidase 4
WBGene00021293	0	0	1	0	1	0	0	0	0	1	0	0	3	Y25C1A.6.1	Y25C1A.6	protein_coding
WBGene00021335	0	1	0	0	0	1	0	0	0	0	0	1	3	Y34D9A.11.1	spp-23	protein_coding	SaPosin-like Protein family
WBGene00021463	0	0	0	1	1	0	0	0	0	1	0	0	3	Y39G10AR.5.1	zeel-1	protein_coding
WBGene00021478	1	0	1	1	0	0	0	0	0	0	0	0	3	Y39H10A.1.1	Y39H10A.1	protein_coding
WBGene00021485	0	0	1	1	0	0	0	0	0	0	1	0	3	Y40A1A.3.1	Y40A1A.3	protein_coding
WBGene00021525	0	0	0	1	0	0	1	0	0	1	0	0	3	Y41D4B.26.1	Y41D4B.26	protein_coding
WBGene00021583	0	0	0	0	1	1	1	0	0	0	0	0	3	Y46C8AL.5.1	clec-72	protein_coding	C-type LECtin
WBGene00021586	1	1	1	0	0	0	0	0	0	0	0	0	3	Y46C8AL.9.1	clec-75	protein_coding	C-type LECtin
WBGene00021768	1	1	0	0	0	1	0	0	0	0	0	0	3	Y51F10.7.1	Y51F10.7	protein_coding
WBGene00021898	1	0	0	0	1	0	0	0	0	1	0	0	3	Y54G2A.36.1,Y54G2A.36.2,Y54G2A.36.3,Y54G2A.36.4	Y54G2A.36	protein_coding
WBGene00021928	0	1	0	1	0	0	0	0	0	0	0	1	3	Y55F3AM.11.1	Y55F3AM.11	protein_coding
WBGene00022040	0	0	0	1	1	1	0	0	0	0	0	0	3	Y65B4BR.1.1	Y65B4BR.1	protein_coding
WBGene00022076	1	0	0	1	1	0	0	0	0	0	0	0	3	Y69A2AR.5.1	daao-1	protein_coding	D-amino-acid oxidase
WBGene00022100	1	0	0	0	1	1	0	0	0	0	0	0	3	Y69A2AR.31.1	Y69A2AR.31	protein_coding
WBGene00022245	1	1	0	0	1	0	0	0	0	0	0	0	3	Y73B6BL.24.1	acp-6	protein_coding	ACid Phosphatase family
WBGene00022413	0	0	0	0	1	1	1	0	0	0	0	0	3	Y102A11A.3.1	Y102A11A.3	protein_coding
WBGene00022440	0	1	1	1	0	0	0	0	0	0	0	0	3	Y110A2AL.3.1	Y110A2AL.3	protein_coding
WBGene00022445	0	1	1	1	0	0	0	0	0	0	0	0	3	Y110A2AL.9.1	Y110A2AL.9	protein_coding
WBGene00022572	1	0	0	0	0	0	1	1	0	0	0	0	3	ZC239.14.1	ZC239.14	protein_coding
WBGene00022814	1	0	1	0	0	1	0	0	0	0	0	0	3	ZK742.4.1	ZK742.4	protein_coding
WBGene00023425	1	0	1	1	0	0	0	0	0	0	0	0	3	B0286.6.1	try-9	protein_coding	TRYpsin-like protease
WBGene00023485	0	1	0	0	1	0	0	1	0	0	0	0	3	E02C12.13.1	ttr-49	protein_coding	TransThyretin-Related family domain
WBGene00044197	0	0	1	0	1	0	0	0	0	1	0	0	3	F55C9.13.1	fbxb-63	protein_coding	F-box B protein
WBGene00044206	1	0	0	1	0	0	1	0	0	0	0	0	3	T26H5.9a.1,T26H5.9b.1	T26H5.9	protein_coding
WBGene00044213	0	0	1	1	0	0	0	1	0	0	0	0	3	Y102A5C.36.1	Y102A5C.36	protein_coding
WBGene00044472	1	0	0	0	0	0	0	1	0	1	0	0	3	F56D6.10.1	dct-8	protein_coding	DAF-16/FOXO Controlled, germline Tumor affecting
WBGene00044526	0	0	1	1	0	0	0	0	0	1	0	0	3	T28A11.22.1	T28A11.22	protein_coding
WBGene00044574	1	1	0	0	0	1	0	0	0	0	0	0	3	F23G4.1.1	F23G4.1	protein_coding
WBGene00044586	1	0	0	0	1	1	0	0	0	0	0	0	3	Y61A9LA.12.1	Y61A9LA.12	protein_coding
WBGene00044636	1	0	1	0	0	0	0	1	0	0	0	0	3	B0393.9a.1,B0393.9a.2,B0393.9b.1	B0393.9	protein_coding
WBGene00044921	1	1	1	0	0	0	0	0	0	0	0	0	3	F53C11.9.1	F53C11.9	protein_coding
WBGene00045183	0	1	0	0	1	1	0	0	0	0	0	0	3	T28C6.10.1	T28C6.10	protein_coding
WBGene00045207	1	1	1	0	0	0	0	0	0	0	0	0	3	F13E9.14.1	F13E9.14	protein_coding
WBGene00045316	0	1	0	0	0	1	0	0	0	0	1	0	3	C49F5.9	C49F5.9	pseudogene
WBGene00045498	0	0	0	0	1	0	0	0	0	1	1	0	3	F56F4.8.1	F56F4.8	protein_coding
WBGene00050974	1	0	1	1	0	0	0	0	0	0	0	0	3	Y6G8.9	Y6G8.9	pseudogene
WBGene00077692	1	0	0	0	1	0	0	0	1	0	0	0	3	C08E8.10.1	C08E8.10	protein_coding
WBGene00077783	0	1	0	0	0	0	0	0	0	0	1	1	3	D1054.18a.1,D1054.18b.1	D1054.18	protein_coding
WBGene00194985	1	0	1	1	0	0	0	0	0	0	0	0	3	Y25C1A.14.1	Y25C1A.14	protein_coding
WBGene00219423	1	1	0	0	1	0	0	0	0	0	0	0	3	C23H5.15.1	C23H5.15	protein_coding
WBGene00219447	0	0	1	1	0	0	0	0	0	0	0	1	3	C06H5.14.1	C06H5.14	protein_coding
WBGene00219748	1	0	1	0	1	0	0	0	0	0	0	0	3	Y16E11A.3	linc-46	lincRNA
WBGene00269419	0	0	0	0	1	0	0	0	0	1	1	0	3	K05F6.15	K05F6.15	pseudogene
WBGene00000103	1	1	0	0	0	0	0	0	0	0	0	0	2	F28H6.1a.1,F28H6.1b.1	akt-2	protein_coding	Serine/threonine-protein kinase akt-2
WBGene00000115	0	1	0	0	0	1	0	0	0	0	0	0	2	F01F1.6.1,F01F1.6.2	alh-9	protein_coding	Putative aldehyde dehydrogenase family 7 member A1 homolog
WBGene00000188	0	1	0	0	0	1	0	0	0	0	0	0	2	F19H8.3.1	arl-3	protein_coding	ADP-ribosylation factor-like protein 3
WBGene00000212	0	0	1	1	0	0	0	0	0	0	0	0	2	ZK455.4.1	asm-2	protein_coding	Sphingomyelin phosphodiesterase 2
WBGene00000217	0	1	1	0	0	0	0	0	0	0	0	0	2	R12H7.2.1	asp-4	protein_coding	ASpartyl Protease
WBGene00000240	0	1	0	0	0	1	0	0	0	0	0	0	2	K08F8.4a.1,K08F8.4b.1	pah-1	protein_coding	Phenylalanine-4-hydroxylase
WBGene00000256	1	0	0	0	0	0	0	0	1	0	0	0	2	Y73B6BL.34.1	bli-6	protein_coding	BLIstered cuticle
WBGene00000301	0	0	0	1	0	0	0	0	0	1	0	0	2	T13F2.8a.1,T13F2.8b.1	cav-1	protein_coding	Caveolin-1
WBGene00000302	0	0	0	0	1	0	1	0	0	0	0	0	2	C56A3.7a.1,C56A3.7b.1,C56A3.7c.1,C56A3.7d.1	cav-2	protein_coding	Caveolin-2
WBGene00000388	0	0	0	0	1	0	0	0	0	1	0	0	2	ZK637.11.1	cdc-25.3	protein_coding	M-phase inducer phosphatase cdc-25.3
WBGene00000399	0	1	0	0	0	1	0	0	0	0	0	0	2	R05H10.6.1	cdh-7	protein_coding	CaDHerin family
WBGene00000442	0	1	0	0	0	0	0	1	0	0	0	0	2	F20D12.6a.1,F20D12.6b.1	ceh-19	protein_coding	Homeobox protein ceh-19
WBGene00000453	0	0	0	0	1	0	0	0	0	1	0	0	2	W05E10.3.1	ceh-32	protein_coding	Homeobox protein ceh-32
WBGene00000457	0	0	0	0	0	0	0	0	0	1	1	0	2	C37E2.4.1	ceh-36	protein_coding	Homeobox protein ceh-36
WBGene00000469	0	0	0	1	0	0	0	0	0	1	0	0	2	ZK909.4.1	ces-2	protein_coding	Cell death specification protein 2
WBGene00000535	1	1	0	0	0	0	0	0	0	0	0	0	2	K08B4.6.1	cpi-1	protein_coding	Cystatin
WBGene00000596	0	0	1	0	0	0	0	0	1	0	0	0	2	C15A11.5.1	col-7	protein_coding	Cuticle collagen 7
WBGene00000602	0	0	1	0	0	0	0	0	1	0	0	0	2	F15H10.2.1	col-13	protein_coding	Cuticle collagen 13
WBGene00000603	0	0	0	0	1	0	0	0	1	0	0	0	2	C46A5.3a.1,C46A5.3b.1	col-14	protein_coding	Cuticle collagen 14
WBGene00000617	0	0	1	1	0	0	0	0	0	0	0	0	2	T13B5.4.1	col-40	protein_coding	Cuticle collagen 40
WBGene00000641	0	0	0	0	1	0	0	0	0	0	1	0	2	K08C9.4.1	col-65	protein_coding	COLlagen
WBGene00000650	0	0	0	0	1	0	0	0	0	0	1	0	2	ZK1248.2.1	col-74	protein_coding	COLlagen
WBGene00000663	0	0	0	0	0	0	0	0	1	0	1	0	2	W05G11.3.1,W05G11.3.2	col-88	protein_coding	COLlagen
WBGene00000667	0	0	1	0	0	0	0	0	1	0	0	0	2	W05B2.6.1	col-92	protein_coding	COLlagen
WBGene00000669	1	0	0	0	0	1	0	0	0	0	0	0	2	W05B2.1.1	col-94	protein_coding	COLlagen
WBGene00000672	0	0	0	0	1	0	0	0	1	0	0	0	2	ZK1010.7.1,ZK1010.7.2	col-97	protein_coding	COLlagen
WBGene00000681	0	1	0	0	1	0	0	0	0	0	0	0	2	C34H4.4.1	col-107	protein_coding	COLlagen
WBGene00000691	0	1	0	0	0	1	0	0	0	0	0	0	2	T28C6.4.1	col-117	protein_coding	COLlagen; COLlagen structural
WBGene00000695	0	0	0	1	0	0	0	0	0	1	0	0	2	F56D5.1.1	col-121	protein_coding	COLlagen
WBGene00000707	0	0	1	0	0	0	0	0	0	0	1	0	2	F52B11.4.1	col-133	protein_coding	COLlagen
WBGene00000718	0	0	0	0	0	0	0	0	1	0	1	0	2	B0222.7.1	col-145	protein_coding	Putative cuticle collagen 145
WBGene00000720	0	0	1	0	0	1	0	0	0	0	0	0	2	T06E4.4.1	col-147	protein_coding	COLlagen
WBGene00000734	0	0	0	0	0	0	0	0	1	0	1	0	2	C50B6.4.1	col-161	protein_coding	COLlagen
WBGene00000739	0	1	0	0	0	1	0	0	0	0	0	0	2	T07H6.3.1,T07H6.3.2,T07H6.3.3	col-166	protein_coding	COLlagen
WBGene00000742	0	1	0	0	0	1	0	0	0	0	0	0	2	T10E10.5.1	col-169	protein_coding	COLlagen
WBGene00000756	1	0	0	0	0	0	0	0	0	0	1	0	2	F02D10.1.1	col-183	protein_coding	COLlagen
WBGene00000775	0	1	0	0	0	1	0	0	0	0	0	0	2	F38E11.3.1	cpin-1	protein_coding	CyPIN (Guanine aminohydrolase) homolog
WBGene00000782	1	0	0	0	0	0	0	0	1	0	0	0	2	F36D3.9.1	cpr-2	protein_coding	Cysteine PRotease related
WBGene00000785	0	0	0	0	0	1	0	0	0	0	1	0	2	W07B8.5.1	cpr-5	protein_coding	Cathepsin B-like cysteine proteinase 5
WBGene00000830	1	1	0	0	0	0	0	0	0	0	0	0	2	Y54G11A.6.1,Y54G11A.6.2	ctl-1	protein_coding	Catalase-2
WBGene00000968	1	0	0	0	0	1	0	0	0	0	0	0	2	T05F1.10.1	dhs-4	protein_coding	DeHydrogenases, Short chain
WBGene00000988	0	0	0	0	1	1	0	0	0	0	0	0	2	F09E10.3.1	dhs-25	protein_coding	DeHydrogenases, Short chain
WBGene00001063	0	1	0	0	1	0	0	0	0	0	0	0	2	M01E10.2a.1,M01E10.2b.1,M01E10.2b.2	dpy-1	protein_coding	DumPY: shorter than wild-type
WBGene00001103	0	0	0	0	1	0	0	0	0	1	0	0	2	W09G12.4.1	dsl-1	protein_coding	Delta-like protein
WBGene00001104	0	0	0	0	1	0	0	0	0	1	0	0	2	W09G12.1.1	dsl-2	protein_coding	Delta-like protein
WBGene00001158	0	1	0	1	0	0	0	0	0	0	0	0	2	F01G10.3a.1,F01G10.3b.1	ech-9	protein_coding	Enoyl-CoA Hydratase
WBGene00001159	0	1	0	0	0	1	0	0	0	0	0	0	2	C26D10.5a.1,C26D10.5b.1,C26D10.5c	eff-1	protein_coding	EFF-1A; Epithelial Fusion Failure
WBGene00001210	0	1	0	0	0	0	0	0	0	1	0	0	2	K11G9.4.1	egl-46	protein_coding	C2H2 zinc finger protein EGL-46
WBGene00001240	0	0	0	0	1	1	0	0	0	0	0	0	2	F11E6.5.1	elo-2	protein_coding	Elongation of very long chain fatty acids protein
WBGene00001392	0	0	0	0	0	1	0	0	1	0	0	0	2	K02F3.3.1	far-8	protein_coding	Fatty Acid/Retinol binding protein
WBGene00001398	1	0	0	0	1	0	0	0	0	0	0	0	2	VZK822L.1a.1,VZK822L.1a.2,VZK822L.1b.1,VZK822L.1b.2,VZK822L.1b.3,VZK822L.1c.1,VZK822L.1c.2	fat-6	protein_coding	Delta(9)-fatty-acid desaturase fat-6
WBGene00001425	1	0	0	0	1	0	0	0	0	0	0	0	2	F13B9.8a.1,F13B9.8b.1	fis-2	protein_coding	Mitochondrial fission 1 protein
WBGene00001434	0	0	0	0	1	0	0	0	0	0	1	0	2	T14G12.4a.1,T14G12.4b.1,T14G12.4b.2	fkh-2	protein_coding	ForKHead transcription factor family
WBGene00001435	0	0	0	0	1	0	0	0	0	1	0	0	2	C29F7.4a.1,C29F7.4b.1	fkh-3	protein_coding	ForKHead transcription factor family
WBGene00001439	1	1	0	0	0	0	0	0	0	0	0	0	2	F26D12.1a.1,F26D12.1b.1,F26D12.1b.2,F26D12.1c,F26D12.1d,F26D12.1e.1,F26D12.1f.1,F26D12.1g.1,F26D12.1h.1,F26D12.1h.2,F26D12.1i.1,F26D12.1j.1,F26D12.1k.1,F26D12.1l.1,F26D12.1l.2,F26D12.1m.1,F26D12.1m.2,F26D12.1n.1,F26D12.1o.1,F26D12.1p.1	fkh-7	protein_coding	ForKHead transcription factor family
WBGene00001591	0	0	0	0	1	0	0	0	0	1	0	0	2	F11A5.10.1,F11A5.10.2	glc-1	protein_coding	Glutamate-gated chloride channel alpha
WBGene00001616	1	0	0	0	1	0	0	0	0	0	0	0	2	ZC196.7.1	glr-5	protein_coding	GLutamate Receptor family (AMPA)
WBGene00001638	1	0	0	0	1	0	0	0	0	0	0	0	2	B0416.6.1	gly-13	protein_coding	Putative alpha-1,3-mannosyl-glycoprotein 2-beta-N-acetylglucosaminyltransferase
WBGene00001663	1	0	0	0	1	0	0	0	0	0	0	0	2	T19C4.6a.1,T19C4.6b.1	gpa-1	protein_coding	Guanine nucleotide-binding protein alpha-1 subunit
WBGene00001684	1	0	0	0	0	1	0	0	0	0	0	0	2	K10B3.8.1,K10B3.8.2	gpd-2	protein_coding	Glyceraldehyde-3-phosphate dehydrogenase 2
WBGene00001702	0	1	0	0	0	1	0	0	0	0	0	0	2	W05E7.3.1	grd-13	protein_coding	GRounDhog (Hedgehog-like family)
WBGene00001711	0	1	0	0	1	0	0	0	0	0	0	0	2	T16G1.8.1	grl-2	protein_coding	GRound-Like (Grd related)
WBGene00001716	0	0	0	0	1	0	0	0	0	0	1	0	2	T02E9.2a.1,T02E9.2b.1	grl-7	protein_coding	GRound-Like (Grd related)
WBGene00001730	0	0	1	1	0	0	0	0	0	0	0	0	2	ZC168.5.1	grl-21	protein_coding	GRound-Like (Grd related)
WBGene00001752	1	0	0	0	0	1	0	0	0	0	0	0	2	K08F4.7.1	gst-4	protein_coding	Glutathione S-transferase 4
WBGene00001755	0	0	0	0	1	1	0	0	0	0	0	0	2	F11G11.2.1	gst-7	protein_coding	Probable glutathione S-transferase 7
WBGene00001762	0	0	0	1	1	0	0	0	0	0	0	0	2	F37B1.3.1	gst-14	protein_coding	Glutathione S-Transferase
WBGene00001787	1	0	0	0	0	1	0	0	0	0	0	0	2	Y53F4B.33.1	gst-39	protein_coding	Glutathione S-Transferase
WBGene00001792	0	1	0	0	1	0	0	0	0	0	0	0	2	F13A7.10.1	gst-44	protein_coding	Glutathione S-Transferase
WBGene00001815	0	0	0	1	0	0	0	1	0	0	0	0	2	W09D6.6.1	hmt-1	protein_coding	Heavy Metal Tolerance factor; Heavy metal tolerance factor 1
WBGene00001820	0	0	0	0	0	0	1	0	0	1	0	0	2	F53B2.6.1	ham-1	protein_coding
WBGene00001824	1	0	0	0	0	0	0	0	0	1	0	0	2	F13D11.2a.1,F13D11.2b.1	hbl-1	protein_coding	Hunchback-like protein
WBGene00001853	0	0	0	0	0	0	0	0	0	1	1	0	2	Y73B6BL.9a.1,Y73B6BL.9b.1	hil-2	protein_coding	Histone H1.2
WBGene00001854	0	1	0	0	0	0	0	0	0	1	0	0	2	F22F1.1.1	hil-3	protein_coding	Histone H1.3
WBGene00001858	0	1	0	0	0	0	0	0	0	1	0	0	2	C01B10.5a.1,C01B10.5b.1,C01B10.5c.1,C01B10.5e.1	hil-7	protein_coding	HIstone H1 Like; Histone H1.Q
WBGene00001885	0	0	0	0	0	0	0	1	0	0	1	0	2	ZK131.5.1	his-11	protein_coding	Histone H2B 1
WBGene00001990	1	0	0	0	0	0	1	0	0	0	0	0	2	K07A12.6.1	hot-5	protein_coding	Homolog of Odr-2 (Two); Ly-6-related protein HOT-5
WBGene00002017	0	0	0	0	0	1	0	1	0	0	0	0	2	T27E4.2.1	hsp-16.11	protein_coding	Heat shock protein Hsp-16.1/Hsp-16.11
WBGene00002063	1	0	0	0	1	0	0	0	0	0	0	0	2	Y57A10A.30.1,Y57A10A.30.2,Y57A10A.30.3,Y57A10A.30.4	ife-5	protein_coding	Eukaryotic translation initiation factor 4E-5
WBGene00002067	0	0	0	0	1	0	1	0	0	0	0	0	2	C43C3.1.1,C43C3.1.2	ifp-1	protein_coding	Intermediate filament protein ifp-1
WBGene00002088	0	1	0	0	0	1	0	0	0	0	0	0	2	ZK84.3.1	ins-5	protein_coding	Putative insulin-like peptide beta-type 6
WBGene00002095	1	0	0	0	0	1	0	0	0	0	0	0	2	C17C3.19.1	ins-12	protein_coding	INSulin related
WBGene00002105	1	0	0	0	1	0	0	0	0	0	0	0	2	M04D8.2.1	ins-22	protein_coding	Probable insulin-like peptide alpha-type 2
WBGene00002109	1	1	0	0	0	0	0	0	0	0	0	0	2	ZC334.1.1	ins-26	protein_coding	INSulin related
WBGene00002120	0	0	1	1	0	0	0	0	0	0	0	0	2	F08G2.6.1	ins-37	protein_coding	INSulin related
WBGene00002205	0	1	0	0	0	1	0	0	0	0	0	0	2	W04G5.6.1	kin-23	protein_coding
WBGene00002258	0	1	0	0	0	1	0	0	0	0	0	0	2	W02D3.5.1	lbp-6	protein_coding	Fatty acid-binding protein homolog 6
WBGene00002263	1	1	0	0	0	0	0	0	0	0	0	0	2	K08H10.1a.1,K08H10.1a.2,K08H10.1b.1,K08H10.1b.2,K08H10.1c.1,K08H10.1c.2,K08H10.1d.1,K08H10.1e.1,K08H10.1f.1,K08H10.1f.2,K08H10.1g.1,K08H10.1h.1,K08H10.1i.1,K08H10.1j.1,K08H10.1k.1,K08H10.1l.1,K08H10.1m.1,K08H10.1n.1,K08H10.1o.1	lea-1	protein_coding	Plant Late Embryo Abundant (LEA) related
WBGene00003104	1	0	0	0	1	0	0	0	0	0	0	0	2	ZC13.4.1	mab-7	protein_coding	Protein male abnormal 7
WBGene00003171	0	0	0	0	0	1	0	0	1	0	0	0	2	ZK154.3.1	mec-7	protein_coding	Tubulin beta-1 chain
WBGene00003175	0	0	0	0	0	1	0	0	1	0	0	0	2	C44B11.3.1	mec-12	protein_coding	Tubulin alpha-3 chain Detyrosinated tubulin alpha-3 chain [Source:UniProtKB/Swiss-Prot;Acc:P91910]
WBGene00003252	0	1	1	0	0	0	0	0	0	0	0	0	2	F01F1.13a.1,F01F1.13b.1	mig-21	protein_coding	Abnormal cell migration protein 21
WBGene00003410	0	0	0	0	1	0	0	0	0	1	0	0	2	F21G4.2.1	mrp-4	protein_coding
WBGene00003452	1	0	0	0	0	0	0	0	1	0	0	0	2	ZK354.11.1	msp-59	protein_coding	Major sperm protein 19/31/40/45/50/51/53/59/61/65/81/113/142
WBGene00003466	1	0	0	0	0	0	0	0	1	0	0	0	2	T13F2.10.1	msp-79	protein_coding	Major sperm protein 77/79
WBGene00003528	0	1	0	0	0	0	0	0	1	0	0	0	2	C37H5.9a.1,C37H5.9b.1,C37H5.9c.1,C37H5.9c.2	nas-9	protein_coding	Zinc metalloproteinase nas-9
WBGene00003539	0	0	0	0	1	0	0	0	0	0	0	1	2	T11F9.3.1,T11F9.3.2	nas-20	protein_coding	Zinc metalloproteinase nas-20
WBGene00003546	1	1	0	0	0	0	0	0	0	0	0	0	2	F42A10.8.1	nas-28	protein_coding	Zinc metalloproteinase nas-28
WBGene00003551	0	0	1	0	0	1	0	0	0	0	0	0	2	K04E7.3.1	nas-33	protein_coding	Zinc metalloproteinase nas-33
WBGene00003558	1	0	0	0	1	0	0	0	0	0	0	0	2	C27F2.2a.1,C27F2.2b.1	nca-2	protein_coding	Four domain-type voltage-gated ion channel alpha-1 subunit; Novel Channel type/putative Nematode CAlcium channel
WBGene00003572	0	0	0	0	1	1	0	0	0	0	0	0	2	C07A9.11.1	ncx-7	protein_coding	Putative sodium/calcium exchanger 7
WBGene00003585	0	1	0	0	0	1	0	0	0	0	0	0	2	Y87G2A.14.1	ndx-8	protein_coding	Peroxisomal coenzyme A diphosphatase ndx-8
WBGene00003675	0	1	0	0	0	1	0	0	0	0	0	0	2	W05B5.3a.1,W05B5.3b.1,W05B5.3b.2	nhr-85	protein_coding	Nuclear hormone receptor family member nhr-85
WBGene00003704	0	0	0	0	0	1	0	0	0	0	1	0	2	Y45G5AM.1a.1,Y45G5AM.1a.2,Y45G5AM.1b,Y45G5AM.1c,Y45G5AM.1d.1	nhr-114	protein_coding	Nuclear Hormone Receptor family; Nuclear receptor protein
WBGene00003715	0	1	0	0	0	1	0	0	0	0	0	0	2	R02D1.1a.1,R02D1.1b.1	nhr-125	protein_coding	Nuclear hormone receptor family member nhr-125
WBGene00003748	0	1	0	0	0	0	0	0	1	0	0	0	2	F37A8.4.1	nlp-10	protein_coding	Neuropeptide-Like Protein
WBGene00003911	1	0	0	0	1	0	0	0	0	0	0	0	2	C09B8.7a.1,C09B8.7b.1,C09B8.7c.1,C09B8.7e.1	pak-1	protein_coding	Serine/threonine-protein kinase pak-1
WBGene00003939	0	0	0	0	0	0	0	0	0	1	1	0	2	F27E5.2.1	pax-3	protein_coding	PAX (Paired box) transcription factor
WBGene00003943	0	0	0	0	1	0	1	0	0	0	0	0	2	K09C8.1.1	pbo-4	protein_coding	Na(+)/H(+) exchanger protein 7
WBGene00003976	0	0	0	0	1	0	0	0	0	1	0	0	2	T28H11.4a.1,T28H11.4b.1	pes-1	protein_coding	PES-1 protein; PES-1A protein; Patterned Expression Site
WBGene00003995	0	0	0	0	0	1	0	0	0	0	1	0	2	K08E7.9.1	pgp-1	protein_coding	Multidrug resistance protein pgp-1
WBGene00003998	0	0	0	0	1	1	0	0	0	0	0	0	2	F42E11.1a.1,F42E11.1b.1	pgp-4	protein_coding	p-GlycoProtein related
WBGene00004013	0	0	0	0	0	0	1	0	0	1	0	0	2	F38A6.1a.1,F38A6.1b.1,F38A6.1c.1	pha-4	protein_coding	Defective pharyngeal development protein 4
WBGene00004023	0	0	0	0	0	1	0	0	1	0	0	0	2	T16D1.2.1,T16D1.2.2	pho-4	protein_coding	Intestinal acid PHOsphatase
WBGene00004225	1	0	0	0	1	0	0	0	0	0	0	0	2	F56C11.2a.1,F56C11.2a.2,F56C11.2b.1	ptr-11	protein_coding	PaTched Related family
WBGene00004334	0	1	0	0	0	0	0	0	0	1	0	0	2	T01E8.2.1	ref-1	protein_coding	REF-1; REgulator of Fusion
WBGene00004351	0	0	0	0	1	0	0	0	0	1	0	0	2	F52D2.2.1	rgs-8.1	protein_coding	Regulator of G protein Signaling
WBGene00004354	0	0	0	0	1	0	0	0	0	1	0	0	2	F45B8.1.1	rgs-11	protein_coding	Regulator of G-protein signaling rgs-11
WBGene00004393	1	0	0	0	1	0	0	0	0	0	0	0	2	B0414.2.1,B0414.2.2	rnt-1	protein_coding	RNT-1; RuNT related; Transcription factor RUN
WBGene00004438	1	0	0	0	0	1	0	0	0	0	0	0	2	F55D10.2.1	rpl-25.1	protein_coding	60S ribosomal protein L23a 1
WBGene00004512	0	0	0	0	0	1	0	0	0	0	1	0	2	F31C3.7	rrn-1.1	rRNA
WBGene00004513	0	0	0	0	0	1	0	0	0	0	1	0	2	F31C3.8	rrn-1.2	rRNA
WBGene00004567	0	0	0	0	0	1	0	0	0	0	0	1	2	F31C3.11	rrn-2.1	rRNA
WBGene00004622	0	0	0	0	0	1	0	0	0	0	1	0	2	F31C3.9	rrn-3.1	rRNA
WBGene00004677	0	0	0	0	0	1	0	0	0	0	1	0	2	F31C3.10	rrn-3.56	pseudogene
WBGene00004750	0	0	0	0	1	0	0	0	0	1	0	0	2	F19B10.9.1	sea-1	protein_coding	T-box transcription factor 18
WBGene00004798	1	1	0	0	0	0	0	0	0	0	0	0	2	F43D9.4.1	sip-1	protein_coding	Stress-induced protein 1
WBGene00004811	1	0	0	0	0	0	1	0	0	0	0	0	2	F47H4.10.1	skr-5	protein_coding	SKp1 Related (Ubiquitin ligase complex component)
WBGene00004813	0	0	0	0	1	0	0	0	0	1	0	0	2	Y47D7A.1.1	skr-7	protein_coding	SKR-7; SKp1 Related (Ubiquitin ligase complex component)
WBGene00004814	0	0	0	0	1	0	0	0	0	1	0	0	2	C52D10.9.1	skr-8	protein_coding	SKR-8; SKp1 Related (Ubiquitin ligase complex component)
WBGene00004815	0	0	0	0	1	0	0	0	0	1	0	0	2	C52D10.7.1	skr-9	protein_coding	SKR-9; SKp1 Related (Ubiquitin ligase complex component)
WBGene00004816	0	0	0	0	1	0	0	0	0	1	0	0	2	Y105C5B.13.1	skr-10	protein_coding	SKR-10; SKp1 Related (Ubiquitin ligase complex component)
WBGene00004820	0	0	1	0	0	0	0	0	0	1	0	0	2	Y47D7A.8.1,Y47D7A.8.2,Y47D7A.8.3	skr-14	protein_coding	SKp1 Related (Ubiquitin ligase complex component)
WBGene00004821	0	0	0	0	1	0	0	0	0	1	0	0	2	F54D10.1.1	skr-15	protein_coding	SKR-15; SKp1 Related (Ubiquitin ligase complex component)
WBGene00004922	1	0	0	0	1	0	0	0	0	0	0	0	2	F42G9.7.1	snt-2	protein_coding	Synaptotagmin 2
WBGene00004930	0	1	0	0	0	1	0	0	0	0	0	0	2	C15F1.7a.1,C15F1.7b.1,C15F1.7b.2	sod-1	protein_coding	Superoxide dismutase [Cu-Zn]
WBGene00004994	0	0	0	0	0	0	1	0	1	0	0	0	2	T25C12.2.1	spp-9	protein_coding	SaPosin-like Protein family
WBGene00005032	0	1	0	0	0	1	0	0	0	0	0	0	2	AH6.10.1	sra-6	protein_coding	Serpentine receptor class alpha-6
WBGene00005063	0	1	0	0	0	1	0	0	0	0	0	0	2	T21H8.2.1	sra-37	protein_coding	Serpentine Receptor, class A (Alpha)
WBGene00005131	0	0	0	0	0	1	1	0	0	0	0	0	2	F13G3.2.1	srd-53	protein_coding	Serpentine Receptor, class D (Delta)
WBGene00005387	1	0	0	0	1	0	0	0	0	0	0	0	2	Y60A3A.5.1	srh-171	protein_coding	Serpentine Receptor, class H
WBGene00005444	0	0	0	0	0	1	0	0	0	0	1	0	2	T05E12.7a.1,T05E12.7b,T05E12.7c.1	srh-237	protein_coding	Serpentine Receptor, class H
WBGene00005643	0	0	1	0	1	0	0	0	0	0	0	0	2	C05E4.1.1,C05E4.1.2	srp-2	protein_coding	SeRPin
WBGene00005657	0	0	0	0	0	1	0	0	0	1	0	0	2	C13D9.1.1	srr-6	protein_coding	Serpentine Receptor, class R
WBGene00006044	1	0	1	0	0	0	0	0	0	0	0	0	2	T27A3.3.1	ssp-16	protein_coding	Sperm-specific class P protein 16
WBGene00006067	1	0	0	0	1	0	0	0	0	0	0	0	2	F41G4.3a.1,F41G4.3b.1,F41G4.3c.1,F41G4.3d.1,F41G4.3e.1	sto-5	protein_coding	STOmatin
WBGene00006310	0	0	1	1	0	0	0	0	0	0	0	0	2	C54D2.4a.1,C54D2.4b.1,C54D2.4b.2,C54D2.4b.3	sul-3	protein_coding	SULfatase domain protein
WBGene00006331	0	0	0	0	0	0	1	0	0	1	0	0	2	R10E4.2a.1,R10E4.2a.2,R10E4.2a.3,R10E4.2a.4,R10E4.2b.1,R10E4.2b.2,R10E4.2c.1,R10E4.2d.1,R10E4.2e.1,R10E4.2f.1,R10E4.2f.2,R10E4.2f.3,R10E4.2f.4,R10E4.2g.1,R10E4.2g.2,R10E4.2i.1,R10E4.2i.2,R10E4.2j.1,R10E4.2k.1,R10E4.2l.1,R10E4.2l.2,R10E4.2m.1,R10E4.2m.2,R10E4.2n.1,R10E4.2n.2,R10E4.2n.3,R10E4.2n.4,R10E4.2o.1,R10E4.2p.1,R10E4.2p.2,R10E4.2q.1,R10E4.2r.1	sup-26	protein_coding	SUPpressor
WBGene00006351	0	0	0	0	1	1	0	0	0	0	0	0	2	K03A1.5.1,K03A1.5.2	sur-5	protein_coding	Acetoacetyl-CoA synthetase
WBGene00006367	0	1	0	0	0	1	0	0	0	0	0	0	2	ZK1067.6a.1,ZK1067.6b.1,ZK1067.6b.2	sym-2	protein_coding	RNA-binding protein sym-2
WBGene00006436	0	0	0	0	0	1	0	0	1	0	0	0	2	W06H8.8a.1,W06H8.8a.2,W06H8.8b.1,W06H8.8b.2,W06H8.8c.1,W06H8.8d.1,W06H8.8d.2,W06H8.8e.1,W06H8.8e.2,W06H8.8f.1,W06H8.8g.1,W06H8.8h.1,W06H8.8i.1,W06H8.8j.1,W06H8.8k.1,W06H8.8l.1,W06H8.8m.1,W06H8.8m.2,W06H8.8n.1,W06H8.8n.2	ttn-1	protein_coding	Titin homolog
WBGene00006545	0	0	0	1	0	0	0	0	0	1	0	0	2	T07C4.2.1	tbx-8	protein_coding	T-box transcription factor tbx-8
WBGene00006546	0	0	0	0	1	0	0	0	0	1	0	0	2	T07C4.6.1	tbx-9	protein_coding	T-box transcription factor tbx-9
WBGene00006636	0	0	0	0	0	1	0	0	1	0	0	0	2	T14B4.4a.1,T14B4.4a.2,T14B4.4a.3,T14B4.4b.1,T14B4.4b.2	tsp-10	protein_coding	TetraSPanin family
WBGene00006672	0	0	0	0	1	1	0	0	0	0	0	0	2	C24A3.6.1,C24A3.6.2	twk-18	protein_coding	TWiK family of potassium channels protein 18
WBGene00006685	0	1	0	0	1	0	0	0	0	0	0	0	2	W06D12.5.1	twk-33	protein_coding	TWiK family of potassium channels
WBGene00006759	0	0	0	0	0	1	0	0	1	0	0	0	2	ZK617.1a.1,ZK617.1a.2,ZK617.1a.3,ZK617.1b.1,ZK617.1b.2,ZK617.1b.3,ZK617.1c.1,ZK617.1c.2,ZK617.1c.3,ZK617.1d.1,ZK617.1d.2,ZK617.1d.3,ZK617.1e.1,ZK617.1e.2,ZK617.1e.3,ZK617.1f.1,ZK617.1f.2,ZK617.1f.3,ZK617.1g.1,ZK617.1g.2,ZK617.1g.3,ZK617.1h.1,ZK617.1h.2,ZK617.1h.3,ZK617.1i.1,ZK617.1i.2,ZK617.1i.3	unc-22	protein_coding	Twitchin
WBGene00006897	0	0	0	0	0	1	0	0	0	0	1	0	2	F59F3.5.1,F59F3.5.2	ver-4	protein_coding	Tyrosine-protein kinase receptor ver-4
WBGene00006949	0	1	0	0	0	1	0	0	0	0	0	0	2	F38E11.7a.1,F38E11.7b.1	wrt-3	protein_coding	Warthog protein 3
WBGene00006954	0	0	0	1	1	0	0	0	0	0	0	0	2	C29F3.2.1	wrt-8	protein_coding	Warthog protein 8 Warthog protein 8 N-product Warthog protein 8 C-product [Source:UniProtKB/Swiss-Prot;Acc:Q94130]
WBGene00006980	0	1	0	0	0	1	0	0	0	0	0	0	2	C14F5.2.1	zig-3	protein_coding	Zwei Ig domain protein zig-3
WBGene00007006	0	1	0	0	0	1	0	0	0	0	0	0	2	C10C6.2.1	npr-3	protein_coding	NeuroPeptide Receptor family
WBGene00007036	1	1	0	0	0	0	0	0	0	0	0	0	2	ZK430.3.1	sod-5	protein_coding	Superoxide dismutase [Cu-Zn]
WBGene00007057	1	0	0	0	1	0	0	0	0	0	0	0	2	W02D3.6.1	ant-1.2	protein_coding	Adenine Nucleotide Translocator
WBGene00007059	1	0	0	0	1	0	0	0	0	0	0	0	2	F08C6.3.1	vps-52	protein_coding	Vacuolar protein sorting-associated protein 52 homolog
WBGene00007140	1	0	0	1	0	0	0	0	0	0	0	0	2	B0331.1.1	cyp-29A4	protein_coding	CYtochrome P450 family
WBGene00007142	0	1	0	0	0	1	0	0	0	0	0	0	2	B0334.1.1,B0334.1.2	ttr-18	protein_coding	TransThyretin-Related family domain
WBGene00007177	0	1	0	0	1	0	0	0	0	0	0	0	2	B0399.2.1	oac-1	protein_coding	O-ACyltransferase homolog
WBGene00007211	0	0	0	0	1	0	0	0	0	1	0	0	2	BE10.3.1	BE10.3	protein_coding
WBGene00007214	1	0	0	0	0	1	0	0	0	0	0	0	2	C01A2.2a.1,C01A2.2b.1	C01A2.2	protein_coding
WBGene00007304	0	1	0	0	0	1	0	0	0	0	0	0	2	C04G2.1a.1,C04G2.1b.1	ttr-39	protein_coding	TransThyretin-Related family domain
WBGene00007342	0	0	0	0	1	0	0	0	0	1	0	0	2	C05D12.5.1	C05D12.5	protein_coding
WBGene00007363	1	1	0	0	0	0	0	0	0	0	0	0	2	C06B3.4.1	stdh-1	protein_coding	Putative steroid dehydrogenase 1
WBGene00007366	0	0	0	0	0	0	0	1	0	1	0	0	2	C06B3.7.1	C06B3.7	protein_coding
WBGene00007370	1	0	0	0	1	0	0	0	0	0	0	0	2	C06B8.4.1	str-264	protein_coding	Seven TM Receptor
WBGene00007376	1	0	0	0	1	0	0	0	0	0	0	0	2	C06C3.5	C06C3.5	pseudogene
WBGene00007459	0	0	0	0	0	0	0	1	0	1	0	0	2	C08F11.12.1	C08F11.12	protein_coding	UPF0375 protein C08F11.12
WBGene00007489	1	0	0	0	1	0	0	0	0	0	0	0	2	C09G5.7.1	C09G5.7	protein_coding
WBGene00007495	1	0	0	0	1	0	0	0	0	0	0	0	2	C09G9.5a.1,C09G9.5b.1,C09G9.5c.1	C09G9.5	protein_coding
WBGene00007553	0	0	0	0	0	1	1	0	0	0	0	0	2	C13G3.1.1	C13G3.1	protein_coding
WBGene00007598	0	0	0	0	1	0	0	1	0	0	0	0	2	C15A11.4.1	C15A11.4	protein_coding
WBGene00007642	0	0	1	0	0	0	0	0	0	1	0	0	2	C17E4.2.1	C17E4.2	protein_coding
WBGene00007680	0	1	0	0	0	1	0	0	0	0	0	0	2	C18D11.2.1	maa-1	protein_coding	Membrane Associated Acyl-CoA binding protein
WBGene00007691	1	0	0	0	1	0	0	0	0	0	0	0	2	C23H4.2.1	C23H4.2	protein_coding	Carboxylic ester hydrolase
WBGene00007693	0	0	1	0	1	0	0	0	0	0	0	0	2	C23H4.4a.1,C23H4.4a.2,C23H4.4b.1,C23H4.4b.2	C23H4.4	protein_coding	Carboxylic ester hydrolase
WBGene00007733	1	0	0	0	0	0	0	0	1	0	0	0	2	C25G4.6.1	smz-1	protein_coding	Sperm Meiosis PDZ domain containing proteins
WBGene00007736	0	1	0	0	0	1	0	0	0	0	0	0	2	C25G4.10a.1,C25G4.10b.1	igdb-2	protein_coding	Ig-like and fibronectin type-III domain-containing protein 2
WBGene00007765	0	0	0	0	1	0	0	1	0	0	0	0	2	C27B7.9.1	C27B7.9	protein_coding
WBGene00007770	0	1	0	0	0	1	0	0	0	0	0	0	2	C27C7.8.1	nhr-259	protein_coding	Nuclear Hormone Receptor family
WBGene00007808	0	0	0	0	1	1	0	0	0	0	0	0	2	C29F4.2.1	best-7	protein_coding	Bestrophin homolog
WBGene00007856	0	1	0	0	0	1	0	0	0	0	0	0	2	C31H5.5.1	C31H5.5	protein_coding
WBGene00007881	0	1	0	0	0	1	0	0	0	0	0	0	2	C33A12.2.1	nlp-35	protein_coding	Neuropeptide-Like Protein
WBGene00007887	0	0	0	0	1	0	0	0	0	1	0	0	2	C33A12.12.1	gadr-2	protein_coding
WBGene00007892	1	0	0	0	1	0	0	0	0	0	0	0	2	C33B4.4.1	C33B4.4	protein_coding
WBGene00007894	0	1	0	0	0	1	0	0	0	0	0	0	2	C33D3.3.1	C33D3.3	protein_coding
WBGene00007963	0	1	1	0	0	0	0	0	0	0	0	0	2	C36A4.1.1	cyp-25A1	protein_coding	CYtochrome P450 family
WBGene00007964	0	1	0	0	0	1	0	0	0	0	0	0	2	C36A4.2.1	cyp-25A2	protein_coding	CYtochrome P450 family
WBGene00007973	0	0	0	0	0	0	1	1	0	0	0	0	2	C36B1.6a.1,C36B1.6b.1	C36B1.6	protein_coding
WBGene00007989	1	1	0	0	0	0	0	0	0	0	0	0	2	C37A5.2.1	fipr-22	protein_coding	FIP (Fungus-Induced Protein) Related
WBGene00008009	1	0	0	0	1	0	0	0	0	0	0	0	2	C38D9.1.1	fbxa-171	protein_coding	F-box A protein
WBGene00008014	1	0	0	0	1	0	0	0	0	0	0	0	2	C38D9.6.1	fbxa-172	protein_coding	F-box A protein
WBGene00008020	0	0	0	0	1	0	0	0	0	0	0	1	2	C38H2.3.1	C38H2.3	protein_coding
WBGene00008028	0	1	0	0	0	1	0	0	0	0	0	0	2	C39E9.4.1,C39E9.4.2	scl-6	protein_coding	SCP-Like extracellular protein
WBGene00008038	1	1	0	0	0	0	0	0	0	0	0	0	2	C40H1.2.1	C40H1.2	protein_coding
WBGene00008043	0	0	0	0	1	1	0	0	0	0	0	0	2	C40H1.8.1,C40H1.8.2	C40H1.8	protein_coding
WBGene00008097	0	0	1	0	0	0	1	0	0	0	0	0	2	C44H9.1.1	ugt-15	protein_coding	UDP-glucuronosyltransferase
WBGene00008128	0	1	0	0	0	1	0	0	0	0	0	0	2	C47A10.6.1	srab-12	protein_coding	Serpentine Receptor, class AB (Class A-like)
WBGene00008178	0	1	0	0	0	0	0	0	0	1	0	0	2	C48D1.5a,C48D1.5b,C48D1.5c.1,C48D1.5d.1,C48D1.5e.1,C48D1.5f.1,C48D1.5g	C48D1.5	protein_coding
WBGene00008205	0	0	0	0	0	1	0	0	0	0	1	0	2	C49F5.1.1,C49F5.1.2,C49F5.1.3	sams-1	protein_coding	Probable S-adenosylmethionine synthase 1
WBGene00008233	0	0	0	0	1	0	0	0	1	0	0	0	2	C50F4.8.1	C50F4.8	protein_coding
WBGene00008246	1	0	0	0	0	1	0	0	0	0	0	0	2	C50H2.13.1	C50H2.13	protein_coding
WBGene00008295	1	0	0	0	0	0	0	1	0	0	0	0	2	C54C8.9.1	nlp-39	protein_coding	Neuropeptide-Like Protein
WBGene00008296	1	0	0	0	1	0	0	0	0	0	0	0	2	C54D10.1.1	cdr-2	protein_coding	CaDmium Responsive; Cadmium-inducible lysosomal protein CDR-2
WBGene00008297	1	0	0	0	1	0	0	0	0	0	0	0	2	C54D10.2.1	cdr-3	protein_coding	CaDmium Responsive
WBGene00008298	0	0	0	0	0	1	0	0	1	0	0	0	2	C54D10.3.1	C54D10.3	protein_coding
WBGene00008304	1	1	0	0	0	0	0	0	0	0	0	0	2	C54D10.10.1	C54D10.10	protein_coding
WBGene00008332	1	0	0	0	0	1	0	0	0	0	0	0	2	C55A6.3.1	C55A6.3	protein_coding
WBGene00008334	0	1	0	0	0	1	0	0	0	0	0	0	2	C55A6.5.1	sdz-8	protein_coding	SKN-1 Dependent Zygotic transcript
WBGene00008341	1	1	0	0	0	0	0	0	0	0	0	0	2	C56A3.2a.1,C56A3.2b.1	ttr-44	protein_coding	TransThyretin-Related family domain
WBGene00008352	0	0	0	0	0	1	1	0	0	0	0	0	2	cTel54X.1.1	fbxa-6	protein_coding	F-box A protein
WBGene00008354	0	0	0	0	1	1	0	0	0	0	0	0	2	D1025.2.1	gcsh-1	protein_coding	Glycine cleavage system H protein
WBGene00008389	1	1	0	0	0	0	0	0	0	0	0	0	2	D1086.2a.1,D1086.2b.1	D1086.2	protein_coding
WBGene00008439	1	0	0	0	1	0	0	0	0	0	0	0	2	DY3.6.1	mfb-1	protein_coding	MAFBx (F-box) protein homolog
WBGene00008447	0	0	0	0	1	0	0	0	0	1	0	0	2	E01G4.5.1	E01G4.5	protein_coding
WBGene00008493	0	0	1	0	0	1	0	0	0	0	0	0	2	F01D5.2.1	F01D5.2	protein_coding
WBGene00008494	0	0	1	0	0	1	0	0	0	0	0	0	2	F01D5.3.1	F01D5.3	protein_coding
WBGene00008497	0	1	1	0	0	0	0	0	0	0	0	0	2	F01D5.7a.1,F01D5.7b.1	F01D5.7	protein_coding
WBGene00008541	1	0	1	0	0	0	0	0	0	0	0	0	2	F07A5.2.1	F07A5.2	protein_coding
WBGene00008548	0	0	0	0	1	1	0	0	0	0	0	0	2	F07A11.5.1	F07A11.5	protein_coding	Ribokinase
WBGene00008567	1	0	1	0	0	0	0	0	0	0	0	0	2	F08A8.4.1,F08A8.4.2	acox-1.4	protein_coding	Acyl-coenzyme A oxidase
WBGene00008575	1	0	0	0	0	1	0	0	0	0	0	0	2	F08E10.7.1	scl-24	protein_coding	SCP-Like extracellular protein
WBGene00008591	1	0	0	0	1	0	0	0	0	0	0	0	2	F08H9.3.1	F08H9.3	protein_coding
WBGene00008593	1	0	0	0	1	0	0	0	0	0	0	0	2	F08H9.5.1	clec-227	protein_coding	C-type LECtin
WBGene00008594	0	0	0	0	1	1	0	0	0	0	0	0	2	F08H9.6.1	clec-57	protein_coding	C-type LECtin
WBGene00008597	0	1	0	1	0	0	0	0	0	0	0	0	2	F08H9.9.1	clec-55	protein_coding	C-type LECtin
WBGene00008598	0	0	1	0	0	0	0	0	1	0	0	0	2	F09A5.1.1	spin-3	protein_coding	SPINster (Drosophila lysosomal permease) homolog
WBGene00008602	0	0	0	0	1	0	1	0	0	0	0	0	2	F09B9.1a.1,F09B9.1b.1	oac-14	protein_coding	O-ACyltransferase homolog
WBGene00008627	0	0	1	1	0	0	0	0	0	0	0	0	2	F09F3.5.1	hpx-2	protein_coding	Hypodermis PeroXidase
WBGene00008634	0	0	0	0	0	1	0	0	1	0	0	0	2	F10A3.4.1,F10A3.4.2	F10A3.4	protein_coding
WBGene00008680	0	0	0	0	1	0	0	0	0	1	0	0	2	F11A5.15.1	F11A5.15	protein_coding
WBGene00008708	0	1	0	0	0	1	0	0	0	0	0	0	2	F11E6.4a.1,F11E6.4b.1,F11E6.4c.1	F11E6.4	protein_coding
WBGene00008726	0	0	0	0	0	0	0	1	0	1	0	0	2	F13A7.11.1	F13A7.11	protein_coding
WBGene00008763	0	1	0	0	0	1	0	0	0	0	0	0	2	F13G3.3a.1,F13G3.3b.1	F13G3.3	protein_coding	Glycosyltransferase family 92 protein F13G3.3
WBGene00008784	0	0	0	0	1	0	0	0	0	1	0	0	2	F14B6.3.1	F14B6.3	protein_coding
WBGene00008789	0	0	0	0	1	0	0	0	0	1	0	0	2	F14D7.2.1	F14D7.2	protein_coding
WBGene00008841	0	0	0	0	0	1	0	0	1	0	0	0	2	F15A4.6.1	F15A4.6	protein_coding
WBGene00008844	0	0	0	0	1	0	0	0	0	1	0	0	2	F15A4.10.1	F15A4.10	protein_coding
WBGene00008847	0	0	0	0	1	0	0	0	0	1	0	0	2	F15A4.13.1	fbxb-102	protein_coding	F-box B protein
WBGene00008863	1	0	0	0	1	0	0	0	0	0	0	0	2	F15D4.6.1	F15D4.6	protein_coding
WBGene00008891	0	0	0	0	0	1	1	0	0	0	0	0	2	F16H6.1.1	clec-42	protein_coding	C-type LECtin
WBGene00008922	0	0	0	0	0	0	0	1	0	1	0	0	2	F17C11.11a.1,F17C11.11b.1	F17C11.11	protein_coding
WBGene00008944	0	0	0	0	0	1	0	1	0	0	0	0	2	F19B2.5.1,F19B2.5.2	F19B2.5	protein_coding
WBGene00008959	0	0	0	0	1	0	0	0	0	1	0	0	2	F19H6.4.1	F19H6.4	protein_coding
WBGene00008963	0	1	0	0	0	1	0	0	0	0	0	0	2	F19H8.2.1	F19H8.2	protein_coding
WBGene00008973	1	0	0	0	1	0	0	0	0	0	0	0	2	F20D1.1.1	F20D1.1	protein_coding
WBGene00008974	1	0	0	0	1	0	0	0	0	0	0	0	2	F20D1.2.1	tbc-1	protein_coding	TBC (Tre-2/Bub2/Cdc16) domain family
WBGene00008975	1	0	0	0	1	0	0	0	0	0	0	0	2	F20D1.3.1	F20D1.3	protein_coding
WBGene00008980	1	0	0	0	1	0	0	0	0	0	0	0	2	F20D1.10.1,F20D1.10.2,F20D1.10.3	emre-1	protein_coding	Essential MCU regulator, mitochondrial
WBGene00008985	0	1	0	0	0	1	0	0	0	0	0	0	2	F20G2.1.1	F20G2.1	protein_coding
WBGene00009001	1	0	0	0	1	0	0	0	0	0	0	0	2	F21C3.2.1	tyr-3	protein_coding	Putative tyrosinase-like protein tyr-3
WBGene00009028	1	0	0	0	1	0	0	0	0	0	0	0	2	F21H7.2.1,F21H7.2.2	F21H7.2	protein_coding
WBGene00009041	0	0	0	0	1	0	0	0	0	1	0	0	2	F22B5.3.1	cut-3	protein_coding	CUTiclin
WBGene00009077	1	0	0	0	0	0	1	0	0	0	0	0	2	F23B2.10.1	F23B2.10	protein_coding
WBGene00009086	0	1	0	0	0	0	0	0	0	1	0	0	2	F23D12.2.1	F23D12.2	protein_coding
WBGene00009088	0	0	0	0	1	0	0	0	0	1	0	0	2	F23D12.4.1	F23D12.4	protein_coding
WBGene00009089	0	0	0	1	0	0	0	0	0	1	0	0	2	F23D12.5.1	jmjd-3.2	protein_coding	JuMonJi (Transcription factor) Domain protein
WBGene00009096	0	0	0	0	0	1	0	0	0	0	1	0	2	F23H12.8.1	fipr-1	protein_coding	FIP (Fungus-Induced Protein) Related
WBGene00009097	0	0	0	0	0	1	0	0	1	0	0	0	2	F23H12.9a.1,F23H12.9b.1	fipr-2	protein_coding	FIP (Fungus-Induced Protein) Related
WBGene00009115	1	0	0	0	1	0	0	0	0	0	0	0	2	F25F2.1a.1,F25F2.1b.1	F25F2.1	protein_coding
WBGene00009156	0	0	0	1	0	0	0	0	0	1	0	0	2	F26D10.12a.1,F26D10.12b.1,F26D10.12c.1	clec-196	protein_coding	C-type LECtin
WBGene00009215	0	0	0	0	0	0	1	1	0	0	0	0	2	F28D1.5.1,F28D1.5.2	thn-2	protein_coding	THaumatiN family
WBGene00009237	0	0	0	0	0	1	0	0	0	0	1	0	2	F28H7.3.1	F28H7.3	protein_coding
WBGene00009242	0	1	0	0	0	1	0	0	0	0	0	0	2	F28H7.9.1	sre-6	protein_coding	Serpentine receptor class epsilon-6
WBGene00009347	0	0	0	0	1	1	0	0	0	0	0	0	2	F32H5.1.1	F32H5.1	protein_coding
WBGene00009371	0	1	0	0	0	1	0	0	0	0	0	0	2	F33H2.8a.1,F33H2.8b.1	F33H2.8	protein_coding
WBGene00009388	0	0	0	0	0	1	0	0	1	0	0	0	2	F35B12.9.1	F35B12.9	protein_coding
WBGene00009426	0	0	0	0	0	0	0	1	0	1	0	0	2	F35E12.2a.1,F35E12.2b.1	F35E12.2	protein_coding
WBGene00009428	1	0	0	0	0	0	0	1	0	0	0	0	2	F35E12.4	F35E12.4	pseudogene
WBGene00009457	1	0	1	0	0	0	0	0	0	0	0	0	2	F36A2.10.1	F36A2.10	protein_coding
WBGene00009486	1	0	0	0	1	0	0	0	0	0	0	0	2	F36G9.7.1	F36G9.7	protein_coding
WBGene00009493	0	0	0	0	0	1	0	0	0	0	1	0	2	F36H1.5b.1,F36H1.5b.2,F36H1.5c.1	hrg-4	protein_coding	Heme transporter hrg-4
WBGene00009515	0	0	0	0	0	1	1	0	0	0	0	0	2	F38A1.1.1	clec-170	protein_coding	C-type LECtin
WBGene00009537	0	0	0	0	1	0	0	0	0	1	0	0	2	F38C2.5.1	ccch-2	protein_coding	CCCH-type zinc finger putative transcription factor
WBGene00009541	1	0	0	0	1	0	0	0	0	0	0	0	2	F38E11.4.1	cutl-17	protein_coding	CUTiclin-Like
WBGene00009546	0	0	0	0	1	0	0	0	0	1	0	0	2	F38H4.2.1	fbxb-3	protein_coding	F-box B protein
WBGene00009586	1	1	0	0	0	0	0	0	0	0	0	0	2	F40F9.10.1	F40F9.10	protein_coding
WBGene00009617	1	0	0	0	1	0	0	0	0	0	0	0	2	F41E7.1.1	F41E7.1	protein_coding
WBGene00009626	1	0	0	0	1	0	0	0	0	0	0	0	2	F42A8.1.1	F42A8.1	protein_coding
WBGene00009629	0	0	0	0	1	0	0	0	0	0	1	0	2	F42D1.3.1,F42D1.3.2	sprr-2	protein_coding	Sex Peptide Receptor (Drosophila) Related
WBGene00009638	0	1	0	0	0	1	0	0	0	0	0	0	2	F42F12.7.1	nspc-14	protein_coding	Nematode Specific Peptide family, group C
WBGene00009653	0	1	0	0	0	0	0	0	0	1	0	0	2	F43D9.1.1	F43D9.1	protein_coding
WBGene00009658	0	0	0	0	1	0	0	0	0	1	0	0	2	F43G6.5.1	F43G6.5	protein_coding
WBGene00009659	0	0	0	0	1	0	0	0	0	1	0	0	2	F43G6.7.1	F43G6.7	protein_coding
WBGene00009679	0	1	0	0	0	1	0	0	0	0	0	0	2	F44D12.2.1	F44D12.2	protein_coding
WBGene00009697	0	0	1	0	0	0	0	0	0	1	0	0	2	F44F1.5	F44F1.5	pseudogene
WBGene00009723	0	1	0	0	0	1	0	0	0	0	0	0	2	F45D3.3.1	F45D3.3	protein_coding
WBGene00009787	1	0	0	0	0	1	0	0	0	0	0	0	2	F46F2.3.1	F46F2.3	protein_coding
WBGene00009789	0	0	0	0	0	1	0	1	0	0	0	0	2	F46F2.5.1	F46F2.5	protein_coding
WBGene00009812	1	0	0	0	1	0	0	0	0	0	0	0	2	F47B10.1.1	suca-1	protein_coding	Succinate--CoA ligase [ADP-forming] subunit beta, mitochondrial
WBGene00009835	1	0	0	0	0	0	1	0	0	0	0	0	2	F47H4.2a.1,F47H4.2b.1	F47H4.2	protein_coding
WBGene00009862	0	0	0	0	1	0	0	0	0	1	0	0	2	F49B2.2.1	fbxb-67	protein_coding	F-box B protein
WBGene00009875	1	0	0	0	1	0	0	0	0	0	0	0	2	F49C12.5.1	F49C12.5	protein_coding	Glycosyltransferase family 92 protein F49C12.5
WBGene00009895	0	0	0	1	0	0	0	0	1	0	0	0	2	F49E11.10a.1,F49E11.10a.2,F49E11.10b.1	scl-2	protein_coding	SCP-Like extracellular protein
WBGene00009896	0	1	0	0	0	1	0	0	0	0	0	0	2	F49E11.11.1	scl-3	protein_coding	SCP-Like extracellular protein
WBGene00009935	0	0	0	0	1	1	0	0	0	0	0	0	2	F52E10.4a.1,F52E10.4b.1,F52E10.4c.1,F52E10.4d.1	F52E10.4	protein_coding
WBGene00009957	0	0	0	0	0	0	1	1	0	0	0	0	2	F53B2.8.1	F53B2.8	protein_coding
WBGene00009995	0	0	0	0	0	1	0	0	1	0	0	0	2	F53F4.13.1	F53F4.13	protein_coding
WBGene00010000	0	0	0	0	1	0	0	0	0	1	0	0	2	F53F8.3.1	F53F8.3	protein_coding
WBGene00010004	1	1	0	0	0	0	0	0	0	0	0	0	2	F53H2.1a.1,F53H2.1b.1,F53H2.1c.1	F53H2.1	protein_coding
WBGene00010034	0	0	0	0	0	1	0	0	0	0	1	0	2	F54B11.11.1	F54B11.11	protein_coding
WBGene00010049	1	1	0	0	0	0	0	0	0	0	0	0	2	F54D5.3.1	F54D5.3	protein_coding
WBGene00010060	0	1	0	0	0	1	0	0	0	0	0	0	2	F54E4.4.1	F54E4.4	protein_coding
WBGene00010065	1	0	0	0	1	0	0	0	0	0	0	0	2	F54F7.3.1	F54F7.3	protein_coding
WBGene00010105	0	0	0	0	1	0	0	0	0	1	0	0	2	F55C9.8.1	fbxb-62	protein_coding	F-box B protein
WBGene00010106	0	0	0	0	1	0	0	0	0	1	0	0	2	F55C9.10.1	fbxb-61	protein_coding	F-box B protein
WBGene00010115	1	0	0	0	1	0	0	0	0	0	0	0	2	F55F3.1.1,F55F3.1.2	aakb-1	protein_coding	AMP-Activated Kinase Beta subunit
WBGene00010118	0	0	0	0	0	1	1	0	0	0	0	0	2	F55F3.4a.1,F55F3.4b.1	F55F3.4	protein_coding
WBGene00010142	0	0	0	0	1	0	0	0	0	1	0	0	2	F56A8.8.1	F56A8.8	protein_coding
WBGene00010149	0	0	0	0	1	0	0	0	0	1	0	0	2	F56D5.5.1	F56D5.5	protein_coding
WBGene00010157	1	1	0	0	0	0	0	0	0	0	0	0	2	F56G4.1.1	oac-34	protein_coding	O-ACyltransferase homolog
WBGene00010158	0	0	0	0	1	0	0	0	0	1	0	0	2	F56G4.3.1	pes-2.2	protein_coding	Patterned Expression Site; Pes-2 protein
WBGene00010174	1	1	0	0	0	0	0	0	0	0	0	0	2	F56H9.2a.1,F56H9.2b.1	F56H9.2	protein_coding
WBGene00010182	0	1	1	0	0	0	0	0	0	0	0	0	2	F57A8.7.1	F57A8.7	protein_coding
WBGene00010183	1	0	1	0	0	0	0	0	0	0	0	0	2	F57A8.8.1	fipr-13	protein_coding	FIP (Fungus-Induced Protein) Related
WBGene00010205	0	1	0	0	0	1	0	0	0	0	0	0	2	F57F5.3.1	F57F5.3	protein_coding
WBGene00010236	1	0	0	0	1	0	0	0	0	0	0	0	2	F58B4.3a.1,F58B4.3b.1	F58B4.3	protein_coding
WBGene00010250	1	0	0	0	0	1	0	0	0	0	0	0	2	F58D12.3.1	F58D12.3	protein_coding
WBGene00010274	0	0	0	0	0	1	0	0	0	0	1	0	2	F58G6.3.1	F58G6.3	protein_coding
WBGene00010296	0	1	0	0	0	1	0	0	0	0	0	0	2	F59A1.10.1	dgat-2	protein_coding	Acyl-CoA:DiacylGlycerol AcylTransferase
WBGene00010321	1	1	0	0	0	0	0	0	0	0	0	0	2	F59B10.5.1	F59B10.5	protein_coding
WBGene00010357	0	0	0	0	0	1	1	0	0	0	0	0	2	H03A11.2.1	H03A11.2	protein_coding
WBGene00010397	0	0	0	0	1	1	0	0	0	0	0	0	2	H13N06.4a.1,H13N06.4b.1	suox-1	protein_coding	SUlfite OXidase
WBGene00010453	1	1	0	0	0	0	0	0	0	0	0	0	2	K01B6.1.1,K01B6.1.2	fozi-1	protein_coding	Formin-homology and zinc finger domains protein 1
WBGene00010461	0	1	0	0	1	0	0	0	0	0	0	0	2	K01D12.1.1	K01D12.1	protein_coding
WBGene00010522	1	1	0	0	0	0	0	0	0	0	0	0	2	K03A11.5.1	K03A11.5	protein_coding
WBGene00010528	1	1	0	0	0	0	0	0	0	0	0	0	2	K03D3.2.1	K03D3.2	protein_coding
WBGene00010566	0	1	0	0	0	1	0	0	0	0	0	0	2	K04G2.7a.1,K04G2.7b.1	K04G2.7	protein_coding
WBGene00010575	0	1	0	0	0	1	0	0	0	0	0	0	2	K04H4.7.1	flp-25	protein_coding	FMRF-Like Peptide
WBGene00010587	1	0	0	0	1	0	0	0	0	0	0	0	2	K05C4.11.1	sol-2	protein_coding	SOL-2 protein; Suppressor Of Lurcher movement defect
WBGene00010614	1	0	0	0	1	0	0	0	0	0	0	0	2	K07A1.7.1	cri-1	protein_coding	Conserved Regulator of Innate immunity
WBGene00010651	1	0	1	0	0	0	0	0	0	0	0	0	2	K08C9.2.1	K08C9.2	protein_coding
WBGene00010690	0	0	0	0	1	0	0	0	0	1	0	0	2	K08H2.3.1	K08H2.3	protein_coding
WBGene00010702	1	0	0	0	1	0	0	0	0	0	0	0	2	K09A9.4.1	usp-33	protein_coding	Ubiquitin carboxyl-terminal hydrolase
WBGene00010706	0	1	0	0	1	0	0	0	0	0	0	0	2	K09A11.3.1	cyp-14A2	protein_coding	CYtochrome P450 family
WBGene00010723	1	0	0	0	0	0	0	0	1	0	0	0	2	K09E4.6.1	cpg-7	protein_coding	Chondroitin proteoglycan 7
WBGene00010851	0	0	0	0	0	1	1	0	0	0	0	0	2	M04C3.2a.1,M04C3.2b.1,M04C3.2b.2	M04C3.2	protein_coding
WBGene00010856	0	0	0	0	1	1	0	0	0	0	0	0	2	M04C9.1a.1,M04C9.1b.1	M04C9.1	protein_coding
WBGene00010904	0	0	0	0	1	1	0	0	0	0	0	0	2	M88.1.1,M88.1.2	ugt-62	protein_coding	UDP-glucuronosyltransferase
WBGene00010947	0	1	0	0	0	1	0	0	0	0	0	0	2	M176.11.1	M176.11	protein_coding
WBGene00010989	1	0	0	0	1	0	0	0	0	0	0	0	2	R03D7.2.1	R03D7.2	protein_coding
WBGene00011010	0	0	0	0	1	0	0	0	0	1	0	0	2	R04D3.2.1	R04D3.2	protein_coding
WBGene00011011	0	0	0	0	1	0	0	0	0	1	0	0	2	R04D3.3.1,R04D3.3.2	R04D3.3	protein_coding
WBGene00011049	0	0	0	0	1	0	0	0	0	1	0	0	2	R06A4.6.1	sdz-26	protein_coding	SKN-1 Dependent Zygotic transcript
WBGene00011095	0	0	0	0	0	1	0	0	1	0	0	0	2	R07B7.11.1	gana-1	protein_coding	Alpha-galactosidase
WBGene00011097	1	1	0	0	0	0	0	0	0	0	0	0	2	R07B7.13a.1,R07B7.13b.1	nhr-206	protein_coding	Nuclear Hormone Receptor family
WBGene00011113	0	1	0	0	0	1	0	0	0	0	0	0	2	R07E5.5.1	R07E5.5	protein_coding
WBGene00011124	1	0	0	0	1	0	0	0	0	0	0	0	2	R07H5.4.1	sdz-27	protein_coding	SKN-1 Dependent Zygotic transcript
WBGene00011175	0	0	0	0	0	0	0	0	0	1	1	0	2	R09E10.5.1	R09E10.5	protein_coding
WBGene00011205	0	1	0	0	0	1	0	0	0	0	0	0	2	R10E4.9.1	R10E4.9	protein_coding	Very-long-chain (3R)-3-hydroxyacyl-CoA dehydratase
WBGene00011229	0	0	0	0	1	0	0	0	0	1	0	0	2	R11.4.1	R11.4	protein_coding
WBGene00011231	0	0	0	0	0	1	0	0	0	1	0	0	2	R11A5.3.1	R11A5.3	protein_coding
WBGene00011274	1	1	0	0	0	0	0	0	0	0	0	0	2	R53.5.1,R53.5.2	R53.5	protein_coding
WBGene00011289	0	0	0	0	0	1	0	0	1	0	0	0	2	R102.2.1	R102.2	protein_coding
WBGene00011307	0	1	0	0	0	1	0	0	0	0	0	0	2	R186.6.1,R186.6.2	mpst-7	protein_coding	MercaptoPyruvate SulfurTransferase homolog
WBGene00011321	1	0	0	0	0	0	0	0	0	1	0	0	2	T01C3.4.1	fil-1	protein_coding	Fasting Induced Lipase
WBGene00011372	1	0	0	0	1	0	0	0	0	0	0	0	2	T02D1.6a.1,T02D1.6b.1,T02D1.6c.1	npr-26	protein_coding	NeuroPeptide Receptor family
WBGene00011383	0	0	0	0	0	0	1	0	0	1	0	0	2	T02E9.5.1,T02E9.5.2	T02E9.5	protein_coding
WBGene00011394	0	1	0	0	0	1	0	0	0	0	0	0	2	T03D8.7.1	T03D8.7	protein_coding
WBGene00011431	0	0	0	0	1	0	0	0	0	1	0	0	2	T04D3.1.1	T04D3.1	protein_coding
WBGene00011434	0	0	0	1	0	0	0	0	0	1	0	0	2	T04D3.5.1,T04D3.5.2	T04D3.5	protein_coding
WBGene00011435	0	1	0	0	0	0	0	0	0	0	0	1	2	T04D3.8.1	T04D3.8	protein_coding
WBGene00011468	1	1	0	0	0	0	0	0	0	0	0	0	2	T05C12.4.1	T05C12.4	protein_coding
WBGene00011475	0	0	0	0	1	0	0	0	0	1	0	0	2	T05D4.2.1	T05D4.2	protein_coding
WBGene00011486	0	0	0	0	1	0	0	1	0	0	0	0	2	T05E12.3.1	T05E12.3	protein_coding
WBGene00011487	0	0	0	0	0	1	0	0	0	0	1	0	2	T05E12.6a.1,T05E12.6b.1	T05E12.6	protein_coding
WBGene00011522	0	0	0	0	0	1	0	0	1	0	0	0	2	T06D8.1a.1,T06D8.1b.1,T06D8.1c.1	srap-1	protein_coding	Serine Rich Adhesion Protein-like
WBGene00011583	0	0	1	0	0	1	0	0	0	0	0	0	2	T07D10.3.1	T07D10.3	protein_coding
WBGene00011586	0	1	0	0	0	1	0	0	0	0	0	0	2	T07D10.6.1	flp-33	protein_coding	FMRF-Like Peptide
WBGene00011680	1	0	0	0	1	0	0	0	0	0	0	0	2	T10B10.3.1,T10B10.3.2	T10B10.3	protein_coding
WBGene00011689	0	0	0	0	1	0	0	0	0	1	0	0	2	T10C6.7.1	T10C6.7	protein_coding
WBGene00011691	0	0	0	0	1	0	0	1	0	0	0	0	2	T10C6.10a.1,T10C6.10b.1	T10C6.10	protein_coding
WBGene00011733	1	1	0	0	0	0	0	0	0	0	0	0	2	T12D8.5a.1,T12D8.5b	T12D8.5	protein_coding
WBGene00011752	1	0	0	0	1	0	0	0	0	0	0	0	2	T13F3.5.1	fbxa-2	protein_coding	F-box A protein
WBGene00011763	1	0	0	0	0	1	0	0	0	0	0	0	2	T14B1.1.1,T14B1.1.2,T14B1.1.3	T14B1.1	protein_coding
WBGene00011803	0	0	0	0	1	1	0	0	0	0	0	0	2	T16G12.1.1	T16G12.1	protein_coding	Putative aminopeptidase-2
WBGene00011870	0	0	0	1	0	0	0	0	1	0	0	0	2	T20G5.8.1	T20G5.8	protein_coding
WBGene00011891	0	1	0	0	0	1	0	0	0	0	0	0	2	T21C9.3a.1,T21C9.3a.2,T21C9.3b.1	del-6	protein_coding	DEgenerin Like
WBGene00011927	1	0	0	0	1	0	0	0	0	0	0	0	2	T22C8.6.1	T22C8.6	protein_coding
WBGene00011941	0	1	0	0	0	0	0	0	0	0	0	1	2	T23B5.4a.1,T23B5.4b.1	T23B5.4	protein_coding
WBGene00011957	0	0	0	0	0	0	0	1	0	1	0	0	2	T23F11.6.1	T23F11.6	protein_coding
WBGene00011964	0	0	0	0	0	0	0	1	0	0	1	0	2	T23G5.6.1,T23G5.6.2	saeg-2	protein_coding	Suppressor of activated egl-4 protein 2
WBGene00012003	1	0	0	0	1	0	0	0	0	0	0	0	2	T24H10.5.1	T24H10.5	protein_coding
WBGene00012034	1	0	1	0	0	0	0	0	0	0	0	0	2	T26C5.4.1	T26C5.4	protein_coding
WBGene00012041	0	0	0	0	1	0	0	0	0	1	0	0	2	T26E3.8.1	T26E3.8	protein_coding
WBGene00012116	0	1	0	0	0	1	0	0	0	0	0	0	2	T28B8.5.1	del-4	protein_coding	DEgenerin Like
WBGene00012122	1	0	0	0	0	1	0	0	0	0	0	0	2	T28C6.8.1	T28C6.8	protein_coding
WBGene00012140	1	1	0	0	0	0	0	0	0	0	0	0	2	T28F4.5.1,T28F4.5.2	T28F4.5	protein_coding
WBGene00012169	1	0	1	0	0	0	0	0	0	0	0	0	2	W01B6.2.1	ttbk-4	protein_coding	Tau TuBulin Kinase
WBGene00012176	1	0	0	0	1	0	0	0	0	0	0	0	2	W01C9.2.1	W01C9.2	protein_coding
WBGene00012216	1	1	0	0	0	0	0	0	0	0	0	0	2	W02D9.10.1	W02D9.10	protein_coding
WBGene00012238	0	0	0	0	1	0	0	0	0	0	1	0	2	W04A8.3.1	W04A8.3	protein_coding
WBGene00012239	0	0	0	0	0	0	0	1	0	1	0	0	2	W04A8.4a.1,W04A8.4a.2,W04A8.4b	W04A8.4	protein_coding
WBGene00012240	0	0	0	0	1	0	0	0	0	1	0	0	2	W04A8.5.1	W04A8.5	protein_coding
WBGene00012247	0	0	0	0	1	0	0	0	0	0	1	0	2	W04E12.2.1	W04E12.2	protein_coding
WBGene00012252	0	1	0	0	0	1	0	0	0	0	0	0	2	W04E12.7.1	W04E12.7	protein_coding
WBGene00012324	0	0	0	0	1	0	0	0	0	0	1	0	2	W07A12.7.1	rhy-1	protein_coding	Regulator of hypoxia-inducible factor 1
WBGene00012416	0	0	0	0	0	1	0	1	0	0	0	0	2	Y7A9A.1.1	Y7A9A.1	protein_coding
WBGene00012432	1	0	0	1	0	0	0	0	0	0	0	0	2	Y11D7A.8.1	Y11D7A.8	protein_coding
WBGene00012436	0	0	0	0	1	0	0	0	0	1	0	0	2	Y11D7A.13.1	flh-3	protein_coding	FLYWCH zinc finger transcription factor homolog
WBGene00012439	0	1	0	0	0	1	0	0	0	0	0	0	2	Y12A6A.1.1	Y12A6A.1	protein_coding
WBGene00012452	1	0	0	0	1	0	0	0	0	0	0	0	2	Y17D7B.4.1,Y17D7B.4.2	Y17D7B.4	protein_coding
WBGene00012492	0	1	0	0	1	0	0	0	0	0	0	0	2	Y20C6A.2.1	fbxb-7	protein_coding	F-box B protein
WBGene00012498	0	0	1	0	0	0	0	0	0	1	0	0	2	Y24F12A.3	Y24F12A.3	pseudogene
WBGene00012546	0	0	0	0	1	0	0	0	0	1	0	0	2	Y37D8A.4.1	Y37D8A.4	protein_coding
WBGene00012564	0	1	1	0	0	0	0	0	0	0	0	0	2	Y37H2A.4.1	fbxa-107	protein_coding	F-box A protein
WBGene00012591	0	0	0	0	0	1	0	0	0	0	1	0	2	Y38E10A.13.1	nspe-1	protein_coding	Nematode Specific Peptide family, group E
WBGene00012597	0	0	0	0	0	1	0	0	0	0	1	0	2	Y38E10A.19.1	nhr-235	protein_coding	Nuclear Hormone Receptor family
WBGene00012608	0	0	0	0	1	0	0	0	0	0	1	0	2	Y38F1A.6.1,Y38F1A.6.2,Y38F1A.6.3,Y38F1A.6.4,Y38F1A.6.5,Y38F1A.6.6,Y38F1A.6.7	hphd-1	protein_coding	Hydroxyacid-oxoacid transhydrogenase, mitochondrial
WBGene00012610	1	0	0	0	1	0	0	0	0	0	0	0	2	Y38F1A.8.1	Y38F1A.8	protein_coding
WBGene00012615	0	0	0	0	1	1	0	0	0	0	0	0	2	Y38H6C.1a.1,Y38H6C.1a.2,Y38H6C.1b.1,Y38H6C.1b.10,Y38H6C.1b.2,Y38H6C.1b.3,Y38H6C.1b.4,Y38H6C.1b.5,Y38H6C.1b.6,Y38H6C.1b.7,Y38H6C.1b.8,Y38H6C.1b.9	dct-16	protein_coding	DAF-16/FOXO Controlled, germline Tumor affecting
WBGene00012664	0	0	0	0	0	1	0	0	0	0	1	0	2	Y39B6A.1.1	Y39B6A.1	protein_coding
WBGene00012686	0	0	0	0	1	1	0	0	0	0	0	0	2	Y39B6A.27.1	Y39B6A.27	protein_coding
WBGene00012748	0	0	1	1	0	0	0	0	0	0	0	0	2	Y40H7A.11.1	Y40H7A.11	protein_coding
WBGene00012778	1	1	0	0	0	0	0	0	0	0	0	0	2	Y42A5A.3.1	Y42A5A.3	protein_coding
WBGene00012810	1	1	0	0	0	0	0	0	0	0	0	0	2	Y43F8A.3a.1,Y43F8A.3b.1	nceh-1	protein_coding	Neutral Cholesterol Ester Hydrolase homolog
WBGene00012851	0	1	0	0	0	0	0	0	0	1	0	0	2	Y44A6C.2.1	Y44A6C.2	protein_coding
WBGene00012878	0	0	0	0	0	0	0	1	0	1	0	0	2	Y45F10C.2.1	Y45F10C.2	protein_coding	UPF0375 protein Y45F10C.2
WBGene00012886	1	1	0	0	0	0	0	0	0	0	0	0	2	Y45F10D.6.1	Y45F10D.6	protein_coding
WBGene00012916	0	0	0	0	0	0	0	0	0	1	1	0	2	Y46G5A.28.1	Y46G5A.28	protein_coding
WBGene00012941	0	1	0	0	0	1	0	0	0	0	0	0	2	Y47D3B.4.1	Y47D3B.4	protein_coding
WBGene00012947	0	0	1	1	0	0	0	0	0	0	0	0	2	Y47H9C.1.1	Y47H9C.1	protein_coding
WBGene00012961	0	0	0	0	1	0	1	0	0	0	0	0	2	Y47H10A.5.1	Y47H10A.5	protein_coding
WBGene00012969	0	0	1	1	0	0	0	0	0	0	0	0	2	Y48A6B.8.1	Y48A6B.8	protein_coding
WBGene00012979	1	0	0	0	1	0	0	0	0	0	0	0	2	Y48B6A.5.1	Y48B6A.5	protein_coding	Major sperm protein
WBGene00012987	1	0	0	0	0	1	0	0	0	0	0	0	2	Y48C3A.3.1	Y48C3A.3	protein_coding
WBGene00013074	0	0	0	0	1	0	0	0	1	0	0	0	2	Y51A2D.5.1	hmit-1.2	protein_coding	H(+) MyoInositol coTransporter
WBGene00013078	1	1	0	0	0	0	0	0	0	0	0	0	2	Y51A2D.10a.1,Y51A2D.10b.1	ttr-25	protein_coding	TransThyretin-Related family domain
WBGene00013086	0	0	0	0	1	0	0	0	0	1	0	0	2	Y51B9A.4.1	arrd-2	protein_coding	ARRestin Domain protein
WBGene00013091	1	0	0	0	0	0	1	0	0	0	0	0	2	Y51B9A.9.1	Y51B9A.9	protein_coding
WBGene00013157	1	0	0	0	1	0	0	0	0	0	0	0	2	Y53F4B.10.1	Y53F4B.10	protein_coding
WBGene00013169	0	0	1	0	0	1	0	0	0	0	0	0	2	Y53F4B.23.1	Y53F4B.23	protein_coding
WBGene00013220	1	1	0	0	0	0	0	0	0	0	0	0	2	Y54G11A.13a.1,Y54G11A.13b.1	ctl-3	protein_coding	Catalase
WBGene00013230	0	0	0	0	1	0	0	0	0	1	0	0	2	Y56A3A.10.1	fbxb-22	protein_coding	F-box B protein
WBGene00013254	0	0	0	0	1	0	0	0	0	1	0	0	2	Y57A10A.9.1	tag-276	protein_coding
WBGene00013278	0	0	0	0	0	0	0	0	0	1	1	0	2	Y57A10B.6.1	Y57A10B.6	protein_coding
WBGene00013319	0	0	0	0	1	0	0	0	0	1	0	0	2	Y57G11C.25.1	ccch-5	protein_coding	CCCH-type zinc finger putative transcription factor
WBGene00013364	0	1	0	1	0	0	0	0	0	0	0	0	2	Y60A3A.16.1	Y60A3A.16	protein_coding
WBGene00013408	0	0	0	0	1	0	0	0	0	1	0	0	2	Y63D3A.9a.1,Y63D3A.9b.1	fbxb-93	protein_coding
WBGene00013499	0	0	0	0	0	1	0	0	1	0	0	0	2	Y70G10A.3.1,Y70G10A.3.2,Y70G10A.3.3	Y70G10A.3	protein_coding	Solute carrier organic anion transporter family member
WBGene00013508	0	0	0	0	0	0	0	0	0	1	1	0	2	Y71A12B.11.1	Y71A12B.11	protein_coding
WBGene00013515	1	0	0	0	0	1	0	0	0	0	0	0	2	Y73F4A.2.1	Y73F4A.2	protein_coding	DOMON domain-containing protein Y73F4A.2
WBGene00013527	0	0	0	0	0	0	0	1	0	0	1	0	2	Y73F8A.22.1	Y73F8A.22	protein_coding
WBGene00013633	0	1	1	0	0	0	0	0	0	0	0	0	2	Y105C5A.8a.1,Y105C5A.8a.2,Y105C5A.8b	Y105C5A.8	protein_coding
WBGene00013647	0	0	0	0	1	0	0	0	0	1	0	0	2	Y105C5B.5a.1,Y105C5B.5b	Y105C5B.5	protein_coding
WBGene00013652	0	0	0	0	1	0	0	0	0	1	0	0	2	Y105C5B.12	sams-2	pseudogene
WBGene00013690	0	0	0	0	1	1	0	0	0	0	0	0	2	Y105E8B.5.1	hprt-1	protein_coding	Hypoxanthine phosphoribosyltransferase
WBGene00013698	0	0	0	0	0	0	0	1	0	1	0	0	2	Y106G6D.1.1	Y106G6D.1	protein_coding
WBGene00013699	0	0	0	0	1	0	0	0	0	1	0	0	2	Y106G6D.2.1	Y106G6D.2	protein_coding
WBGene00013711	1	0	0	0	1	0	0	0	0	0	0	0	2	Y106G6G.2.1	Y106G6G.2	protein_coding
WBGene00013713	1	0	0	0	1	0	0	0	0	0	0	0	2	Y106G6G.4.1	Y106G6G.4	protein_coding
WBGene00013721	0	0	0	0	1	0	0	0	0	1	0	0	2	Y106G6H.9.1	Y106G6H.9	protein_coding
WBGene00013753	0	1	0	0	0	1	0	0	0	0	0	0	2	Y113G7A.16.1	Y113G7A.16	protein_coding
WBGene00013794	0	0	0	0	1	0	0	0	0	1	0	0	2	Y116A8C.17.1,Y116A8C.17.2	dct-13	protein_coding	DAF-16/FOXO Controlled, germline Tumor affecting
WBGene00013796	0	0	0	0	1	0	0	0	0	1	0	0	2	Y116A8C.19.1	Y116A8C.19	protein_coding
WBGene00013799	0	0	0	0	1	0	0	0	0	1	0	0	2	Y116A8C.22.1	athp-3	protein_coding	AT Hook plus PHD finger transcription factor
WBGene00013832	1	0	0	0	1	0	0	0	0	0	0	0	2	ZC15.3.1	ZC15.3	protein_coding
WBGene00013844	0	1	0	0	0	0	0	1	0	0	0	0	2	ZC47.13a.1,ZC47.13b	fbxa-50	protein_coding	F-box A protein
WBGene00013866	0	0	0	0	0	1	0	0	0	1	0	0	2	ZC373.1a.1,ZC373.1b.1	cbs-1	protein_coding	Cystathionine Beta-Synthase
WBGene00013872	0	0	0	0	1	1	0	0	0	0	0	0	2	ZC374.2.1	ZC374.2	protein_coding
WBGene00013904	1	0	0	0	0	0	0	1	0	0	0	0	2	ZC455.4.1	ugt-6	protein_coding	UDP-glucuronosyltransferase
WBGene00013931	0	0	0	0	0	0	0	1	0	0	0	1	2	ZK39.6.1	clec-97	protein_coding	C-type LECtin
WBGene00013947	0	0	0	0	1	1	0	0	0	0	0	0	2	ZK228.4a.1,ZK228.4b.1,ZK228.4c.1	ZK228.4	protein_coding
WBGene00013953	1	0	0	0	1	0	0	0	0	0	0	0	2	ZK262.8.1	ZK262.8	protein_coding
WBGene00013954	1	0	0	0	1	0	0	0	0	0	0	0	2	ZK262.9.1	ZK262.9	protein_coding
WBGene00014003	0	1	0	0	0	1	0	0	0	0	0	0	2	ZK593.3.1	ZK593.3	protein_coding
WBGene00014006	1	0	0	0	0	0	0	0	1	0	0	0	2	ZK596.1.1	ZK596.1	protein_coding
WBGene00014037	0	0	1	1	0	0	0	0	0	0	0	0	2	ZK643.6.1	ZK643.6	protein_coding
WBGene00014046	0	0	1	0	0	0	1	0	0	0	0	0	2	ZK666.6.1	clec-60	protein_coding	C-type LECtin
WBGene00014052	0	1	0	0	0	1	0	0	0	0	0	0	2	ZK669.2.1	ZK669.2	protein_coding
WBGene00014088	0	1	0	0	0	1	0	0	0	0	0	0	2	ZK809.8a.1,ZK809.8b.1	ZK809.8	protein_coding
WBGene00014091	0	0	0	0	0	1	0	0	1	0	0	0	2	ZK822.4.1	ZK822.4	protein_coding
WBGene00014093	0	1	0	0	0	1	0	0	0	0	0	0	2	ZK829.1.1	ZK829.1	protein_coding
WBGene00014125	1	1	0	0	0	0	0	0	0	0	0	0	2	ZK863.8.1	ZK863.8	protein_coding
WBGene00014159	0	0	0	0	1	0	0	0	0	1	0	0	2	ZK938.2.1	arrd-4	protein_coding	ARRestin Domain protein
WBGene00014166	0	1	0	0	1	0	0	0	0	0	0	0	2	ZK945.4.1	ZK945.4	protein_coding	Uncharacterized RING finger protein ZK945.4
WBGene00014186	1	0	0	0	0	1	0	0	0	0	0	0	2	ZK1025.6.1	nhr-244	protein_coding	Nuclear Hormone Receptor family
WBGene00014199	0	0	0	1	0	0	0	0	0	1	0	0	2	ZK1053.4.1	ZK1053.4	protein_coding
WBGene00014206	0	0	0	0	1	0	0	0	1	0	0	0	2	ZK1058.6.1,ZK1058.6.2	nit-1	protein_coding	NITrilase
WBGene00014244	0	0	0	0	1	1	0	0	0	0	0	0	2	ZK1307.1a.1,ZK1307.1b.1	ZK1307.1	protein_coding
WBGene00014251	0	0	0	0	1	1	0	0	0	0	0	0	2	ZK1320.1.1	gstk-1	protein_coding	Glutathione S-transferase kappa 1
WBGene00014254	0	1	0	0	0	1	0	0	0	0	0	0	2	ZK1320.4.1	cyp-13A10	protein_coding	Putative cytochrome P450 CYP13A10
WBGene00014673	0	1	0	0	0	1	0	0	0	0	0	0	2	C08H9.9	C08H9.9	pseudogene
WBGene00014769	0	1	0	1	0	0	0	0	0	0	0	0	2	F53B2.7	F53B2.7	pseudogene
WBGene00014826	1	1	0	0	0	0	0	0	0	0	0	0	2	R13H4.2a.1,R13H4.2b,R13H4.2c.1,R13H4.2d,R13H4.2e.1	R13H4.2	protein_coding
WBGene00014864	1	0	0	0	0	1	0	0	0	0	0	0	2	Y18D10A.22.1	Y18D10A.22	protein_coding
WBGene00014914	0	0	1	1	0	0	0	0	0	0	0	0	2	Y52B11A.11.1	Y52B11A.11	protein_coding
WBGene00014977	1	0	0	0	1	0	0	0	0	0	0	0	2	ZC15.4	ZC15.4	pseudogene
WBGene00015040	0	1	1	0	0	0	0	0	0	0	0	0	2	B0213.10.1	cyp-34A5	protein_coding	CYtochrome P450 family
WBGene00015041	1	1	0	0	0	0	0	0	0	0	0	0	2	B0213.11a.1,B0213.11b.1,B0213.11c.1	cyp-34A6	protein_coding	CYtochrome P450 family
WBGene00015043	1	0	0	0	1	0	0	0	0	0	0	0	2	B0213.14.1,B0213.14.2	cyp-34A8	protein_coding	CYtochrome P450 family
WBGene00015045	0	0	0	0	1	0	0	0	0	1	0	0	2	B0213.16.1	cyp-34A10	protein_coding	CYtochrome P450 family
WBGene00015048	0	0	0	0	0	0	1	0	0	1	0	0	2	B0218.2.1	faah-2	protein_coding	Fatty Acid Amide Hydrolase homolog
WBGene00015076	1	0	0	0	1	0	0	0	0	0	0	0	2	B0238.12.1	B0238.12	protein_coding
WBGene00015100	0	1	0	0	0	0	1	0	0	0	0	0	2	B0280.2.1	B0280.2	protein_coding
WBGene00015112	0	0	0	0	1	0	0	0	0	1	0	0	2	B0281.5a.1,B0281.5b.1	B0281.5	protein_coding
WBGene00015117	0	1	0	0	0	1	0	0	0	0	0	0	2	B0294.1.1	B0294.1	protein_coding
WBGene00015180	0	0	0	0	1	0	0	0	0	1	0	0	2	B0416.4.1	B0416.4	protein_coding	Uncharacterized RING finger protein B0416.4
WBGene00015196	0	1	0	0	0	1	0	0	0	0	0	0	2	B0454.5.1	B0454.5	protein_coding
WBGene00015197	0	0	0	0	1	0	0	0	1	0	0	0	2	B0454.6.1	B0454.6	protein_coding
WBGene00015236	1	0	0	0	0	0	0	0	0	0	0	1	2	B0511.11.1	B0511.11	protein_coding
WBGene00015243	1	0	0	0	1	0	0	0	0	0	0	0	2	B0524.4.1	B0524.4	protein_coding
WBGene00015270	0	0	0	0	1	1	0	0	0	0	0	0	2	C01B4.6.1	C01B4.6	protein_coding	Aldose 1-epimerase
WBGene00015277	0	1	1	0	0	0	0	0	0	0	0	0	2	C01B7.7.1	C01B7.7	protein_coding
WBGene00015339	0	0	0	0	1	0	0	0	0	0	1	0	2	C02E7.6.1	C02E7.6	protein_coding
WBGene00015340	0	0	0	0	1	0	0	0	0	0	1	0	2	C02E7.7.1	C02E7.7	protein_coding
WBGene00015435	0	0	1	0	0	1	0	0	0	0	0	0	2	C04E12.5a.1,C04E12.5b.1	C04E12.5	protein_coding
WBGene00015436	0	1	0	0	0	1	0	0	0	0	0	0	2	C04E12.6	C04E12.6	pseudogene
WBGene00015439	0	0	0	0	0	1	0	0	0	0	1	0	2	C04E12.10	C04E12.10	pseudogene
WBGene00015449	0	0	0	0	1	0	0	0	0	0	1	0	2	C04F5.7.1	ugt-63	protein_coding	UDP-GlucuronosylTransferase
WBGene00015456	0	1	0	0	0	0	0	0	0	0	0	1	2	C04G6.6.1	C04G6.6	protein_coding
WBGene00015465	0	0	1	0	0	0	0	1	0	0	0	0	2	C05C8.8.1	C05C8.8	protein_coding
WBGene00015523	1	0	0	0	0	1	0	0	0	0	0	0	2	C06E1.8.1	ztf-30	protein_coding	Zinc finger transcription factor family protein 30
WBGene00015532	0	0	0	0	1	1	0	0	0	0	0	0	2	C06E4.3.1	C06E4.3	protein_coding
WBGene00015544	1	0	0	1	0	0	0	0	0	0	0	0	2	C06E8.5.1	C06E8.5	protein_coding
WBGene00015583	0	1	0	0	0	0	1	0	0	0	0	0	2	C08A9.3a.1,C08A9.3b.1	C08A9.3	protein_coding
WBGene00015587	0	0	0	0	1	0	0	0	0	1	0	0	2	C08A9.7.1	lido-2	protein_coding	SKN-1 Dependent Zygotic transcript
WBGene00015595	0	0	0	0	1	0	0	0	0	1	0	0	2	C08E3.3.1	bath-33	protein_coding	BTB and MATH domain containing
WBGene00015618	0	1	0	1	0	0	0	0	0	0	0	0	2	C08G5.6.1	C08G5.6	protein_coding
WBGene00015694	1	0	0	0	1	0	0	0	0	0	0	0	2	C10H11.5.1	ugt-27	protein_coding	UDP-glucuronosyltransferase
WBGene00015735	1	0	0	0	1	0	0	0	0	0	0	0	2	C13B9.4a.1,C13B9.4a.2,C13B9.4b.1,C13B9.4b.2,C13B9.4b.3,C13B9.4c.1,C13B9.4c.2,C13B9.4d.1,C13B9.4d.2,C13B9.4e.1,C13B9.4e.2	pdfr-1	protein_coding	Calcitonin receptor-like protein 1
WBGene00015751	0	1	0	0	1	0	0	0	0	0	0	0	2	C14A11.6a.1,C14A11.6b.1	C14A11.6	protein_coding
WBGene00015760	0	0	1	1	0	0	0	0	0	0	0	0	2	C14C6.6.1	C14C6.6	protein_coding
WBGene00015781	1	0	0	0	0	1	0	0	0	0	0	0	2	C14F11.6.1,C14F11.6.2	C14F11.6	protein_coding
WBGene00015790	0	1	0	0	0	1	0	0	0	0	0	0	2	C15C7.4.1,C15C7.4.2	C15C7.4	protein_coding
WBGene00015889	1	1	0	0	0	0	0	0	0	0	0	0	2	C17C3.3.1	C17C3.3	protein_coding
WBGene00015898	1	0	0	0	1	0	0	0	0	0	0	0	2	C17E7.3a.1,C17E7.3b.1	sre-9	protein_coding	Serpentine Receptor, class E (Epsilon)
WBGene00015947	1	0	0	0	0	0	0	1	0	0	0	0	2	C18A11.1.1	C18A11.1	protein_coding
WBGene00016003	0	0	0	0	1	0	0	1	0	0	0	0	2	C18H9.5.1	C18H9.5	protein_coding
WBGene00016022	0	0	0	0	1	0	1	0	0	0	0	0	2	C23H3.9a.1,C23H3.9b.1,C23H3.9b.2,C23H3.9b.3,C23H3.9c,C23H3.9d.1,C23H3.9d.2,C23H3.9e.1,C23H3.9e.2,C23H3.9e.3,C23H3.9e.4,C23H3.9e.5,C23H3.9e.6,C23H3.9f.1	C23H3.9	protein_coding
WBGene00016072	1	0	0	0	1	0	0	0	0	0	0	0	2	C24H12.2.1	C24H12.2	protein_coding
WBGene00016101	1	1	0	0	0	0	0	0	0	0	0	0	2	C25E10.12.1	C25E10.12	protein_coding	UPF0046 protein C25E10.12
WBGene00016189	0	0	0	0	1	0	0	0	0	1	0	0	2	C28G1.4.1	C28G1.4	protein_coding
WBGene00016273	1	0	0	0	1	0	0	0	0	0	0	0	2	C30G12.1a.1,C30G12.1b.1	C30G12.1	protein_coding
WBGene00016302	1	1	0	0	0	0	0	0	0	0	0	0	2	C32B5.9.1	fbxc-7	protein_coding	F-box C protein
WBGene00016307	0	0	0	0	1	0	0	0	0	1	0	0	2	C32B5.14a.1,C32B5.14b.1	fbxc-18	protein_coding	F-box C protein
WBGene00016308	0	0	0	0	1	0	0	0	0	1	0	0	2	C32B5.15a.1,C32B5.15b.1	C32B5.15	protein_coding
WBGene00016309	0	0	0	0	1	0	0	0	0	1	0	0	2	C32B5.16.1	sdz-4	protein_coding	SKN-1 Dependent Zygotic transcript
WBGene00016319	0	1	0	0	0	1	0	0	0	0	0	0	2	C32D5.12.1	C32D5.12	protein_coding
WBGene00016359	0	0	0	0	1	0	0	0	0	1	0	0	2	C33F10.13.1	fbxb-88	protein_coding	F-box B protein
WBGene00016361	0	1	0	0	0	0	0	1	0	0	0	0	2	C33G8.3.1	drd-10	protein_coding	Dietary restriction down regulated
WBGene00016371	1	0	0	0	1	0	0	0	0	0	0	0	2	C33H5.2.1	C33H5.2	protein_coding	Glycosyltransferase family 92 protein C33H5.2
WBGene00016388	1	0	1	0	0	0	0	0	0	0	0	0	2	C34B2.3.1	C34B2.3	protein_coding
WBGene00016389	1	0	0	0	1	0	0	0	0	0	0	0	2	C34B2.4.1	C34B2.4	protein_coding
WBGene00016417	0	1	0	0	0	1	0	0	0	0	0	0	2	C34F11.8.1	C34F11.8	protein_coding
WBGene00016431	0	0	0	0	1	1	0	0	0	0	0	0	2	C35A11.4.1	C35A11.4	protein_coding
WBGene00016451	0	0	0	1	0	0	0	0	0	1	0	0	2	C35D10.15.1	clec-6	protein_coding	C-type LECtin
WBGene00016453	0	0	0	0	1	0	0	0	0	1	0	0	2	C35E7.1a.1,C35E7.1b.1	vet-2	protein_coding	Very Early Transcript
WBGene00016455	0	0	0	0	1	0	0	0	0	1	0	0	2	C35E7.3.1	C35E7.3	protein_coding
WBGene00016457	0	0	0	1	0	0	0	0	0	1	0	0	2	C35E7.5a.1,C35E7.5a.2,C35E7.5b.1	C35E7.5	protein_coding
WBGene00016467	0	1	0	0	0	1	0	0	0	0	0	0	2	C36B7.4.1	C36B7.4	protein_coding
WBGene00016520	0	0	0	1	0	0	0	0	0	1	0	0	2	C39B5.2a.1,C39B5.2b.1	C39B5.2	protein_coding
WBGene00016522	0	0	0	0	1	1	0	0	0	0	0	0	2	C39B5.4.1	fbxa-38	protein_coding	F-box A protein
WBGene00016523	0	0	1	0	0	0	0	0	1	0	0	0	2	C39B5.5.1	C39B5.5	protein_coding	Cystatin
WBGene00016540	1	0	0	0	1	0	0	0	0	0	0	0	2	C39F7.5.1	C39F7.5	protein_coding
WBGene00016549	0	0	0	0	0	0	0	0	0	1	1	0	2	C40A11.6.1	C40A11.6	protein_coding
WBGene00016551	1	0	0	0	1	0	0	0	0	0	0	0	2	C40A11.8.1	C40A11.8	protein_coding
WBGene00016556	1	0	0	0	1	0	0	0	0	0	0	0	2	C40D2.3.1	math-21	protein_coding	MATH (Meprin-associated Traf homology) domain containing
WBGene00016578	0	0	0	0	1	0	0	0	0	1	0	0	2	C41H7.8.1	sdz-5	protein_coding	SKN-1 Dependent Zygotic transcript
WBGene00016628	1	0	0	0	0	0	0	0	1	0	0	0	2	C44B7.6a.1,C44B7.6a.2,C44B7.6b.1	slc-36.5	protein_coding	SLC (SoLute Carrier) homolog
WBGene00016639	1	0	0	0	1	0	0	0	0	0	0	0	2	C44B12.6a.1,C44B12.6b.1,C44B12.6c.1,C44B12.6d.1	C44B12.6	protein_coding
WBGene00016647	1	0	0	0	0	1	0	0	0	0	0	0	2	C44C8.2.1	fbxc-4	protein_coding	F-box C protein
WBGene00016648	1	0	0	0	0	1	0	0	0	0	0	0	2	C44C8.3.1	fbxc-2	protein_coding	F-box C protein
WBGene00016655	0	1	0	0	0	1	0	0	0	0	0	0	2	C44E4.6.1,C44E4.6.2,C44E4.6.3	acbp-1	protein_coding	Acyl-CoA-binding protein homolog 1
WBGene00016658	0	0	1	0	0	0	0	0	1	0	0	0	2	C45B2.1.1	C45B2.1	protein_coding
WBGene00016661	1	0	0	0	1	0	0	0	0	0	0	0	2	C45B2.6.1	C45B2.6	protein_coding
WBGene00016670	0	1	1	0	0	0	0	0	0	0	0	0	2	C45G7.3.1	ilys-3	protein_coding	Invertebrate-type lysozyme 3
WBGene00016671	0	0	0	0	1	0	0	0	0	1	0	0	2	C45G7.4.1	C45G7.4	protein_coding
WBGene00016695	0	0	0	0	1	0	0	0	0	1	0	0	2	C45H4.14a.1,C45H4.14b.1	C45H4.14	protein_coding
WBGene00016698	1	0	0	0	1	0	0	0	0	0	0	0	2	C46A5.1.1	C46A5.1	protein_coding
WBGene00016755	0	0	0	0	0	1	1	0	0	0	0	0	2	C49A9.1.1	C49A9.1	protein_coding
WBGene00016781	0	0	0	0	0	1	0	0	1	0	0	0	2	C49G7.3.1	C49G7.3	protein_coding
WBGene00016783	0	0	0	0	1	0	0	1	0	0	0	0	2	C49G7.5.1	irg-2	protein_coding	Infection Response protein
WBGene00016788	0	0	0	0	0	0	0	1	0	1	0	0	2	C49G7.10a.1,C49G7.10b.1	C49G7.10	protein_coding
WBGene00016848	1	0	0	0	0	1	0	0	0	0	0	0	2	C50F7.10.1,C50F7.10.2	klo-1	protein_coding	KLOtho (Mammalian aging-associated protein) homolog
WBGene00016849	1	1	0	0	0	0	0	0	0	0	0	0	2	C50H11.1.1	acs-21	protein_coding	Fatty Acid CoA Synthetase family
WBGene00016864	0	0	0	0	1	0	0	0	0	1	0	0	2	C52A10.3.1	C52A10.3	protein_coding
WBGene00016886	0	0	0	0	1	0	0	0	0	1	0	0	2	C52E2.7.1	fbxb-96	protein_coding	F-box B protein
WBGene00016894	1	1	0	0	0	0	0	0	0	0	0	0	2	C53B7.3a.1,C53B7.3b.1,C53B7.3c.1,C53B7.3d.1,C53B7.3d.2	C53B7.3	protein_coding
WBGene00016912	0	0	0	0	0	1	1	0	0	0	0	0	2	C54D1.2.1	clec-86	protein_coding	C-type LECtin
WBGene00016914	0	0	1	0	0	1	0	0	0	0	0	0	2	C54D1.7.1	C54D1.7	protein_coding
WBGene00016934	0	0	0	0	0	1	1	0	0	0	0	0	2	C54G7.2.1,C54G7.2.2	mboa-3	protein_coding	Lysophospholipid acyltransferase; Membrane Bound O-Acyl transferase, MBOAT
WBGene00016943	0	0	0	0	1	1	0	0	0	0	0	0	2	C55B7.4a.1,C55B7.4b.1,C55B7.4b.2,C55B7.4b.3,C55B7.4b.4,C55B7.4b.5,C55B7.4b.6,C55B7.4b.7	acdh-1	protein_coding	Acyl CoA DeHydrogenase
WBGene00016970	0	1	0	0	0	1	0	0	0	0	0	0	2	C56E6.2.1,C56E6.2.2	C56E6.2	protein_coding
WBGene00016987	0	1	0	0	0	1	0	0	0	0	0	0	2	CC8.2a.1,CC8.2b.1	CC8.2	protein_coding	Protein phosphatase 1 regulatory subunit
WBGene00016996	0	1	0	0	0	1	0	0	0	0	0	0	2	D1005.2.1	D1005.2	protein_coding	UTP--glucose-1-phosphate uridylyltransferase
WBGene00017082	0	0	0	0	1	0	0	1	0	0	0	0	2	DC2.5a.1,DC2.5b	DC2.5	protein_coding
WBGene00017126	0	1	0	0	0	1	0	0	0	0	0	0	2	E04F6.6.1	E04F6.6	protein_coding
WBGene00017135	0	0	0	0	1	0	0	0	0	1	0	0	2	EEED8.4.1	EEED8.4	protein_coding	Putative RNA-binding protein EEED8.4
WBGene00017141	0	1	0	0	0	0	0	1	0	0	0	0	2	EEED8.13.1	EEED8.13	protein_coding
WBGene00017152	1	0	0	0	1	0	0	0	0	0	0	0	2	EGAP798.1	EGAP798.1	pseudogene
WBGene00017190	1	0	0	0	0	1	0	0	0	0	0	0	2	F07B7.12.1	F07B7.12	protein_coding
WBGene00017191	0	1	1	0	0	0	0	0	0	0	0	0	2	F07B7.13.1	F07B7.13	protein_coding
WBGene00017243	1	0	0	0	0	0	0	1	0	0	0	0	2	F08C6.5.1	F08C6.5	protein_coding
WBGene00017252	0	0	0	0	1	0	0	0	0	1	0	0	2	F08D12.9.1	sdz-10	protein_coding	SKN-1 Dependent Zygotic transcript
WBGene00017253	0	0	0	0	1	0	0	0	0	1	0	0	2	F08D12.10.1	sdz-9	protein_coding	SKN-1 Dependent Zygotic transcript
WBGene00017263	0	0	0	0	1	0	0	0	0	1	0	0	2	F08F3.6.1	F08F3.6	protein_coding
WBGene00017303	1	0	0	1	0	0	0	0	0	0	0	0	2	F09F7.6.1	F09F7.6	protein_coding
WBGene00017326	0	0	0	0	1	0	0	0	0	1	0	0	2	F10C1.5.1	dmd-5	protein_coding	DM (Doublesex/MAB-3) Domain family
WBGene00017329	0	0	0	0	1	1	0	0	0	0	0	0	2	F10D2.2a.1,F10D2.2b.1	ugt-39	protein_coding	UDP-GlucuronosylTransferase
WBGene00017338	1	0	0	0	1	0	0	0	0	0	0	0	2	F10D7.1.1	F10D7.1	protein_coding
WBGene00017365	0	0	0	0	1	0	0	0	0	1	0	0	2	F10G2.4.1	F10G2.4	protein_coding
WBGene00017402	0	0	0	0	1	0	0	0	0	1	0	0	2	F12E12.1.1	F12E12.1	protein_coding
WBGene00017405	0	0	0	0	1	0	0	0	0	1	0	0	2	F12E12.4.1	bath-31	protein_coding	BTB and MATH domain containing
WBGene00017418	0	0	0	0	0	1	0	0	1	0	0	0	2	F13B6.3.1	F13B6.3	protein_coding
WBGene00017419	1	0	0	0	1	0	0	0	0	0	0	0	2	F13B9.1a.1,F13B9.1b.1,F13B9.1c.1	F13B9.1	protein_coding	Protein transport protein sec16
WBGene00017441	1	0	0	0	1	0	0	0	0	0	0	0	2	F13H8.8.1	F13H8.8	protein_coding
WBGene00017466	0	0	0	0	0	1	0	1	0	0	0	0	2	F14F9.3.1	F14F9.3	protein_coding
WBGene00017484	0	1	0	0	0	0	0	0	1	0	0	0	2	F15E6.3.1	F15E6.3	protein_coding	RNA binding protein; RRM-type RNA binding protein
WBGene00017485	0	1	0	0	0	0	0	1	0	0	0	0	2	F15E6.4.1	F15E6.4	protein_coding
WBGene00017488	0	0	0	0	0	0	0	1	0	1	0	0	2	F15E6.8.1	dct-7	protein_coding	DAF-16/FOXO Controlled, germline Tumor affecting
WBGene00017490	0	1	0	0	0	0	1	0	0	0	0	0	2	F15E11.1.1	pud-2.1	protein_coding	Protein Up-regulated in Daf-2(Gf)
WBGene00017499	0	1	0	0	0	0	0	1	0	0	0	0	2	F15E11.13.1	pud-1.1	protein_coding	Protein Up-regulated in Daf-2(Gf)
WBGene00017509	1	0	0	0	1	0	0	0	0	0	0	0	2	F16B4.7.1	F16B4.7	protein_coding
WBGene00017510	0	1	0	0	0	1	0	0	0	0	0	0	2	F16B4.9.1	nhr-178	protein_coding	Nuclear Hormone Receptor family
WBGene00017529	0	0	1	1	0	0	0	0	0	0	0	0	2	F16G10.15	F16G10.15	pseudogene
WBGene00017532	0	0	0	0	1	0	0	0	0	1	0	0	2	F16H11.3.1	ent-5	protein_coding	Equilibrative Nucleoside Transporter
WBGene00017538	0	0	0	0	1	0	0	0	0	1	0	0	2	F17A9.6.1	ceh-49	protein_coding	One cut domain family member
WBGene00017539	0	0	0	1	0	0	0	1	0	0	0	0	2	F17E9.2.1	F17E9.2	protein_coding
WBGene00017584	0	0	0	0	1	0	0	0	0	1	0	0	2	F19B10.2.1	F19B10.2	protein_coding
WBGene00017613	0	0	0	0	0	1	0	0	1	0	0	0	2	F20A1.1.1	F20A1.1	protein_coding
WBGene00017628	1	0	0	0	1	0	0	0	0	0	0	0	2	F20B6.4.1	F20B6.4	protein_coding
WBGene00017640	1	1	0	0	0	0	0	0	0	0	0	0	2	F20D6.11.1	F20D6.11	protein_coding
WBGene00017659	1	0	1	0	0	0	0	0	0	0	0	0	2	F21C10.10.1,F21C10.10.2	F21C10.10	protein_coding
WBGene00017672	1	0	1	0	0	0	0	0	0	0	0	0	2	F21F3.2.1	F21F3.2	protein_coding
WBGene00017712	0	0	0	0	1	0	0	0	0	1	0	0	2	F22E5.17.1	F22E5.17	protein_coding
WBGene00017719	0	0	0	0	1	1	0	0	0	0	0	0	2	F22F7.1a.1,F22F7.1b.1,F22F7.1b.2	ldp-1	protein_coding	Lipid droplet localized protein
WBGene00017720	0	1	0	0	0	1	0	0	0	0	0	0	2	F22F7.2.1	F22F7.2	protein_coding
WBGene00017748	0	1	0	0	0	1	0	0	0	0	0	0	2	F23F1.7.1	F23F1.7	protein_coding
WBGene00017754	0	1	0	0	1	0	0	0	0	0	0	0	2	F23F12.8.1	F23F12.8	protein_coding
WBGene00017756	0	1	0	0	1	0	0	0	0	0	0	0	2	F23F12.12.1	F23F12.12	protein_coding
WBGene00017781	0	1	0	0	1	0	0	0	0	0	0	0	2	F25E2.3.1	F25E2.3	protein_coding
WBGene00017838	0	0	0	0	1	0	0	1	0	0	0	0	2	F26G1.2a.1,F26G1.2b.1	F26G1.2	protein_coding
WBGene00017843	0	0	0	0	1	0	0	0	0	1	0	0	2	F26G5.1a.1,F26G5.1b.1	F26G5.1	protein_coding
WBGene00017858	1	0	0	0	0	1	0	0	0	0	0	0	2	F27C1.11.1	F27C1.11	protein_coding
WBGene00017905	0	1	0	0	1	0	0	0	0	0	0	0	2	F28F5.6.1	F28F5.6	protein_coding
WBGene00017933	0	0	0	0	1	0	0	1	0	0	0	0	2	F29G9.7	F29G9.7	pseudogene
WBGene00017938	0	0	0	0	0	1	0	0	0	0	1	0	2	F31A3.3.1	F31A3.3	protein_coding
WBGene00017947	0	0	0	0	0	1	1	0	0	0	0	0	2	F31D5.4.1	mth-2	protein_coding	MeTHuselah (Drosophila aging-associated GPCR) homolog
WBGene00017962	0	0	0	0	1	0	0	0	0	0	1	0	2	F31F4.15a.1,F31F4.15b.1	fbxa-72	protein_coding	F-box A protein
WBGene00017969	0	0	0	0	1	1	0	0	0	0	0	0	2	F32A5.3.1	F32A5.3	protein_coding	Uncharacterized serine carboxypeptidase F32A5.3
WBGene00017970	1	1	0	0	0	0	0	0	0	0	0	0	2	F32A5.4a.1,F32A5.4a.2,F32A5.4b.1	F32A5.4	protein_coding
WBGene00017971	1	1	0	0	0	0	0	0	0	0	0	0	2	F32A5.8.1,F32A5.8.2	F32A5.8	protein_coding
WBGene00018021	0	0	0	0	1	0	0	0	0	1	0	0	2	F34D6.1.1	F34D6.1	protein_coding
WBGene00018037	0	0	0	0	1	0	0	0	0	1	0	0	2	F35C8.7a.1,F35C8.7a.2,F35C8.7b.1,F35C8.7c.1,F35C8.7c.2	chtl-1	protein_coding	Choline transporter-like protein 1
WBGene00018041	0	1	0	0	0	0	0	0	0	1	0	0	2	F35D2.3.1	F35D2.3	protein_coding
WBGene00018055	1	1	0	0	0	0	0	0	0	0	0	0	2	F35F10.5.1	F35F10.5	protein_coding
WBGene00018056	0	1	0	0	0	1	0	0	0	0	0	0	2	F35F10.6.1,F35F10.6.2	F35F10.6	protein_coding
WBGene00018101	0	0	0	0	0	1	1	0	0	0	0	0	2	F36H5.2a.1,F36H5.2a.2,F36H5.2a.3,F36H5.2a.4,F36H5.2b.1,F36H5.2b.2,F36H5.2c.1,F36H5.2c.2,F36H5.2c.3,F36H5.2d.1,F36H5.2d.2,F36H5.2d.3	math-27	protein_coding	MATH (Meprin-associated Traf homology) domain containing
WBGene00018104	0	0	0	0	1	0	0	0	0	1	0	0	2	F36H5.5a.1,F36H5.5b.1	fbxb-53	protein_coding	F-box B protein
WBGene00018143	1	0	0	0	1	0	0	0	0	0	0	0	2	F37C4.3.1	oac-23	protein_coding	O-ACyltransferase homolog
WBGene00018148	1	0	0	0	1	0	0	0	0	0	0	0	2	F37C4.8a.1,F37C4.8b.1	F37C4.8	protein_coding
WBGene00018174	1	0	0	0	1	0	0	0	0	0	0	0	2	F38B6.4.1	F38B6.4	protein_coding	Trifunctional purine biosynthetic protein adenosine-3 Phosphoribosylamine--glycine ligase Phosphoribosylformylglycinamidine cyclo-ligase Phosphoribosylglycinamide formyltransferase [Source:UniProtKB/TrEMBL;Acc:Q20143]
WBGene00018204	0	0	0	0	0	0	0	0	0	1	1	0	2	F39F10.4.1	F39F10.4	protein_coding
WBGene00018211	0	1	1	0	0	0	0	0	0	0	0	0	2	F39G3.6.1	oac-24	protein_coding	O-ACyltransferase homolog
WBGene00018232	1	0	0	0	1	0	0	0	0	0	0	0	2	F40E3.5.1,F40E3.5.2	F40E3.5	protein_coding
WBGene00018262	0	0	1	1	0	0	0	0	0	0	0	0	2	F41B5.4.1	cyp-33C3	protein_coding	CYtochrome P450 family
WBGene00018273	1	0	1	0	0	0	0	0	0	0	0	0	2	F41C3.7.1	F41C3.7	protein_coding
WBGene00018278	0	0	0	0	0	0	0	1	0	0	0	1	2	F41C6.4a.1,F41C6.4b.1	F41C6.4	protein_coding
WBGene00018280	1	0	0	0	0	0	1	0	0	0	0	0	2	F41C6.7.1	F41C6.7	protein_coding
WBGene00018297	0	0	0	0	1	0	0	0	0	0	1	0	2	F41F3.3.1	F41F3.3	protein_coding
WBGene00018346	1	0	0	0	0	0	1	0	0	0	0	0	2	F42C5.4a.1,F42C5.4b.1	F42C5.4	protein_coding
WBGene00018351	1	0	0	0	0	0	1	0	0	0	0	0	2	F42G2.2a.1,F42G2.2b.1,F42G2.2c.1	F42G2.2	protein_coding
WBGene00018355	0	0	0	0	0	0	0	0	0	1	1	0	2	F42G2.6.1	ceh-86	protein_coding	C. Elegans Homeobox
WBGene00018380	0	0	1	0	0	0	0	0	1	0	0	0	2	F43C11.3.1	decr-1.1	protein_coding	DiEnoyl-CoA Reductase, mitochondria
WBGene00018393	0	0	0	0	0	1	0	0	0	0	1	0	2	F43E2.5.1,F43E2.5.2	msra-1	protein_coding	Methionine Sulfoxide Reductase A
WBGene00018406	0	1	0	0	0	1	0	0	0	0	0	0	2	F44A2.7.1	F44A2.7	protein_coding
WBGene00018436	0	0	0	0	1	0	0	0	0	1	0	0	2	F45C12.5.1	fbxb-11	protein_coding	F-box B protein
WBGene00018444	0	0	0	0	1	0	0	0	0	1	0	0	2	F45C12.13.1	fbxb-48	protein_coding	F-box B protein
WBGene00018456	0	0	0	0	0	0	0	0	0	1	1	0	2	F45D11.10a.1,F45D11.10b.1	fbxc-39	protein_coding	F-box C protein
WBGene00018458	0	0	0	0	1	0	0	0	0	0	1	0	2	F45D11.13.1	fbxb-30	protein_coding	F-box B protein
WBGene00018489	0	0	0	1	0	0	0	0	0	1	0	0	2	F46E10.2.1	F46E10.2	protein_coding	5H1
WBGene00018532	1	0	0	0	0	1	0	0	0	0	0	0	2	F47B7.1.1	F47B7.1	protein_coding	UPF0057 membrane protein F47B7.1
WBGene00018537	1	0	0	0	1	0	0	0	0	0	0	0	2	F47B7.6.1	F47B7.6	protein_coding
WBGene00018561	0	0	0	0	1	0	0	0	0	1	0	0	2	F47D12.5.1	gadr-3	protein_coding	Gastrulation-defective protein 3
WBGene00018576	1	0	0	0	0	1	0	0	0	0	0	0	2	F47G3.1.1	F47G3.1	protein_coding
WBGene00018606	0	0	0	1	0	0	0	0	0	1	0	0	2	F48E3.6.1	F48E3.6	protein_coding
WBGene00018648	1	0	0	0	1	0	0	0	0	0	0	0	2	F49F1.8	F49F1.8	pseudogene
WBGene00018715	0	1	0	0	0	1	0	0	0	0	0	0	2	F52H2.3.1	F52H2.3	protein_coding
WBGene00018720	0	1	0	0	0	1	0	0	0	0	0	0	2	F53A3.1.1	F53A3.1	protein_coding
WBGene00018724	1	0	0	0	0	0	0	0	1	0	0	0	2	F53A9.1.1	F53A9.1	protein_coding
WBGene00018743	0	0	0	0	0	0	0	0	0	1	1	0	2	F53B3.5.1	F53B3.5	protein_coding
WBGene00018744	1	0	0	0	0	1	0	0	0	0	0	0	2	F53B3.6.1	F53B3.6	protein_coding
WBGene00018746	0	0	0	0	1	0	0	0	0	1	0	0	2	F53C3.2.1	fbxb-103	protein_coding	F-box B protein
WBGene00018754	0	0	0	0	1	0	0	0	0	1	0	0	2	F53C3.11.1	F53C3.11	protein_coding
WBGene00018772	0	0	1	1	0	0	0	0	0	0	0	0	2	F53G12.4.1	F53G12.4	protein_coding
WBGene00018852	1	0	1	0	0	0	0	0	0	0	0	0	2	F55A3.7	F55A3.7	pseudogene
WBGene00018886	0	0	0	0	1	0	1	0	0	0	0	0	2	F55E10.7.1	npr-28	protein_coding	NeuroPeptide Receptor family
WBGene00019006	1	1	0	0	0	0	0	0	0	0	0	0	2	F57B10.9.1	spg-20	protein_coding	SPG (Spastic paraplegia)
WBGene00019016	0	0	1	1	0	0	0	0	0	0	0	0	2	F57F4.2.1	F57F4.2	protein_coding
WBGene00019022	0	0	0	0	1	1	0	0	0	0	0	0	2	F58A6.1.1,F58A6.1.2	F58A6.1	protein_coding
WBGene00019035	0	0	0	0	1	0	0	0	0	1	0	0	2	F58E1.3.1	fbxb-26	protein_coding	F-box B protein
WBGene00019037	0	0	0	0	1	0	0	0	0	1	0	0	2	F58E1.5.1	fbxb-17	protein_coding	F-box B protein
WBGene00019039	0	0	0	1	1	0	0	0	0	0	0	0	2	F58E1.8.1	fbxb-18	protein_coding	F-box B protein
WBGene00019040	0	0	0	0	1	0	0	0	0	1	0	0	2	F58E1.9.1	fbxb-19	protein_coding	F-box B protein
WBGene00019045	0	0	0	0	1	0	0	0	0	0	1	0	2	F58E1.14.1	fbxb-47	protein_coding	F-box B protein
WBGene00019055	0	0	0	0	1	1	0	0	0	0	0	0	2	F58F9.1a.1,F58F9.1a.2,F58F9.1b	F58F9.1	protein_coding
WBGene00019070	1	0	0	0	1	0	0	0	0	0	0	0	2	F58H7.5.1	F58H7.5	protein_coding
WBGene00019073	1	0	0	0	0	1	0	0	0	0	0	0	2	F58H7.8.1	fbxc-3	protein_coding	F-box C protein
WBGene00019105	1	0	0	0	0	1	0	0	0	0	0	0	2	F59D6.3.1	asp-8	protein_coding	ASpartyl Protease
WBGene00019108	0	1	0	0	0	1	0	0	0	0	0	0	2	F59D6.7a.1,F59D6.7b	chpf-2	protein_coding	Calcineurin-like EF-Hand Protein Family member
WBGene00019189	1	0	0	0	1	0	0	0	0	0	0	0	2	H11L12.1.1	H11L12.1	protein_coding
WBGene00019211	0	1	0	0	0	1	0	0	0	0	0	0	2	H18N23.2a.1,H18N23.2b.1,H18N23.2c.1	H18N23.2	protein_coding	Protein phosphatase 1 regulatory subunit
WBGene00019253	1	0	0	0	1	0	0	0	0	0	0	0	2	H31G24.1.1	H31G24.1	protein_coding
WBGene00019273	0	0	0	0	0	1	1	0	0	0	0	0	2	H43E16.1a.1,H43E16.1b.1	H43E16.1	protein_coding
WBGene00019300	1	0	0	0	1	0	0	0	0	0	0	0	2	K02D7.5.1	swt-1	protein_coding	Sugar transporter SWEET1
WBGene00019304	1	0	0	0	1	0	0	0	0	0	0	0	2	K02D10.4.1	K02D10.4	protein_coding
WBGene00019310	0	0	0	1	0	0	0	0	0	1	0	0	2	K02E7.5	K02E7.5	pseudogene
WBGene00019311	1	0	0	0	0	1	0	0	0	0	0	0	2	K02E7.6	K02E7.6	pseudogene
WBGene00019322	0	0	0	0	1	1	0	0	0	0	0	0	2	K02F2.2.1,K02F2.2.2	ahcy-1	protein_coding	Adenosylhomocysteinase
WBGene00019324	0	0	1	0	0	0	0	0	1	0	0	0	2	K02F2.5.1	K02F2.5	protein_coding
WBGene00019367	0	1	0	0	0	1	0	0	0	0	0	0	2	K03H6.1.1	K03H6.1	protein_coding
WBGene00019369	0	1	0	0	0	1	0	0	0	0	0	0	2	K03H6.4.1	K03H6.4	protein_coding
WBGene00019414	0	0	0	0	1	0	0	0	0	1	0	0	2	K05F6.3.1	fbxb-51	protein_coding	F-box B protein
WBGene00019420	0	0	0	0	1	0	0	0	0	1	0	0	2	K05F6.9.1	fbxb-46	protein_coding	F-box B protein
WBGene00019540	1	0	0	0	0	0	0	0	1	0	0	0	2	K08D12.6.1	K08D12.6	protein_coding
WBGene00019575	1	0	0	0	1	0	0	0	0	0	0	0	2	K09E3.4	K09E3.4	pseudogene
WBGene00019719	1	1	0	0	0	0	0	0	0	0	0	0	2	M01H9.3a.1,M01H9.3b.1,M01H9.3c.1,M01H9.3d.1,M01H9.3d.2,M01H9.3e.1	M01H9.3	protein_coding
WBGene00019753	0	1	0	0	0	1	0	0	0	0	0	0	2	M03E7.1.1	M03E7.1	protein_coding	Major sperm protein
WBGene00019769	1	0	0	0	0	0	0	0	0	0	0	1	2	M04F3.3.1	M04F3.3	protein_coding
WBGene00019791	0	0	0	1	0	0	0	0	0	1	0	0	2	M116.4.1	sdz-25	protein_coding	SKN-1 Dependent Zygotic transcript
WBGene00019837	0	1	0	0	1	0	0	0	0	0	0	0	2	R02F2.8.1	R02F2.8	protein_coding
WBGene00019908	0	1	0	0	0	1	0	0	0	0	0	0	2	R05H11.2.1,R05H11.2.2,R05H11.2.3	R05H11.2	protein_coding
WBGene00019918	0	0	0	0	1	0	0	0	0	1	0	0	2	R07C3.2a.1,R07C3.2b.1	fbxc-36	protein_coding	F-box C protein
WBGene00019921	0	0	0	0	0	0	1	0	0	1	0	0	2	R07C3.5.1	fbxc-34	protein_coding	F-box C protein
WBGene00019922	0	0	0	0	1	0	0	0	0	1	0	0	2	R07C3.6.1	fbxc-28	protein_coding	F-box C protein
WBGene00019923	0	0	0	1	0	0	0	0	0	1	0	0	2	R07C3.7.1	fbxc-29	protein_coding	F-box C protein
WBGene00019927	0	0	0	1	0	0	0	0	0	1	0	0	2	R07C3.11a.1,R07C3.11b.1	fbxc-24	protein_coding	F-box C protein
WBGene00019938	0	0	0	0	1	0	0	0	0	1	0	0	2	R07E4.5.1	R07E4.5	protein_coding
WBGene00019939	1	0	0	0	1	0	0	0	0	0	0	0	2	R07G3.2.1	lips-17	protein_coding	LIPaSe related
WBGene00019962	0	1	0	0	1	0	0	0	0	0	0	0	2	R08E5.2.1	cysl-3	protein_coding	Cysteine synthase 3
WBGene00019987	1	0	0	0	1	0	0	0	0	0	0	0	2	R09F10.3.1	R09F10.3	protein_coding
WBGene00019991	1	0	0	0	1	0	0	0	0	0	0	0	2	R09H3.3.1,R09H3.3.2	R09H3.3	protein_coding
WBGene00020007	0	1	0	0	1	0	0	0	0	0	0	0	2	R11F4.1.1,R11F4.1.2	R11F4.1	protein_coding	Probable glycerol kinase
WBGene00020025	0	0	1	1	0	0	0	0	0	0	0	0	2	R12C12.5.1	R12C12.5	protein_coding
WBGene00020033	0	0	0	0	1	0	0	0	0	0	1	0	2	R12E2.7.1,R12E2.7.2	R12E2.7	protein_coding
WBGene00020039	0	0	0	0	1	0	0	0	0	0	1	0	2	R12E2.14.1	R12E2.14	protein_coding
WBGene00020040	0	0	0	0	1	0	0	0	0	0	1	0	2	R12E2.15.1,R12E2.15.2	R12E2.15	protein_coding
WBGene00020073	0	0	0	0	1	0	0	0	0	1	0	0	2	R52.1.1	sdz-28	protein_coding	SKN-1 Dependent Zygotic transcript
WBGene00020080	1	0	0	0	0	0	1	0	0	0	0	0	2	R52.9.1	math-37	protein_coding	MATH (Meprin-associated Traf homology) domain containing
WBGene00020081	0	0	0	0	1	0	0	0	0	1	0	0	2	R52.10	sdz-29	pseudogene
WBGene00020137	1	0	0	0	1	0	0	0	0	0	0	0	2	T01B10.5.1	T01B10.5	protein_coding
WBGene00020192	0	0	0	0	0	1	0	0	1	0	0	0	2	T03F1.11.1	T03F1.11	protein_coding
WBGene00020205	0	0	0	0	1	0	0	0	0	1	0	0	2	T04B8.3a.1,T04B8.3b.1	arrd-1	protein_coding	ARRestin Domain protein
WBGene00020242	0	0	0	1	1	0	0	0	0	0	0	0	2	T05B4.11.1	phat-5	protein_coding	PHAryngeal gland Toxin-related
WBGene00020254	1	0	0	0	1	0	0	0	0	0	0	0	2	T05C3.2.1	T05C3.2	protein_coding
WBGene00020261	0	0	0	0	1	0	0	0	0	1	0	0	2	T05E7.5.1	vet-1	protein_coding	Very Early Transcript
WBGene00020325	0	0	0	0	0	1	1	0	0	0	0	0	2	T07H3.2.1	bath-46	protein_coding	BTB and MATH domain containing
WBGene00020350	1	0	0	0	0	0	0	0	1	0	0	0	2	T08B2.12.1	T08B2.12	protein_coding
WBGene00020363	0	0	0	0	0	1	0	1	0	0	0	0	2	T08E11.7.1	fbxa-3	protein_coding	F-box A protein
WBGene00020373	0	1	0	0	0	1	0	0	0	0	0	0	2	T09A12.2a,T09A12.2b.1	gpx-6	protein_coding	Glutathione peroxidase
WBGene00020438	0	0	0	0	1	0	0	0	0	1	0	0	2	T12A2.3.1,T12A2.3.2	T12A2.3	protein_coding
WBGene00020503	0	1	0	0	0	1	0	0	0	0	0	0	2	T14B4.9.1	T14B4.9	protein_coding
WBGene00020509	1	0	0	0	0	0	0	1	0	0	0	0	2	T14F9.3.1,T14F9.3.2,T14F9.3.3	hex-1	protein_coding	Beta-hexosaminidase A
WBGene00020527	1	0	0	0	1	0	0	0	0	0	0	0	2	T15B7.15.1	T15B7.15	protein_coding
WBGene00020537	0	0	0	0	1	0	0	0	0	1	0	0	2	T16A1.8.1	fbxb-37	protein_coding	F-box B protein
WBGene00020541	0	0	0	0	1	0	0	0	0	1	0	0	2	T17A3.3.1	fbxb-81	protein_coding	F-box B protein
WBGene00020566	0	1	1	0	0	0	0	0	0	0	0	0	2	T19C3.9.1	ttr-7	protein_coding	TransThyretin-Related family domain
WBGene00020587	0	0	0	0	1	0	0	0	0	1	0	0	2	T19H12.1a.1,T19H12.1b.1	ugt-9	protein_coding	UDP-GlucuronosylTransferase
WBGene00020616	1	1	0	0	0	0	0	0	0	0	0	0	2	T20D4.10.1	T20D4.10	protein_coding
WBGene00020622	0	1	0	0	0	1	0	0	0	0	0	0	2	T20D4.17	T20D4.17	pseudogene
WBGene00020633	1	0	0	0	1	0	0	0	0	0	0	0	2	T20F7.6.1	aakg-2	protein_coding	AMP-Activated protein Kinase Gamma subunit
WBGene00020640	1	1	0	0	0	0	0	0	0	0	0	0	2	T20H9.4.1	fbxa-73	protein_coding	F-box A protein
WBGene00020665	0	0	0	0	0	0	0	0	0	1	1	0	2	T22B2.1.1	T22B2.1	protein_coding
WBGene00020686	1	0	0	0	1	0	0	0	0	0	0	0	2	T22D1.8.1	T22D1.8	protein_coding
WBGene00020735	1	0	0	0	1	0	0	0	0	0	0	0	2	T23F2.2a.1,T23F2.2b.1	T23F2.2	protein_coding
WBGene00020771	0	0	0	0	1	0	0	0	0	1	0	0	2	T24E12.1.1	T24E12.1	protein_coding
WBGene00020773	1	0	0	0	1	0	0	0	0	0	0	0	2	T24E12.3.1	T24E12.3	protein_coding
WBGene00020774	0	0	0	0	0	0	1	1	0	0	0	0	2	T24E12.5.1	T24E12.5	protein_coding
WBGene00020778	0	0	0	0	1	0	0	0	0	1	0	0	2	T24E12.11.1	T24E12.11	protein_coding
WBGene00020799	0	0	0	0	0	1	0	1	0	0	0	0	2	T25D10.1.1	T25D10.1	protein_coding
WBGene00020833	0	1	0	0	0	0	0	0	0	1	0	0	2	T26C12.3a.1,T26C12.3b.1	T26C12.3	protein_coding
WBGene00020859	0	0	0	0	0	1	0	0	0	1	0	0	2	T27C10.4.1	bath-25	protein_coding	BTB and MATH domain containing
WBGene00020888	0	1	0	0	0	1	0	0	0	0	0	0	2	T28C12.1.1	T28C12.1	protein_coding
WBGene00020895	1	0	0	0	0	1	0	0	0	0	0	0	2	T28D9.3a.1,T28D9.3b.1,T28D9.3b.2,T28D9.3c,T28D9.3d.1,T28D9.3e	plpp-1.2	protein_coding	Phospholipid phosphatase homolog 1.2 homolog
WBGene00020917	0	1	0	0	1	0	0	0	0	0	0	0	2	W01B11.6.1	W01B11.6	protein_coding
WBGene00020954	0	0	0	0	0	1	0	0	1	0	0	0	2	W02G9.4a.1,W02G9.4a.2,W02G9.4b.1	W02G9.4	protein_coding
WBGene00020981	1	0	0	0	0	0	0	1	0	0	0	0	2	W03D2.6	W03D2.6	pseudogene
WBGene00021018	0	0	0	0	1	1	0	0	0	0	0	0	2	W04B5.1	W04B5.1	pseudogene
WBGene00021039	1	0	0	0	0	1	0	0	0	0	0	0	2	W05F2.7.1,W05F2.7.2	W05F2.7	protein_coding
WBGene00021070	0	0	0	0	0	1	0	0	0	0	1	0	2	W07B8.1a.1,W07B8.1b	cpr-8	protein_coding	Cysteine PRotease related
WBGene00021072	0	1	0	0	0	0	1	0	0	0	0	0	2	W07B8.4a.1,W07B8.4b.1	W07B8.4	protein_coding
WBGene00021089	1	1	0	0	0	0	0	0	0	0	0	0	2	W08E12.8a.1,W08E12.8b.1,W08E12.8b.2	W08E12.8	protein_coding
WBGene00021113	1	0	0	0	0	0	0	0	1	0	0	0	2	W09C3.6.1	gsp-3	protein_coding	Serine/threonine-protein phosphatase PP1-gamma
WBGene00021121	0	0	0	0	0	0	1	0	0	1	0	0	2	W09G12.7.1	W09G12.7	protein_coding
WBGene00021153	0	0	0	0	1	0	0	0	0	1	0	0	2	Y4C6A.3.1	Y4C6A.3	protein_coding
WBGene00021159	1	0	0	0	0	1	0	0	0	0	0	0	2	Y4C6B.5.1	Y4C6B.5	protein_coding
WBGene00021193	1	0	0	0	1	0	0	0	0	0	0	0	2	Y16E11A.1.1	math-44	protein_coding	MATH (Meprin-associated Traf homology) domain containing
WBGene00021223	0	0	0	0	0	1	0	1	0	0	0	0	2	Y19D10A.8a.1,Y19D10A.8b.1	Y19D10A.8	protein_coding
WBGene00021236	0	1	0	0	0	1	0	0	0	0	0	0	2	Y19D10B.7.1	pud-1.2	protein_coding	Protein Up-regulated in Daf-2(Gf)
WBGene00021256	1	0	0	0	1	0	0	0	0	0	0	0	2	Y22D7AR.2.1	Y22D7AR.2	protein_coding
WBGene00021299	0	0	0	0	0	0	0	1	0	1	0	0	2	Y27F2A.8.1	Y27F2A.8	protein_coding
WBGene00021303	0	0	1	1	0	0	0	0	0	0	0	0	2	Y32G9A.5.1	Y32G9A.5	protein_coding
WBGene00021487	1	0	0	0	0	1	0	0	0	0	0	0	2	Y40B10A.2a.1,Y40B10A.2b.1	comt-3	protein_coding	Catechol-O-MethylTransferase family
WBGene00021492	1	0	0	0	0	1	0	0	0	0	0	0	2	Y40B10A.7.1	comt-5	protein_coding	Catechol-O-MethylTransferase family
WBGene00021619	0	0	1	0	0	0	0	0	1	0	0	0	2	Y47D7A.6.1	Y47D7A.6	protein_coding
WBGene00021624	0	1	0	0	0	0	0	0	0	0	1	0	2	Y47D7A.12.1	Y47D7A.12	protein_coding
WBGene00021625	0	0	0	0	1	0	0	0	1	0	0	0	2	Y47D7A.13.1	Y47D7A.13	protein_coding
WBGene00021654	1	0	0	0	1	0	0	0	0	0	0	0	2	Y47G7B.2.1	Y47G7B.2	protein_coding
WBGene00021703	0	1	0	0	0	0	1	0	0	0	0	0	2	Y48G9A.10.1	cpt-3	protein_coding	Carnitine Palmitoyl Transferase
WBGene00021704	0	1	0	0	0	0	0	0	0	0	0	1	2	Y48G9A.11.1	Y48G9A.11	protein_coding
WBGene00021706	0	1	0	0	0	1	0	0	0	0	0	0	2	Y49C4A.1.1	srbc-39	protein_coding	Serpentine Receptor, class BC (Class B-like)
WBGene00021719	0	0	0	0	1	0	0	0	0	1	0	0	2	Y49F6B.7.1	fbxb-104	protein_coding	F-box B protein
WBGene00021726	0	0	0	1	0	0	0	0	0	1	0	0	2	Y49F6C.4.1	bath-10	protein_coding	BTB and MATH domain containing
WBGene00021731	1	0	0	0	0	1	0	0	0	0	0	0	2	Y49G5A.1.1	Y49G5A.1	protein_coding
WBGene00021741	0	0	0	0	0	1	0	0	0	0	1	0	2	Y50D4B.2a.1,Y50D4B.2b.1,Y50D4B.2c	Y50D4B.2	protein_coding
WBGene00021773	0	0	0	0	1	0	0	0	0	1	0	0	2	Y51H7BR.1.1	fbxb-42	protein_coding	F-box B protein
WBGene00021774	0	0	0	0	1	0	0	0	0	1	0	0	2	Y51H7BR.2.1	fbxb-43	protein_coding	F-box B protein
WBGene00021850	0	1	0	0	0	1	0	0	0	0	0	0	2	Y54F10AM.6.1,Y54F10AM.6.2	Y54F10AM.6	protein_coding
WBGene00021885	1	0	0	0	1	0	0	0	0	0	0	0	2	Y54G2A.20	Y54G2A.20	pseudogene
WBGene00021963	0	1	0	0	0	1	0	0	0	0	0	0	2	Y57E12B.3.1	lipl-6	protein_coding	LIPase Like
WBGene00021965	1	1	0	0	0	0	0	0	0	0	0	0	2	Y57G7A.1.1,Y57G7A.1.2	Y57G7A.1	protein_coding
WBGene00021976	0	1	0	0	0	1	0	0	0	0	0	0	2	Y58A7A.2.1	Y58A7A.2	protein_coding
WBGene00021988	0	0	0	0	1	0	0	0	0	1	0	0	2	Y59E1A.2.1	rgs-8.2	protein_coding	Regulator of G protein Signaling
WBGene00022016	0	0	1	1	0	0	0	0	0	0	0	0	2	Y61A9LA.4.1	Y61A9LA.4	protein_coding
WBGene00022093	0	0	0	0	0	1	0	0	1	0	0	0	2	Y69A2AR.22.1	Y69A2AR.22	protein_coding
WBGene00022111	0	0	0	0	0	0	0	0	0	1	1	0	2	Y71F9AL.6.1	Y71F9AL.6	protein_coding
WBGene00022196	0	0	0	0	1	0	1	0	0	0	0	0	2	Y71H2B.7.1,Y71H2B.7.2	gpa-17	protein_coding	G Protein, Alpha subunit
WBGene00022252	0	0	0	0	1	1	0	0	0	0	0	0	2	Y73B6BL.31a.1,Y73B6BL.31b.1	Y73B6BL.31	protein_coding
WBGene00022261	0	0	0	0	1	0	0	0	0	0	1	0	2	Y73C8C.2.1	clec-210	protein_coding	C-type LECtin
WBGene00022265	0	0	0	0	0	0	0	1	0	1	0	0	2	Y73C8C.8.1	Y73C8C.8	protein_coding
WBGene00022329	0	0	0	0	0	1	0	1	0	0	0	0	2	Y82E9BL.13.1	fbxa-79	protein_coding	F-box A protein
WBGene00022333	0	0	0	0	0	1	0	1	0	0	0	0	2	Y82E9BL.17.1	fbxa-27	protein_coding	F-box A protein
WBGene00022382	0	0	0	0	0	1	0	1	0	0	0	0	2	Y94H6A.10.1	Y94H6A.10	protein_coding
WBGene00022418	0	0	0	0	0	0	0	0	0	1	1	0	2	Y102A11A.8.1	igcm-4	protein_coding	ImmunoGlobulin-like Cell adhesion Molecule family
WBGene00022419	0	0	0	0	0	0	1	1	0	0	0	0	2	Y102A11A.9a.1,Y102A11A.9b.1,Y102A11A.9c,Y102A11A.9d	Y102A11A.9	protein_coding
WBGene00022495	0	0	0	1	0	1	0	0	0	0	0	0	2	Y119D3B.19.1	fbxa-78	protein_coding	F-box A protein
WBGene00022533	0	1	0	0	0	1	0	0	0	0	0	0	2	ZC155.5a.1,ZC155.5b.1	cutl-19	protein_coding	Cuticlin-like protein 19
WBGene00022536	1	0	0	0	1	0	0	0	0	0	0	0	2	ZC178.2.1	ZC178.2	protein_coding	LOW QUALITY PROTEIN: Uncharacterized protein CELE_ZC178.2
WBGene00022550	0	1	0	0	0	0	1	0	0	0	0	0	2	ZC196.6a.1,ZC196.6b.1	droe-8	protein_coding	Dietary restriction over expressed
WBGene00022555	0	0	0	0	1	0	0	0	0	0	1	0	2	ZC204.3.1	btb-12	protein_coding	BTB (Broad/complex/Tramtrack/Bric a brac) domain protein
WBGene00022557	0	0	0	0	1	0	0	0	0	1	0	0	2	ZC204.7.1	fbxb-15	protein_coding	F-box B protein
WBGene00022559	0	0	0	0	1	0	0	0	0	1	0	0	2	ZC204.9.1	fbxb-20	protein_coding	F-box B protein
WBGene00022562	1	0	0	0	0	0	1	0	0	0	0	0	2	ZC204.12.1	ZC204.12	protein_coding
WBGene00022669	0	0	0	0	1	0	0	0	0	1	0	0	2	ZK177.1.1	ZK177.1	protein_coding
WBGene00022713	1	0	0	0	0	0	1	0	0	0	0	0	2	ZK355.3.1	ZK355.3	protein_coding
WBGene00022741	0	0	0	0	1	0	0	0	0	1	0	0	2	ZK430.5.1	ZK430.5	protein_coding
WBGene00022747	0	0	0	0	1	0	0	0	0	0	1	0	2	ZK470.6.1	ZK470.6	protein_coding
WBGene00022816	0	0	0	0	0	1	0	0	1	0	0	0	2	ZK783.1a.1,ZK783.1b.1,ZK783.1d.1,ZK783.1e.1,ZK783.1f.1,ZK783.1g.1,ZK783.1h.1,ZK783.1i.1,ZK783.1j.1,ZK783.1k.1	fbn-1	protein_coding	FiBrilliN homolog
WBGene00022834	1	0	0	0	1	0	0	0	0	0	0	0	2	ZK973.8.1	ZK973.8	protein_coding
WBGene00022843	1	0	0	0	1	0	0	0	0	0	0	0	2	ZK1055.2.1	ZK1055.2	protein_coding
WBGene00022873	0	0	0	0	0	1	0	1	0	0	0	0	2	ZK1240.9.1	ZK1240.9	protein_coding
WBGene00023417	0	1	0	0	0	0	0	1	0	0	0	0	2	C25E10.9.1	swm-1	protein_coding	Sperm activation Without Mating
WBGene00023423	0	0	0	0	0	1	0	1	0	0	0	0	2	F43C1.7.1	F43C1.7	protein_coding
WBGene00023483	0	0	0	0	0	0	1	1	0	0	0	0	2	Y75B8A.39.1	Y75B8A.39	protein_coding
WBGene00044034	0	1	0	1	0	0	0	0	0	0	0	0	2	Y38E10A.28.1	Y38E10A.28	protein_coding
WBGene00044220	0	0	1	1	0	0	0	0	0	0	0	0	2	Y102A5C.35	Y102A5C.35	pseudogene
WBGene00044256	1	0	0	0	1	0	0	0	0	0	0	0	2	Y45F10C.6.1	Y45F10C.6	protein_coding
WBGene00044281	0	0	0	0	0	0	0	0	0	1	1	0	2	R04A9.7.1	R04A9.7	protein_coding
WBGene00044286	0	1	0	0	0	1	0	0	0	0	0	0	2	C32C4.7.1	ugt-35	protein_coding	UDP-GlucuronosylTransferase
WBGene00044338	0	1	0	0	0	1	0	0	0	0	0	0	2	C03G5.10.1	nspc-3	protein_coding	Nematode Specific Peptide family, group C
WBGene00044410	0	1	0	0	0	0	0	1	0	0	0	0	2	F48E8.8a.1,F48E8.8b.1,F48E8.8c.1	F48E8.8	protein_coding
WBGene00044414	0	0	1	0	0	0	0	1	0	0	0	0	2	C06A5.12.1,C06A5.12.2	C06A5.12	protein_coding
WBGene00044436	0	0	1	1	0	0	0	0	0	0	0	0	2	Y47G6A.31.1	Y47G6A.31	protein_coding
WBGene00044444	0	1	0	0	1	0	0	0	0	0	0	0	2	F09G8.10a.1,F09G8.10b	F09G8.10	protein_coding
WBGene00044492	1	1	0	0	0	0	0	0	0	0	0	0	2	Y54G2A.49a.1,Y54G2A.49b.1	Y54G2A.49	protein_coding
WBGene00044502	1	1	0	0	0	0	0	0	0	0	0	0	2	C46G7.5.1	C46G7.5	protein_coding
WBGene00044702	0	0	0	0	1	0	0	0	0	0	1	0	2	F46C3.4	F46C3.4	pseudogene
WBGene00044712	0	1	0	0	0	0	0	1	0	0	0	0	2	F22G12.8	F22G12.8	pseudogene
WBGene00044734	0	0	0	0	1	1	0	0	0	0	0	0	2	Y19D10A.16.1	Y19D10A.16	protein_coding	Aldose 1-epimerase
WBGene00044742	0	1	0	0	0	0	0	1	0	0	0	0	2	Y55F3BR.10.1	Y55F3BR.10	protein_coding
WBGene00044779	0	0	0	0	1	1	0	0	0	0	0	0	2	T10H9.8.1	T10H9.8	protein_coding
WBGene00044784	0	1	0	0	0	1	0	0	0	0	0	0	2	F13H10.8a.1,F13H10.8a.2,F13H10.8b.1	F13H10.8	protein_coding
WBGene00044792	1	0	0	0	0	0	1	0	0	0	0	0	2	F59C6.14a.1,F59C6.14b.1	F59C6.14	protein_coding
WBGene00044798	0	0	0	0	1	0	0	0	0	1	0	0	2	Y46E12A.4.1	tbx-43	protein_coding	T BoX family
WBGene00044900	1	0	0	0	1	0	0	0	0	0	0	0	2	R09B5.13.1	cnc-11	protein_coding	CaeNaCin (Caenorhabditis bacteriocin)
WBGene00044903	0	0	0	0	1	0	0	1	0	0	0	0	2	K03H1.13a.1,K03H1.13b.1	K03H1.13	protein_coding
WBGene00044953	0	0	0	0	1	0	0	1	0	0	0	0	2	D2096.13.1	D2096.13	protein_coding
WBGene00044988	1	0	1	0	0	0	0	0	0	0	0	0	2	W01A8.8a.1,W01A8.8b.1,W01A8.8b.2,W01A8.8c	W01A8.8	protein_coding
WBGene00045050	1	0	0	0	1	0	0	0	0	0	0	0	2	ZC15.10.1	ZC15.10	protein_coding
WBGene00045062	1	1	0	0	0	0	0	0	0	0	0	0	2	Y38H8A.8	Y38H8A.8	pseudogene
WBGene00045246	0	0	0	0	0	1	0	1	0	0	0	0	2	C29E4.15.1	C29E4.15	protein_coding
WBGene00045338	1	0	0	0	0	0	1	0	0	0	0	0	2	M01B2.13.1	M01B2.13	protein_coding
WBGene00045416	0	0	0	0	0	0	1	1	0	0	0	0	2	Y37H2A.14.1	Y37H2A.14	protein_coding
WBGene00045417	0	0	0	0	0	0	0	1	0	0	1	0	2	Y37H2A.13.1	Y37H2A.13	protein_coding
WBGene00045473	1	0	0	0	1	0	0	0	0	0	0	0	2	F30A10.14.1	F30A10.14	protein_coding
WBGene00045488	0	0	0	0	1	0	0	1	0	0	0	0	2	F57B1.9a.1,F57B1.9b.1,F57B1.9c.1	F57B1.9	protein_coding
WBGene00050899	0	0	0	0	0	1	1	0	0	0	0	0	2	T10C6.15a.1,T10C6.15b.1,T10C6.15c.1,T10C6.15c.2,T10C6.15c.3,T10C6.15c.4	T10C6.15	protein_coding
WBGene00050903	0	0	0	0	1	0	0	0	0	1	0	0	2	Y17D7C.4	Y17D7C.4	pseudogene
WBGene00050904	1	0	1	0	0	0	0	0	0	0	0	0	2	Y70C5A.3.1	Y70C5A.3	protein_coding
WBGene00077439	1	0	1	0	0	0	0	0	0	0	0	0	2	F55B12.10.1	F55B12.10	protein_coding
WBGene00077521	0	1	0	0	0	1	0	0	0	0	0	0	2	F45H11.6.1	maf-1	protein_coding	MAF (MusculoAponeurotic Fibrosarcoma) transcription factor homolog
WBGene00077757	0	0	0	0	1	1	0	0	0	0	0	0	2	E02H4.7.1	E02H4.7	protein_coding
WBGene00077772	0	0	0	0	1	0	0	0	0	1	0	0	2	T02G6.10	T02G6.10	pseudogene
WBGene00086555	0	1	0	0	1	0	0	0	0	0	0	0	2	F49B2.7.1	F49B2.7	protein_coding
WBGene00086560	1	0	0	0	0	0	1	0	0	0	0	0	2	ZK355.8.1	ZK355.8	protein_coding
WBGene00086569	0	0	0	0	1	0	0	1	0	0	0	0	2	F38A6.5.1	F38A6.5	protein_coding
WBGene00175027	1	0	0	0	1	0	0	0	0	0	0	0	2	W02F12.8.1	W02F12.8	protein_coding
WBGene00185076	0	1	0	0	1	0	0	0	0	0	0	0	2	Y7A9A.79a,Y7A9A.79b	Y7A9A.79	ncRNA
WBGene00189995	1	1	0	0	0	0	0	0	0	0	0	0	2	C06E7.88.1	C06E7.88	protein_coding
WBGene00194658	1	0	0	0	0	1	0	0	0	0	0	0	2	R09E10.13.1	R09E10.13	protein_coding
WBGene00194665	0	1	0	0	0	1	0	0	0	0	0	0	2	ZK822.8	ZK822.8	antisense_RNA
WBGene00194674	1	0	1	0	0	0	0	0	0	0	0	0	2	F23D12.11.1	F23D12.11	protein_coding
WBGene00194742	0	1	0	0	0	0	0	1	0	0	0	0	2	F37C12.21.1	F37C12.21	protein_coding
WBGene00195070	0	0	0	0	1	0	0	0	0	0	0	1	2	C16C8.20.1	C16C8.20	protein_coding
WBGene00206494	1	0	0	0	0	0	0	1	0	0	0	0	2	C15H11.16	C15H11.16	antisense_RNA
WBGene00206519	0	0	0	0	1	0	0	0	0	1	0	0	2	F36H5.13.1	F36H5.13	protein_coding
WBGene00206532	0	1	0	0	0	1	0	0	0	0	0	0	2	F11A6.15a.1,F11A6.15b.1	F11A6.15	protein_coding
WBGene00219304	0	1	0	0	0	1	0	0	0	0	0	0	2	F56D6.16	F56D6.16	pseudogene
WBGene00219313	1	0	0	0	0	0	0	0	0	1	0	0	2	C17E4.20.1	C17E4.20	protein_coding
WBGene00219571	1	0	0	0	1	0	0	0	0	0	0	0	2	C49F5.10	linc-15	lincRNA
WBGene00219655	0	1	0	0	0	1	0	0	0	0	0	0	2	C30G12.8	linc-107	lincRNA
WBGene00219728	0	0	0	0	1	0	0	0	0	1	0	0	2	T08E11.10	linc-16	lincRNA
WBGene00220259	1	0	0	0	0	1	0	0	0	0	0	0	2	ZK418.13.1	ZK418.13	protein_coding
WBGene00220260	0	1	0	0	0	1	0	0	0	0	0	0	2	Y105C5B.1420	Y105C5B.1420	ncRNA
WBGene00235090	1	0	0	0	1	0	0	0	0	0	0	0	2	C38D9.13	C38D9.13	ncRNA
WBGene00235114	0	0	1	1	0	0	0	0	0	0	0	0	2	ZK105.13.1	ZK105.13	protein_coding
WBGene00235133	1	0	0	0	0	0	1	0	0	0	0	0	2	T26H5.14.1	T26H5.14	protein_coding
WBGene00235367	1	0	0	0	1	0	0	0	0	0	0	0	2	F49F1.17.1	F49F1.17	protein_coding
WBGene00235389	1	0	0	0	1	0	0	0	0	0	0	0	2	C46G7.111	C46G7.111	ncRNA
WBGene00269355	1	0	0	0	0	0	0	1	0	0	0	0	2	T28A11.25.1	T28A11.25	protein_coding
WBGene00269373	0	0	0	0	0	0	0	0	0	1	1	0	2	M01D1.12.1	M01D1.12	protein_coding
WBGene00269388	0	0	0	0	1	0	0	0	0	1	0	0	2	F45C12.17.1	F45C12.17	protein_coding
WBGene00269425	1	0	0	0	0	0	0	1	0	0	0	0	2	C49G7.13.1	C49G7.13	protein_coding
WBGene00270321	0	0	0	0	1	0	1	0	0	0	0	0	2	Y41C4A.32.1	Y41C4A.32	protein_coding
WBGene00271567	0	0	0	0	0	1	0	0	0	0	1	0	2	T28F4.8.1	T28F4.8	protein_coding
WBGene00271694	0	1	0	0	0	0	0	0	0	0	0	1	2	T10E9.14.1	T10E9.14	protein_coding
WBGene00271781	0	0	1	1	0	0	0	0	0	0	0	0	2	Y71F9AM.9	Y71F9AM.9	lincRNA
WBGene00271809	1	0	0	0	1	0	0	0	0	0	0	0	2	D1022.17	D1022.17	ncRNA
WBGene00271815	1	0	0	0	0	0	1	0	0	0	0	0	2	K04A8.21.1	K04A8.21	protein_coding
WBGene00303068	0	0	0	0	0	1	0	1	0	0	0	0	2	K08F8.15.1	K08F8.15	protein_coding
WBGene00304201	1	0	0	0	0	0	1	0	0	0	0	0	2	T07H8.11.1	T07H8.11	protein_coding
WBGene00000015	0	0	0	0	0	1	0	0	0	0	0	0	1	Y38H6C.22.1	abf-4	protein_coding	AntiBacterial Factor related
WBGene00000016	0	0	0	0	0	1	0	0	0	0	0	0	1	T22H6.5.1	abf-5	protein_coding	ABF-5; AntiBacterial Factor related
WBGene00000017	0	0	0	0	0	1	0	0	0	0	0	0	1	T22H6.7.1	abf-6	protein_coding	ABF-6; AntiBacterial Factor related
WBGene00000031	0	0	0	0	1	0	0	0	0	0	0	0	1	C03A7.14.1,C03A7.14.2	abu-8	protein_coding	Activated in Blocked Unfolded protein response
WBGene00000034	0	0	0	0	1	0	0	0	0	0	0	0	1	T01D1.6.1	abu-11	protein_coding	Activated in Blocked Unfolded protein response
WBGene00000040	0	0	0	0	0	1	0	0	0	0	0	0	1	ZK455.1.1,ZK455.1.2	aco-1	protein_coding	Probable cytoplasmic aconitate hydratase
WBGene00000044	1	0	0	0	0	0	0	0	0	0	0	0	1	K03F8.2.1	acr-5	protein_coding	Acetylcholine receptor subunit alpha-type acr-5
WBGene00000048	1	0	0	0	0	0	0	0	0	0	0	0	1	C40C9.2.1	acr-9	protein_coding	AcetylCholine Receptor
WBGene00000059	0	1	0	0	0	0	0	0	0	0	0	0	1	R06A4.10a.1,R06A4.10b.1,R06A4.10c.1	acr-20	protein_coding	AcetylCholine Receptor
WBGene00000062	0	0	0	0	0	1	0	0	0	0	0	0	1	F59B1.9a.1,F59B1.9b.1	acr-23	protein_coding	Betaine receptor acr-23
WBGene00000070	0	0	0	0	0	1	0	0	0	0	0	0	1	C44F1.5.1,C44F1.5.2	acy-3	protein_coding	Adenylyl CYclase
WBGene00000072	0	0	0	0	0	1	0	0	0	0	0	0	1	F39C12.2a.1,F39C12.2b.1,F39C12.2c.1,F39C12.2d.1,F39C12.2e.1	add-1	protein_coding	Adducin-related protein 1
WBGene00000083	0	0	0	0	0	1	0	0	0	0	0	0	1	F08C6.1a.1,F08C6.1a.2,F08C6.1b.1,F08C6.1b.2,F08C6.1c.1,F08C6.1c.2	adt-2	protein_coding	A disintegrin and metalloproteinase with thrombospondin motifs adt-2
WBGene00000097	0	0	0	0	0	1	0	0	0	0	0	0	1	F58E10.4.1	aip-1	protein_coding	Arsenite Inducible Protein
WBGene00000102	0	1	0	0	0	0	0	0	0	0	0	0	1	C12D8.10a.1,C12D8.10a.2,C12D8.10b.1,C12D8.10b.2,C12D8.10c.1	akt-1	protein_coding	Serine/threonine-protein kinase akt-1
WBGene00000106	0	0	0	0	0	0	0	0	0	1	0	0	1	T07D3.7a.1,T07D3.7b.1	alg-2	protein_coding
WBGene00000108	1	0	0	0	0	0	0	0	0	0	0	0	1	K04F1.15.1	alh-2	protein_coding	ALdehyde deHydrogenase
WBGene00000109	0	0	0	0	0	1	0	0	0	0	0	0	1	F36H1.6.1	alh-3	protein_coding	10-formyltetrahydrofolate dehydrogenase
WBGene00000111	0	0	0	0	0	1	0	0	0	0	0	0	1	T08B1.3.1	alh-5	protein_coding	Aldehyde dehydrogenase
WBGene00000116	0	0	0	0	0	1	0	0	0	0	0	0	1	C54D1.4.1	alh-10	protein_coding	ALdehyde deHydrogenase
WBGene00000117	0	1	0	0	0	0	0	0	0	0	0	0	1	F42G9.5a.1,F42G9.5b.1,F42G9.5b.2	alh-11	protein_coding	ALdehyde deHydrogenase
WBGene00000118	0	0	0	0	0	1	0	0	0	0	0	0	1	Y69F12A.2a.1,Y69F12A.2a.2,Y69F12A.2b.1,Y69F12A.2b.2	alh-12	protein_coding	ALdehyde deHydrogenase
WBGene00000120	0	0	0	0	0	0	0	0	0	1	0	0	1	C01F6.5.1	aly-1	protein_coding	Ref/ALY RNA export adaptor family
WBGene00000134	0	1	0	0	0	0	0	0	0	0	0	0	1	F49E11.3.1	amt-2	protein_coding	Putative ammonium transporter 2
WBGene00000169	0	0	0	0	0	0	0	0	0	0	0	1	1	F32A5.5a.1,F32A5.5b.1,F32A5.5b.2	aqp-1	protein_coding	AQuaPorin or aquaglyceroporin related
WBGene00000171	0	0	0	0	0	0	0	1	0	0	0	0	1	Y69E1A.7a.1,Y69E1A.7b.1,Y69E1A.7c.1	aqp-3	protein_coding	AQuaPorin or aquaglyceroporin related
WBGene00000172	0	0	0	0	0	0	1	0	0	0	0	0	1	F40F9.9.1	aqp-4	protein_coding	AQuaPorin or aquaglyceroporin related
WBGene00000174	0	1	0	0	0	0	0	0	0	0	0	0	1	C32C4.2a.1,C32C4.2b.1,C32C4.2c.1	aqp-6	protein_coding	AQuaPorin or aquaglyceroporin related
WBGene00000177	0	0	0	0	0	1	0	0	0	0	0	0	1	K07A1.16a.1,K07A1.16b.1	aqp-9	protein_coding	Aquaporin
WBGene00000191	0	0	0	0	0	0	0	1	0	0	0	0	1	F20D1.5	arl-7	pseudogene
WBGene00000198	0	0	0	0	0	1	0	0	0	0	0	0	1	C15F1.6.1	art-1	protein_coding	Probable very-long-chain enoyl-CoA reductase art-1
WBGene00000207	0	0	0	0	0	1	0	0	0	0	0	0	1	F02E8.1.1,F02E8.1.2,F02E8.1.3	asb-2	protein_coding	ATP Synthase B homolog
WBGene00000210	0	0	0	0	0	1	0	0	0	0	0	0	1	C53B7.4.1	asg-2	protein_coding	Probable ATP synthase subunit g 2, mitochondrial
WBGene00000214	0	0	0	0	0	1	0	0	0	0	0	0	1	Y39B6A.20.1,Y39B6A.20.2	asp-1	protein_coding	ASpartyl Protease; Aspartic protease 1
WBGene00000220	1	0	0	0	0	0	0	0	0	0	0	0	1	K08F8.2.1	atf-2	protein_coding	ATF (cAMP-dependent transcription factor) family
WBGene00000221	0	0	0	0	0	1	0	0	0	0	0	0	1	T04C10.4.1,T04C10.4.2	atf-5	protein_coding	ATF (cAMP-dependent transcription factor) family
WBGene00000239	0	0	0	0	0	1	0	0	0	0	0	0	1	C05D2.4a.1,C05D2.4b.1	bas-1	protein_coding	Biogenic Amine Synthesis related
WBGene00000246	0	0	0	0	0	1	0	0	0	0	0	0	1	M7.3.1	bcc-1	protein_coding	BiCaudal C (Drosophila) homolog
WBGene00000251	1	0	0	0	0	0	0	0	0	0	0	0	1	C09G5.6.1,C09G5.6.2	bli-1	protein_coding	Cuticle collagen bli-1
WBGene00000262	0	0	0	0	0	0	0	0	0	1	0	0	1	F54B11.6.1	bra-1	protein_coding	BMP Receptor Associated protein family
WBGene00000272	0	0	0	0	0	0	0	0	0	1	0	0	1	F56A3.5.1	bro-1	protein_coding	BROther (Drosophila tx factor partner) homolog
WBGene00000273	0	1	0	0	0	0	0	0	0	0	0	0	1	Y79H2A.1a.1,Y79H2A.1b.1,Y79H2A.1c.1,Y79H2A.1d.1,Y79H2A.1e.1	brp-1	protein_coding	Bypass of Response to Pheromone in yeast
WBGene00000282	0	0	0	0	1	0	0	0	0	0	0	0	1	R01E6.3a.1,R01E6.3b.1	cah-4	protein_coding	Carbonic AnHydrase
WBGene00000287	0	1	0	0	0	0	0	0	0	0	0	0	1	M02B7.6a.1,M02B7.6b.1	cal-3	protein_coding	CALmodulin related genes
WBGene00000288	0	1	0	0	0	0	0	0	0	0	0	0	1	T07G12.1a.1,T07G12.1b.1,T07G12.1c.1	cal-4	protein_coding	CALmodulin related genes
WBGene00000289	0	0	0	0	0	0	0	0	0	1	0	0	1	C01G6.8a.1,C01G6.8b.1,C01G6.8c.1	cam-1	protein_coding	Tyrosine-protein kinase receptor cam-1
WBGene00000296	0	0	0	0	0	1	0	0	0	0	0	0	1	B0432.5a.1,B0432.5b.1,B0432.5c.1	cat-2	protein_coding	Tyrosine 3-monooxygenase
WBGene00000373	0	0	0	0	0	0	0	1	0	0	0	0	1	F08F3.7.1	cyp-14A5	protein_coding	CYtochrome P450 family
WBGene00000377	0	0	0	0	0	0	0	0	0	0	0	1	1	T05C12.7.1	cct-1	protein_coding	T-complex protein 1 subunit alpha
WBGene00000387	0	0	0	0	0	0	0	0	0	1	0	0	1	F16B4.8a.1,F16B4.8b.1,F16B4.8c.1,F16B4.8d	cdc-25.2	protein_coding	M-phase inducer phosphatase cdc-25.2
WBGene00000395	0	0	0	0	0	0	0	0	0	1	0	0	1	ZK112.7.1	cdh-3	protein_coding	Cadherin-3
WBGene00000396	0	0	0	0	0	0	0	0	0	1	0	0	1	F25F2.2.1	cdh-4	protein_coding	Cadherin-4
WBGene00000397	1	0	0	0	0	0	0	0	0	0	0	0	1	F08B4.2a.1,F08B4.2b.1,F08B4.2c.1,F08B4.2d.1	cdh-5	protein_coding	CaDHerin family
WBGene00000411	0	0	0	0	0	0	0	0	0	1	0	0	1	R06F6.1.1	cdl-1	protein_coding	Histone RNA hairpin-binding protein
WBGene00000413	0	0	0	0	0	0	0	0	0	1	0	0	1	Y54E10A.15.1	cdt-1	protein_coding	CDT (S. pombe CDC10 Dependent Transcript) homolog
WBGene00000425	0	0	0	0	0	0	0	0	0	1	0	0	1	ZK512.3.1	ced-11	protein_coding
WBGene00000433	0	0	0	0	1	0	0	0	0	0	0	0	1	ZK265.4a.1,ZK265.4b.1,ZK265.4c.1	ceh-8	protein_coding	Homeobox protein ceh-8
WBGene00000436	0	0	0	0	0	1	0	0	0	0	0	0	1	F33D11.4a.1,F33D11.4b.1	ceh-12	protein_coding	Homeobox protein ceh-12
WBGene00000444	0	0	0	0	0	0	0	0	0	1	0	0	1	T26C11.6.1	ceh-21	protein_coding	Homeobox protein ceh-21
WBGene00000458	0	0	0	0	0	0	1	0	0	0	0	0	1	C37E2.5a.1,C37E2.5a.2,C37E2.5a.3,C37E2.5b.1,C37E2.5c.1	ceh-37	protein_coding	Homeobox protein ceh-37
WBGene00000460	0	0	0	0	0	0	0	0	0	1	0	0	1	T26C11.7.1,T26C11.7.2	ceh-39	protein_coding	Homeobox protein ceh-39
WBGene00000461	0	0	0	0	0	0	0	0	0	1	0	0	1	F17A2.5.1	ceh-40	protein_coding	Homeobox protein ceh-40
WBGene00000463	0	0	0	0	0	0	0	0	0	1	0	0	1	C28A5.4a.1,C28A5.4b.1	ceh-43	protein_coding	Homeobox protein ceh-43
WBGene00000465	0	0	0	0	0	0	0	0	0	1	0	0	1	C07G2.1a.1,C07G2.1b.1	cpg-1	protein_coding	Chondroitin proteoglycan 1
WBGene00000473	0	0	0	0	0	0	0	0	0	0	0	1	1	F46F11.2.1	cey-2	protein_coding	C. Elegans Y-box
WBGene00000477	0	0	0	0	0	1	0	0	0	0	0	0	1	C18C4.2.1	cft-1	protein_coding	Cystic Fibrosis Transmembrane conductance regulator homolog
WBGene00000478	0	0	0	0	0	0	0	0	0	1	0	0	1	F27E11.3.1	cfz-2	protein_coding	Frizzled-2
WBGene00000479	0	0	0	0	0	0	0	0	0	0	0	1	1	C07H6.5.1	cgh-1	protein_coding	ATP-dependent RNA helicase cgh-1
WBGene00000481	0	0	0	0	0	1	0	0	0	0	0	0	1	ZC416.8b.1	cha-1	protein_coding	Choline O-acetyltransferase
WBGene00000482	0	0	0	0	0	0	0	0	0	1	0	0	1	T14G8.1.1	chd-3	protein_coding	Chromodomain-helicase-DNA-binding protein 3 homolog
WBGene00000496	0	0	0	0	0	0	0	0	0	1	0	0	1	T25G3.2.1,T25G3.2.2	chs-1	protein_coding	Chitin synthase chs-1
WBGene00000499	0	0	0	0	0	0	0	0	0	0	0	1	1	Y60A3A.12.1	chk-2	protein_coding	Serine/threonine-protein kinase chk-2
WBGene00000515	0	0	0	0	0	1	0	0	0	0	0	0	1	T27A10.3a.1,T27A10.3b.1	ckc-1	protein_coding	Choline Kinase C
WBGene00000521	0	0	0	0	1	0	0	0	0	0	0	0	1	C15C8.2.1	cky-1	protein_coding	BHLH-PAS factor; CKY homolog
WBGene00000522	0	0	0	0	0	0	1	0	0	0	0	0	1	C09F12.1.1,C09F12.1.2	clc-1	protein_coding	CLaudin-like in Caenorhabditis
WBGene00000526	0	0	0	0	0	1	0	0	0	0	0	0	1	C01C10.4.1	clc-5	protein_coding	Clc-like protein 5
WBGene00000529	0	0	0	0	0	1	0	0	0	0	0	0	1	B0491.8a.1,B0491.8b.1,B0491.8c.1	clh-2	protein_coding	Chloride channel protein
WBGene00000530	0	0	0	0	1	0	0	0	0	0	0	0	1	E04F6.11a.1,E04F6.11b,E04F6.11c.1,E04F6.11d.1,E04F6.11e.1,E04F6.11f.1,E04F6.11g.1,E04F6.11h.1,E04F6.11i.1	clh-3	protein_coding	Chloride channel protein clh-3
WBGene00000531	0	0	0	0	1	0	0	0	0	0	0	0	1	T06F4.2a.1,T06F4.2b.1	clh-4	protein_coding	Chloride channel protein
WBGene00000539	0	0	0	0	0	1	0	0	0	0	0	0	1	F07B10.1a.1,F07B10.1b.1	cln-3.1	protein_coding	Battenin
WBGene00000550	0	0	0	0	0	0	0	0	0	0	0	1	1	F55H2.6.1	clu-1	protein_coding	Clustered mitochondria protein homolog
WBGene00000556	0	0	0	0	1	0	0	0	0	0	0	0	1	R09B5.3a.1,R09B5.3a.2,R09B5.3b.1	cnc-2	protein_coding	CaeNaCin (Caenorhabditis bacteriocin)
WBGene00000591	0	0	0	0	0	0	0	0	0	1	0	0	1	K08A8.3a.1,K08A8.3b.1,K08A8.3c.1,K08A8.3d.1	coh-1	protein_coding	COHesin family
WBGene00000593	1	0	0	0	0	0	0	0	0	0	0	0	1	W01B6.7.1	col-2	protein_coding	Cuticle collagen 2
WBGene00000594	0	0	0	0	0	1	0	0	0	0	0	0	1	T28C6.6.1	col-3	protein_coding	COLlagen; COLlagen structural
WBGene00000611	0	0	0	0	0	0	0	0	1	0	0	0	1	F36A4.10.1	col-34	protein_coding	Cuticle collagen 34
WBGene00000615	1	0	0	0	0	0	0	0	0	0	0	0	1	F54C9.4.1	col-38	protein_coding	COLlagen
WBGene00000618	0	1	0	0	0	0	0	0	0	0	0	0	1	T10B10.1.1	col-41	protein_coding	COLlagen
WBGene00000620	0	0	1	0	0	0	0	0	0	0	0	0	1	ZC513.8.1	col-43	protein_coding	Collagen
WBGene00000625	0	0	0	0	1	0	0	0	0	0	0	0	1	Y54E10BL.2.1	col-48	protein_coding	COLlagen
WBGene00000628	1	0	0	0	0	0	0	0	0	0	0	0	1	T28F2.8.1	col-51	protein_coding	COLlagen
WBGene00000631	0	1	0	0	0	0	0	0	0	0	0	0	1	F33D11.3.1	col-54	protein_coding	COLlagen
WBGene00000634	0	0	0	0	1	0	0	0	0	0	0	0	1	F26B1.4.1	col-58	protein_coding	COLlagen
WBGene00000636	0	0	0	0	0	0	0	0	1	0	0	0	1	F22D6.10.1	col-60	protein_coding	COLlagen
WBGene00000647	1	0	0	0	0	0	0	0	0	0	0	0	1	Y49F6B.10.1	col-71	protein_coding	COLlagen
WBGene00000649	0	0	0	0	0	0	0	0	0	0	1	0	1	F11G11.12.1	col-73	protein_coding	COLlagen
WBGene00000656	1	0	0	0	0	0	0	0	0	0	0	0	1	C09G5.5.1	col-80	protein_coding	Putative cuticle collagen 80
WBGene00000665	0	1	0	0	0	0	0	0	0	0	0	0	1	C29E4.1.1	col-90	protein_coding	Putative cuticle collagen 90
WBGene00000678	0	0	0	0	1	0	0	0	0	0	0	0	1	F58F6.1.1	col-104	protein_coding	COLlagen
WBGene00000683	0	0	0	0	1	0	0	0	0	0	0	0	1	Y38C1BA.3.1	col-109	protein_coding	COLlagen
WBGene00000684	0	1	0	0	0	0	0	0	0	0	0	0	1	F19C7.7.1	col-110	protein_coding	COLlagen
WBGene00000689	0	0	0	0	1	0	0	0	0	0	0	0	1	Y42H9B.1.1	col-115	protein_coding	COLlagen
WBGene00000690	0	0	0	1	0	0	0	0	0	0	0	0	1	F17E9.1.1	col-116	protein_coding	COLlagen
WBGene00000694	0	0	0	0	0	0	0	0	1	0	0	0	1	Y11D7A.11.1	col-120	protein_coding	COLlagen
WBGene00000697	0	1	0	0	0	0	0	0	0	0	0	0	1	W08D2.6.1	col-123	protein_coding	COLlagen
WBGene00000700	0	1	0	0	0	0	0	0	0	0	0	0	1	F54D1.2.1	col-126	protein_coding	COLlagen
WBGene00000701	0	0	0	1	0	0	0	0	0	0	0	0	1	F54D1.3.1	col-127	protein_coding	COLlagen
WBGene00000704	0	0	0	0	1	0	0	0	0	0	0	0	1	F08G5.4.1	col-130	protein_coding	COLlagen
WBGene00000705	0	0	0	0	1	0	0	0	0	0	0	0	1	C39E9.3.1	col-131	protein_coding	COLlagen
WBGene00000711	0	0	0	0	0	0	0	0	0	0	1	0	1	C52D10.13.1	col-138	protein_coding	COLlagen
WBGene00000717	0	1	0	0	0	0	0	0	0	0	0	0	1	B0222.6.1	col-144	protein_coding	COLlagen
WBGene00000722	0	0	0	0	0	1	0	0	0	0	0	0	1	B0024.1.1	col-149	protein_coding	COLlagen
WBGene00000723	0	0	0	0	0	0	0	0	1	0	0	0	1	B0024.2.1	col-150	protein_coding	COLlagen
WBGene00000732	1	0	0	0	0	0	0	0	0	0	0	0	1	F57B1.3.1	col-159	protein_coding	COLlagen
WBGene00000733	0	0	0	0	0	1	0	0	0	0	0	0	1	F57B1.4.1,F57B1.4.2,F57B1.4.3	col-160	protein_coding	COLlagen
WBGene00000735	0	0	0	0	0	0	0	0	1	0	0	0	1	Y2H9A.3.1	col-162	protein_coding	COLlagen
WBGene00000753	0	0	0	0	1	0	0	0	0	0	0	0	1	C44C10.1.1	col-180	protein_coding	COLlagen
WBGene00000755	0	0	0	0	1	0	0	0	0	0	0	0	1	R09A8.4.1	col-182	protein_coding	COLlagen
WBGene00000776	0	0	0	0	1	0	0	0	0	0	0	0	1	T03E6.7a.1,T03E6.7b.1,T03E6.7b.2	cpl-1	protein_coding	CathePsin L family
WBGene00000779	0	0	0	0	0	1	0	0	0	0	0	0	1	F28H1.2.1	cpn-3	protein_coding	CalPoNin
WBGene00000781	0	0	0	0	0	1	0	0	0	0	0	0	1	C52E4.1.1	cpr-1	protein_coding	Gut-specific cysteine proteinase
WBGene00000786	0	0	0	0	1	0	0	0	0	0	0	0	1	C25B8.3a.1,C25B8.3b.1,C25B8.3c.1	cpr-6	protein_coding	Cathepsin B-like cysteine proteinase 6
WBGene00000789	0	0	0	0	0	1	0	0	0	0	0	0	1	M04G12.2.1	cpz-2	protein_coding	CathePsin Z
WBGene00000792	0	0	0	0	0	0	0	0	0	1	0	0	1	F11C7.4.1	crb-1	protein_coding	Drosophila CRumBs homolog
WBGene00000803	0	0	0	0	0	0	0	0	0	1	0	0	1	F53H4.1.1	csb-1	protein_coding	CSB (Cockayne Syndrome B) homolog
WBGene00000819	0	0	0	0	1	0	0	0	0	0	0	0	1	Y48E1B.13a.1,Y48E1B.13b.1,Y48E1B.13c.1	csp-1	protein_coding	Caspase A Caspase A subunit p16 Caspase A subunit p14 [Source:UniProtKB/Swiss-Prot;Acc:G5EBM1]
WBGene00000820	0	0	0	0	0	1	0	0	0	0	0	0	1	Y73B6BL.7a.1,Y73B6BL.7b.1,Y73B6BL.7c.1	csp-2	protein_coding	Putative inactive caspase B Putative inactive caspase B subunit p31 Putative inactive caspase B subunit p17 Putative inactive caspase subunit p14 [Source:UniProtKB/Swiss-Prot;Acc:Q9TZP5]
WBGene00000841	0	0	0	0	0	0	1	0	0	0	0	0	1	K08E7.7a.1,K08E7.7b	cul-6	protein_coding	Cullin-6
WBGene00000853	0	0	0	0	1	0	0	0	0	0	0	0	1	M142.2.1,M142.2.2	cut-6	protein_coding	CUTiclin
WBGene00000858	0	0	0	0	0	0	0	0	0	1	0	0	1	W01B6.1.1	cwn-2	protein_coding
WBGene00000862	0	0	0	0	0	1	0	0	0	0	0	0	1	K11D12.1.1	cwp-4	protein_coding	Coexpressed With Polycystins
WBGene00000868	0	0	0	0	0	0	0	0	0	1	0	0	1	T06E6.2a.1,T06E6.2a.2,T06E6.2b.1	cyb-3	protein_coding	G2/mitotic-specific cyclin-B3
WBGene00000870	0	0	0	0	0	0	0	0	0	1	0	0	1	Y38F1A.5.1,Y38F1A.5.2	cyd-1	protein_coding	G1/S-specific cyclin-D
WBGene00000882	0	1	0	0	0	0	0	0	0	0	0	0	1	F42G9.2.1,F42G9.2.2	cyn-6	protein_coding	Peptidyl-prolyl cis-trans isomerase 6
WBGene00000884	0	0	0	0	0	0	0	0	0	1	0	0	1	D1009.2a.1,D1009.2b.1,D1009.2b.2	cyn-8	protein_coding	Peptidyl-prolyl cis-trans isomerase 8
WBGene00000893	0	0	0	0	1	0	0	0	0	0	0	0	1	ZC250.1a.1,ZC250.1b.1	cyn-17	protein_coding	CYclophyliN
WBGene00000895	0	0	0	0	0	1	0	0	0	0	0	0	1	B0412.1a.1,B0412.1b.1	dac-1	protein_coding	DAChsund transcription factor homolog
WBGene00000903	0	0	0	0	0	1	0	0	0	0	0	0	1	B0412.2.1	daf-7	protein_coding	Dauer larva development regulatory growth factor daf-7
WBGene00000908	0	0	0	0	0	1	0	0	0	0	0	0	1	F11A1.3a.1,F11A1.3b.1,F11A1.3c.1,F11A1.3d.1	daf-12	protein_coding	Nuclear hormone receptor family member daf-12
WBGene00000912	1	0	0	0	0	0	0	0	0	0	0	0	1	R13H8.1a.1,R13H8.1b.1,R13H8.1b.2,R13H8.1c.1,R13H8.1c.2,R13H8.1d.1,R13H8.1e.1,R13H8.1f.1,R13H8.1g.1,R13H8.1h.1,R13H8.1i.1,R13H8.1k.1,R13H8.1l.1,R13H8.1m.1	daf-16	protein_coding	Forkhead box protein O
WBGene00000913	0	0	0	0	0	0	0	0	0	1	0	0	1	T07A9.6.1	daf-18	protein_coding	Phosphatidylinositol 3,4,5-trisphosphate 3-phosphatase and dual-specificity protein phosphatase daf-18
WBGene00000920	0	0	0	0	0	1	0	0	0	0	0	0	1	Y116F11B.1.1	daf-28	protein_coding
WBGene00000928	0	1	0	0	0	0	0	0	0	0	0	0	1	M03A1.7.1,M03A1.7.2	dao-2	protein_coding	Dauer or Aging adult Overexpression
WBGene00000929	0	1	0	0	0	0	0	0	0	0	0	0	1	K07E3.3.1	dao-3	protein_coding	Dauer or Aging adult Overexpression
WBGene00000932	1	0	0	0	0	0	0	0	0	0	0	0	1	T05G5.12.1	dao-6	protein_coding	Dauer or Aging adult Overexpression
WBGene00000950	0	0	0	0	1	0	0	0	0	0	0	0	1	C47C12.6.1,C47C12.6.2,C47C12.6.3	deg-1	protein_coding	Degenerin deg-1
WBGene00000952	0	0	0	0	0	1	0	0	0	0	0	0	1	E02H4.1a.1,E02H4.1b.1,E02H4.1c.1	del-1	protein_coding	Degenerin del-1
WBGene00000963	0	0	0	0	1	0	0	0	0	0	0	0	1	R06C7.3.1,R06C7.3.2,R06C7.3.3	dhp-1	protein_coding	Dihydropyrimidinase 1
WBGene00000966	0	1	0	0	0	0	0	0	0	0	0	0	1	F55A12.4a.1,F55A12.4b.1,F55A12.4c.1,F55A12.4c.2	dhs-2	protein_coding	DeHydrogenases, Short chain
WBGene00000967	0	0	0	0	0	1	0	0	0	0	0	0	1	T02E1.5a.1,T02E1.5a.2,T02E1.5b.1,T02E1.5c.1	dhs-3	protein_coding
WBGene00000971	1	0	0	0	0	0	0	0	0	0	0	0	1	E04F6.7.1	dhs-7	protein_coding	DeHydrogenases, Short chain
WBGene00000977	0	0	0	0	1	0	0	0	0	0	0	0	1	R05D8.8.1	dhs-14	protein_coding	DeHydrogenases, Short chain
WBGene00000980	0	0	0	0	1	0	0	0	0	0	0	0	1	F29G9.6a,F29G9.6b.1	dhs-17	protein_coding	DeHydrogenases, Short chain
WBGene00000982	0	0	0	0	0	1	0	0	0	0	0	0	1	T11F9.11.1	dhs-19	protein_coding	DeHydrogenases, Short chain
WBGene00000986	0	0	0	0	1	0	0	0	0	0	0	0	1	R08H2.1.1,R08H2.1.2	dhs-23	protein_coding	DeHydrogenases, Short chain
WBGene00000992	0	0	0	0	0	1	0	0	0	0	0	0	1	F27D9.6.1	dhs-29	protein_coding	DeHydrogenases, Short chain
WBGene00000995	0	0	0	0	0	0	0	0	0	1	0	0	1	C18D1.1a.1,C18D1.1a.2,C18D1.1b.1,C18D1.1b.2	die-1	protein_coding	Dorsal Intercalation and Elongation defect
WBGene00000998	0	0	0	0	0	1	0	0	0	0	0	0	1	K07E12.1a.1,K07E12.1a.2,K07E12.1b.1	dig-1	protein_coding	Mesocentin
WBGene00001006	0	0	0	0	0	0	1	0	0	0	0	0	1	C25F6.2a.1,C25F6.2b.1,C25F6.2b.2	dlg-1	protein_coding	Disks large homolog 1
WBGene00001008	0	0	0	0	0	1	0	0	0	0	0	0	1	F33E2.2a.1,F33E2.2b.1,F33E2.2c.1,F33E2.2d.1,F33E2.2e.1,F33E2.2e.2	dlk-1	protein_coding	Mitogen-activated protein kinase kinase kinase dlk-1
WBGene00001031	0	0	0	0	0	1	0	0	0	0	0	0	1	F54D5.8.1,F54D5.8.2	dnj-13	protein_coding	DNaJ domain (Prokaryotic heat shock protein)
WBGene00001044	0	0	0	0	0	0	0	0	0	0	0	1	1	Y39C12A.8.1	dnj-26	protein_coding	DNaJ domain (Prokaryotic heat shock protein)
WBGene00001059	0	0	0	0	1	0	0	0	0	0	0	0	1	F44B9.1a.1,F44B9.1a.2,F44B9.1b.1,F44B9.1b.2,F44B9.1c.1	dpf-6	protein_coding	Dipeptidyl peptidase family member 6
WBGene00001065	0	0	0	0	0	0	0	0	0	0	1	0	1	EGAP7.1.1	dpy-3	protein_coding	DumPY: shorter than wild-type
WBGene00001068	0	0	0	0	0	1	0	0	0	0	0	0	1	F16F9.2.1	dpy-6	protein_coding	DumPY: shorter than wild-type
WBGene00001069	0	0	0	0	0	0	0	0	0	0	1	0	1	F46C8.6.1	dpy-7	protein_coding	Cuticle collagen dpy-7
WBGene00001071	0	1	0	0	0	0	0	0	0	0	0	0	1	T21D12.2a.1,T21D12.2b.1	dpy-9	protein_coding	DumPY: shorter than wild-type
WBGene00001074	0	0	0	0	0	0	0	0	1	0	0	0	1	F30B5.1.1	dpy-13	protein_coding	Cuticle collagen dpy-13
WBGene00001091	0	0	0	0	0	1	0	0	0	0	0	0	1	C01B10.1	drh-2	pseudogene
WBGene00001107	0	0	0	0	0	1	0	0	0	0	0	0	1	F58B3.8.1	dsl-5	protein_coding	Delta-like protein
WBGene00001108	0	0	0	0	0	0	0	0	0	1	0	0	1	H02I12.4.1	dsl-6	protein_coding	Delta-like protein
WBGene00001109	0	0	0	0	1	0	0	0	0	0	0	0	1	F15B9.9.1	dsl-7	protein_coding	Delta-like protein
WBGene00001113	1	0	0	0	0	0	0	0	0	0	0	0	1	F25H8.5a.1,F25H8.5b.1,F25H8.5c.1,F25H8.5d.1,F25H8.5e.1,F25H8.5e.2,F25H8.5f.1,F25H8.5g.1,F25H8.5h.1,F25H8.5i.1,F25H8.5j.1,F25H8.5k.1,F25H8.5l.1,F25H8.5m.1,F25H8.5n.1,F25H8.5o.1,F25H8.5p.1,F25H8.5q.1,F25H8.5r.1,F25H8.5s.1	dur-1	protein_coding	Dauer Up-Regulated
WBGene00001119	0	0	0	1	0	0	0	0	0	0	0	0	1	C04C3.5a.1,C04C3.5b.1,C04C3.5c.1	dyf-3	protein_coding	Clusterin-associated protein 1 homolog
WBGene00001122	1	0	0	0	0	0	0	0	0	0	0	0	1	F46F6.4a.1,F46F6.4b.1,F46F6.4c.1,F46F6.4d.1	dyf-6	protein_coding	Intraflagellar transport protein 46 homolog
WBGene00001123	0	0	0	0	1	0	0	0	0	0	0	0	1	C43C3.3.1	dyf-7	protein_coding
WBGene00001132	0	0	0	0	0	1	0	0	0	0	0	0	1	T11B7.4a.1,T11B7.4b.1,T11B7.4c.1,T11B7.4d.1,T11B7.4e.1	alp-1	protein_coding	ALP/Enigma encoding
WBGene00001155	0	0	0	0	0	1	0	0	0	0	0	0	1	T05G5.6.1,T05G5.6.2	ech-6	protein_coding	Probable enoyl-CoA hydratase, mitochondrial
WBGene00001172	0	0	0	0	0	0	0	0	1	0	0	0	1	C51E3.7a.1,C51E3.7c.1,C51E3.7c.2	egl-3	protein_coding	Neuroendocrine convertase 2
WBGene00001175	0	0	0	0	1	0	0	0	0	0	0	0	1	C46F4.1a.1,C46F4.1b.1	egl-6	protein_coding	G protein-coupled receptor EGL-6 isoform b
WBGene00001186	0	0	0	0	0	0	0	0	0	1	0	0	1	F55A8.1a.1,F55A8.1a.2,F55A8.1b.1	egl-18	protein_coding	GATA-like transcription factor ELT-5
WBGene00001207	0	0	0	0	0	0	0	0	0	1	0	0	1	R53.3a.1,R53.3b.1,R53.3c	egl-43	protein_coding
WBGene00001214	0	0	0	0	0	0	0	0	0	0	0	1	1	F26A3.3.1	ego-1	protein_coding	Enhancer of Glp-One (Glp-1); RNA-directed RNA polymerase related EGO-1
WBGene00001226	0	0	0	0	0	0	0	0	0	0	0	1	1	T23D8.4.1,T23D8.4.2,T23D8.4.3	eif-3.C	protein_coding	Eukaryotic translation initiation factor 3 subunit C
WBGene00001239	0	0	0	0	0	1	0	0	0	0	0	0	1	F56H11.4a.1,F56H11.4b.1,F56H11.4b.2,F56H11.4b.3,F56H11.4b.4	elo-1	protein_coding	Elongation of very long chain fatty acids protein
WBGene00001243	0	0	0	0	0	1	0	0	0	0	0	0	1	F41H10.7.1,F41H10.7.2	elo-5	protein_coding	Elongation of very long chain fatty acids protein 5
WBGene00001244	0	0	0	0	0	1	0	0	0	0	0	0	1	F41H10.8.1	elo-6	protein_coding	Elongation of very long chain fatty acids protein 6
WBGene00001310	0	0	0	0	0	0	0	0	0	1	0	0	1	F58E10.2.1	end-1	protein_coding	ENDoderm determining; GATA transcription factor END-1
WBGene00001330	0	0	0	0	0	0	1	0	0	0	0	0	1	Y57G11C.24a.1,Y57G11C.24a.2,Y57G11C.24a.3,Y57G11C.24d.1,Y57G11C.24d.2,Y57G11C.24d.3,Y57G11C.24d.4,Y57G11C.24d.5,Y57G11C.24d.6,Y57G11C.24d.7,Y57G11C.24d.8,Y57G11C.24d.9,Y57G11C.24e.1,Y57G11C.24g.1,Y57G11C.24h.1,Y57G11C.24i.1,Y57G11C.24j.1,Y57G11C.24j.2,Y57G11C.24j.3,Y57G11C.24k.1,Y57G11C.24k.2,Y57G11C.24k.3,Y57G11C.24k.4,Y57G11C.24k.5,Y57G11C.24k.6,Y57G11C.24k.7,Y57G11C.24k.8,Y57G11C.24k.9,Y57G11C…	eps-8	protein_coding	EPS (Human endocytosis) related
WBGene00001331	0	0	0	0	0	1	0	0	0	0	0	0	1	F09B9.3.1	erd-2.1	protein_coding	ER lumen protein-retaining receptor
WBGene00001362	0	0	0	0	0	1	0	0	0	0	0	0	1	C46E1.3.1	exc-1	protein_coding
WBGene00001366	0	0	0	0	0	0	1	0	0	0	0	0	1	C33D9.1b.1,C33D9.1c.1,C33D9.1d.1	exc-5	protein_coding	Putative GDP-GTP exchange factor; Rho guanine nucleotide exchange factor FGD-1
WBGene00001377	0	0	0	0	0	0	0	0	0	1	0	0	1	C49A1.4a.1,C49A1.4b.1	eya-1	protein_coding	Eyes absent homolog 1
WBGene00001385	0	0	0	0	0	1	0	0	0	0	0	0	1	F02A9.2a.1,F02A9.2b.1	far-1	protein_coding	Fatty-acid and retinol-binding protein 1
WBGene00001388	0	1	0	0	0	0	0	0	0	0	0	0	1	F15B9.2.1	far-4	protein_coding	Fatty Acid/Retinol binding protein
WBGene00001389	0	0	0	0	0	1	0	0	0	0	0	0	1	F15B9.3a.1,F15B9.3b.1,F15B9.3b.2	far-5	protein_coding	Fatty Acid/Retinol binding protein
WBGene00001399	0	0	0	0	0	0	0	0	0	0	0	1	1	F10D2.9.1	fat-7	protein_coding	Delta(9)-fatty-acid desaturase fat-7
WBGene00001402	0	0	0	0	0	0	0	0	0	0	0	1	1	F21H12.5.1	fbf-2	protein_coding	Fem-3 mRNA-binding factor 2
WBGene00001404	0	0	0	0	0	1	0	0	0	0	0	0	1	K07A3.1a.1,K07A3.1a.2,K07A3.1b	fbp-1	protein_coding	Fructose-1,6-BiPhosphatase; Fructose-1,6-bisphosphatase
WBGene00001428	0	0	0	0	0	1	0	0	0	0	0	0	1	C05C8.3.1,C05C8.3.2	fkb-3	protein_coding	Peptidylprolyl isomerase
WBGene00001429	0	0	0	0	0	1	0	0	0	0	0	0	1	ZC455.10.1	fkb-4	protein_coding	Peptidylprolyl isomerase
WBGene00001430	0	0	0	0	0	1	0	0	0	0	0	0	1	C50F2.6a.1,C50F2.6a.2,C50F2.6b.1	fkb-5	protein_coding	Peptidylprolyl isomerase
WBGene00001433	0	1	0	0	0	0	0	0	0	0	0	0	1	Y18D10A.25.1	fkb-8	protein_coding	Peptidylprolyl isomerase
WBGene00001436	0	0	0	0	0	0	0	0	0	1	0	0	1	C29F7.5.1	fkh-4	protein_coding	ForKHead transcription factor family
WBGene00001437	0	0	0	0	1	0	0	0	0	0	0	0	1	F26A1.2.1	fkh-5	protein_coding	Putative forkhead-related transcription factor fkh-5
WBGene00001438	0	1	0	0	0	0	0	0	0	0	0	0	1	B0286.5.1	fkh-6	protein_coding	ForKHead transcription factor family
WBGene00001447	0	0	0	0	0	1	0	0	0	0	0	0	1	C18D1.3.1	flp-4	protein_coding	FMRF-Like Peptide; FMRFamide-like peptide 4
WBGene00001449	0	0	0	0	1	0	0	0	0	0	0	0	1	F07D3.2.1	flp-6	protein_coding	FMRFamide-like neuropeptides 6 QQDSEVEREMM KSAYMRF-amide 1 KSAYMRF-amide 2 KSAYMRF-amide 3 KSAYMRF-amide 4 KSAYMRF-amide 5 KSAYMRF-amide 6 [Source:UniProtKB/Swiss-Prot;Acc:Q19165]
WBGene00001460	0	0	0	0	0	1	0	0	0	0	0	0	1	C52D10.11.1	flp-17	protein_coding	FMRF-Like Peptide
WBGene00001466	0	1	0	0	0	0	0	0	0	0	0	0	1	F58H1.4.1	flr-2	protein_coding
WBGene00001468	0	0	0	0	0	1	0	0	0	0	0	0	1	F09B12.6.1	flr-4	protein_coding	Serine/threonine-protein kinase flr-4
WBGene00001475	0	0	0	0	0	0	0	0	0	1	0	0	1	F15B9.7a.1,F15B9.7b.1,F15B9.7c.1	fmi-1	protein_coding	FlaMIngo (Cadherin plus 7TM domain) homolog
WBGene00001478	0	0	0	0	1	0	0	0	0	0	0	0	1	Y39A1A.19a.1,Y39A1A.19b.1,Y39A1A.19b.2	fmo-3	protein_coding	Flavin-containing monooxygenase
WBGene00001480	0	1	0	0	0	0	0	0	0	0	0	0	1	H24K24.5a.1,H24K24.5b.1	fmo-5	protein_coding	Dimethylaniline monooxygenase [N-oxide-forming]
WBGene00001484	0	0	0	0	0	0	0	0	0	1	0	0	1	T07D1.4a.1,T07D1.4b.1,T07D1.4d.1	fox-1	protein_coding	Sex determination protein fox-1
WBGene00001490	0	0	0	0	1	0	0	0	0	0	0	0	1	H05G16.1a.1,H05G16.1b.1,H05G16.1c.1	frm-3	protein_coding	FERM domain (Protein4.1-ezrin-radixin-moesin) family
WBGene00001501	0	0	0	0	0	1	0	0	0	0	0	0	1	D1037.3.1,D1037.3.2	ftn-2	protein_coding	Ferritin
WBGene00001506	0	0	0	0	0	0	1	0	0	0	0	0	1	EGAP9.2.1	fut-2	protein_coding	Galactoside 2-alpha-L-fucosyltransferase
WBGene00001512	0	0	0	0	0	1	0	0	0	0	0	0	1	ZC482.1.1	gab-1	protein_coding	Gamma-aminobutyric acid receptor subunit beta
WBGene00001522	0	0	0	0	1	0	0	0	0	0	0	0	1	D2089.5.1	gbh-1	protein_coding	Probable gamma-butyrobetaine dioxygenase
WBGene00001528	0	0	0	0	0	1	0	0	0	0	0	0	1	AH6.1.1	gcy-1	protein_coding	Receptor-type guanylate cyclase gcy-1
WBGene00001529	0	0	0	0	0	1	0	0	0	0	0	0	1	R134.2.1	gcy-2	protein_coding	Receptor-type guanylate cyclase gcy-2
WBGene00001530	0	0	0	0	0	1	0	0	0	0	0	0	1	R134.1.1	gcy-3	protein_coding	Receptor-type guanylate cyclase gcy-3
WBGene00001532	0	0	0	0	0	1	0	0	0	0	0	0	1	ZK970.6.1	gcy-5	protein_coding	Receptor-type guanylate cyclase gcy-5
WBGene00001540	0	0	0	0	0	1	0	0	0	0	0	0	1	ZC412.2.1	gcy-14	protein_coding	Receptor-type guanylate cyclase gcy-14
WBGene00001543	0	1	0	0	0	0	0	0	0	0	0	0	1	ZK896.8.1	gcy-18	protein_coding	Receptor-type guanylate cyclase gcy-18
WBGene00001546	0	0	0	0	0	0	0	0	0	1	0	0	1	F22E5.3.1	gcy-21	protein_coding	Receptor-type guanylate cyclase gcy-21
WBGene00001548	1	0	0	0	0	0	0	0	0	0	0	0	1	T26C12.4.1	gcy-23	protein_coding	Receptor-type guanylate cyclase gcy-23
WBGene00001552	0	0	0	0	0	1	0	0	0	0	0	0	1	C06B3.8.1	gcy-32	protein_coding	Soluble guanylate cyclase gcy-32
WBGene00001561	0	0	0	0	0	0	0	0	0	1	0	0	1	W07B3.2a.1,W07B3.2a.2,W07B3.2b.1,W07B3.2b.2,W07B3.2b.3,W07B3.2c.1,W07B3.2c.2,W07B3.2c.3,W07B3.2d.1,W07B3.2d.2,W07B3.2d.3,W07B3.2e.1,W07B3.2e.2,W07B3.2f.1,W07B3.2f.2	gei-4	protein_coding	GEX Interacting protein
WBGene00001564	1	0	0	0	0	0	0	0	0	0	0	0	1	C05E4.9a.1,C05E4.9a.2,C05E4.9b.1	icl-1	protein_coding	Bifunctional glyoxylate cycle protein Isocitrate lyase Malate synthase [Source:UniProtKB/Swiss-Prot;Acc:Q10663]
WBGene00001566	0	0	0	0	0	0	0	0	0	0	0	1	1	C28C12.9.1,C28C12.9.2	acdh-13	protein_coding	Acyl CoA DeHydrogenase
WBGene00001569	0	0	0	0	0	0	0	0	0	1	0	0	1	F52D2.4.1	meg-3	protein_coding
WBGene00001575	0	0	0	0	0	1	0	0	0	0	0	0	1	Y37A1B.15.1	gei-18	protein_coding	GEX Interacting protein
WBGene00001577	0	0	0	0	0	0	0	0	0	1	0	0	1	T12A7.1.1,T12A7.1.2	gem-4	protein_coding	Gon-2 Extragenic Modifier
WBGene00001583	0	0	0	0	0	0	0	0	0	1	0	0	1	M163.4.1	gfi-3	protein_coding
WBGene00001598	0	0	0	0	0	0	0	0	0	0	0	1	1	T21G5.3.1	glh-1	protein_coding	ATP-dependent RNA helicase glh-1
WBGene00001602	0	0	0	0	1	0	0	0	0	0	0	0	1	C45B2.5.1	gln-1	protein_coding	GLutamiNe synthetase (Glutamate-ammonia ligase)
WBGene00001603	1	0	0	0	0	0	0	0	0	0	0	0	1	K03H1.1.1	gln-2	protein_coding	Probable glutamine synthetase
WBGene00001621	0	0	0	0	0	1	0	0	0	0	0	0	1	K08F4.4.1	glt-3	protein_coding	Putative sodium-dependent excitatory amino acid transporter glt-3
WBGene00001623	1	0	0	0	0	0	0	0	0	0	0	0	1	Y53C12A.2.1	glt-5	protein_coding	Amino acid transporter
WBGene00001625	0	0	0	0	0	1	0	0	0	0	0	0	1	W03G1.1.1	glt-7	protein_coding	Amino acid transporter
WBGene00001626	0	0	1	0	0	0	0	0	0	0	0	0	1	F44F4.6.1	gly-1	protein_coding	GLY-1; GLYcosylation related
WBGene00001633	0	0	0	0	0	1	0	0	0	0	0	0	1	Y66A7A.6.1,Y66A7A.6.2	gly-8	protein_coding	Probable N-acetylgalactosaminyltransferase 8
WBGene00001637	0	0	0	0	0	1	0	0	0	0	0	0	1	F48E3.1a.1,F48E3.1a.2,F48E3.1b.1	gly-12	protein_coding	GLYcosylation related
WBGene00001665	0	0	0	0	0	1	0	0	0	0	0	0	1	E02C12.5a.1,E02C12.5b	gpa-3	protein_coding	Guanine nucleotide-binding protein alpha-3 subunit
WBGene00001670	1	0	0	0	0	0	0	0	0	0	0	0	1	F56H9.3.1	gpa-8	protein_coding	Guanine nucleotide-binding protein alpha-8 subunit
WBGene00001673	0	0	0	0	0	1	0	0	0	0	0	0	1	C16A11.1a.1,C16A11.1b.1	gpa-11	protein_coding	Guanine nucleotide-binding protein alpha-11 subunit
WBGene00001674	0	0	0	0	0	1	0	0	0	0	0	0	1	F18G5.3.1	gpa-12	protein_coding	Guanine nucleotide-binding protein alpha-12 subunit
WBGene00001685	1	0	0	0	0	0	0	0	0	0	0	0	1	K10B3.7.1,K10B3.7.2	gpd-3	protein_coding	Glyceraldehyde-3-phosphate dehydrogenase 3
WBGene00001687	0	0	0	0	1	0	0	0	0	0	0	0	1	F59D12.4.1	gpn-1	protein_coding	GlyPicaN
WBGene00001695	0	0	0	0	0	0	0	0	0	0	1	0	1	T18H9.1a.1,T18H9.1b.1,T18H9.1c.1,T18H9.1d.1,T18H9.1f.1,T18H9.1g.1	grd-6	protein_coding	GRounDhog (Hedgehog-like family)
WBGene00001703	0	0	0	0	0	0	0	0	1	0	0	0	1	T01B10.2.1,T01B10.2.2	grd-14	protein_coding	GRounDhog (Hedgehog-like family)
WBGene00001706	0	0	0	0	0	1	0	0	0	0	0	0	1	Y102A5C.34	grd-17	pseudogene
WBGene00001714	0	0	0	0	1	0	0	0	0	0	0	0	1	Y47D7A.5.1	grl-5	protein_coding	GRound-Like (Grd related)
WBGene00001724	0	0	0	0	1	0	0	0	0	0	0	0	1	Y75B8A.20.1	grl-15	protein_coding	GRound-Like (Grd related)
WBGene00001731	0	0	0	0	1	0	0	0	0	0	0	0	1	W03A5.3.1	grl-22	protein_coding	GRound-Like (Grd related)
WBGene00001736	0	1	0	0	0	0	0	0	0	0	0	0	1	F40C5.3.1	grl-27	protein_coding	GRound-Like (Grd related)
WBGene00001745	0	0	0	0	0	1	0	0	0	0	0	0	1	R06A10.2a.1,R06A10.2a.2,R06A10.2b.1	gsa-1	protein_coding	G protein, Subunit Alpha
WBGene00001749	0	0	0	0	0	1	0	0	0	0	0	0	1	R107.7.1,R107.7.2	gst-1	protein_coding	Glutathione S-transferase P
WBGene00001750	0	0	0	0	0	1	0	0	0	0	0	0	1	K08F4.6.1	gst-2	protein_coding	Glutathione S-transferase 2
WBGene00001753	0	0	0	0	0	1	0	0	0	0	0	0	1	R03D7.6a.1,R03D7.6b.1,R03D7.6c.1	gst-5	protein_coding	Probable glutathione S-transferase 5
WBGene00001754	0	0	0	0	0	1	0	0	0	0	0	0	1	F11G11.3.1	gst-6	protein_coding	Probable glutathione S-transferase 6
WBGene00001756	0	0	0	0	0	1	0	0	0	0	0	0	1	F11G11.1.1	gst-8	protein_coding	Probable glutathione S-transferase 8
WBGene00001759	0	1	0	0	0	0	0	0	0	0	0	0	1	R11G1.3.1	gst-11	protein_coding	Glutathione S-Transferase
WBGene00001760	0	0	0	0	0	1	0	0	0	0	0	0	1	F37B1.2.1	gst-12	protein_coding	Glutathione S-Transferase
WBGene00001761	0	0	0	0	0	1	0	0	0	0	0	0	1	T26C5.1.1	gst-13	protein_coding	Glutathione S-Transferase
WBGene00001764	0	0	0	0	1	0	0	0	0	0	0	0	1	F37B1.5.1	gst-16	protein_coding	Glutathione S-Transferase
WBGene00001765	0	0	0	0	0	1	0	0	0	0	0	0	1	F37B1.6.1	gst-17	protein_coding	Glutathione S-Transferase
WBGene00001766	0	0	0	0	0	1	0	0	0	0	0	0	1	F37B1.7.1	gst-18	protein_coding	Glutathione S-Transferase
WBGene00001772	0	0	0	0	0	1	0	0	0	0	0	0	1	F37B1.1.1	gst-24	protein_coding	Glutathione S-Transferase
WBGene00001774	0	0	0	0	0	1	0	0	0	0	0	0	1	Y53F4B.29.1,Y53F4B.29.2	gst-26	protein_coding	Glutathione S-Transferase
WBGene00001775	0	0	0	0	0	1	0	0	0	0	0	0	1	Y53F4B.30.1	gst-27	protein_coding	Glutathione S-Transferase
WBGene00001779	0	0	0	0	0	1	0	0	0	0	0	0	1	Y53F4B.35.1	gst-31	protein_coding	Glutathione S-Transferase
WBGene00001780	0	0	0	0	0	1	0	0	0	0	0	0	1	Y53F4B.37.1	gst-32	protein_coding	Glutathione S-Transferase
WBGene00001782	0	0	1	0	0	0	0	0	0	0	0	0	1	Y1H11.1.1	gst-34	protein_coding	Glutathione S-Transferase
WBGene00001783	0	0	0	0	0	1	0	0	0	0	0	0	1	Y1H11.2.1	gst-35	protein_coding	Glutathione S-Transferase
WBGene00001784	0	0	0	0	0	1	0	0	0	0	0	0	1	R07B1.4.1	gst-36	protein_coding	Probable glutathione S-transferase gst-36
WBGene00001789	1	0	0	0	0	0	0	0	0	0	0	0	1	R13D7.7.1	gst-41	protein_coding	Glutathione S-Transferase
WBGene00001790	0	0	0	0	0	1	0	0	0	0	0	0	1	D1053.1.1	gst-42	protein_coding	Probable maleylacetoacetate isomerase
WBGene00001794	0	0	0	0	0	1	0	0	0	0	0	0	1	K04D7.3a.1,K04D7.3b.1,K04D7.3b.2	gta-1	protein_coding	Probable 4-aminobutyrate aminotransferase, mitochondrial
WBGene00001796	0	0	0	0	1	0	0	0	0	0	0	0	1	F54D1.5.1	gtl-2	protein_coding	Gon-Two Like (TRP subfamily)
WBGene00001804	0	1	0	0	0	0	0	0	0	0	0	0	1	ZC504.5.1	gur-3	protein_coding	Gustatory receptor family protein 3
WBGene00001811	0	1	0	0	0	0	0	0	0	0	0	0	1	C30H6.6.1	haf-1	protein_coding	HAlF transporter (PGP related)
WBGene00001814	0	0	0	0	0	1	0	0	0	0	0	0	1	W04C9.1a.1,W04C9.1b.1	haf-4	protein_coding	HAlF transporter (PGP related)
WBGene00001819	0	0	0	0	0	1	0	0	0	0	0	0	1	ZK484.2a.1,ZK484.2a.2,ZK484.2b.1,ZK484.2b.2	haf-9	protein_coding	HAlF transporter (PGP related)
WBGene00001821	0	0	0	0	0	0	0	0	0	1	0	0	1	C07A12.1a.1,C07A12.1b.1,C07A12.1c.1	ham-2	protein_coding
WBGene00001843	0	0	0	0	0	1	0	0	0	0	0	0	1	W06D4.1.1	hgo-1	protein_coding	Homogentisate 1,2-dioxygenase
WBGene00001856	0	0	0	0	1	0	0	0	0	0	0	0	1	B0414.3.1	hil-5	protein_coding	Histone H1.5
WBGene00001859	0	0	0	0	0	0	0	0	0	0	0	1	1	T05E8.2.1	hil-8	protein_coding	HIstone H1 Like
WBGene00001863	0	0	0	0	0	0	0	0	1	0	0	0	1	F15G9.4a.1,F15G9.4b.1,F15G9.4c.1,F15G9.4d.1	him-4	protein_coding	High Incidence of Males (Increased X chromosome loss)
WBGene00001881	0	0	0	0	0	1	0	0	0	0	0	0	1	F45F2.4.1	his-7	protein_coding	Histone H2A
WBGene00001883	0	0	0	0	0	0	0	0	0	0	1	0	1	ZK131.3.1	his-9	protein_coding	Histone H3
WBGene00001886	0	0	0	0	0	0	0	0	0	0	1	0	1	ZK131.6.1	his-12	protein_coding	Histone H2A
WBGene00001887	0	0	0	0	0	0	0	0	0	0	1	0	1	ZK131.7.1	his-13	protein_coding	Histone H3
WBGene00001906	0	0	0	0	0	0	0	0	0	1	0	0	1	F17E9.10.1	his-32	protein_coding	Histone H3
WBGene00001910	0	0	0	0	0	0	0	0	0	1	0	0	1	C50F4.6.1	C50F4.6	protein_coding
WBGene00001911	0	0	0	0	0	1	0	0	0	0	0	0	1	C50F4.7.1	his-37	protein_coding	Histone H4
WBGene00001915	0	0	0	0	0	1	0	0	0	0	0	0	1	C50F4.5.1	his-41	protein_coding	Probable histone H2B 3
WBGene00001917	0	0	0	0	0	0	0	0	0	0	1	0	1	F08G2.2.1	his-43	protein_coding	Histone H2A
WBGene00001936	0	1	0	0	0	0	0	0	0	0	0	0	1	F55G1.3.1	his-62	protein_coding	Probable histone H2B 4
WBGene00001940	0	0	0	0	0	0	0	0	0	0	1	0	1	H02I12.6.1	his-66	protein_coding	Probable histone H2B 4
WBGene00001943	0	1	0	0	0	0	0	0	0	0	0	0	1	E03A3.3.1	his-69	protein_coding	Putative histone H3.3-like type 3
WBGene00001945	0	0	0	0	0	1	0	0	0	0	0	0	1	F45E1.6.1	his-71	protein_coding	Histone H3.3 type 1
WBGene00001946	0	0	0	0	0	1	0	0	0	0	0	0	1	Y49E10.6a.1,Y49E10.6b.1	his-72	protein_coding	Histone H3.3 type 2
WBGene00001949	0	0	0	0	0	0	0	0	0	1	0	0	1	M05B5.5a.1,M05B5.5b	hlh-2	protein_coding	Helix Loop Helix
WBGene00001950	0	0	0	0	0	0	0	0	0	1	0	0	1	T24B8.6.1	hlh-3	protein_coding	Helix-loop-helix protein 3
WBGene00001955	0	0	0	0	0	1	0	0	0	0	0	0	1	F58A4.7a.1,F58A4.7a.2,F58A4.7b.1,F58A4.7b.2,F58A4.7b.3,F58A4.7c.1,F58A4.7c.2,F58A4.7d.1,F58A4.7d.2	hlh-11	protein_coding	Helix-loop-helix protein 11
WBGene00001958	0	0	0	0	0	0	0	0	0	1	0	0	1	C18A3.8.1	hlh-14	protein_coding	Helix Loop Helix
WBGene00001960	0	0	0	0	0	0	0	0	0	1	0	0	1	DY3.3.1	hlh-16	protein_coding	Helix Loop Helix
WBGene00001976	0	0	0	0	0	0	0	0	0	1	0	0	1	T05A7.4.1,T05A7.4.2	hmg-11	protein_coding	HMG; High mobility group protein I alpha
WBGene00001981	0	0	0	0	0	0	0	0	0	1	0	0	1	C44C10.8.1	hnd-1	protein_coding	HAND bHLH transcription factor family
WBGene00001991	0	1	0	0	0	0	0	0	0	0	0	0	1	C13G3.2.1	hot-6	protein_coding	Homolog of Odr-2 (Two); Ly-6-related protein HOT-6
WBGene00001992	0	0	0	0	0	1	0	0	0	0	0	0	1	Y48B6A.9.1	hot-7	protein_coding	Homolog of Odr-2 (Two); Ly-6-related protein HOT-7
WBGene00001993	0	0	0	0	0	1	0	0	0	0	0	0	1	T21C12.2.1	hpd-1	protein_coding	4-hydroxyphenylpyruvate dioxygenase
WBGene00002008	0	0	0	0	0	1	0	0	0	0	0	0	1	F43E2.8a.1,F43E2.8a.2,F43E2.8b.1	hsp-4	protein_coding	Endoplasmic reticulum chaperone BiP homolog
WBGene00002011	0	0	0	0	0	1	0	0	0	0	0	0	1	C14B9.1.1,C14B9.1.2	hsp-12.2	protein_coding	Heat shock protein Hsp-12.2
WBGene00002013	1	0	0	0	0	0	0	0	0	0	0	0	1	F38E11.2.1	hsp-12.6	protein_coding	Heat Shock Protein; Heat shock protein 12.6
WBGene00002015	0	0	0	0	0	1	0	0	0	0	0	0	1	T27E4.8.1	hsp-16.1	protein_coding	Heat shock protein Hsp-16.1/Hsp-16.11
WBGene00002016	0	0	0	0	0	1	0	0	0	0	0	0	1	Y46H3A.3a.1,Y46H3A.3b.1	hsp-16.2	protein_coding	Heat shock protein Hsp-16.2
WBGene00002018	0	0	0	0	0	1	0	0	0	0	0	0	1	Y46H3A.2.1	hsp-16.41	protein_coding	Heat shock protein Hsp-16.41
WBGene00002019	0	0	0	0	0	1	0	0	0	0	0	0	1	T27E4.3.1	hsp-16.48	protein_coding	Heat shock protein Hsp-16.48/Hsp-16.49
WBGene00002020	0	0	0	0	0	1	0	0	0	0	0	0	1	T27E4.9.1	hsp-16.49	protein_coding	Heat shock protein Hsp-16.48/Hsp-16.49
WBGene00002021	0	0	0	0	0	1	0	0	0	0	0	0	1	F52E1.7a.1,F52E1.7a.2,F52E1.7b.1,F52E1.7b.2	hsp-17	protein_coding	Heat Shock Protein
WBGene00002024	0	0	0	0	0	1	0	0	0	0	0	0	1	C14F11.5a.1,C14F11.5b.1	hsp-43	protein_coding	Heat Shock Protein
WBGene00002027	0	0	0	0	0	0	0	1	0	0	0	0	1	T05F1.6.1	hsr-9	protein_coding
WBGene00002032	0	0	0	0	0	0	0	0	0	0	0	1	1	F41H10.10.1	htp-1	protein_coding	Him-Three Paralog
WBGene00002039	0	0	0	0	0	0	1	0	0	0	0	0	1	T10H10.1.1	hum-6	protein_coding	Unconventional myosin heavy chain 6
WBGene00002048	0	0	0	0	0	0	0	0	1	0	0	0	1	B0244.2.1	ida-1	protein_coding	Receptor-type tyrosine-protein phosphatase-like ida-1
WBGene00002051	0	0	0	0	0	0	0	0	0	1	0	0	1	F52E10.5.1	ifa-3	protein_coding	Intermediate filament protein ifa-3
WBGene00002054	0	0	0	0	0	0	1	0	0	0	0	0	1	F10C1.7a.1,F10C1.7c.1,F10C1.7e.1	ifb-2	protein_coding	Intermediate filament protein ifb-2
WBGene00002056	0	0	0	0	0	0	1	0	0	0	0	0	1	M6.1a.1,M6.1b.1,M6.1c.1,M6.1d.1	ifc-2	protein_coding	Intermediate filament protein ifc-2
WBGene00002057	0	0	0	0	0	0	1	0	0	0	0	0	1	R04E5.10a.1,R04E5.10b.1	ifd-1	protein_coding	Intermediate filament protein ifd-1
WBGene00002058	0	0	0	0	0	0	1	0	0	0	0	0	1	F25E2.4.1	ifd-2	protein_coding	Intermediate filament protein ifd-2
WBGene00002065	0	0	0	0	0	1	0	0	0	0	0	0	1	F54C9.1.1,F54C9.1.2	iff-2	protein_coding	Eukaryotic translation initiation factor 5A-2
WBGene00002069	0	0	0	0	0	0	0	0	0	1	0	0	1	C04F12.3.1	ikb-1	protein_coding	I Kappa B homolog; IKB-1
WBGene00002084	0	1	0	0	0	0	0	0	0	0	0	0	1	F13B12.5.1	ins-1	protein_coding	INSulin related; Insulin-like peptide
WBGene00002090	0	0	0	0	0	0	1	0	0	0	0	0	1	ZK1251.2a.1,ZK1251.2b.1	ins-7	protein_coding	Probable insulin-like peptide beta-type 4
WBGene00002092	0	0	0	0	0	1	0	0	0	0	0	0	1	C06E2.8.1	ins-9	protein_coding	INSulin related
WBGene00002099	0	0	0	0	0	1	0	0	0	0	0	0	1	Y39A3A.5.1	ins-16	protein_coding	INSulin related
WBGene00002104	0	0	0	0	0	1	0	0	0	0	0	0	1	M04D8.1.1	ins-21	protein_coding	Probable insulin-like peptide alpha-type 1
WBGene00002108	0	0	0	0	0	1	0	0	0	0	0	0	1	ZC334.8.1	ins-25	protein_coding	INSulin related
WBGene00002111	0	1	0	0	0	0	0	0	0	0	0	0	1	ZC334.9.1	ins-28	protein_coding	INSulin related
WBGene00002117	0	0	0	0	0	0	0	0	0	1	0	0	1	F52B11.6.1	ins-34	protein_coding	INSulin related
WBGene00002124	0	0	0	0	0	0	0	0	0	1	0	0	1	F08G12.10.1,F08G12.10.2	inx-2	protein_coding	Innexin-2
WBGene00002125	0	0	0	0	0	0	0	0	0	1	0	0	1	F22F4.2.1	inx-3	protein_coding	Innexin-3
WBGene00002127	0	0	0	0	0	1	0	0	0	0	0	0	1	R09F10.4.1	inx-5	protein_coding	Innexin-5
WBGene00002134	0	0	0	0	0	1	0	0	0	0	0	0	1	ZK770.3.1,ZK770.3.2	inx-12	protein_coding	Innexin-12
WBGene00002135	0	0	0	0	0	1	0	0	0	0	0	0	1	Y8G1A.2.1	inx-13	protein_coding	Innexin
WBGene00002144	0	0	0	0	0	0	0	0	0	1	0	0	1	Y47G6A.2.1,Y47G6A.2.2	inx-22	protein_coding	Innexin
WBGene00002163	1	0	0	0	0	0	0	0	0	0	0	0	1	C54D1.3b.1,C54D1.3c.1	ist-1	protein_coding	Insulin receptor SubsTrate homolog
WBGene00002181	0	0	0	0	0	0	0	0	0	1	0	0	1	K03D10.1.1	kal-1	protein_coding	KALlmann syndrome homolog
WBGene00002186	1	0	0	0	0	0	0	0	0	0	0	0	1	T16H12.6.1	kel-10	protein_coding	Kelch repeat-containing protein kel-10
WBGene00002187	0	0	0	0	0	0	1	0	0	0	0	0	1	T07A9.3.1	kgb-1	protein_coding	GLH-binding kinase 1
WBGene00002199	0	0	0	0	0	1	0	0	0	0	0	0	1	M176.6a.1,M176.6b.1	kin-15	protein_coding	Receptor-like tyrosine-protein kinase kin-15
WBGene00002200	0	0	0	0	0	1	0	0	0	0	0	0	1	M176.7.1,M176.7.2	kin-16	protein_coding	Receptor-like tyrosine-protein kinase kin-16
WBGene00002218	0	1	0	0	0	0	0	0	0	0	0	0	1	R144.1.1	klp-6	protein_coding	Kinesin-like protein
WBGene00002220	0	0	0	0	1	0	0	0	0	0	0	0	1	C15C7.2.1	gcc-1	protein_coding	Grip (GRIP) and Coiled-Coil domain containing protein related
WBGene00002248	0	0	0	0	0	0	0	0	0	1	0	0	1	T22A3.8.1	lam-3	protein_coding	LAMinin related. See also lmb; Laminin alpha chain
WBGene00002253	0	1	0	0	0	0	0	0	0	0	0	0	1	F40F4.3.1,F40F4.3.2	lbp-1	protein_coding	Fatty acid-binding protein homolog 1
WBGene00002266	0	0	0	0	1	0	0	0	0	0	0	0	1	ZK892.1a.1,ZK892.1b.1,ZK892.1c.1,ZK892.1d.1,ZK892.1e.1,ZK892.1f.1	lec-3	protein_coding	32 kDa beta-galactoside-binding lectin lec-3
WBGene00002268	0	1	0	0	0	0	0	0	0	0	0	0	1	ZK1248.16.1,ZK1248.16.2	lec-5	protein_coding	Galectin
WBGene00002269	0	0	0	0	0	1	0	0	0	0	0	0	1	Y55B1AR.1.1	lec-6	protein_coding	Galectin
WBGene00002270	0	1	0	0	0	0	0	0	0	0	0	0	1	R07B1.2.1,R07B1.2.2	lec-7	protein_coding	Probable galaptin lec-7
WBGene00002271	0	0	0	0	0	0	1	0	0	0	0	0	1	R07B1.10.1,R07B1.10.2	lec-8	protein_coding	Probable galaptin lec-8
WBGene00002272	0	0	0	0	0	1	0	0	0	0	0	0	1	C16H3.2.1	lec-9	protein_coding	Galectin
WBGene00002273	0	0	0	0	0	1	0	0	0	0	0	0	1	W01A11.4.1	lec-10	protein_coding	Galectin
WBGene00002348	0	0	0	0	0	0	0	0	1	0	0	0	1	R06C7.10.1,R06C7.10.2	myo-1	protein_coding	Myosin-1
WBGene00002783	0	0	0	0	0	1	0	0	0	0	0	0	1	F57B10.1.1,F57B10.1.2	let-607	protein_coding
WBGene00002850	0	0	0	0	0	0	0	0	0	0	0	1	1	C16A3.3.1	let-716	protein_coding
WBGene00002891	0	0	0	0	0	1	0	0	0	0	0	0	1	C56G2.6a.1,C56G2.6a.2,C56G2.6b.1,C56G2.6c.1	let-767	protein_coding	Very-long-chain 3-oxooacyl-coA reductase let-767
WBGene00002915	0	0	0	0	0	1	0	0	0	0	0	0	1	H19M22.2a.1,H19M22.2b.1,H19M22.2c.1,H19M22.2d.1	let-805	protein_coding	Myotactin form A
WBGene00002976	0	0	0	0	0	1	0	0	0	0	0	0	1	T07H6.5a.1,T07H6.5b.1,T07H6.5c.1	lev-9	protein_coding
WBGene00002983	0	0	0	0	1	0	0	0	0	0	0	0	1	C54G7.3a.1,C54G7.3b.1	lgx-1	protein_coding	Lin-12 and Glp-1 X-hybridizing
WBGene00002987	0	0	0	0	1	0	0	0	0	0	0	0	1	ZC64.4a.1,ZC64.4b.1,ZC64.4c.1	lim-4	protein_coding	LIM domain family
WBGene00002997	0	1	0	0	0	0	0	0	0	0	0	0	1	B0454.1.1	lin-8	protein_coding
WBGene00003000	0	1	0	0	0	0	0	0	0	0	0	0	1	ZC247.3.1	lin-11	protein_coding
WBGene00003003	0	0	0	0	1	0	0	0	0	0	0	0	1	T25C12.1a.1,T25C12.1b.1	lin-14	protein_coding
WBGene00003008	0	0	0	0	0	1	0	0	0	0	0	0	1	Y54G2A.1.1	lin-22	protein_coding	Lin-22
WBGene00003067	0	0	1	0	0	0	0	0	0	0	0	0	1	F55H2.4	lrg-1	pseudogene
WBGene00003071	0	0	0	0	0	0	0	0	1	0	0	0	1	F29D11.1.1	lrp-1	protein_coding	Low-density lipoprotein receptor-related protein
WBGene00003073	0	0	0	0	0	0	0	0	0	0	0	1	1	R74.1.1,R74.1.2	lars-1	protein_coding	Leucine--tRNA ligase
WBGene00003091	0	0	0	0	0	1	0	0	0	0	0	0	1	Y22F5A.5.1	lys-2	protein_coding	Lysozyme-like protein 2
WBGene00003092	0	0	0	0	0	0	1	0	0	0	0	0	1	Y22F5A.6.1	lys-3	protein_coding	Lysozyme-like protein 3
WBGene00003093	0	0	0	0	0	1	0	0	0	0	0	0	1	F58B3.1.1	lys-4	protein_coding	LYSozyme
WBGene00003094	0	0	0	0	0	1	0	0	0	0	0	0	1	F58B3.2.1	lys-5	protein_coding	Lysozyme-like protein 5
WBGene00003095	0	0	0	0	0	1	0	0	0	0	0	0	1	F58B3.3.1	lys-6	protein_coding	LYSozyme
WBGene00003111	0	0	0	0	0	0	0	0	0	1	0	0	1	Y71G12B.20a.1,Y71G12B.20b.1,Y71G12B.20c.1,Y71G12B.20d.1	mab-20	protein_coding	Semaphorin-2A
WBGene00003112	0	0	0	0	0	1	0	0	0	0	0	0	1	F35G12.6.1	mab-21	protein_coding	Protein male abnormal 21
WBGene00003114	0	0	0	0	0	1	0	0	0	0	0	0	1	C32C4.5a.1,C32C4.5b.1	mab-23	protein_coding	Putative transcription factor MAB-23
WBGene00003119	0	0	0	0	0	0	0	0	0	0	0	1	1	Y48C3A.7.1	mac-1	protein_coding
WBGene00003124	0	0	0	0	0	1	0	0	0	0	0	0	1	K10B3.9.1,K10B3.9.2	mai-1	protein_coding	ATPase inhibitor mai-1, mitochondrial
WBGene00003154	0	0	0	0	0	0	0	0	0	1	0	0	1	Y17G7B.5a.1,Y17G7B.5a.2,Y17G7B.5b.1	mcm-2	protein_coding	DNA helicase
WBGene00003155	0	0	0	0	0	0	0	0	0	1	0	0	1	C25D7.6.1	mcm-3	protein_coding	DNA helicase
WBGene00003156	0	0	0	0	0	0	0	0	0	1	0	0	1	Y39G10AR.14a.1,Y39G10AR.14a.2,Y39G10AR.14b.1	mcm-4	protein_coding	DNA replication licensing factor mcm-4
WBGene00003157	0	0	0	0	0	0	0	0	0	1	0	0	1	R10E4.4.1,R10E4.4.2	mcm-5	protein_coding	DNA replication licensing factor mcm-5
WBGene00003159	0	0	0	0	0	0	0	0	0	1	0	0	1	F32D1.10.1	mcm-7	protein_coding	DNA replication licensing factor MCM7
WBGene00003165	0	0	0	0	0	1	0	0	0	0	0	0	1	T07H8.4a.1,T07H8.4a.2,T07H8.4b.1,T07H8.4c.1,T07H8.4d.1,T07H8.4d.2,T07H8.4e.1,T07H8.4f.1,T07H8.4f.2,T07H8.4g.1,T07H8.4h.1,T07H8.4h.2,T07H8.4i.1,T07H8.4j.1,T07H8.4j.2	mec-1	protein_coding
WBGene00003167	1	0	0	0	0	0	0	0	0	0	0	0	1	F01D4.6a.1,F01D4.6c.1,F01D4.6d.1	mec-3	protein_coding	Mechanosensory protein 3
WBGene00003168	0	0	0	0	0	1	0	0	0	0	0	0	1	T01C8.7.1,T01C8.7.2	mec-4	protein_coding	Degenerin mec-4
WBGene00003176	0	0	0	0	0	1	0	0	0	0	0	0	1	F37C12.12.1	mec-14	protein_coding
WBGene00003178	0	0	0	0	0	0	0	0	1	0	0	0	1	F57H12.7a.1,F57H12.7b.1	mec-17	protein_coding	Alpha-tubulin N-acetyltransferase 1
WBGene00003179	0	0	0	0	0	1	0	0	0	0	0	0	1	C52B9.9.1	mec-18	protein_coding
WBGene00003181	0	0	0	0	0	1	0	0	0	0	0	0	1	K04C2.6.1	med-2	protein_coding	GATA-type transcription factor; Mesoderm and Endoderm Determination
WBGene00003233	0	0	0	0	1	0	0	0	0	0	0	0	1	F45H11.4a.1,F45H11.4b.1,F45H11.4c.1	mgl-2	protein_coding	Metabotropic GLutamate receptor family
WBGene00003235	0	1	0	0	0	0	0	0	0	0	0	0	1	C52E4.2a.1,C52E4.2b.1,C52E4.2c.1	mif-2	protein_coding	MIF-like protein mif-2
WBGene00003246	0	0	0	0	0	0	0	0	0	0	0	1	1	R06B9.6.1	mig-14	protein_coding
WBGene00003368	0	0	0	0	1	0	0	0	0	0	0	0	1	F42G10.2.1	mkk-4	protein_coding	MAP kinase kinase mkk-4
WBGene00003369	0	0	0	0	0	1	0	0	0	0	0	0	1	C36E6.3.1	mlc-1	protein_coding	Myosin regulatory light chain 1
WBGene00003377	0	0	0	0	0	0	0	0	0	0	1	0	1	C39E6.4.1	mls-2	protein_coding	Mesodermal Lineage Specification
WBGene00003378	0	0	0	0	0	1	0	0	0	0	0	0	1	T20B12.6a.1,T20B12.6b.1	mml-1	protein_coding
WBGene00003395	0	0	0	0	0	0	0	0	0	1	0	0	1	F38E1.7.1,F38E1.7.2	mom-2	protein_coding
WBGene00003402	0	0	0	0	0	0	1	0	0	0	0	0	1	C04G6.1a.1,C04G6.1b.1,C04G6.1c.1,C04G6.1c.2	mpk-2	protein_coding	Mitogen-activated protein kinase
WBGene00003404	0	0	0	0	0	1	0	0	0	0	0	0	1	C52A11.4a.1,C52A11.4b.1,C52A11.4c.1,C52A11.4d.1,C52A11.4e.1,C52A11.4f.1,C52A11.4g.1,C52A11.4h.1,C52A11.4i.1,C52A11.4j.1	mpz-1	protein_coding	Multiple PDZ domain protein
WBGene00003424	1	0	0	0	0	0	0	0	0	0	0	0	1	F26G1.7.1	msp-3	protein_coding	Major sperm protein 3
WBGene00003425	1	0	0	0	0	0	0	0	0	0	0	0	1	K07F5.2.1	msp-10	protein_coding	Major sperm protein 10/36/56/76
WBGene00003426	1	0	0	0	0	0	0	0	0	0	0	0	1	F36H12.7.1	msp-19	protein_coding	Major sperm protein 19/31/40/45/50/51/53/59/61/65/81/113/142
WBGene00003431	1	0	0	0	0	0	0	0	0	0	0	0	1	R05F9.8.1	msp-33	protein_coding	Major sperm protein 33
WBGene00003432	1	0	0	0	0	0	0	0	0	0	0	0	1	C04G2.4.1	msp-36	protein_coding	Major sperm protein 10/36/56/76
WBGene00003435	1	0	0	0	0	0	0	0	0	0	0	0	1	C33F10.9.1	msp-40	protein_coding	Major sperm protein 19/31/40/45/50/51/53/59/61/65/81/113/142
WBGene00003438	1	0	0	0	0	0	0	0	0	0	0	0	1	F58A6.8.1	msp-45	protein_coding	Major sperm protein 19/31/40/45/50/51/53/59/61/65/81/113/142
WBGene00003442	1	0	0	0	0	0	0	0	0	0	0	0	1	C34F11.6.1	msp-49	protein_coding	Major sperm protein 49
WBGene00003443	1	0	0	0	0	0	0	0	0	0	0	0	1	C34F11.4.1	msp-50	protein_coding	Major sperm protein 19/31/40/45/50/51/53/59/61/65/81/113/142
WBGene00003448	1	0	0	0	0	0	0	0	0	0	0	0	1	C09B9.6.1	msp-55	protein_coding	Major sperm protein 55/57
WBGene00003450	1	0	0	0	0	0	0	0	0	0	0	0	1	R13H9.2.1	msp-57	protein_coding	Major sperm protein 55/57
WBGene00003458	1	0	0	0	0	0	0	0	0	0	0	0	1	ZK354.1.1	msp-65	protein_coding	Major sperm protein 19/31/40/45/50/51/53/59/61/65/81/113/142
WBGene00003463	1	0	0	0	0	0	0	0	0	0	0	0	1	ZK1251.6.1	msp-76	protein_coding	Major sperm protein 10/36/56/76
WBGene00003464	1	0	0	0	0	0	0	0	0	0	0	0	1	F32B6.6.1	msp-77	protein_coding	Major sperm protein 77/79
WBGene00003465	1	0	0	0	0	0	0	0	0	0	0	0	1	T13F2.11.1	msp-78	protein_coding	Major sperm protein 78
WBGene00003467	1	0	0	0	0	0	0	0	0	0	0	0	1	K07F5.1.1	msp-81	protein_coding	Major Sperm Protein
WBGene00003468	1	0	0	0	0	0	0	0	0	0	0	0	1	ZK354.4.1	msp-113	protein_coding	Major sperm protein 19/31/40/45/50/51/53/59/61/65/81/113/142
WBGene00003469	1	0	0	0	0	0	0	0	0	0	0	0	1	K05F1.2.1	msp-142	protein_coding	Major sperm protein 19/31/40/45/50/51/53/59/61/65/81/113/142
WBGene00003485	0	0	0	0	0	1	0	0	0	0	0	0	1	W10G6.3.1	mua-6	protein_coding	Intermediate filament protein ifa-2
WBGene00003514	0	0	0	0	0	0	0	0	1	0	0	0	1	T18D3.4.1	myo-2	protein_coding	Myosin-2
WBGene00003515	0	0	0	0	0	1	0	0	0	0	0	0	1	K12F2.1.1	myo-3	protein_coding	Myosin-3
WBGene00003519	0	0	0	0	0	1	0	0	0	0	0	0	1	K08E5.2a.1,K08E5.2b.1,K08E5.2b.2	nac-3	protein_coding	Sodium-dependent high-affinity dicarboxylate transporter 3
WBGene00003529	0	0	0	0	0	0	1	0	0	0	0	0	1	K09C8.3a.1,K09C8.3b.1	nas-10	protein_coding	Zinc metalloproteinase nas-10
WBGene00003532	0	0	0	0	1	0	0	0	0	0	0	0	1	F39D8.4.1	nas-13	protein_coding	Zinc metalloproteinase nas-13
WBGene00003541	0	0	0	0	1	0	0	0	0	0	0	0	1	T11F9.6.1	nas-22	protein_coding	Zinc metalloproteinase nas-22
WBGene00003548	0	0	0	0	1	0	0	0	0	0	0	0	1	Y95B8A.1.1	nas-30	protein_coding	Zinc metalloproteinase nas-30
WBGene00003550	0	0	0	0	0	1	0	0	0	0	0	0	1	T02B11.7.1	nas-32	protein_coding	Zinc metalloproteinase nas-32
WBGene00003559	0	0	0	0	0	1	0	0	0	0	0	0	1	ZK112.2a.1,ZK112.2b.1,ZK112.2c.1,ZK112.2d.1,ZK112.2e.1,ZK112.2f.1,ZK112.2g.1,ZK112.2h.1	ncl-1	protein_coding	B-box type zinc finger protein ncl-1
WBGene00003566	0	0	0	0	0	1	0	0	0	0	0	0	1	Y113G7A.4a.1,Y113G7A.4a.2,Y113G7A.4b.1	ncx-1	protein_coding	Na/Ca eXchangers; Sodium-calcium exchanger
WBGene00003567	0	0	0	0	0	0	0	0	1	0	0	0	1	C10G8.5a.1,C10G8.5b.1,C10G8.5c.1,C10G8.5d.1	ncx-2	protein_coding	Na/Ca eXchangers
WBGene00003570	0	0	0	0	0	1	0	0	0	0	0	0	1	Y32F6B.2.1	ncx-5	protein_coding	Na/Ca eXchangers
WBGene00003588	0	1	0	0	0	0	0	0	0	0	0	0	1	ZC155.1.1,ZC155.1.2	nex-1	protein_coding	Annexin
WBGene00003600	0	0	0	0	0	1	0	0	0	0	0	0	1	R09G11.2a.1,R09G11.2a.2,R09G11.2c.1,R09G11.2c.2,R09G11.2d.1,R09G11.2d.2	nhr-1	protein_coding	Nuclear hormone receptor family member nhr-1
WBGene00003601	0	0	0	0	0	0	0	0	0	1	0	0	1	C32F10.6.1	nhr-2	protein_coding	Nuclear hormone receptor family member nhr-2
WBGene00003603	0	1	0	0	0	0	0	0	0	0	0	0	1	F32B6.1.1	nhr-4	protein_coding	Nuclear hormone receptor family member nhr-4
WBGene00003605	0	0	0	0	0	1	0	0	0	0	0	0	1	C48D5.1a.1,C48D5.1b.1,C48D5.1b.2,C48D5.1b.3	nhr-6	protein_coding	Nuclear hormone receptor family member nhr-6
WBGene00003614	1	0	0	0	0	0	0	0	0	0	0	0	1	F33E11.1a.1,F33E11.1b	nhr-15	protein_coding	Nuclear Hormone Receptor family
WBGene00003616	0	0	0	0	0	1	0	0	0	0	0	0	1	C02B4.2.1	nhr-17	protein_coding	Nuclear Hormone Receptor family
WBGene00003618	0	0	0	0	0	1	0	0	0	0	0	0	1	E02H1.7.1	nhr-19	protein_coding	Nuclear hormone receptor family member nhr-19
WBGene00003623	0	0	0	0	0	0	0	0	0	1	0	0	1	F11C1.6a.1,F11C1.6a.2,F11C1.6b.1,F11C1.6b.2	nhr-25	protein_coding	Nuclear hormone receptor family member nhr-25
WBGene00003633	0	1	0	0	0	0	0	0	0	0	0	0	1	C29E6.5a.1,C29E6.5b.1	nhr-43	protein_coding	Nuclear Hormone Receptor family
WBGene00003637	1	0	0	0	0	0	0	0	0	0	0	0	1	C24G6.4.1	nhr-47	protein_coding	Nuclear hormone receptor family member nhr-47
WBGene00003650	0	1	0	0	0	0	0	0	0	0	0	0	1	F57A10.5.1	nhr-60	protein_coding	Nuclear hormone receptor family member nhr-60
WBGene00003657	0	0	0	0	0	0	0	1	0	0	0	0	1	C08F8.8.1	nhr-67	protein_coding	Nuclear hormone receptor family member nhr-67
WBGene00003663	0	0	0	0	0	1	0	0	0	0	0	0	1	C27C7.4.1	nhr-73	protein_coding	Nuclear Hormone Receptor family
WBGene00003664	0	0	0	0	0	1	0	0	0	0	0	0	1	C27C7.3.1	nhr-74	protein_coding	Nuclear Hormone Receptor family
WBGene00003684	0	1	0	0	0	0	0	0	0	0	0	0	1	C12D5.8a.1,C12D5.8b.1	nhr-94	protein_coding	Nuclear Hormone Receptor family; Nuclear receptor NHR-94
WBGene00003688	0	0	0	0	0	1	0	0	0	0	0	0	1	M02H5.6a.1,M02H5.6b,M02H5.6c.1,M02H5.6d.1	nhr-98	protein_coding	Nuclear hormone receptor family member nhr-98
WBGene00003700	0	0	0	0	0	0	0	1	0	0	0	0	1	Y46H3D.5a.1,Y46H3D.5a.2,Y46H3D.5b.1	nhr-110	protein_coding	Nuclear Hormone Receptor family
WBGene00003703	0	0	0	0	0	1	0	0	0	0	0	0	1	ZK1025.9.1	nhr-113	protein_coding	Nuclear Hormone Receptor family
WBGene00003717	0	1	0	0	0	0	0	0	0	0	0	0	1	T13F3.3.1	nhr-127	protein_coding	Nuclear hormone receptor family member nhr-127
WBGene00003731	0	0	0	0	1	0	0	0	0	0	0	0	1	C54F6.13a.1,C54F6.13b.1	nhx-3	protein_coding	Probable Na(+)/H(+) antiporter nhx-3
WBGene00003734	0	0	0	0	0	1	0	0	0	0	0	0	1	F58E1.6a.1,F58E1.6b.1	nhx-6	protein_coding	Sodium/hydrogen exchanger
WBGene00003736	0	0	0	0	0	0	0	0	1	0	0	0	1	ZK822.3a.1,ZK822.3b.1,ZK822.3c.1,ZK822.3c.2	nhx-9	protein_coding	Probable Na(+)/H(+) antiporter nhx-9
WBGene00003750	0	0	0	0	0	1	0	0	0	0	0	0	1	M01D7.5.1	nlp-12	protein_coding	Neuropeptide-Like Protein
WBGene00003755	0	0	0	0	0	1	0	0	0	0	0	0	1	Y45F10A.5.1	nlp-17	protein_coding	Neuropeptide-Like Protein
WBGene00003758	0	0	0	0	0	0	0	0	1	0	0	0	1	F45E4.8.1,F45E4.8.2	nlp-20	protein_coding	Neuropeptide-Like Protein
WBGene00003764	0	0	0	0	1	0	0	0	0	0	0	0	1	Y43F8C.2.1	nlp-26	protein_coding	Neuropeptide-Like Protein
WBGene00003765	0	1	0	0	0	0	0	0	0	0	0	0	1	B0213.2.1	nlp-27	protein_coding	Neuropeptide-Like Protein
WBGene00003767	0	1	0	0	0	0	0	0	0	0	0	0	1	B0213.4.1	nlp-29	protein_coding	Neuropeptide-like protein 29 QWGYGGY-amide GYGGYGGY-amide GMYGGY-amide GMYGGW-amide [Source:UniProtKB/Swiss-Prot;Acc:O44664]
WBGene00003771	0	0	0	0	0	0	0	0	1	0	0	0	1	T19C4.7.1	nlp-33	protein_coding	Neuropeptide-like protein 33
WBGene00003784	0	0	0	0	0	0	0	0	0	1	0	0	1	ZK1127.1.1,ZK1127.1.2	nos-2	protein_coding	NanOS related
WBGene00003808	0	0	0	0	0	1	0	0	0	0	0	0	1	T05A1.1a.1,T05A1.1b.1,T05A1.1c.1	npr-2	protein_coding	NeuroPeptide Receptor family
WBGene00003828	0	0	0	0	0	0	0	0	0	1	0	0	1	C07B5.5.1	nuc-1	protein_coding	Deoxyribonuclease-2
WBGene00003838	0	1	0	0	0	0	0	0	0	0	0	0	1	F28H7.10a.1,F28H7.10b.1	ocr-1	protein_coding	Osm-9 and Capsaicin receptor-Related
WBGene00003841	0	1	0	0	0	0	0	0	0	0	0	0	1	Y40C5A.2.1	ocr-4	protein_coding	Osm-9 and Capsaicin receptor-Related
WBGene00003844	0	0	0	0	0	0	0	1	0	0	0	0	1	K11C4.4.1	odc-1	protein_coding	Ornithine decarboxylase
WBGene00003845	1	0	0	0	0	0	0	0	0	0	0	0	1	B0280.4.1	odd-1	protein_coding	Protein odd-skipped-related 1
WBGene00003846	0	0	0	0	0	0	1	0	0	0	0	0	1	C34H3.2.1	odd-2	protein_coding	Protein odd-skipped-related 2
WBGene00003847	0	0	0	0	0	1	0	0	0	0	0	0	1	F25D7.3a.1,F25D7.3b.1	blmp-1	protein_coding	B lymphocyte-induced maturation protein 1 homolog
WBGene00003850	0	1	0	0	0	0	0	0	0	0	0	0	1	C34D1.3.1	odr-3	protein_coding	Guanine nucleotide-binding protein alpha-17 subunit
WBGene00003859	0	0	0	0	0	1	0	0	0	0	0	0	1	C09E7.3.1	oig-1	protein_coding	Immunoglobulin domain-containing protein oig-1
WBGene00003862	0	0	0	0	0	1	0	0	0	0	0	0	1	C08H9.5.1	old-1	protein_coding	Tyrosine-protein kinase receptor old-1
WBGene00003865	0	0	0	0	0	0	0	0	0	1	0	0	1	ZC513.6.1,ZC513.6.2	oma-2	protein_coding	CCCH-type zinc finger protein oma-2
WBGene00003887	0	0	0	0	1	0	0	0	0	0	0	0	1	T05D4.4a.1,T05D4.4b.1	osm-7	protein_coding
WBGene00003888	0	0	0	0	1	0	0	0	0	0	0	0	1	R07G3.6.1	osm-8	protein_coding	Osmotic avoidance abnormal protein 8
WBGene00003890	0	0	0	0	0	1	0	0	0	0	0	0	1	T20H4.1a.1,T20H4.1b.1	osm-10	protein_coding	Major sperm protein
WBGene00003891	0	0	0	0	0	0	0	0	1	0	0	0	1	F11C7.5.1,F11C7.5.2	osm-11	protein_coding
WBGene00003915	0	0	0	0	0	1	0	0	0	0	0	0	1	M88.6a.1,M88.6b.1,M88.6c.1	pan-1	protein_coding	P-granule-associated novel protein 1
WBGene00003954	0	0	0	0	0	1	0	0	0	0	0	0	1	C10F3.5a.1,C10F3.5b.1	pcm-1	protein_coding	Protein-L-isoaspartate O-methyltransferase
WBGene00003955	0	0	0	0	0	0	0	0	0	1	0	0	1	W03D2.4.1	pcn-1	protein_coding	Proliferating cell nuclear antigen
WBGene00003957	0	0	0	0	0	1	0	0	0	0	0	0	1	F23B2.12.1	pcp-2	protein_coding	Prolyl Carboxy Peptidase like
WBGene00003958	0	0	0	0	0	1	0	0	0	0	0	0	1	F23B2.11.1,F23B2.11.2	pcp-3	protein_coding	Prolyl Carboxy Peptidase like
WBGene00003959	0	0	0	0	0	1	0	0	0	0	0	0	1	Y116F11B.3.1	pcp-4	protein_coding	Prolyl Carboxy Peptidase like
WBGene00003963	0	0	0	0	0	1	0	0	0	0	0	0	1	C07A12.4a.1,C07A12.4a.2,C07A12.4b.1,C07A12.4b.2,C07A12.4c.1,C07A12.4c.2	pdi-2	protein_coding	Protein disulfide-isomerase 2
WBGene00003970	0	0	0	0	0	1	0	0	0	0	0	0	1	F46C3.1.1	pek-1	protein_coding	Eukaryotic translation initiation factor 2-alpha kinase pek-1
WBGene00003979	0	0	0	0	0	0	0	0	0	1	0	0	1	T27D12.4a.1,T27D12.4b.1,T27D12.4c.1	pes-5	protein_coding	Patterned Expression Site
WBGene00003982	0	0	0	0	0	1	0	0	0	0	0	0	1	R11H6.1.1,R11H6.1.2,R11H6.1.3	pes-9	protein_coding	Patterned Expression Site
WBGene00003983	0	0	0	0	0	0	0	0	0	1	0	0	1	Y46G5A.27.1	pes-10	protein_coding	Patterned expression site protein 10
WBGene00003986	0	0	0	0	1	0	0	0	0	0	0	0	1	K05B2.5a.1,K05B2.5a.2,K05B2.5a.3,K05B2.5b.1,K05B2.5c.1	mct-4	protein_coding	MonoCarboxylate Transporter family
WBGene00004002	0	0	0	0	1	0	0	0	0	0	0	0	1	T21E8.3.1	pgp-8	protein_coding	p-GlycoProtein related
WBGene00004003	0	0	0	0	0	1	0	0	0	0	0	0	1	C47A10.1.1	pgp-9	protein_coding	p-GlycoProtein related
WBGene00004005	0	0	0	0	0	1	0	0	0	0	0	0	1	DH11.3.1	pgp-11	protein_coding	p-GlycoProtein related
WBGene00004006	0	0	0	0	0	1	0	0	0	0	0	0	1	F22E10.1.1	pgp-12	protein_coding	p-GlycoProtein related
WBGene00004008	0	0	0	0	0	0	0	0	1	0	0	0	1	F22E10.3.1	pgp-14	protein_coding	p-GlycoProtein related; p-glycoprotein related (146.8 kD) (Pgp-14)
WBGene00004025	0	0	0	0	0	1	0	0	0	0	0	0	1	F35G2.4.1	phy-2	protein_coding	Prolyl 4-hydroxylase subunit alpha-2
WBGene00004035	0	0	0	0	0	1	0	0	0	0	0	0	1	Y73F8A.1.1	pkd-2	protein_coding	Polycystin-2
WBGene00004052	0	0	0	0	0	0	0	1	0	0	0	0	1	H23L24.5.1	parg-2	protein_coding	Poly(ADP-ribose) glycohydrolase 2
WBGene00004058	0	0	0	0	0	0	0	0	0	0	0	1	1	C44B7.8.1	pmp-1	protein_coding	Peroxisomal Membrane Protein related
WBGene00004078	0	0	0	0	0	0	0	0	0	1	0	0	1	F52E1.1.1	pos-1	protein_coding	Cytoplasmic zinc-finger protein; POsterior Segregation
WBGene00004092	0	1	0	0	0	0	0	0	0	0	0	0	1	F44C4.5.1	ppt-1	protein_coding	Palmitoyl-protein thioesterase 1
WBGene00004094	0	0	0	0	0	0	0	0	0	0	0	1	1	Y110A7A.18.1	ppw-2	protein_coding	Piwi-like protein
WBGene00004096	0	0	0	0	0	0	1	0	0	0	0	0	1	F40F8.7.1,F40F8.7.2	pqm-1	protein_coding	ParaQuat (Methylviologen) responsive; Paraquat responsive protein
WBGene00004104	0	0	0	0	1	0	0	0	0	0	0	0	1	C14C11.8a.1,C14C11.8b.1,C14C11.8b.2	pqn-13	protein_coding	Prion-like-(Q/N-rich)-domain-bearing protein
WBGene00004113	0	1	0	0	0	0	0	0	0	0	0	0	1	D1007.14.1	pqn-24	protein_coding	Prion-like-(Q/N-rich)-domain-bearing protein
WBGene00004114	0	0	0	0	0	1	0	0	0	0	0	0	1	D1044.3.1	pqn-25	protein_coding	Prion-like-(Q/N-rich) domain-bearing protein 25
WBGene00004119	0	0	0	0	0	0	0	0	1	0	0	0	1	F21C10.8a.1,F21C10.8b.1	pqn-31	protein_coding	Prion-like-(Q/N-rich)-domain-bearing protein
WBGene00004120	0	0	0	0	1	0	0	0	0	0	0	0	1	F29C12.1a.1,F29C12.1b.1	pqn-32	protein_coding	Prion-like-(Q/N-rich)-domain-bearing protein
WBGene00004127	0	0	0	0	1	0	0	0	0	0	0	0	1	F52D1.3a.1,F52D1.3b.1,F52D1.3b.2,F52D1.3c.1,F52D1.3c.2	abu-12	protein_coding	Activated in Blocked Unfolded protein response
WBGene00004130	0	0	0	0	0	0	0	0	1	0	0	0	1	F54E2.3a.1,F54E2.3b.1,F54E2.3c.1,F54E2.3d.1,F54E2.3e.1,F54E2.3f.1,F54E2.3g.1,F54E2.3h.1,F54E2.3i.1,F54E2.3j.1,F54E2.3k.1,F54E2.3l.1	ketn-1	protein_coding	KETtiN (Drosophila actin-binding) homolog; Kettin
WBGene00004131	0	0	0	0	0	1	0	0	0	0	0	0	1	F55A12.9a.1,F55A12.9b.1,F55A12.9c.1,F55A12.9d.1,F55A12.9d.2	pqn-44	protein_coding	Prion-like-(Q/N-rich)-domain-bearing protein
WBGene00004133	0	0	0	0	1	0	0	0	0	0	0	0	1	F57B9.9.1	abu-13	protein_coding	Activated in Blocked Unfolded protein response
WBGene00004134	0	0	0	0	0	1	0	0	0	0	0	0	1	F59B10.1.1	myrf-1	protein_coding	Myelin regulatory factor homolog 1 Myelin regulatory factor homolog 1, N-terminal Myelin regulatory factor homolog 1, C-terminal [Source:UniProtKB/Swiss-Prot;Acc:G5EFI7]
WBGene00004135	0	0	0	0	1	0	0	0	0	0	0	0	1	K07D4.8.1	pqn-48	protein_coding	Prion-like-(Q/N-rich)-domain-bearing protein
WBGene00004139	0	0	0	0	0	0	0	0	0	0	1	0	1	R09B5.5.1	pqn-54	protein_coding	Prion-like-(Q/N-rich)-domain-bearing protein
WBGene00004146	0	0	0	0	1	0	0	0	0	0	0	0	1	T06E4.11.1	pqn-63	protein_coding	Prion-like-(Q/N-rich)-domain-bearing protein
WBGene00004149	0	0	0	0	0	0	1	0	0	0	0	0	1	T16A1.7.1	trpl-5	protein_coding	TRP-channel-Like
WBGene00004153	0	0	0	0	1	0	0	0	0	0	0	0	1	T23F1.6.1	pqn-71	protein_coding	Prion-like-(Q/N-rich)-domain-bearing protein
WBGene00004169	0	0	0	0	0	0	1	0	0	0	0	0	1	Y73B6BR.1a.1,Y73B6BR.1b.1	pqn-89	protein_coding	Prion-like-(Q/N-rich)-domain-bearing protein
WBGene00004174	0	0	0	0	1	0	0	0	0	0	0	0	1	ZK1067.7.1	abu-14	protein_coding	Activated in Blocked Unfolded protein response
WBGene00004193	0	0	0	0	0	1	0	0	0	0	0	0	1	C15H9.8a.1,C15H9.8b.1	prx-3	protein_coding	PeRoXisome assembly factor
WBGene00004203	0	0	0	0	0	0	0	0	0	1	0	0	1	Y113G7B.23a.1,Y113G7B.23b.1,Y113G7B.23b.2,Y113G7B.23c.1,Y113G7B.23d.1,Y113G7B.23d.2,Y113G7B.23e.1,Y113G7B.23f.1,Y113G7B.23g.1,Y113G7B.23h.1	swsn-1	protein_coding	SWI/SNF nucleosome remodeling complex component; SWI3-like protein
WBGene00004217	0	0	0	0	0	0	0	0	0	1	0	0	1	C32E8.8.1	ptr-2	protein_coding	PaTched Related family
WBGene00004221	0	0	0	0	1	0	0	0	0	0	0	0	1	C54A12.1.1	ptr-6	protein_coding	PaTched Related family
WBGene00004222	0	0	0	0	0	1	0	0	0	0	0	0	1	F44F4.4.1	ptr-8	protein_coding	PaTched Related family
WBGene00004224	0	0	0	0	0	1	0	0	0	0	0	0	1	F55F8.1.1,F55F8.1.2	ptr-10	protein_coding	PaTched Related family
WBGene00004226	1	0	0	0	0	0	0	0	0	0	0	0	1	K07A3.2a.1,K07A3.2b	ptr-12	protein_coding	PaTched Related family
WBGene00004230	0	0	0	0	1	0	0	0	0	0	0	0	1	T21H3.2a.1,T21H3.2b.1	ptr-16	protein_coding	PaTched Related family
WBGene00004232	0	0	0	0	1	0	0	0	0	0	0	0	1	Y38F1A.3.1	ptr-18	protein_coding	PaTched Related family
WBGene00004236	0	0	0	0	0	0	0	0	0	1	0	0	1	Y80D3A.7a.1,Y80D3A.7b.1	ptr-22	protein_coding	PaTched Related family
WBGene00004241	0	0	0	0	0	0	0	0	0	1	0	0	1	F54C9.8.1	puf-5	protein_coding	Pumilio domain-containing protein 5
WBGene00004243	0	0	0	0	0	0	0	0	0	1	0	0	1	B0273.2.1,B0273.2.2	puf-7	protein_coding	Pumilio domain-containing protein 7
WBGene00004246	0	0	0	0	0	0	0	0	0	1	0	0	1	Y48G1BL.3	puf-10	pseudogene
WBGene00004257	0	0	0	0	1	0	0	0	0	0	0	0	1	K09C8.5.1	pxn-2	protein_coding	PeroXidasiN (Drosophila peroxidase) homolog
WBGene00004275	0	0	0	0	0	0	1	0	0	0	0	0	1	W04G5.2a.1,W04G5.2b,W04G5.2c	rab-11.2	protein_coding	RAB family
WBGene00004281	0	1	0	0	0	0	0	0	0	0	0	0	1	Y11D7A.4.1	rab-28	protein_coding	Ras-related protein Rab-28
WBGene00004285	0	1	0	0	0	0	0	0	0	0	0	0	1	W01H2.3a.1,W01H2.3a.2,W01H2.3b.1,W01H2.3c.1	rab-37	protein_coding	RAB family
WBGene00004300	0	0	0	0	1	0	0	0	0	0	0	0	1	F38A3.2.1	ram-2	protein_coding
WBGene00004311	0	0	0	0	0	1	0	0	0	0	0	0	1	F17C8.4.1,F17C8.4.2	ras-2	protein_coding	GTP binding protein; R-RAS related
[truncated: 3,122 more rows]

## Sheet: down
Appendix S4. Comparisons of genes differentially expressed by specific genetic inhibition that suppresses longevity caused by daf-2 mutations. Dataset of daf-16 mutants was obtained from the data using daf-16(mgDf47) (Riedel et al., 2013)
Gene ID	math-33(-)	his-72(-); his-71(-)	pfd-6(-)	hlh-30(-)	spr-4(-); spr-3(-)	smg-2(-)	daf-16(-)	daf-18(nr2037)	daf-18(yh1)	swsn-1(-)	hsf-1 RNAi	hel-1(-)	Total	Transcript ID	External gene name	Gene biotype	Description
WBGene00007875	1	1	0	0	0	1	1	1	1	0	1	0	7	C32H11.12.1	dod-24	protein_coding	Downstream Of DAF-16 (Regulated by DAF-16)
WBGene00009488	1	1	0	0	0	1	1	1	1	0	1	0	7	F36G9.12.1	oac-20	protein_coding	O-ACyltransferase homolog
WBGene00014173	1	1	0	1	1	1	1	1	0	0	0	0	7	ZK970.7.1	ZK970.7	protein_coding
WBGene00017592	1	1	0	1	0	0	1	1	1	1	0	0	7	F19C7.2.1	F19C7.2	protein_coding
WBGene00219216	1	1	1	0	0	0	1	1	1	1	0	0	7	K08D10.14.1,K08D10.14.2	K08D10.14	protein_coding
WBGene00003435	1	1	1	1	1	0	0	0	0	1	0	0	6	C33F10.9.1	msp-40	protein_coding	Major sperm protein 19/31/40/45/50/51/53/59/61/65/81/113/142
WBGene00007368	1	1	0	0	0	0	1	1	1	1	0	0	6	C06B8.2a.1,C06B8.2a.2,C06B8.2b.1,C06B8.2b.2,C06B8.2c.1,C06B8.2c.2,C06B8.2d.1,C06B8.2d.2	C06B8.2	protein_coding
WBGene00008584	1	0	0	0	1	1	1	1	0	0	1	0	6	F08G5.6.1,F08G5.6.2	irg-4	protein_coding	Infection Response protein
WBGene00012637	1	1	1	1	1	1	0	0	0	0	0	0	6	Y38H8A.3.1	Y38H8A.3	protein_coding
WBGene00016825	1	1	1	1	1	1	0	0	0	0	0	0	6	C50E10.1.1	C50E10.1	protein_coding
WBGene00016912	1	0	0	1	1	1	0	1	1	0	0	0	6	C54D1.2.1	clec-86	protein_coding	C-type LECtin
WBGene00017201	0	0	1	1	0	0	1	1	1	1	0	0	6	F07C4.7.1	grsp-4	protein_coding	Glycine Rich Secreted Protein
WBGene00017672	1	1	1	1	1	1	0	0	0	0	0	0	6	F21F3.2.1	F21F3.2	protein_coding
WBGene00018138	1	0	1	0	0	0	1	1	1	0	1	0	6	F37B4.7.1	folt-2	protein_coding	Folate-like transporter 2
WBGene00019642	1	1	1	1	1	1	0	0	0	0	0	0	6	K11C4.1.1	K11C4.1	protein_coding
WBGene00020140	1	1	1	1	1	1	0	0	0	0	0	0	6	T01B11.4.1	ant-1.4	protein_coding	Adenine Nucleotide Translocator; Mitochondrial adenine nucleotide translocase 1.4
WBGene00022079	1	1	1	1	1	1	0	0	0	0	0	0	6	Y69A2AR.8	Y69A2AR.8	pseudogene
WBGene00000544	1	1	1	1	1	0	0	0	0	0	0	0	5	Y47H10A.1.1	clp-3	protein_coding	CaLPain family
WBGene00000546	0	1	1	1	0	1	0	0	0	1	0	0	5	Y77E11A.10.1	clp-6	protein_coding	CaLPain family
WBGene00000638	1	1	1	1	0	0	0	0	0	1	0	0	5	C15A11.6.1	col-62	protein_coding	COLlagen
WBGene00001414	1	1	0	1	1	1	0	0	0	0	0	0	5	F43G9.6a.1,F43G9.6b.1,F43G9.6b.2	fer-1	protein_coding	Sperm vesicle fusion protein fer-1
WBGene00001603	1	1	1	1	1	0	0	0	0	0	0	0	5	K03H1.1.1	gln-2	protein_coding	Probable glutamine synthetase
WBGene00002186	1	1	1	1	1	0	0	0	0	0	0	0	5	T16H12.6.1	kel-10	protein_coding	Kelch repeat-containing protein kel-10
WBGene00002193	1	1	1	1	1	0	0	0	0	0	0	0	5	T13H10.1.1	kin-5	protein_coding	Tyrosine-protein kinase
WBGene00003424	1	1	1	1	1	0	0	0	0	0	0	0	5	F26G1.7.1	msp-3	protein_coding	Major sperm protein 3
WBGene00003425	1	1	1	1	1	0	0	0	0	0	0	0	5	K07F5.2.1	msp-10	protein_coding	Major sperm protein 10/36/56/76
WBGene00003426	1	1	1	1	1	0	0	0	0	0	0	0	5	F36H12.7.1	msp-19	protein_coding	Major sperm protein 19/31/40/45/50/51/53/59/61/65/81/113/142
WBGene00003431	1	1	1	1	1	0	0	0	0	0	0	0	5	R05F9.8.1	msp-33	protein_coding	Major sperm protein 33
WBGene00003432	1	1	1	1	1	0	0	0	0	0	0	0	5	C04G2.4.1	msp-36	protein_coding	Major sperm protein 10/36/56/76
WBGene00003442	1	1	1	1	1	0	0	0	0	0	0	0	5	C34F11.6.1	msp-49	protein_coding	Major sperm protein 49
WBGene00003443	1	1	1	1	1	0	0	0	0	0	0	0	5	C34F11.4.1	msp-50	protein_coding	Major sperm protein 19/31/40/45/50/51/53/59/61/65/81/113/142
WBGene00003444	1	1	1	1	1	0	0	0	0	0	0	0	5	ZK354.5.1	msp-51	protein_coding	Major sperm protein 19/31/40/45/50/51/53/59/61/65/81/113/142
WBGene00003448	1	1	1	1	1	0	0	0	0	0	0	0	5	C09B9.6.1	msp-55	protein_coding	Major sperm protein 55/57
WBGene00003449	1	1	1	1	1	0	0	0	0	0	0	0	5	K07F5.3.1	msp-56	protein_coding	Major sperm protein 10/36/56/76
WBGene00003450	1	1	1	1	1	0	0	0	0	0	0	0	5	R13H9.2.1	msp-57	protein_coding	Major sperm protein 55/57
WBGene00003452	1	1	1	1	1	0	0	0	0	0	0	0	5	ZK354.11.1	msp-59	protein_coding	Major sperm protein 19/31/40/45/50/51/53/59/61/65/81/113/142
WBGene00003457	1	1	1	1	1	0	0	0	0	0	0	0	5	ZK1248.6.1	msp-64	protein_coding	Major sperm protein 19/31/40/45/50/51/53/59/61/65/81/113/142
WBGene00003463	1	1	1	1	1	0	0	0	0	0	0	0	5	ZK1251.6.1	msp-76	protein_coding	Major sperm protein 10/36/56/76
WBGene00003464	1	1	1	1	1	0	0	0	0	0	0	0	5	F32B6.6.1	msp-77	protein_coding	Major sperm protein 77/79
WBGene00003465	1	1	1	1	1	0	0	0	0	0	0	0	5	T13F2.11.1	msp-78	protein_coding	Major sperm protein 78
WBGene00003467	1	1	1	1	1	0	0	0	0	0	0	0	5	K07F5.1.1	msp-81	protein_coding	Major Sperm Protein
WBGene00003468	1	1	1	1	1	0	0	0	0	0	0	0	5	ZK354.4.1	msp-113	protein_coding	Major sperm protein 19/31/40/45/50/51/53/59/61/65/81/113/142
WBGene00003469	1	1	1	1	1	0	0	0	0	0	0	0	5	K05F1.2.1	msp-142	protein_coding	Major sperm protein 19/31/40/45/50/51/53/59/61/65/81/113/142
WBGene00004000	1	0	0	1	0	1	1	0	0	0	1	0	5	T21E8.1a.1,T21E8.1b.1,T21E8.1b.2,T21E8.1c.1	pgp-6	protein_coding	p-GlycoProtein related
WBGene00004904	1	1	1	1	1	0	0	0	0	0	0	0	5	Y46G5A.30.1	snf-5	protein_coding	Sodium-dependent transporter snf-5
WBGene00004965	1	1	1	1	1	0	0	0	0	0	0	0	5	F48C1.7.1	spe-11	protein_coding	Spermatocyte protein spe-11
WBGene00005012	1	1	1	1	1	0	0	0	0	0	0	0	5	F26F4.2.1	F26F4.2	protein_coding
WBGene00005552	1	1	0	0	0	0	1	1	1	0	0	0	5	Y27F2A.3.1	sri-40	protein_coding	Serpentine Receptor, class I
WBGene00006044	1	1	1	1	1	0	0	0	0	0	0	0	5	T27A3.3.1	ssp-16	protein_coding	Sperm-specific class P protein 16
WBGene00006051	1	1	1	1	1	0	0	0	0	0	0	0	5	T28H11.5.1	ssq-2	protein_coding	Sperm-Specific family, class Q
WBGene00006052	1	1	1	1	1	0	0	0	0	0	0	0	5	ZC477.1.1	ssq-3	protein_coding	Sperm-Specific family, class Q
WBGene00006053	1	1	1	1	1	0	0	0	0	0	0	0	5	T28H11.1.1	ssq-4	protein_coding	Sperm-Specific family, class Q
WBGene00006056	1	1	1	1	1	0	0	0	0	0	0	0	5	F32B6.5.1	sss-1	protein_coding	Sperm-Specific family, class S
WBGene00006449	1	1	1	1	1	0	0	0	0	0	0	0	5	ZK757.3a.1,ZK757.3a.2,ZK757.3b.1,ZK757.3c.1	alg-4	protein_coding
WBGene00006886	1	0	1	0	0	0	1	1	1	0	0	0	5	F11C7.3a.1,F11C7.3b.1,F11C7.3b.2	vap-1	protein_coding	Venom-Allergen-like Protein
WBGene00007082	1	1	1	1	1	0	0	0	0	0	0	0	5	AH10.1.1	acs-10	protein_coding	Fatty Acid CoA Synthetase family
WBGene00007156	1	1	1	1	1	0	0	0	0	0	0	0	5	B0379.2.1	B0379.2	protein_coding
WBGene00007159	1	1	1	1	1	0	0	0	0	0	0	0	5	B0379.7.1,B0379.7.2	B0379.7	protein_coding
WBGene00007190	1	1	1	1	1	0	0	0	0	0	0	0	5	B0491.3.1	rmd-3	protein_coding	Regulator of Microtubule Dynamics
WBGene00007248	1	1	1	1	1	0	0	0	0	0	0	0	5	C01G12.8.1	catp-4	protein_coding	Sodium/potassium-transporting ATPase subunit alpha
WBGene00007301	1	1	1	1	1	0	0	0	0	0	0	0	5	C04F12.7.1	C04F12.7	protein_coding
WBGene00007305	1	1	1	1	1	0	0	0	0	0	0	0	5	C04G2.2.1	ttbk-5	protein_coding	Tau TuBulin Kinase
WBGene00007307	1	1	1	1	1	0	0	0	0	0	0	0	5	C04G2.8.1,C04G2.8.2	spch-1	protein_coding	SPerm CHromatin enriched
WBGene00007308	1	1	1	1	1	0	0	0	0	0	0	0	5	C04G2.9.1	C04G2.9	protein_coding
WBGene00007320	1	1	1	1	1	0	0	0	0	0	0	0	5	C05B5.2.1	C05B5.2	protein_coding
WBGene00007337	1	1	1	1	1	0	0	0	0	0	0	0	5	C05C12.5.1	C05C12.5	protein_coding
WBGene00007354	1	1	1	1	1	0	0	0	0	0	0	0	5	C06A1.3.1	C06A1.3	protein_coding	Putative serine/threonine-protein phosphatase C06A1.3
WBGene00007448	1	1	1	1	1	0	0	0	0	0	0	0	5	C08F8.6.1	C08F8.6	protein_coding
WBGene00007489	1	1	1	1	1	0	0	0	0	0	0	0	5	C09G5.7.1	C09G5.7	protein_coding
WBGene00007584	1	1	1	1	1	0	0	0	0	0	0	0	5	C14C10.1.1	C14C10.1	protein_coding
WBGene00007601	1	1	1	1	1	0	0	0	0	0	0	0	5	C15C6.2a.1,C15C6.2b.1	C15C6.2	protein_coding
WBGene00007610	1	1	1	1	1	0	0	0	0	0	0	0	5	C15H7.3.1	C15H7.3	protein_coding	Putative tyrosine-protein phosphatase C15H7.3
WBGene00007688	1	1	1	1	1	0	0	0	0	0	0	0	5	C18E9.8.1	C18E9.8	protein_coding
WBGene00007733	1	1	1	1	1	0	0	0	0	0	0	0	5	C25G4.6.1	smz-1	protein_coding	Sperm Meiosis PDZ domain containing proteins
WBGene00007763	1	1	1	1	1	0	0	0	0	0	0	0	5	C27B7.6.1	C27B7.6	protein_coding	Putative serine/threonine-protein phosphatase C27B7.6
WBGene00007778	1	1	1	1	1	0	0	0	0	0	0	0	5	C27D8.2.1	C27D8.2	protein_coding
WBGene00007977	1	1	1	1	1	0	0	0	0	0	0	0	5	C36B1.10.1	gska-3	protein_coding	Glycogen Synthase Kinase Alpha subunit
WBGene00007986	1	1	1	1	1	0	0	0	0	0	0	0	5	C36F7.5.1	C36F7.5	protein_coding
WBGene00007987	1	1	1	1	1	0	0	0	0	0	0	0	5	C36H8.1.1	C36H8.1	protein_coding	Major sperm protein
WBGene00008063	1	1	1	1	1	0	0	0	0	0	0	0	5	C41G7.6.1	C41G7.6	protein_coding
WBGene00008074	1	1	1	1	1	0	0	0	0	0	0	0	5	C43F9.6.1	nkb-2	protein_coding	Na+/K+ ATPase, Beta subunit
WBGene00008313	1	1	1	1	1	0	0	0	0	0	0	0	5	C54G4.3.1	C54G4.3	protein_coding
WBGene00008383	1	1	1	1	1	0	0	0	0	0	0	0	5	D1081.5.1	D1081.5	protein_coding
WBGene00008541	1	1	1	1	1	0	0	0	0	0	0	0	5	F07A5.2.1	F07A5.2	protein_coding
WBGene00008590	1	1	1	1	1	0	0	0	0	0	0	0	5	F08H9.2.1	F08H9.2	protein_coding
WBGene00008724	1	1	1	1	1	0	0	0	0	0	0	0	5	F13A7.1.1	F13A7.1	protein_coding	Major sperm protein
WBGene00009031	1	1	1	1	1	0	0	0	0	0	0	0	5	F21H7.5.1	F21H7.5	protein_coding	Major sperm protein
WBGene00009075	1	1	1	1	1	0	0	0	0	0	0	0	5	F23B2.7a.1,F23B2.7b.1	F23B2.7	protein_coding
WBGene00009115	1	1	1	1	1	0	0	0	0	0	0	0	5	F25F2.1a.1,F25F2.1b.1	F25F2.1	protein_coding
WBGene00009185	1	1	1	1	1	0	0	0	0	0	0	0	5	F27C8.5.1	F27C8.5	protein_coding
WBGene00009313	1	1	1	1	1	0	0	0	0	0	0	0	5	F32B4.2.1	F32B4.2	protein_coding
WBGene00009344	1	1	1	1	1	0	0	0	0	0	0	0	5	F32H2.7.1	F32H2.7	protein_coding
WBGene00009416	1	1	1	1	0	0	0	0	0	1	0	0	5	F35E2.9.1	F35E2.9	protein_coding
WBGene00009471	1	1	1	1	1	0	0	0	0	0	0	0	5	F36D3.5.1	F36D3.5	protein_coding
WBGene00009515	1	0	0	0	0	0	1	1	1	1	0	0	5	F38A1.1.1	clec-170	protein_coding	C-type LECtin
WBGene00009581	1	1	1	1	1	0	0	0	0	0	0	0	5	F40F9.3.1	F40F9.3	protein_coding
WBGene00009680	1	1	1	1	1	0	0	0	0	0	0	0	5	F44D12.3.1	msd-1	protein_coding	Major Sperm protein Domain containing
WBGene00009681	1	1	1	1	1	0	0	0	0	0	0	0	5	F44D12.4.1	gipc-2	protein_coding	GIPC (RGS-GAIP Interacting Protein C) homolog
WBGene00009884	1	1	1	1	1	0	0	0	0	0	0	0	5	F49C12.15.1	F49C12.15	protein_coding
WBGene00009902	1	0	0	1	0	0	1	1	1	0	0	0	5	F49E12.9a.1,F49E12.9b.1,F49E12.9c	drd-1	protein_coding	Dietary restriction down regulated
WBGene00009959	1	1	1	1	1	0	0	0	0	0	0	0	5	F53B6.4a.1,F53B6.4b.1	F53B6.4	protein_coding	Major sperm protein
WBGene00009962	1	1	1	1	1	0	0	0	0	0	0	0	5	F53B6.7.1	F53B6.7	protein_coding
WBGene00010072	1	1	1	1	0	1	0	0	0	0	0	0	5	F54F12.1.1	F54F12.1	protein_coding	Protein-tyrosine-phosphatase
WBGene00010091	1	1	1	1	1	0	0	0	0	0	0	0	5	F55C5.1.1	ssp-35	protein_coding	Sperm Specific family, class P
WBGene00010123	1	0	1	0	0	0	1	1	1	0	0	0	5	F55G11.2.1	F55G11.2	protein_coding
WBGene00010125	1	1	0	0	0	0	1	1	1	0	0	0	5	F55G11.5a.1,F55G11.5b.1	dod-22	protein_coding	Downstream Of DAF-16 (Regulated by DAF-16)
WBGene00010241	1	1	1	1	1	0	0	0	0	0	0	0	5	F58D2.2.1	F58D2.2	protein_coding
WBGene00010254	1	1	1	1	1	0	0	0	0	0	0	0	5	F58E6.5.1	F58E6.5	protein_coding	Major sperm protein
WBGene00010265	1	1	1	1	1	0	0	0	0	0	0	0	5	F58G1.3.1	F58G1.3	protein_coding	Serine/threonine-protein phosphatase
WBGene00010366	1	1	1	1	1	0	0	0	0	0	0	0	5	H05L14.1.1,H05L14.1.2	H05L14.1	protein_coding
WBGene00010485	1	1	1	1	1	0	0	0	0	0	0	0	5	K01H12.2.1	ant-1.3	protein_coding	Adenine Nucleotide Translocator; Mitochondrial adenine nucleotide translocase 1.3
WBGene00010486	1	1	1	1	1	0	0	0	0	0	0	0	5	K01H12.4.1	K01H12.4	protein_coding
WBGene00010510	1	1	1	1	1	0	0	0	0	0	0	0	5	K02E11.1.1	ent-3	protein_coding	Equilibrative Nucleoside Transporter
WBGene00010574	1	1	1	1	1	0	0	0	0	0	0	0	5	K04H4.5.1	K04H4.5	protein_coding
WBGene00010611	1	1	1	1	1	0	0	0	0	0	0	0	5	K07A1.4.1	K07A1.4	protein_coding
WBGene00010633	1	1	1	1	1	0	0	0	0	0	0	0	5	K07F5.5.1	nspd-2	protein_coding	Nematode Specific Peptide family, group D
WBGene00010651	1	1	1	1	1	0	0	0	0	0	0	0	5	K08C9.2.1	K08C9.2	protein_coding
WBGene00010712	1	1	1	1	1	0	0	0	0	0	0	0	5	K09B11.5a.1,K09B11.5b.1	K09B11.5	protein_coding	Tyrosine-protein kinase
WBGene00011114	1	1	1	1	1	0	0	0	0	0	0	0	5	R07E5.6.1	R07E5.6	protein_coding
WBGene00011120	1	1	1	1	1	0	0	0	0	0	0	0	5	R07E5.15.1	R07E5.15	protein_coding
WBGene00011176	1	1	1	1	1	0	0	0	0	0	0	0	5	R09E10.6.1	R09E10.6	protein_coding
WBGene00011214	1	1	1	1	1	0	0	0	0	0	0	0	5	R10E9.2.1	R10E9.2	protein_coding
WBGene00011336	1	1	1	1	1	0	0	0	0	0	0	0	5	T01E8.9.1	ubxn-5	protein_coding	UBX domain-containing protein 5
WBGene00011378	1	1	1	1	1	0	0	0	0	0	0	0	5	T02E1.6.1	T02E1.6	protein_coding
WBGene00011466	1	1	1	1	1	0	0	0	0	0	0	0	5	T05C12.1.1	T05C12.1	protein_coding
WBGene00011491	1	1	1	1	1	0	0	0	0	0	0	0	5	T05F1.5.1	T05F1.5	protein_coding
WBGene00011748	1	1	1	1	1	0	0	0	0	0	0	0	5	T13F2.9	T13F2.9	pseudogene
WBGene00011795	1	1	1	1	1	0	0	0	0	0	0	0	5	T16A9.5.1,T16A9.5.2	T16A9.5	protein_coding
WBGene00011910	1	1	1	1	1	0	0	0	0	0	0	0	5	T22B3.2a.1,T22B3.2b.1	alg-3	protein_coding	Argonaute (Plant)-Like protein
WBGene00011911	1	1	1	1	1	0	0	0	0	0	0	0	5	T22B3.3.1	T22B3.3	protein_coding	Major sperm protein
WBGene00011918	1	1	1	1	1	0	0	0	0	0	0	0	5	T22C1.8.1,T22C1.8.2	T22C1.8	protein_coding	Tyrosine-protein phosphatase
WBGene00011954	1	1	1	1	1	0	0	0	0	0	0	0	5	T23F11.2.1	T23F11.2	protein_coding
WBGene00011968	1	1	1	1	1	0	0	0	0	0	0	0	5	T23G11.1.1	T23G11.1	protein_coding
WBGene00011979	1	0	0	0	1	1	1	0	0	0	1	0	5	T24B8.5.1	T24B8.5	protein_coding
WBGene00012012	1	1	1	1	1	0	0	0	0	0	0	0	5	T25B9.6a.1,T25B9.6b.1	T25B9.6	protein_coding
WBGene00012087	1	1	1	1	1	0	0	0	0	0	0	0	5	T27E7.1.1	T27E7.1	protein_coding
WBGene00012169	1	1	1	1	1	0	0	0	0	0	0	0	5	W01B6.2.1	ttbk-4	protein_coding	Tau TuBulin Kinase
WBGene00012207	1	1	1	1	1	0	0	0	0	0	0	0	5	W02B12.12a.1,W02B12.12b.1	W02B12.12	protein_coding
WBGene00012583	1	0	1	0	1	0	1	0	0	0	1	0	5	Y38E10A.5.1	clec-4	protein_coding	C-type LECtin
WBGene00012638	1	1	1	1	1	0	0	0	0	0	0	0	5	Y38H8A.4.1	Y38H8A.4	protein_coding
WBGene00012925	1	1	1	1	1	0	0	0	0	0	0	0	5	Y47D3A.11.1	wht-8	protein_coding	WHiTe (Drosophila) related ABC transporter
WBGene00012937	1	1	1	1	1	0	0	0	0	0	0	0	5	Y47D3A.31.1	Y47D3A.31	protein_coding
WBGene00013033	1	1	1	1	1	0	0	0	0	0	0	0	5	Y49E10.10.1,Y49E10.10.2	Y49E10.10	protein_coding
WBGene00013424	0	1	1	1	0	1	0	0	0	1	0	0	5	Y66A7A.4.1	Y66A7A.4	protein_coding
WBGene00013473	1	1	1	1	1	0	0	0	0	0	0	0	5	Y69E1A.1.1	Y69E1A.1	protein_coding
WBGene00013474	1	1	1	1	1	0	0	0	0	0	0	0	5	Y69E1A.2.1	Y69E1A.2	protein_coding
WBGene00013700	1	1	1	1	1	0	0	0	0	0	0	0	5	Y106G6D.3.1	Y106G6D.3	protein_coding
WBGene00013710	1	1	1	1	1	0	0	0	0	0	0	0	5	Y106G6G.1.1	Y106G6G.1	protein_coding
WBGene00013723	1	1	1	1	1	0	0	0	0	0	0	0	5	Y106G6H.13.1	Y106G6H.13	protein_coding
WBGene00013771	1	1	1	1	1	0	0	0	0	0	0	0	5	Y113G7C.1.1	Y113G7C.1	protein_coding	Protein-tyrosine-phosphatase
WBGene00013854	1	1	1	1	1	0	0	0	0	0	0	0	5	ZC116.2.1	cyc-2.2	protein_coding	Probable cytochrome c 2.2
WBGene00013858	1	1	1	1	1	0	0	0	0	0	0	0	5	ZC168.6.1	ssp-34	protein_coding	Sperm-specific class P protein 34
WBGene00013879	1	1	1	1	1	0	0	0	0	0	0	0	5	ZC376.8.1	ZC376.8	protein_coding
WBGene00013956	1	1	1	1	1	0	0	0	0	0	0	0	5	ZK265.3.1	ZK265.3	protein_coding
WBGene00013987	1	1	1	1	1	0	0	0	0	0	0	0	5	ZK512.8.1	ZK512.8	protein_coding
WBGene00013999	1	1	1	1	1	0	0	0	0	0	0	0	5	ZK550.5.1	ZK550.5	protein_coding
WBGene00014007	1	1	1	1	1	0	0	0	0	0	0	0	5	ZK596.2.1	ZK596.2	protein_coding
WBGene00014046	0	1	1	1	1	0	0	0	0	1	0	0	5	ZK666.6.1	clec-60	protein_coding	C-type LECtin
WBGene00014082	1	1	1	1	1	0	0	0	0	0	0	0	5	ZK795.2.1	ZK795.2	protein_coding
WBGene00014116	1	1	1	1	1	0	0	0	0	0	0	0	5	ZK858.2.1	ZK858.2	protein_coding
WBGene00014158	1	1	1	1	1	0	0	0	0	0	0	0	5	ZK938.1.1	ZK938.1	protein_coding	Serine/threonine-protein phosphatase
WBGene00014169	1	1	1	1	1	0	0	0	0	0	0	0	5	ZK945.7.1	ZK945.7	protein_coding
WBGene00014179	1	1	1	1	1	0	0	0	0	0	0	0	5	ZK1010.5.1	ZK1010.5	protein_coding
WBGene00014197	1	1	1	1	1	0	0	0	0	0	0	0	5	ZK1053.2.1	ZK1053.2	protein_coding
WBGene00014813	1	1	1	1	1	0	0	0	0	0	0	0	5	M176.9a,M176.9b.1	M176.9	protein_coding	Tyrosine-protein kinase
WBGene00015024	1	1	1	1	1	0	0	0	0	0	0	0	5	B0205.10.1,B0205.10.2	B0205.10	protein_coding
WBGene00015051	1	1	1	1	1	0	0	0	0	0	0	0	5	B0218.7.1	B0218.7	protein_coding
WBGene00015094	1	1	1	1	1	0	0	0	0	0	0	0	5	B0261.6a.1,B0261.6b.1	B0261.6	protein_coding
WBGene00015403	1	0	1	0	0	0	1	1	1	0	0	0	5	C03H5.1.1,C03H5.1.2,C03H5.1.3	clec-10	protein_coding	C-type LECtin
WBGene00015516	1	1	1	1	1	0	0	0	0	0	0	0	5	C06A8.6.1	C06A8.6	protein_coding
WBGene00015572	1	1	1	1	1	0	0	0	0	0	0	0	5	C07G1.6.1	C07G1.6	protein_coding
WBGene00015627	1	1	1	1	1	0	0	0	0	0	0	0	5	C09B9.2.1	C09B9.2	protein_coding
WBGene00015634	1	1	1	1	1	0	0	0	0	0	0	0	5	C09D4.3.1	C09D4.3	protein_coding
WBGene00015688	1	1	1	1	1	0	0	0	0	0	0	0	5	C10G11.8.1	C10G11.8	protein_coding
WBGene00015689	1	1	1	1	1	0	0	0	0	0	0	0	5	C10G11.9.1	spch-2	protein_coding	SPerm CHromatin enriched
WBGene00015894	0	1	0	0	0	1	1	1	1	0	0	0	5	C17C3.12a.1,C17C3.12a.2,C17C3.12b.1,C17C3.12c.1,C17C3.12d.1,C17C3.12e.1	acdh-2	protein_coding	Acyl CoA DeHydrogenase
WBGene00015929	1	1	1	1	1	0	0	0	0	0	0	0	5	C17H12.3.1,C17H12.3.2	C17H12.3	protein_coding	Tyrosine-protein phosphatase
WBGene00015932	1	0	0	0	0	1	1	1	0	0	1	0	5	C17H12.6a.1,C17H12.6b.1	C17H12.6	protein_coding
WBGene00015987	1	1	1	1	1	0	0	0	0	0	0	0	5	C18G1.9.1	C18G1.9	protein_coding
WBGene00015992	1	1	1	1	1	0	0	0	0	0	0	0	5	C18H2.5.1	C18H2.5	protein_coding
WBGene00015994	1	1	1	1	1	0	0	0	0	0	0	0	5	C18H7.4.1	C18H7.4	protein_coding	Tyrosine-protein kinase
WBGene00016058	1	1	1	1	1	0	0	0	0	0	0	0	5	C24D10.7.1,C24D10.7.2	nspd-3	protein_coding	Nematode Specific Peptide family, group D
WBGene00016161	1	1	1	1	1	0	0	0	0	0	0	0	5	C27D6.3.1	C27D6.3	protein_coding
WBGene00016288	1	1	1	1	1	0	0	0	0	0	0	0	5	C31H1.5.1	C31H1.5	protein_coding
WBGene00016327	1	1	1	1	1	0	0	0	0	0	0	0	5	C32E12.1.1,C32E12.1.2	C32E12.1	protein_coding
WBGene00016351	1	1	1	1	1	0	0	0	0	0	0	0	5	C33F10.1.1	C33F10.1	protein_coding
WBGene00016357	1	1	1	1	1	0	0	0	0	0	0	0	5	C33F10.11a.1,C33F10.11b.1,C33F10.11b.2	C33F10.11	protein_coding
WBGene00016358	1	1	1	1	1	0	0	0	0	0	0	0	5	C33F10.12.1	C33F10.12	protein_coding
WBGene00016399	1	1	1	1	1	0	0	0	0	0	0	0	5	C34D4.3.1	C34D4.3	protein_coding
WBGene00016416	1	1	1	1	1	0	0	0	0	0	0	0	5	C34F11.5.1	C34F11.5	protein_coding	Tyrosine-protein kinase
WBGene00016440	1	1	1	1	1	0	0	0	0	0	0	0	5	C35D10.2.1	gipc-1	protein_coding	GIPC (RGS-GAIP Interacting Protein C) homolog
WBGene00016447	1	1	1	1	1	0	0	0	0	0	0	0	5	C35D10.11.1	msd-4	protein_coding	Major Sperm protein Domain containing
WBGene00016541	1	1	1	1	1	0	0	0	0	0	0	0	5	C39H7.1.1	C39H7.1	protein_coding
WBGene00016612	1	1	1	1	1	0	0	0	0	0	0	0	5	C43G2.3a.1,C43G2.3b.1	C43G2.3	protein_coding
WBGene00016680	1	1	1	1	1	0	0	0	0	0	0	0	5	C45G9.9.1	C45G9.9	protein_coding
WBGene00016698	1	1	1	1	1	0	0	0	0	0	0	0	5	C46A5.1.1	C46A5.1	protein_coding
WBGene00016742	1	1	1	1	1	0	0	0	0	0	0	0	5	C48B6.4.1	C48B6.4	protein_coding
WBGene00016845	0	1	1	0	1	1	0	1	0	0	0	0	5	C50F7.5.1	C50F7.5	protein_coding
WBGene00016953	0	1	1	1	1	1	0	0	0	0	0	0	5	C55C3.3.1	C55C3.3	protein_coding
WBGene00016956	0	1	1	1	1	1	0	0	0	0	0	0	5	C55C3.6a.1,C55C3.6b.1	C55C3.6	protein_coding
WBGene00017026	1	1	1	1	0	1	0	0	0	0	0	0	5	D1037.5.1	ipla-4	protein_coding	Intracelllar PhosphoLipase A family
WBGene00017035	1	0	1	1	1	1	0	0	0	0	0	0	5	D1065.3	D1065.3	pseudogene
WBGene00017112	1	1	1	1	1	0	0	0	0	0	0	0	5	E03H12.5.1	E03H12.5	protein_coding
WBGene00017279	1	1	1	1	1	0	0	0	0	0	0	0	5	F09C12.8.1	F09C12.8	protein_coding
WBGene00017386	1	1	1	1	1	0	0	0	0	0	0	0	5	F11G11.8.1	nspd-5	protein_coding	Nematode Specific Peptide family, group D
WBGene00017542	1	1	1	1	1	0	0	0	0	0	0	0	5	F17E9.5.1	F17E9.5	protein_coding
WBGene00017559	1	1	1	1	1	0	0	0	0	0	0	0	5	F18C5.4.1	mpz-3	protein_coding	Multiple PDZ domain protein
WBGene00017594	1	0	1	0	0	0	1	1	1	0	0	0	5	F19C7.4.1	F19C7.4	protein_coding
WBGene00017851	1	1	1	1	1	0	0	0	0	0	0	0	5	F27C1.1.1	F27C1.1	protein_coding
WBGene00017955	1	1	1	1	1	0	0	0	0	0	0	0	5	F31E8.5.1	F31E8.5	protein_coding
WBGene00017962	1	0	0	1	0	0	1	1	1	0	0	0	5	F31F4.15a.1,F31F4.15b.1	fbxa-72	protein_coding	F-box A protein
WBGene00018134	1	1	1	1	1	0	0	0	0	0	0	0	5	F37A4.4.1	F37A4.4	protein_coding	Ankyrin repeat-containing protein F37A4.4
WBGene00018135	0	1	1	1	1	1	0	0	0	0	0	0	5	F37A4.5.1	F37A4.5	protein_coding
WBGene00018225	1	0	0	0	0	1	0	1	1	1	0	0	5	F40B5.1	nep-14	pseudogene
WBGene00018253	1	1	1	1	1	0	0	0	0	0	0	0	5	F40H6.1.1	F40H6.1	protein_coding
WBGene00018314	1	1	1	1	1	0	0	0	0	0	0	0	5	F41H10.1.1	F41H10.1	protein_coding
WBGene00018548	1	1	1	1	1	0	0	0	0	0	0	0	5	F47C12.4.1	clec-79	protein_coding	C-type LECtin
WBGene00018563	1	1	1	1	1	0	0	0	0	0	0	0	5	F47D12.7.1	F47D12.7	protein_coding	Kelch repeat and BTB domain-containing protein F47D12.7
WBGene00018708	1	0	1	1	0	0	1	0	0	0	1	0	5	F52F10.4a.1,F52F10.4b.1	oac-32	protein_coding	O-ACyltransferase homolog
WBGene00018783	1	1	1	1	1	0	0	0	0	0	0	0	5	F54A3.4.1	cbs-2	protein_coding	Cystathionine Beta-Synthase
WBGene00018910	1	0	0	0	0	0	1	1	1	0	1	0	5	F56A4.2.1	F56A4.2	protein_coding	C-type LECtin
WBGene00019146	1	0	0	1	0	0	1	1	1	0	0	0	5	H02F09.3.1	H02F09.3	protein_coding
WBGene00019151	1	1	1	1	1	0	0	0	0	0	0	0	5	H04M03.1.1	pck-3	protein_coding	Phosphoenolypyruvate CarboxyKinase
WBGene00019406	1	1	1	1	1	0	0	0	0	0	0	0	5	K05F1.3.1	acdh-8	protein_coding	Acyl CoA DeHydrogenase
WBGene00019410	1	1	1	1	1	0	0	0	0	0	0	0	5	K05F1.9.1	K05F1.9	protein_coding	Major sperm protein
WBGene00019430	1	1	1	1	1	0	0	0	0	0	0	0	5	K06A5.2.1	K06A5.2	protein_coding
WBGene00019563	1	1	0	0	0	0	1	1	1	0	0	0	5	K09C6.9.1	K09C6.9	protein_coding
WBGene00019660	1	0	0	0	0	0	1	1	1	0	1	0	5	K11H12.4.1	K11H12.4	protein_coding
WBGene00019785	1	1	1	1	1	0	0	0	0	0	0	0	5	M70.3a.1,M70.3b.1	M70.3	protein_coding
WBGene00019912	1	1	1	1	0	1	0	0	0	0	0	0	5	R06B10.1	R06B10.1	pseudogene
WBGene00020070	1	1	1	1	1	0	0	0	0	0	0	0	5	R13H9.1.1	rmd-6	protein_coding	Regulator of Microtubule Dynamics
WBGene00020084	1	1	1	1	1	0	0	0	0	0	0	0	5	R105.1.1	R105.1	protein_coding
WBGene00020116	1	1	1	1	0	1	0	0	0	0	0	0	5	R155.2.1	moa-1	protein_coding	Modifier Of Apl-1 activity
WBGene00020187	1	1	1	1	1	0	0	0	0	0	0	0	5	T03F1.5.1,T03F1.5.2,T03F1.5.3	gsp-4	protein_coding	Serine/threonine-protein phosphatase PP1-delta
WBGene00020353	1	1	1	1	1	0	0	0	0	0	0	0	5	T08B6.4.1	T08B6.4	protein_coding
WBGene00020356	1	1	1	1	1	0	0	0	0	0	0	0	5	T08B6.9.1	T08B6.9	protein_coding
WBGene00020414	1	1	1	1	1	0	0	0	0	0	0	0	5	T10E9.4.1,T10E9.4.2	T10E9.4	protein_coding
WBGene00020435	1	1	1	1	1	0	0	0	0	0	0	0	5	T11F8.4.1	T11F8.4	protein_coding
WBGene00020661	1	1	1	1	1	0	0	0	0	0	0	0	5	T21G5.4.1	smz-2	protein_coding	Sperm Meiosis PDZ domain containing proteins
WBGene00020713	1	1	1	1	1	0	0	0	0	0	0	0	5	T23B3.5.1	T23B3.5	protein_coding
WBGene00020715	1	1	1	1	1	0	0	0	0	0	0	0	5	T23B7.1.1,T23B7.1.2	nspd-4	protein_coding	Nematode Specific Peptide family, group D
WBGene00020840	1	1	1	1	1	0	0	0	0	0	0	0	5	T27A3.4.1	spch-3	protein_coding	SPerm CHromatin enriched
WBGene00020860	1	1	1	1	1	0	0	0	0	0	0	0	5	T27C10.7.1	nspd-10	protein_coding	Nematode Specific Peptide family, group D
WBGene00020905	1	1	1	1	1	0	0	0	0	0	0	0	5	T28H11.7.1	T28H11.7	protein_coding
WBGene00020990	1	1	1	1	1	0	0	0	0	0	0	0	5	W03D8.9.1,W03D8.9.2	W03D8.9	protein_coding
WBGene00021007	1	1	1	1	1	0	0	0	0	0	0	0	5	W03F11.4.1	W03F11.4	protein_coding	Protein-tyrosine-phosphatase
WBGene00021113	1	1	1	1	1	0	0	0	0	0	0	0	5	W09C3.6.1	gsp-3	protein_coding	Serine/threonine-protein phosphatase PP1-gamma
WBGene00021207	1	1	1	1	1	0	0	0	0	0	0	0	5	Y18H1A.1.1	ptp-5.3	protein_coding
WBGene00021224	1	0	0	0	0	0	1	1	1	0	1	0	5	Y19D10A.9.1	clec-209	protein_coding	C-type LECtin
WBGene00021381	1	1	1	1	1	0	0	0	0	0	0	0	5	Y37E11B.10a.1,Y37E11B.10b.1,Y37E11B.10b.2	Y37E11B.10	protein_coding
WBGene00021398	1	1	1	1	1	0	0	0	0	0	0	0	5	Y38C1AA.7.1	Y38C1AA.7	protein_coding
WBGene00021579	1	1	1	1	1	0	0	0	0	0	0	0	5	Y46C8AL.1.1,Y46C8AL.1.2	clec-73	protein_coding	C-type LECtin
WBGene00021650	1	1	1	1	1	0	0	0	0	0	0	0	5	Y47G6A.26.1	Y47G6A.26	protein_coding
WBGene00021858	1	1	1	1	0	1	0	0	0	0	0	0	5	Y54F10BM.3.1	Y54F10BM.3	protein_coding
WBGene00021969	1	1	1	1	1	0	0	0	0	0	0	0	5	Y57G7A.6.1	Y57G7A.6	protein_coding
WBGene00021978	1	1	0	0	0	1	1	0	0	1	0	0	5	Y58A7A.4.1	Y58A7A.4	protein_coding
WBGene00021993	1	1	1	1	1	0	0	0	0	0	0	0	5	Y59E9AL.3.1	Y59E9AL.3	protein_coding
WBGene00021996	1	1	1	1	1	0	0	0	0	0	0	0	5	Y59E9AL.6.1	Y59E9AL.6	protein_coding
WBGene00022090	1	1	1	1	1	0	0	0	0	0	0	0	5	Y69A2AR.19a.1,Y69A2AR.19b.1	Y69A2AR.19	protein_coding
WBGene00022751	1	1	1	1	1	0	0	0	0	0	0	0	5	ZK484.5.1	msrp-2	protein_coding	MS Related Protein
WBGene00022754	1	1	1	1	1	0	0	0	0	0	0	0	5	ZK484.8.1	nspd-1	protein_coding	Nematode Specific Peptide family, group D
WBGene00022849	1	1	1	1	0	1	0	0	0	0	0	0	5	ZK1127.2.1	acs-6	protein_coding	Fatty Acid CoA Synthetase family
WBGene00023424	1	1	1	1	1	0	0	0	0	0	0	0	5	C53D6.10.1	C53D6.10	protein_coding
WBGene00023490	1	1	1	1	1	0	0	0	0	0	0	0	5	F36A2.14.1	F36A2.14	protein_coding
WBGene00043743	1	1	1	1	1	0	0	0	0	0	0	0	5	Y59E9AL.2.1	Y59E9AL.2	protein_coding
WBGene00044177	1	1	1	1	1	0	0	0	0	0	0	0	5	C30G7.3.1	C30G7.3	protein_coding
WBGene00044447	1	1	1	1	1	0	0	0	0	0	0	0	5	ZK688.10.1	ZK688.10	protein_coding
WBGene00044633	1	1	1	1	1	0	0	0	0	0	0	0	5	F54H12.7.1	F54H12.7	protein_coding
WBGene00044674	1	1	1	1	1	0	0	0	0	0	0	0	5	B0280.17.1	B0280.17	protein_coding
WBGene00045355	1	1	1	1	1	0	0	0	0	0	0	0	5	D1086.17.1	D1086.17	protein_coding
WBGene00194700	1	1	1	1	1	0	0	0	0	0	0	0	5	B0025.5.1	B0025.5	protein_coding
WBGene00194703	1	1	1	1	1	0	0	0	0	0	0	0	5	F26B1.8.1	F26B1.8	protein_coding
WBGene00194912	1	1	1	1	1	0	0	0	0	0	0	0	5	ZK856.18.1	ZK856.18	protein_coding
WBGene00255375	1	1	1	1	1	0	0	0	0	0	0	0	5	F08B4.8.1	F08B4.8	protein_coding
WBGene00000019	1	1	0	1	0	1	0	0	0	0	0	0	4	C24F3.5a.1,C24F3.5b.1	abt-1	protein_coding	ABC Transporter family
WBGene00000256	0	1	1	1	0	0	0	0	0	1	0	0	4	Y73B6BL.34.1	bli-6	protein_coding	BLIstered cuticle
WBGene00000556	1	0	0	0	0	1	1	1	0	0	0	0	4	R09B5.3a.1,R09B5.3a.2,R09B5.3b.1	cnc-2	protein_coding	CaeNaCin (Caenorhabditis bacteriocin)
WBGene00000596	1	1	1	1	0	0	0	0	0	0	0	0	4	C15A11.5.1	col-7	protein_coding	Cuticle collagen 7
WBGene00000615	0	1	1	1	1	0	0	0	0	0	0	0	4	F54C9.4.1	col-38	protein_coding	COLlagen
WBGene00000657	0	1	1	1	1	0	0	0	0	0	0	0	4	F38A3.1.1	col-81	protein_coding	COLlagen
WBGene00000701	1	1	1	1	0	0	0	0	0	0	0	0	4	F54D1.3.1	col-127	protein_coding	COLlagen
WBGene00000703	0	1	1	1	1	0	0	0	0	0	0	0	4	M18.1a.1,M18.1b.1,M18.1b.2	col-129	protein_coding	COLlagen
WBGene00000712	0	1	1	1	1	0	0	0	0	0	0	0	4	F41F3.4.1	col-139	protein_coding	COLlagen
WBGene00000749	0	0	1	1	0	1	0	0	0	1	0	0	4	ZC373.7.1	col-176	protein_coding	COLlagen
WBGene00000752	1	1	0	0	0	0	1	0	0	1	0	0	4	C34F6.3.1	col-179	protein_coding	COLlagen
WBGene00000785	1	0	0	1	0	0	0	1	1	0	0	0	4	W07B8.5.1	cpr-5	protein_coding	Cathepsin B-like cysteine proteinase 5
WBGene00000878	1	1	1	1	0	0	0	0	0	0	0	0	4	ZK520.5.1	cyn-2	protein_coding	Peptidyl-prolyl cis-trans isomerase 2
WBGene00000989	0	1	0	1	0	1	0	0	0	0	1	0	4	ZK816.5.1	dhs-26	protein_coding	DeHydrogenases, Short chain
WBGene00001246	1	1	1	1	0	0	0	0	0	0	0	0	4	Y47D3A.30a.1,Y47D3A.30a.2,Y47D3A.30b.1	elo-8	protein_coding	Elongation of very long chain fatty acids protein
WBGene00001399	0	0	0	0	0	0	1	1	1	0	1	0	4	F10D2.9.1	fat-7	protein_coding	Delta(9)-fatty-acid desaturase fat-7
WBGene00001424	1	1	1	1	0	0	0	0	0	0	0	0	4	F41G3.4.1	fis-1	protein_coding	Mitochondrial fission 1 protein
WBGene00001483	1	0	1	0	1	0	0	0	0	1	0	0	4	C03C11.2.1	fog-3	protein_coding	FOG-3 protein; Feminization Of Germline
WBGene00001591	1	1	0	0	0	1	0	1	0	0	0	0	4	F11A5.10.1,F11A5.10.2	glc-1	protein_coding	Glutamate-gated chloride channel alpha
WBGene00001914	1	0	1	1	0	0	1	0	0	0	0	0	4	K03A1.1.1	his-40	protein_coding	Histone H3
WBGene00002017	0	0	0	0	1	1	0	0	0	1	1	0	4	T27E4.2.1	hsp-16.11	protein_coding	Heat shock protein Hsp-16.1/Hsp-16.11
WBGene00002019	0	0	0	0	1	1	0	0	0	1	1	0	4	T27E4.3.1	hsp-16.48	protein_coding	Heat shock protein Hsp-16.48/Hsp-16.49
WBGene00002090	0	1	0	0	0	1	1	0	0	1	0	0	4	ZK1251.2a.1,ZK1251.2b.1	ins-7	protein_coding	Probable insulin-like peptide beta-type 4
WBGene00003429	1	1	1	1	0	0	0	0	0	0	0	0	4	R05F9.13.1	msp-31	protein_coding	Major sperm protein 19/31/40/45/50/51/53/59/61/65/81/113/142
WBGene00003434	1	1	1	0	1	0	0	0	0	0	0	0	4	K08F4.8.1	msp-38	protein_coding	Major sperm protein 38
WBGene00003438	1	1	1	0	1	0	0	0	0	0	0	0	4	F58A6.8.1	msp-45	protein_coding	Major sperm protein 19/31/40/45/50/51/53/59/61/65/81/113/142
WBGene00003446	0	1	1	1	1	0	0	0	0	0	0	0	4	R13H9.4.1	msp-53	protein_coding	Major sperm protein 19/31/40/45/50/51/53/59/61/65/81/113/142
WBGene00003458	1	0	1	1	1	0	0	0	0	0	0	0	4	ZK354.1.1	msp-65	protein_coding	Major sperm protein 19/31/40/45/50/51/53/59/61/65/81/113/142
WBGene00003466	0	1	1	1	1	0	0	0	0	0	0	0	4	T13F2.10.1	msp-79	protein_coding	Major sperm protein 77/79
WBGene00003470	1	1	1	0	1	0	0	0	0	0	0	0	4	ZK546.6.1	msp-152	protein_coding	Major sperm protein 152
WBGene00003482	0	0	1	1	0	0	1	0	0	1	0	0	4	K08E5.3a.1,K08E5.3b.1	mua-3	protein_coding	Transmembrane cell adhesion receptor mua-3
WBGene00003879	0	0	0	1	1	1	0	1	0	0	0	0	4	F57H12.3.1	ora-1	protein_coding	Onchocerca Related Antigen family
WBGene00003959	0	0	1	1	0	0	0	1	1	0	0	0	4	Y116F11B.3.1	pcp-4	protein_coding	Prolyl Carboxy Peptidase like
WBGene00003995	0	0	0	0	0	0	0	1	1	0	1	1	4	K08E7.9.1	pgp-1	protein_coding	Multidrug resistance protein pgp-1
WBGene00003999	1	1	0	0	0	1	1	0	0	0	0	0	4	C05A9.1a.1,C05A9.1b.1	pgp-5	protein_coding	p-GlycoProtein related
WBGene00004052	1	0	0	0	0	1	1	0	0	1	0	0	4	H23L24.5.1	parg-2	protein_coding	Poly(ADP-ribose) glycohydrolase 2
WBGene00004084	1	1	1	1	0	0	0	0	0	0	0	0	4	C29E6.3.1	pph-2	protein_coding
WBGene00004901	1	1	1	1	0	0	0	0	0	0	0	0	4	F55H12.1.1	snf-2	protein_coding	Transporter
WBGene00004909	1	1	1	1	0	0	0	0	0	0	0	0	4	Y32F6A.2.1	snf-10	protein_coding	Transporter
WBGene00004958	1	0	1	1	1	0	0	0	0	0	0	0	4	ZK524.1.1	spe-4	protein_coding	Presenilin spe-4
WBGene00004960	1	1	0	1	0	1	0	0	0	0	0	0	4	Y66D12A.20.1	spe-6	protein_coding	Serine/threonine-protein kinase spe-6
WBGene00004962	1	0	1	1	1	0	0	0	0	0	0	0	4	F53G12.6.1	spe-8	protein_coding	Spermatocyte protein spe-8
WBGene00005017	0	0	1	1	1	0	0	0	0	1	0	0	4	C01B12.1.1	sqt-2	protein_coding	SQuaT
WBGene00006039	1	1	1	1	0	0	0	0	0	0	0	0	4	K07F5.9.1,K07F5.9.2,K07F5.9.3	ssp-10	protein_coding	Sperm-specific class P protein 10
WBGene00006048	1	1	1	1	0	0	0	0	0	0	0	0	4	ZK1225.6.1	ssp-31	protein_coding	Sperm-specific class P protein 31
WBGene00006050	1	1	1	1	0	0	0	0	0	0	0	0	4	K07F5.11.1	ssq-1	protein_coding	Sperm-Specific family, class Q
WBGene00006057	1	0	1	1	1	0	0	0	0	0	0	0	4	F47B8.11	sss-2	pseudogene
WBGene00006058	1	1	1	1	0	0	0	0	0	0	0	0	4	F54C1.9.1,F54C1.9.2	sst-20	protein_coding	Sperm Specific Transcript
WBGene00006409	1	1	1	1	0	0	0	0	0	0	0	0	4	C09G9.4.1	hdl-2	protein_coding	Histidine Decarboxyase Like
WBGene00006925	1	1	0	0	0	0	1	0	0	0	1	0	4	K09F5.2.1	vit-1	protein_coding	Vitellogenin-1
WBGene00006928	1	1	0	0	0	0	1	0	0	0	1	0	4	F59D8.2.1	vit-4	protein_coding	Vitellogenin-4
WBGene00006929	1	1	0	0	0	0	1	0	0	0	1	0	4	C04F6.1.1	vit-5	protein_coding	Vitellogenin-5
WBGene00007080	1	1	1	1	0	0	0	0	0	0	0	0	4	AH6.2.1	sfxn-1.1	protein_coding	Putative sideroflexin-1.1
WBGene00007081	1	1	1	1	0	0	0	0	0	0	0	0	4	AH6.3.1	AH6.3	protein_coding
WBGene00007097	1	1	1	0	0	1	0	0	0	0	0	0	4	B0024.4.1	B0024.4	protein_coding
WBGene00007170	0	0	0	0	1	1	0	1	0	1	0	0	4	B0393.5.1	B0393.5	protein_coding
WBGene00007222	1	1	0	1	0	0	0	0	0	1	0	0	4	C01F6.2.1	C01F6.2	protein_coding
WBGene00007306	1	1	1	1	0	0	0	0	0	0	0	0	4	C04G2.5.1	C04G2.5	protein_coding
WBGene00007335	1	1	1	1	0	0	0	0	0	0	0	0	4	C05C12.1.1	C05C12.1	protein_coding
WBGene00007457	1	1	1	1	0	0	0	0	0	0	0	0	4	C08F11.10.1	C08F11.10	protein_coding
WBGene00007508	1	1	0	0	0	0	1	0	0	1	0	0	4	C10C5.4.1	C10C5.4	protein_coding	Aminoacylase
WBGene00007570	1	1	1	1	0	0	0	0	0	0	0	0	4	C14A6.6.1	C14A6.6	protein_coding
WBGene00007660	0	1	0	1	1	1	0	0	0	0	0	0	4	C17H1.7.1	pals-6	protein_coding	Protein containing ALS2cr12 (ALS2CR12) signature
WBGene00007751	1	1	0	0	0	1	1	0	0	0	0	0	4	C26G2.2a.1,C26G2.2b.1	C26G2.2	protein_coding
WBGene00007791	1	1	0	1	1	0	0	0	0	0	0	0	4	C28A5.6.1	C28A5.6	protein_coding
WBGene00007792	1	1	1	1	0	0	0	0	0	0	0	0	4	C28D4.4.1	C28D4.4	protein_coding
WBGene00007793	1	1	1	1	0	0	0	0	0	0	0	0	4	C28D4.5.1	C28D4.5	protein_coding
WBGene00007794	1	0	1	1	1	0	0	0	0	0	0	0	4	C28D4.7.1	C28D4.7	protein_coding
WBGene00007867	1	0	0	0	0	0	1	1	0	0	1	0	4	C32H11.4.1	C32H11.4	protein_coding
WBGene00008001	1	1	1	1	0	0	0	0	0	0	0	0	4	C38C10.3.1	C38C10.3	protein_coding
WBGene00008124	1	1	1	1	0	0	0	0	0	0	0	0	4	C47A4.3.1	C47A4.3	protein_coding	Serine/threonine-protein phosphatase
WBGene00008137	1	1	0	1	0	1	0	0	0	0	0	0	4	C47D12.3a.1,C47D12.3b.1	sfxn-1.4	protein_coding	Sideroflexin
WBGene00008230	1	1	1	1	0	0	0	0	0	0	0	0	4	C50F4.2.1	pfk-1.2	protein_coding	ATP-dependent 6-phosphofructokinase 2
WBGene00008259	1	1	1	1	0	0	0	0	0	0	0	0	4	C52E4.7.1	C52E4.7	protein_coding
WBGene00008508	1	1	1	1	0	0	0	0	0	0	0	0	4	F01G10.5.1	F01G10.5	protein_coding
WBGene00008529	1	1	1	1	0	0	0	0	0	0	0	0	4	F02E9.3.1	F02E9.3	protein_coding
WBGene00008566	1	1	0	0	0	0	1	0	0	0	1	0	4	F08A8.3.1	acox-1.3	protein_coding	Acyl-coenzyme A oxidase
WBGene00008581	1	0	1	1	1	0	0	0	0	0	0	0	4	F08G5.2a.1,F08G5.2b.1	acl-13	protein_coding	ACyLtransferase-like
WBGene00008659	1	1	1	1	0	0	0	0	0	0	0	0	4	F10F2.7.1	clec-151	protein_coding	C-type LECtin
WBGene00008661	1	1	1	1	0	0	0	0	0	0	0	0	4	F10G8.1a.1,F10G8.1b.1	F10G8.1	protein_coding	Tyrosine-protein phosphatase
WBGene00008912	1	0	1	1	1	0	0	0	0	0	0	0	4	F17C8.7.1	F17C8.7	protein_coding
WBGene00008950	1	1	1	1	0	0	0	0	0	0	0	0	4	F19B6.4.1	wht-5	protein_coding	WHiTe (Drosophila) related ABC transporter
WBGene00009043	1	0	1	1	1	0	0	0	0	0	0	0	4	F22B5.5.1	F22B5.5	protein_coding
WBGene00009061	0	1	0	1	1	1	0	0	0	0	0	0	4	F22G12.1.1	pals-14	protein_coding	Protein containing ALS2cr12 (ALS2CR12) signature
WBGene00009129	0	1	1	1	1	0	0	0	0	0	0	0	4	F25H5.7.1	F25H5.7	protein_coding	Protein-tyrosine-phosphatase
WBGene00009143	1	1	1	1	0	0	0	0	0	0	0	0	4	F26A3.5.1	F26A3.5	protein_coding
WBGene00009149	1	1	1	1	0	0	0	0	0	0	0	0	4	F26D2.10.1	F26D2.10	protein_coding
WBGene00009160	0	1	1	1	1	0	0	0	0	0	0	0	4	F26E4.5.1	F26E4.5	protein_coding	Tyrosine-protein kinase
WBGene00009271	1	0	1	1	1	0	0	0	0	0	0	0	4	F30F8.2.1	glna-3	protein_coding	Putative glutaminase 3
WBGene00009308	1	1	1	1	0	0	0	0	0	0	0	0	4	F32A11.3.1	F32A11.3	protein_coding
WBGene00009321	1	0	1	1	1	0	0	0	0	0	0	0	4	F32B6.4.1	F32B6.4	protein_coding
WBGene00009324	1	1	0	1	1	0	0	0	0	0	0	0	4	F32B6.10a.1,F32B6.10b.1	ttbk-3	protein_coding	Tau TuBulin Kinase
WBGene00009397	0	0	0	0	1	0	1	1	0	0	1	0	4	F35C5.9.1	clec-66	protein_coding	C-type LECtin
WBGene00009401	1	1	1	1	0	0	0	0	0	0	0	0	4	F35C11.2.1	F35C11.2	protein_coding
WBGene00009429	1	0	0	0	0	0	1	1	0	1	0	0	4	F35E12.5.1	irg-5	protein_coding	Infection Response protein
WBGene00009457	0	1	1	1	1	0	0	0	0	0	0	0	4	F36A2.10.1	F36A2.10	protein_coding
WBGene00009458	1	1	1	1	0	0	0	0	0	0	0	0	4	F36A2.11.1	F36A2.11	protein_coding
WBGene00009459	1	1	1	1	0	0	0	0	0	0	0	0	4	F36A2.12.1	F36A2.12	protein_coding
WBGene00009470	1	0	1	1	1	0	0	0	0	0	0	0	4	F36D3.4.1	F36D3.4	protein_coding	Major sperm protein
WBGene00009492	1	0	1	1	1	0	0	0	0	0	0	0	4	F36H1.3.1	F36H1.3	protein_coding	Tyrosine-protein phosphatase
WBGene00009548	1	1	1	1	0	0	0	0	0	0	0	0	4	F38H4.4.1	F38H4.4	protein_coding
WBGene00009592	1	0	1	1	0	1	0	0	0	0	0	0	4	F40F12.3.1	F40F12.3	protein_coding
WBGene00009641	1	1	1	1	0	0	0	0	0	0	0	0	4	F42G4.2.1	F42G4.2	protein_coding
WBGene00009682	1	0	1	1	1	0	0	0	0	0	0	0	4	F44D12.5.1	msd-2	protein_coding	Major Sperm protein Domain containing
WBGene00009685	1	1	1	1	0	0	0	0	0	0	0	0	4	F44D12.8a.1,F44D12.8b.1	F44D12.8	protein_coding
WBGene00009708	1	1	1	1	0	0	0	0	0	0	0	0	4	F44G3.7.1	F44G3.7	protein_coding
WBGene00009811	1	1	0	1	0	0	0	0	0	1	0	0	4	F47B8.10.1	F47B8.10	protein_coding
WBGene00009846	1	1	0	1	0	1	0	0	0	0	0	0	4	F48F5.2	F48F5.2	pseudogene
WBGene00009895	0	1	1	0	0	1	0	0	0	1	0	0	4	F49E11.10a.1,F49E11.10a.2,F49E11.10b.1	scl-2	protein_coding	SCP-Like extracellular protein
WBGene00009898	1	1	0	0	0	0	1	1	0	0	0	0	4	F49E12.2.1	dod-23	protein_coding	Downstream Of DAF-16 (Regulated by DAF-16)
WBGene00009938	0	1	1	1	1	0	0	0	0	0	0	0	4	F52F12.5.1	F52F12.5	protein_coding
WBGene00009956	1	1	1	1	0	0	0	0	0	0	0	0	4	F53B2.5.1	F53B2.5	protein_coding
WBGene00010046	1	1	1	1	0	0	0	0	0	0	0	0	4	F54D1.1.1	F54D1.1	protein_coding
WBGene00010092	1	1	0	1	0	0	0	0	0	1	0	0	4	F55C5.2	F55C5.2	pseudogene
WBGene00010136	1	1	1	1	0	0	0	0	0	0	0	0	4	F55H12.5.1	F55H12.5	protein_coding
WBGene00010246	1	1	1	1	0	0	0	0	0	0	0	0	4	F58D5.7.1	F58D5.7	protein_coding
WBGene00010277	1	0	0	0	0	0	1	0	1	0	1	0	4	F58G6.7.1	F58G6.7	protein_coding
WBGene00010373	1	1	1	1	0	0	0	0	0	0	0	0	4	H08M01.1.1	H08M01.1	protein_coding
WBGene00010466	1	1	1	1	0	0	0	0	0	0	0	0	4	K01D12.7.1,K01D12.7.2	K01D12.7	protein_coding
WBGene00010474	0	1	1	1	1	0	0	0	0	0	0	0	4	K01D12.15.1	K01D12.15	protein_coding
WBGene00010563	1	0	1	1	1	0	0	0	0	0	0	0	4	K04G2.4.1	K04G2.4	protein_coding
WBGene00010612	1	1	1	1	0	0	0	0	0	0	0	0	4	K07A1.5.1	K07A1.5	protein_coding
WBGene00010634	1	1	1	1	0	0	0	0	0	0	0	0	4	K07F5.6.1	K07F5.6	protein_coding
WBGene00010658	1	0	0	0	0	1	0	1	0	1	0	0	4	K08D8.4a.1,K08D8.4a.2,K08D8.4b.1,K08D8.4b.2,K08D8.4c.1,K08D8.4d.1,K08D8.4e,K08D8.4f	K08D8.4	protein_coding
WBGene00010719	1	1	1	1	0	0	0	0	0	0	0	0	4	K09E4.1.1	K09E4.1	protein_coding
WBGene00010745	1	0	0	0	0	1	1	1	0	0	0	0	4	K10D11.1.1	dod-17	protein_coding	Downstream Of DAF-16 (Regulated by DAF-16)
WBGene00010829	1	1	1	1	0	0	0	0	0	0	0	0	4	M02B1.4.1	M02B1.4	protein_coding
WBGene00010869	1	1	1	1	0	0	0	0	0	0	0	0	4	M05B5.1.1	M05B5.1	protein_coding
WBGene00010883	1	1	1	1	0	0	0	0	0	0	0	0	4	M7.7.1	M7.7	protein_coding
WBGene00010900	1	1	1	1	0	0	0	0	0	0	0	0	4	M28.9.1,M28.9.2	M28.9	protein_coding
WBGene00010906	1	1	1	1	0	0	0	0	0	0	0	0	4	M88.3.1	M88.3	protein_coding
WBGene00010915	1	1	1	1	0	0	0	0	0	0	0	0	4	M110.7.1	M110.7	protein_coding	Uncharacterized NTE family protein M110.7
WBGene00010925	1	0	0	0	0	0	0	1	1	1	0	0	4	M153.2.1	M153.2	protein_coding
WBGene00010953	0	0	0	0	0	1	1	1	0	1	0	0	4	M199.4.1	clec-190	protein_coding	C-type LECtin
WBGene00010999	0	1	0	0	0	1	0	0	1	1	0	0	4	R03G8.4.1	R03G8.4	protein_coding	Aminopeptidase
WBGene00011000	1	1	0	0	0	1	1	0	0	0	0	0	4	R03G8.6.1	R03G8.6	protein_coding	Aminopeptidase
WBGene00011132	0	1	1	1	1	0	0	0	0	0	0	0	4	R08A2.1.1	R08A2.1	protein_coding
WBGene00011133	1	1	1	1	0	0	0	0	0	0	0	0	4	R08A2.2.1	R08A2.2	protein_coding	Serine/threonine-protein phosphatase
WBGene00011172	1	1	1	1	0	0	0	0	0	0	0	0	4	R09E10.2.1	R09E10.2	protein_coding
WBGene00011173	1	1	1	1	0	0	0	0	0	0	0	0	4	R09E10.3.1	acs-18	protein_coding	Fatty Acid CoA Synthetase family
WBGene00011191	1	1	0	1	1	0	0	0	0	0	0	0	4	R10D12.10.1	R10D12.10	protein_coding
WBGene00011262	1	1	0	0	0	0	1	1	0	0	0	0	4	R13H4.3.1	pho-8	protein_coding	Intestinal acid PHOsphatase
WBGene00011297	1	1	1	1	0	0	0	0	0	0	0	0	4	R102.10.1	R102.10	protein_coding
WBGene00011322	1	1	1	1	0	0	0	0	0	0	0	0	4	T01C3.5.1	irld-14	protein_coding	Insulin/EGF-Receptor L Domain protein
WBGene00011401	1	1	1	1	0	0	0	0	0	0	0	0	4	T03F6.6.1,T03F6.6.2	T03F6.6	protein_coding	Receptor expression-enhancing protein
WBGene00011438	1	1	1	1	0	0	0	0	0	0	0	0	4	T04F3.3.1	T04F3.3	protein_coding
WBGene00011467	1	1	0	1	1	0	0	0	0	0	0	0	4	T05C12.3.1	decr-1.3	protein_coding	Probable 2,4-dienoyl-CoA reductase 3
WBGene00011487	1	0	0	1	0	0	1	0	0	0	1	0	4	T05E12.6a.1,T05E12.6b.1	T05E12.6	protein_coding
WBGene00011668	0	0	0	1	0	1	1	1	0	0	0	0	4	T09F5.9.1	clec-47	protein_coding	C-type LECtin
WBGene00011676	1	0	0	0	0	0	1	1	1	0	0	0	4	T10B9.7.1	cyp-13A2	protein_coding	Putative cytochrome P450 CYP13A2
WBGene00011800	0	0	0	0	0	1	1	1	1	0	0	0	4	T16G1.6.1	T16G1.6	protein_coding
WBGene00011919	1	1	1	1	0	0	0	0	0	0	0	0	4	T22C1.9.1	T22C1.9	protein_coding
WBGene00011951	1	1	0	1	1	0	0	0	0	0	0	0	4	T23F6.3a.1,T23F6.3b.1,T23F6.3c.1	T23F6.3	protein_coding
WBGene00012003	1	1	0	1	1	0	0	0	0	0	0	0	4	T24H10.5.1	T24H10.5	protein_coding
WBGene00012172	1	1	0	1	1	0	0	0	0	0	0	0	4	W01B6.5.1	W01B6.5	protein_coding	Tyrosine-protein kinase
WBGene00012177	1	1	1	1	0	0	0	0	0	0	0	0	4	W01C9.4.1	decr-1.2	protein_coding	Probable 2,4-dienoyl-CoA reductase decr-1.2
WBGene00012345	1	1	0	1	0	1	0	0	0	0	0	0	4	W08E3.4.1	W08E3.4	protein_coding
WBGene00012357	1	1	1	1	0	0	0	0	0	0	0	0	4	W09D6.4.1	W09D6.4	protein_coding
WBGene00012379	1	1	1	1	0	0	0	0	0	0	0	0	4	Y1A5A.1.1	Y1A5A.1	protein_coding
WBGene00012547	1	1	1	1	0	0	0	0	0	0	0	0	4	Y37D8A.5.1	Y37D8A.5	protein_coding
WBGene00012592	1	1	0	0	1	0	0	1	0	0	0	0	4	Y38E10A.14.1	Y38E10A.14	protein_coding
WBGene00012595	1	1	1	1	0	0	0	0	0	0	0	0	4	Y38E10A.17.1	Y38E10A.17	protein_coding
WBGene00012631	0	1	0	0	0	1	0	1	1	0	0	0	4	Y38H6C.19.1	Y38H6C.19	protein_coding
WBGene00012679	1	1	0	1	0	1	0	0	0	0	0	0	4	Y39B6A.18	Y39B6A.18	pseudogene
WBGene00012680	1	0	0	0	0	1	1	0	0	0	1	0	4	Y39B6A.21	Y39B6A.21	pseudogene
WBGene00012689	1	1	1	1	0	0	0	0	0	0	0	0	4	Y39B6A.30.1	Y39B6A.30	protein_coding
WBGene00012727	0	0	1	1	1	1	0	0	0	0	0	0	4	Y39G8B.7.1	Y39G8B.7	protein_coding
WBGene00012741	1	1	1	1	0	0	0	0	0	0	0	0	4	Y40H4A.2.1	Y40H4A.2	protein_coding
WBGene00012781	1	1	1	1	0	0	0	0	0	0	0	0	4	Y43C5A.1.1,Y43C5A.1.2,Y43C5A.1.3	nspd-7	protein_coding	Nematode Specific Peptide family, group D
WBGene00012809	1	1	1	1	0	0	0	0	0	0	0	0	4	Y43F8A.2.1	Y43F8A.2	protein_coding
WBGene00012819	0	1	0	0	0	1	1	1	0	0	0	0	4	Y43F8B.9.1	Y43F8B.9	protein_coding
WBGene00012827	1	1	1	1	0	0	0	0	0	0	0	0	4	Y43F8C.5.1	Y43F8C.5	protein_coding
WBGene00012855	1	1	1	1	0	0	0	0	0	0	0	0	4	Y44A6D.5.1	Y44A6D.5	protein_coding	Branched-chain-amino-acid aminotransferase
WBGene00012859	1	0	1	1	1	0	0	0	0	0	0	0	4	Y45F3A.1.1	Y45F3A.1	protein_coding
WBGene00012901	1	1	1	1	0	0	0	0	0	0	0	0	4	Y46G5A.10.1	cnp-2	protein_coding	Calcineurin-interacting protein 2
WBGene00012912	1	1	1	1	0	0	0	0	0	0	0	0	4	Y46G5A.22a.1,Y46G5A.22b.1	Y46G5A.22	protein_coding
WBGene00012924	1	1	0	1	0	1	0	0	0	0	0	0	4	Y47D3A.5	Y47D3A.5	pseudogene
WBGene00012926	1	1	1	1	0	0	0	0	0	0	0	0	4	Y47D3A.13.1	Y47D3A.13	protein_coding
WBGene00012979	1	1	0	1	1	0	0	0	0	0	0	0	4	Y48B6A.5.1	Y48B6A.5	protein_coding	Major sperm protein
WBGene00013107	0	1	1	1	0	1	0	0	0	0	0	0	4	Y51H4A.13.1	Y51H4A.13	protein_coding
WBGene00013165	1	1	1	1	0	0	0	0	0	0	0	0	4	Y53F4B.19.1	Y53F4B.19	protein_coding	Major sperm protein
WBGene00013192	1	1	1	1	0	0	0	0	0	0	0	0	4	Y54E2A.7.1	Y54E2A.7	protein_coding
WBGene00013194	1	1	1	1	0	0	0	0	0	0	0	0	4	Y54E2A.9.1	Y54E2A.9	protein_coding
WBGene00013290	0	1	1	1	1	0	0	0	0	0	0	0	4	Y57G11A.2.1	Y57G11A.2	protein_coding
WBGene00013304	1	1	1	1	0	0	0	0	0	0	0	0	4	Y57G11C.6.1	ptp-5.2	protein_coding
WBGene00013437	0	1	0	1	1	0	0	0	0	1	0	0	4	Y66D12A.11.1	Y66D12A.11	protein_coding
WBGene00013449	1	1	1	1	0	0	0	0	0	0	0	0	4	Y67A6A.1.1	Y67A6A.1	protein_coding
WBGene00013452	0	1	1	1	0	1	0	0	0	0	0	0	4	Y67A10A.3a.1,Y67A10A.3b.1	Y67A10A.3	protein_coding
WBGene00013526	1	1	1	1	0	0	0	0	0	0	0	0	4	Y73F8A.20.1	Y73F8A.20	protein_coding
WBGene00013684	1	1	1	1	0	0	0	0	0	0	0	0	4	Y105E8A.27.1	Y105E8A.27	protein_coding
WBGene00013696	1	1	1	1	0	0	0	0	0	0	0	0	4	Y106G6A.4.1	Y106G6A.4	protein_coding
WBGene00013713	0	1	1	1	1	0	0	0	0	0	0	0	4	Y106G6G.4.1	Y106G6G.4	protein_coding
WBGene00013785	1	1	1	1	0	0	0	0	0	0	0	0	4	Y116A8C.4.1,Y116A8C.4.2	nep-23	protein_coding	NEPrilysin metallopeptidase family
WBGene00013800	1	1	1	1	0	0	0	0	0	0	0	0	4	Y116A8C.23.1	Y116A8C.23	protein_coding
WBGene00013837	1	1	0	0	1	0	0	0	0	1	0	0	4	ZC47.4.1	fbxa-30	protein_coding	F-box A protein
WBGene00013980	1	1	0	0	0	0	1	1	0	0	0	0	4	ZK507.4.1	dos-1	protein_coding	Delta and osm-11 homolog protein 1
WBGene00014029	1	1	1	1	0	0	0	0	0	0	0	0	4	ZK637.12.1,ZK637.12.2	ZK637.12	protein_coding
WBGene00014063	1	0	0	0	1	0	0	1	0	1	0	0	4	ZK673.9.1	clec-143	protein_coding	C-type LECtin
WBGene00014121	1	1	1	1	0	0	0	0	0	0	0	0	4	ZK858.8.1	ZK858.8	protein_coding
WBGene00014129	1	1	1	1	0	0	0	0	0	0	0	0	4	ZK892.5.1	ZK892.5	protein_coding
WBGene00014135	0	1	0	0	0	1	1	1	0	0	0	0	4	ZK896.4.1	ZK896.4	protein_coding
WBGene00014240	1	1	1	1	0	0	0	0	0	0	0	0	4	ZK1251.1.1	htas-1	protein_coding	Histone H2A
WBGene00014241	1	1	0	1	0	0	0	0	0	1	0	0	4	ZK1251.3.1	ZK1251.3	protein_coding
WBGene00014246	1	1	1	1	0	0	0	0	0	0	0	0	4	ZK1307.3.1	ZK1307.3	protein_coding
WBGene00014247	1	0	1	1	1	0	0	0	0	0	0	0	4	ZK1307.4.1	ZK1307.4	protein_coding
WBGene00014665	1	1	1	1	0	0	0	0	0	0	0	0	4	C04G2.3	C04G2.3	pseudogene
WBGene00015038	1	0	1	0	0	0	1	0	0	1	0	0	4	B0212.4a.1,B0212.4b.1,B0212.4c.1,B0212.4d.1	nstp-6	protein_coding	Nucleotide Sugar TransPorter family
WBGene00015046	0	1	0	1	0	1	0	1	0	0	0	0	4	B0213.17.1	nlp-34	protein_coding	Neuropeptide-Like Protein
WBGene00015050	0	0	0	0	0	0	1	0	1	1	1	0	4	B0218.6a.1,B0218.6b.1	clec-51	protein_coding	C-type LECtin
WBGene00015084	1	1	1	1	0	0	0	0	0	0	0	0	4	B0244.9.1	B0244.9	protein_coding
WBGene00015097	1	1	1	1	0	0	0	0	0	0	0	0	4	B0273.1a.1,B0273.1b.1	B0273.1	protein_coding
WBGene00015106	1	1	0	1	1	0	0	0	0	0	0	0	4	B0280.11.1	B0280.11	protein_coding	Putative tyrosine-protein phosphatase B0280.11
WBGene00015223	0	1	0	1	1	1	0	0	0	0	0	0	4	B0507.6.1	B0507.6	protein_coding
WBGene00015230	1	0	1	1	1	0	0	0	0	0	0	0	4	B0511.4.1	tag-344	protein_coding
WBGene00015306	1	0	1	1	1	0	0	0	0	0	0	0	4	C01G5.4a.1,C01G5.4b	C01G5.4	protein_coding
WBGene00015348	1	1	1	1	0	0	0	0	0	0	0	0	4	C02F5.5.1	C02F5.5	protein_coding
WBGene00015467	1	1	1	1	0	0	0	0	0	0	0	0	4	C05D2.3.1	basl-1	protein_coding	BAS-Like
WBGene00015629	1	1	0	1	1	0	0	0	0	0	0	0	4	C09B9.4.1	C09B9.4	protein_coding
WBGene00015695	1	0	0	0	0	1	1	0	0	0	1	0	4	C10H11.6a.1,C10H11.6b.1	ugt-26	protein_coding	UDP-glucuronosyltransferase
WBGene00015696	1	1	1	1	0	0	0	0	0	0	0	0	4	C10H11.7.1	C10H11.7	protein_coding	Major sperm protein
WBGene00015796	1	1	0	1	0	1	0	0	0	0	0	0	4	C15F1.5a.1,C15F1.5b.1	C15F1.5	protein_coding
WBGene00015820	1	1	1	1	0	0	0	0	0	0	0	0	4	C16A11.7.1	C16A11.7	protein_coding
WBGene00015828	1	1	0	0	0	0	0	1	1	0	0	0	4	C16C4.4a.1,C16C4.4b.1	math-14	protein_coding	MATH (Meprin-associated Traf homology) domain containing
WBGene00015855	1	1	1	1	0	0	0	0	0	0	0	0	4	C16C8.18.1	C16C8.18	protein_coding
WBGene00015907	1	0	1	1	1	0	0	0	0	0	0	0	4	C17F3.1.1	C17F3.1	protein_coding
WBGene00015908	1	1	1	1	0	0	0	0	0	0	0	0	4	C17F3.3.1	C17F3.3	protein_coding
WBGene00015917	1	1	1	1	0	0	0	0	0	0	0	0	4	C17G10.3.1	C17G10.3	protein_coding
WBGene00015931	1	1	1	1	0	0	0	0	0	0	0	0	4	C17H12.5.1	C17H12.5	protein_coding
WBGene00015937	1	1	1	1	0	0	0	0	0	0	0	0	4	C17H12.12.1	C17H12.12	protein_coding
WBGene00016040	1	1	1	1	0	0	0	0	0	0	0	0	4	C24A11.1.1	C24A11.1	protein_coding
WBGene00016053	1	1	1	1	0	0	0	0	0	0	0	0	4	C24D10.1.1	ptp-5.1	protein_coding
WBGene00016054	1	1	1	1	0	0	0	0	0	0	0	0	4	C24D10.2.1,C24D10.2.2	C24D10.2	protein_coding
WBGene00016085	1	1	0	1	1	0	0	0	0	0	0	0	4	C25A8.5.1	C25A8.5	protein_coding	Tyrosine-protein kinase
WBGene00016312	1	1	1	1	0	0	0	0	0	0	0	0	4	C32D5.4.1	C32D5.4	protein_coding
WBGene00016322	1	1	1	1	0	0	0	0	0	0	0	0	4	C32E8.4.1,C32E8.4.2,C32E8.4.3	C32E8.4	protein_coding
WBGene00016340	1	0	0	0	0	1	1	1	0	0	0	0	4	C33C12.8.1	gba-2	protein_coding	Putative glucosylceramidase 2
WBGene00016382	1	1	1	1	0	0	0	0	0	0	0	0	4	C33H5.16.1	C33H5.16	protein_coding	Tyrosine-protein phosphatase
WBGene00016388	1	1	0	1	1	0	0	0	0	0	0	0	4	C34B2.3.1	C34B2.3	protein_coding
WBGene00016398	1	1	1	1	0	0	0	0	0	0	0	0	4	C34D4.2.1	C34D4.2	protein_coding	Serine/threonine-protein phosphatase
WBGene00016462	1	1	1	1	0	0	0	0	0	0	0	0	4	C35E7.10a.1,C35E7.10b.1	C35E7.10	protein_coding	Tyrosine-protein kinase
WBGene00016595	1	1	0	1	0	0	0	0	1	0	0	0	4	C42D4.2.1	C42D4.2	protein_coding
WBGene00016596	0	1	1	1	1	0	0	0	0	0	0	0	4	C42D4.3.1	C42D4.3	protein_coding
WBGene00016605	1	0	1	1	1	0	0	0	0	0	0	0	4	C43E11.5.1	C43E11.5	protein_coding
WBGene00016658	1	1	1	1	0	0	0	0	0	0	0	0	4	C45B2.1.1	C45B2.1	protein_coding
WBGene00016662	1	1	0	1	0	0	0	1	0	0	0	0	4	C45B2.8.1	C45B2.8	protein_coding
WBGene00016707	1	1	1	1	0	0	0	0	0	0	0	0	4	C46E10.1.1	C46E10.1	protein_coding
WBGene00016753	1	1	1	1	0	0	0	0	0	0	0	0	4	C48E7.8.1	oac-9	protein_coding	O-ACyltransferase homolog
WBGene00016800	0	1	1	1	1	0	0	0	0	0	0	0	4	C50C3.2.1	C50C3.2	protein_coding
WBGene00016843	1	1	1	1	0	0	0	0	0	0	0	0	4	C50F7.3.1	C50F7.3	protein_coding
WBGene00016890	0	1	0	1	0	1	0	0	1	0	0	0	4	C52E12.6.1	lst-5	protein_coding	Lateral Signaling Target
WBGene00016946	1	1	0	1	1	0	0	0	0	0	0	0	4	C55B7.10.1	C55B7.10	protein_coding
WBGene00016954	1	1	1	0	1	0	0	0	0	0	0	0	4	C55C3.4.1	C55C3.4	protein_coding	Tyrosine-protein kinase
WBGene00017114	1	1	1	1	0	0	0	0	0	0	0	0	4	E03H12.7.1	E03H12.7	protein_coding
WBGene00017246	0	0	1	0	0	1	1	0	0	1	0	0	4	F08D12.2.1	F08D12.2	protein_coding
WBGene00017376	1	0	1	0	0	0	0	1	1	0	0	0	4	F11C7.2.1	F11C7.2	protein_coding
WBGene00017441	1	1	0	0	1	0	0	0	0	0	0	1	4	F13H8.8.1	F13H8.8	protein_coding
WBGene00017647	1	1	1	1	0	0	0	0	0	0	0	0	4	F20H11.4.1	F20H11.4	protein_coding	Protein-tyrosine-phosphatase
WBGene00017703	1	0	0	0	0	0	1	1	1	0	0	0	4	F22E5.1.1	F22E5.1	protein_coding
WBGene00017718	1	1	0	0	0	0	0	1	1	0	0	0	4	F22F4.5.1	F22F4.5	protein_coding
WBGene00017902	1	1	1	1	0	0	0	0	0	0	0	0	4	F28E10.4.1	F28E10.4	protein_coding
WBGene00017975	1	1	1	1	0	0	0	0	0	0	0	0	4	F32B5.1.1	F32B5.1	protein_coding
WBGene00017978	1	0	1	1	1	0	0	0	0	0	0	0	4	F32B5.4.1	msrp-1	protein_coding	MS Related Protein
WBGene00018081	1	1	1	1	0	0	0	0	0	0	0	0	4	F36A4.2.1	F36A4.2	protein_coding
WBGene00018083	1	1	1	1	0	0	0	0	0	0	0	0	4	F36A4.4.1	F36A4.4	protein_coding
WBGene00018119	1	0	1	1	1	0	0	0	0	0	0	0	4	F36H12.3.1	F36H12.3	protein_coding	Major sperm protein
WBGene00018121	1	0	1	1	1	0	0	0	0	0	0	0	4	F36H12.5.1	F36H12.5	protein_coding
WBGene00018158	1	1	1	1	0	0	0	0	0	0	0	0	4	F37E3.3.1	comp-1	protein_coding	Sperm COMPetition
WBGene00018178	1	1	1	1	0	0	0	0	0	0	0	0	4	F38E1.3.1	F38E1.3	protein_coding
WBGene00018301	1	1	1	1	0	0	0	0	0	0	0	0	4	F41G3.5.1	F41G3.5	protein_coding
WBGene00018345	0	1	0	0	1	1	0	0	0	1	0	0	4	F42C5.3a.1,F42C5.3b.1	F42C5.3	protein_coding
WBGene00018359	1	1	1	1	0	0	0	0	0	0	0	0	4	F42G8.8.1	F42G8.8	protein_coding	Serine/threonine-protein phosphatase
WBGene00018393	1	0	0	0	0	0	1	1	1	0	0	0	4	F43E2.5.1,F43E2.5.2	msra-1	protein_coding	Methionine Sulfoxide Reductase A
WBGene00018531	1	0	1	1	1	0	0	0	0	0	0	0	4	F47B3.7.1	F47B3.7	protein_coding	Tyrosine-protein phosphatase
WBGene00018540	1	1	0	0	0	1	1	0	0	0	0	0	4	F47C10.2	btb-21	pseudogene
WBGene00018575	1	1	1	1	0	0	0	0	0	0	0	0	4	F47F6.5.1	clec-119	protein_coding	C-type LECtin
WBGene00018646	1	0	0	0	0	1	1	1	0	0	0	0	4	F49F1.6a.1,F49F1.6b.1	mul-1	protein_coding	Mucin Like protein
WBGene00018841	1	0	1	1	1	0	0	0	0	0	0	0	4	F54H5.5.1	F54H5.5	protein_coding
WBGene00018895	1	1	1	1	0	0	0	0	0	0	0	0	4	F55F8.7.1	F55F8.7	protein_coding	Protein-tyrosine-phosphatase
WBGene00018926	1	1	1	1	0	0	0	0	0	0	0	0	4	F56A11.6.1	F56A11.6	protein_coding
WBGene00018930	1	1	1	1	0	0	0	0	0	0	0	0	4	F56B3.6.1	F56B3.6	protein_coding	Receptor expression-enhancing protein
WBGene00018980	1	1	1	1	0	0	0	0	0	0	0	0	4	F56F4.3.1	F56F4.3	protein_coding	Transporter
WBGene00019015	1	1	1	1	0	0	0	0	0	0	0	0	4	F57F4.1.1	F57F4.1	protein_coding
WBGene00019024	1	1	1	1	0	0	0	0	0	0	0	0	4	F58A6.5.1	F58A6.5	protein_coding
WBGene00019063	1	1	1	1	0	0	0	0	0	0	0	0	4	F58F12.3.1	F58F12.3	protein_coding
WBGene00019189	1	1	1	0	0	1	0	0	0	0	0	0	4	H11L12.1.1	H11L12.1	protein_coding
WBGene00019255	1	1	1	1	0	0	0	0	0	0	0	0	4	H32C10.1a.1,H32C10.1b.1,H32C10.1c.1	H32C10.1	protein_coding
WBGene00019337	1	1	1	1	0	0	0	0	0	0	0	0	4	K02F6.3.1	K02F6.3	protein_coding
WBGene00019461	1	0	1	1	1	0	0	0	0	0	0	0	4	K07A3.3a,K07A3.3b.1	K07A3.3	protein_coding
WBGene00019506	1	1	0	1	0	1	0	0	0	0	0	0	4	K07H8.5.1	K07H8.5	protein_coding
WBGene00019512	1	1	1	1	0	0	0	0	0	0	0	0	4	K08A2.2.1	K08A2.2	protein_coding
WBGene00019530	1	1	1	1	0	0	0	0	0	0	0	0	4	K08D10.7.1,K08D10.7.2	scrm-8	protein_coding	Phospholipid scramblase
WBGene00019556	1	1	0	1	0	1	0	0	0	0	0	0	4	K09C6.2a,K09C6.2b,K09C6.2c,K09C6.2d,K09C6.2e.1,K09C6.2e.2	K09C6.2	protein_coding
WBGene00019561	1	1	1	1	0	0	0	0	0	0	0	0	4	K09C6.7a.1,K09C6.7b.1	K09C6.7	protein_coding
WBGene00019586	1	1	1	1	0	0	0	0	0	0	0	0	4	K09F6.3.1	K09F6.3	protein_coding	Protein-tyrosine-phosphatase
WBGene00019626	1	1	1	1	0	0	0	0	0	0	0	0	4	K10C9.7.1	K10C9.7	protein_coding
WBGene00019738	0	0	0	1	0	0	1	1	0	0	1	0	4	M02F4.7.1,M02F4.7.2	clec-265	protein_coding	C-type LECtin
WBGene00020053	1	1	1	1	0	0	0	0	0	0	0	0	4	R13A5.11a.1,R13A5.11b.1	R13A5.11	protein_coding	Serine/threonine-protein phosphatase
WBGene00020071	1	1	1	1	0	0	0	0	0	0	0	0	4	R13H9.5.1	R13H9.5	protein_coding
WBGene00020105	1	0	1	1	1	0	0	0	0	0	0	0	4	R148.7.1	R148.7	protein_coding
WBGene00020117	1	1	1	1	0	0	0	0	0	0	0	0	4	R155.3.1	R155.3	protein_coding	Protein-tyrosine-phosphatase
WBGene00020182	1	0	0	0	0	0	1	1	1	0	0	0	4	T03D3.1.1	ugt-53	protein_coding	UDP-GlucuronosylTransferase
WBGene00020223	1	1	1	1	0	0	0	0	0	0	0	0	4	T05A7.6.1	T05A7.6	protein_coding
WBGene00020350	1	1	1	1	0	0	0	0	0	0	0	0	4	T08B2.12.1	T08B2.12	protein_coding
WBGene00020408	1	0	1	0	1	1	0	0	0	0	0	0	4	T10D4.6a.1,T10D4.6b.1	T10D4.6	protein_coding
WBGene00020531	1	0	1	1	1	0	0	0	0	0	0	0	4	T15B12.2.1	T15B12.2	protein_coding
WBGene00020587	0	0	0	0	0	1	1	1	1	0	0	0	4	T19H12.1a.1,T19H12.1b.1	ugt-9	protein_coding	UDP-GlucuronosylTransferase
WBGene00020613	0	1	0	1	0	1	0	0	0	1	0	0	4	T20D4.7.1	T20D4.7	protein_coding
WBGene00020616	0	1	0	0	0	1	0	1	0	1	0	0	4	T20D4.10.1	T20D4.10	protein_coding
WBGene00020617	0	0	0	1	0	1	0	1	1	0	0	0	4	T20D4.11.1	T20D4.11	protein_coding
WBGene00020659	1	1	1	1	0	0	0	0	0	0	0	0	4	T21G5.1.1	T21G5.1	protein_coding	Tyrosine-protein kinase
WBGene00020878	1	0	0	1	0	0	0	1	1	0	0	0	4	T28A11.16.1	T28A11.16	protein_coding
WBGene00020992	1	1	0	1	0	0	0	0	0	1	0	0	4	W03F8.2	W03F8.2	pseudogene
WBGene00021010	1	1	1	1	0	0	0	0	0	0	0	0	4	W03G1.2.1	W03G1.2	protein_coding
WBGene00021273	1	1	0	1	0	1	0	0	0	0	0	0	4	Y23H5B.2	Y23H5B.2	pseudogene
WBGene00021287	1	1	1	0	0	1	0	0	0	0	0	0	4	Y24D9B.1.1	Y24D9B.1	protein_coding
WBGene00021288	1	1	1	1	0	0	0	0	0	0	0	0	4	Y25C1A.1.1	clec-123	protein_coding	C-type LECtin
WBGene00021343	0	1	1	1	1	0	0	0	0	0	0	0	4	Y37B11A.1a.1,Y37B11A.1b.1	cutl-23	protein_coding	CUTiclin-Like
WBGene00021471	1	1	1	1	0	0	0	0	0	0	0	0	4	Y39G10AR.15.1	Y39G10AR.15	protein_coding
WBGene00021472	1	1	1	1	0	0	0	0	0	0	0	0	4	Y39G10AR.16.1	Y39G10AR.16	protein_coding
WBGene00021869	1	1	0	0	0	0	1	0	0	0	1	0	4	Y54G2A.3a.1,Y54G2A.3b.1	vrp-1	protein_coding	Vitellogenin Regulating Protein
WBGene00021908	1	1	1	1	0	0	0	0	0	0	0	0	4	Y55B1AR.4.1	Y55B1AR.4	protein_coding
WBGene00021979	1	0	0	0	0	1	0	0	1	1	0	0	4	Y58A7A.5.1	Y58A7A.5	protein_coding
WBGene00022002	1	1	1	0	1	0	0	0	0	0	0	0	4	Y59E9AR.7.1	Y59E9AR.7	protein_coding	Major sperm protein
WBGene00022032	0	1	1	1	1	0	0	0	0	0	0	0	4	Y65B4A.9a.1,Y65B4A.9b.1	Y65B4A.9	protein_coding
WBGene00022083	1	0	0	0	0	0	0	1	1	0	1	0	4	Y69A2AR.12.1	Y69A2AR.12	protein_coding
WBGene00022085	1	1	1	1	0	0	0	0	0	0	0	0	4	Y69A2AR.14	Y69A2AR.14	pseudogene
WBGene00022096	1	0	0	0	0	0	0	1	1	0	1	0	4	Y69A2AR.25.1	Y69A2AR.25	protein_coding
WBGene00022110	1	1	0	1	0	1	0	0	0	0	0	0	4	Y71F9AL.4.1	Y71F9AL.4	protein_coding
WBGene00022162	0	1	1	1	1	0	0	0	0	0	0	0	4	Y71G12B.27.1	Y71G12B.27	protein_coding	Cyclin-dependent kinases regulatory subunit
WBGene00022467	1	1	1	1	0	0	0	0	0	0	0	0	4	Y119C1B.1.1	Y119C1B.1	protein_coding
WBGene00022621	1	1	1	1	0	0	0	0	0	0	0	0	4	ZC477.7a.1,ZC477.7b	ZC477.7	protein_coding
WBGene00022632	1	1	1	1	0	0	0	0	0	0	0	0	4	ZC581.2.1	ZC581.2	protein_coding
WBGene00022634	1	1	1	1	0	0	0	0	0	0	0	0	4	ZC581.7.1	ZC581.7	protein_coding	Tyrosine-protein kinase
WBGene00022650	1	1	1	1	0	0	0	0	0	0	0	0	4	ZK84.2.1	ZK84.2	protein_coding
WBGene00022705	1	1	1	1	0	0	0	0	0	0	0	0	4	ZK354.2a.1,ZK354.2b.1	ZK354.2	protein_coding
WBGene00022709	1	1	1	1	0	0	0	0	0	0	0	0	4	ZK354.8.1	ZK354.8	protein_coding	Tyrosine-protein phosphatase
WBGene00022732	1	1	1	1	0	0	0	0	0	0	0	0	4	ZK418.2a.1,ZK418.2b	ZK418.2	protein_coding
WBGene00022753	1	1	1	1	0	0	0	0	0	0	0	0	4	ZK484.7.1	ZK484.7	protein_coding	Tyrosine-protein phosphatase
WBGene00022760	1	1	0	1	0	1	0	0	0	0	0	0	4	ZK546.3	ZK546.3	pseudogene
WBGene00022780	1	1	1	1	0	0	0	0	0	0	0	0	4	ZK622.1.1	ZK622.1	protein_coding	Tyrosine-protein kinase
WBGene00022888	1	1	1	1	0	0	0	0	0	0	0	0	4	ZK1290.6.1	rnh-1.1	protein_coding	RNase H
WBGene00043147	1	0	1	1	1	0	0	0	0	0	0	0	4	C24D10.8.1	nspd-6	protein_coding	Nematode Specific Peptide family, group D
WBGene00044003	1	1	1	1	0	0	0	0	0	0	0	0	4	Y41E3.18.1	Y41E3.18	protein_coding
WBGene00044062	1	1	1	1	0	0	0	0	0	0	0	0	4	T14D7.3.1	snb-6	protein_coding	SyNaptoBrevin related
WBGene00044212	0	1	1	0	1	0	0	0	0	1	0	0	4	Y68A4A.13.1	Y68A4A.13	protein_coding
WBGene00044347	1	1	1	1	0	0	0	0	0	0	0	0	4	Y71G12B.30a.1,Y71G12B.30b.1,Y71G12B.30c.1	Y71G12B.30	protein_coding	Serine/threonine-protein phosphatase
WBGene00044388	1	1	1	1	0	0	0	0	0	0	0	0	4	C27D6.11.1	C27D6.11	protein_coding
WBGene00044457	1	1	0	0	0	1	0	0	1	0	0	0	4	C18H7.11.1	C18H7.11	protein_coding
WBGene00044683	0	1	1	1	1	0	0	0	0	0	0	0	4	C36E6.8.1,C36E6.8.2	C36E6.8	protein_coding
WBGene00044684	1	1	1	1	0	0	0	0	0	0	0	0	4	T08G11.2.1	T08G11.2	protein_coding
WBGene00045036	1	1	0	1	1	0	0	0	0	0	0	0	4	K08E4.7.1	K08E4.7	protein_coding
WBGene00045416	1	1	0	1	0	1	0	0	0	0	0	0	4	Y37H2A.14.1	Y37H2A.14	protein_coding
WBGene00050915	1	1	1	1	0	0	0	0	0	0	0	0	4	Y6E2A.10.1	Y6E2A.10	protein_coding
WBGene00050956	1	1	1	1	0	0	0	0	0	0	0	0	4	C14A6.13.1	C14A6.13	protein_coding
WBGene00077519	1	1	1	1	0	0	0	0	0	0	0	0	4	T27C10.8.1	T27C10.8	protein_coding
WBGene00086554	1	1	1	1	0	0	0	0	0	0	0	0	4	D1081.12.1	D1081.12	protein_coding
WBGene00194682	0	1	0	0	0	1	1	0	0	1	0	0	4	F40D4.17.1	F40D4.17	protein_coding
WBGene00206464	0	1	0	1	0	0	0	1	0	1	0	0	4	F59C6.18.1	F59C6.18	protein_coding
WBGene00219326	1	1	1	1	0	0	0	0	0	0	0	0	4	F36D3.16.1	F36D3.16	protein_coding
WBGene00284847	1	1	0	0	0	0	1	0	1	0	0	0	4	F54D8.10.1	F54D8.10	protein_coding
WBGene00000023	1	1	0	1	0	0	0	0	0	0	0	0	3	Y53C10A.9.1	abt-5	protein_coding	ABC Transporter family
WBGene00000034	0	1	1	1	0	0	0	0	0	0	0	0	3	T01D1.6.1	abu-11	protein_coding	Activated in Blocked Unfolded protein response
WBGene00000133	0	0	0	1	0	1	0	0	1	0	0	0	3	C05E11.4.1	amt-1	protein_coding	Putative ammonium transporter 1
WBGene00000176	0	0	1	0	0	1	1	0	0	0	0	0	3	K02G10.7a.1,K02G10.7b.1,K02G10.7c.1,K02G10.7d.1	aqp-8	protein_coding	AQuaPorin or aquaglyceroporin related
WBGene00000214	0	0	1	0	0	0	0	1	0	0	1	0	3	Y39B6A.20.1,Y39B6A.20.2	asp-1	protein_coding	ASpartyl Protease; Aspartic protease 1
WBGene00000251	0	1	1	1	0	0	0	0	0	0	0	0	3	C09G5.6.1,C09G5.6.2	bli-1	protein_coding	Cuticle collagen bli-1
WBGene00000252	0	1	1	1	0	0	0	0	0	0	0	0	3	F59E12.12.1	bli-2	protein_coding	BLIstered cuticle
WBGene00000373	1	0	0	0	0	1	1	0	0	0	0	0	3	F08F3.7.1	cyp-14A5	protein_coding	CYtochrome P450 family
WBGene00000397	0	0	1	0	1	0	0	1	0	0	0	0	3	F08B4.2a.1,F08B4.2b.1,F08B4.2c.1,F08B4.2d.1	cdh-5	protein_coding	CaDHerin family
WBGene00000399	0	0	1	1	1	0	0	0	0	0	0	0	3	R05H10.6.1	cdh-7	protein_coding	CaDHerin family
WBGene00000402	0	0	1	1	0	1	0	0	0	0	0	0	3	C45G7.5.1,C45G7.5.2	cdh-10	protein_coding	CaDHerin family
WBGene00000557	0	0	0	1	0	0	1	1	0	0	0	0	3	R09B5.8.1	cnc-3	protein_coding	CaeNaCin (Caenorhabditis bacteriocin)
WBGene00000558	0	0	0	1	0	1	0	1	0	0	0	0	3	R09B5.9.1	cnc-4	protein_coding	CaeNaCin (Caenorhabditis bacteriocin)
WBGene00000562	1	0	0	0	0	1	1	0	0	0	0	0	3	F14H8.6a,F14H8.6b.1,F14H8.6c	cng-1	protein_coding	Cyclic Nucleotide Gated channel
WBGene00000601	0	0	1	1	0	0	0	0	0	1	0	0	3	F15H10.1.1,F15H10.1.2	col-12	protein_coding	Cuticle collagen 12
WBGene00000611	0	1	1	1	0	0	0	0	0	0	0	0	3	F36A4.10.1	col-34	protein_coding	Cuticle collagen 34
WBGene00000620	0	0	1	1	0	0	1	0	0	0	0	0	3	ZC513.8.1	col-43	protein_coding	Collagen
WBGene00000625	0	1	1	1	0	0	0	0	0	0	0	0	3	Y54E10BL.2.1	col-48	protein_coding	COLlagen
WBGene00000636	0	1	1	1	0	0	0	0	0	0	0	0	3	F22D6.10.1	col-60	protein_coding	COLlagen
WBGene00000647	0	1	1	1	0	0	0	0	0	0	0	0	3	Y49F6B.10.1	col-71	protein_coding	COLlagen
WBGene00000655	0	1	1	1	0	0	0	0	0	0	0	0	3	C09G5.3.1	col-79	protein_coding	Putative cuticle collagen 79
WBGene00000664	0	1	1	1	0	0	0	0	0	0	0	0	3	F17C8.2.1	col-89	protein_coding	COLlagen
WBGene00000678	0	1	1	1	0	0	0	0	0	0	0	0	3	F58F6.1.1	col-104	protein_coding	COLlagen
WBGene00000681	0	0	1	1	0	1	0	0	0	0	0	0	3	C34H4.4.1	col-107	protein_coding	COLlagen
WBGene00000684	0	1	1	1	0	0	0	0	0	0	0	0	3	F19C7.7.1	col-110	protein_coding	COLlagen
WBGene00000694	0	1	1	1	0	0	0	0	0	0	0	0	3	Y11D7A.11.1	col-120	protein_coding	COLlagen
WBGene00000707	0	1	1	1	0	0	0	0	0	0	0	0	3	F52B11.4.1	col-133	protein_coding	COLlagen
WBGene00000722	0	0	1	1	0	0	1	0	0	0	0	0	3	B0024.1.1	col-149	protein_coding	COLlagen
WBGene00000725	0	1	1	1	0	0	0	0	0	0	0	0	3	F32G8.5.1	col-152	protein_coding	COLlagen
WBGene00000740	0	0	1	1	0	0	0	0	0	1	0	0	3	T10E10.2.1,T10E10.2.2	col-167	protein_coding	COLlagen
WBGene00000742	0	0	1	1	0	0	0	0	0	1	0	0	3	T10E10.5.1	col-169	protein_coding	COLlagen
WBGene00000771	1	1	0	1	0	0	0	0	0	0	0	0	3	C30B5.3.1	cpb-2	protein_coding	Cytoplasmic polyadenylation element-binding protein 2
WBGene00000820	1	0	1	1	0	0	0	0	0	0	0	0	3	Y73B6BL.7a.1,Y73B6BL.7b.1,Y73B6BL.7c.1	csp-2	protein_coding	Putative inactive caspase B Putative inactive caspase B subunit p31 Putative inactive caspase B subunit p17 Putative inactive caspase subunit p14 [Source:UniProtKB/Swiss-Prot;Acc:Q9TZP5]
WBGene00001158	0	0	1	0	1	1	0	0	0	0	0	0	3	F01G10.3a.1,F01G10.3b.1	ech-9	protein_coding	Enoyl-CoA Hydratase
WBGene00001245	1	1	0	1	0	0	0	0	0	0	0	0	3	F56H11.3.1	elo-7	protein_coding	Elongation of very long chain fatty acids protein
WBGene00001437	0	1	0	0	0	0	0	1	1	0	0	0	3	F26A1.2.1	fkh-5	protein_coding	Putative forkhead-related transcription factor fkh-5
WBGene00001487	0	1	1	1	0	0	0	0	0	0	0	0	3	T04B2.2a.1,T04B2.2b,T04B2.2c	frk-1	protein_coding	Fer-related kinase 1
WBGene00001506	0	1	0	0	0	0	0	1	0	1	0	0	3	EGAP9.2.1	fut-2	protein_coding	Galactoside 2-alpha-L-fucosyltransferase
WBGene00001605	1	1	0	1	0	0	0	0	0	0	0	0	3	T25C8.3	gln-4	pseudogene
WBGene00001700	0	1	0	0	0	0	0	1	1	0	0	0	3	K02E2.2.1	grd-11	protein_coding	GRounDhog (Hedgehog-like family)
WBGene00001718	1	1	0	0	0	0	0	0	0	1	0	0	3	ZC487.4.1	grl-9	protein_coding	GRound-Like (Grd related)
WBGene00001772	0	0	1	0	0	1	0	0	0	0	1	0	3	F37B1.1.1	gst-24	protein_coding	Glutathione S-Transferase
WBGene00001839	1	0	0	1	1	0	0	0	0	0	0	0	3	ZK829.2.1	hdl-1	protein_coding	Probable aromatic-L-amino-acid decarboxylase
WBGene00001912	1	0	1	1	0	0	0	0	0	0	0	0	3	K03A1.6.1	his-38	protein_coding	Histone H4
WBGene00002026	0	0	0	0	1	1	0	0	0	0	1	0	3	C12C8.1.1	hsp-70	protein_coding	Heat Shock Protein
WBGene00002054	0	0	0	1	0	0	1	0	0	1	0	0	3	F10C1.7a.1,F10C1.7c.1,F10C1.7e.1	ifb-2	protein_coding	Intermediate filament protein ifb-2
WBGene00002067	1	0	1	1	0	0	0	0	0	0	0	0	3	C43C3.1.1,C43C3.1.2	ifp-1	protein_coding	Intermediate filament protein ifp-1
WBGene00002204	1	0	1	1	0	0	0	0	0	0	0	0	3	W08D2.8.1	kin-21	protein_coding	Tyrosine-protein kinase
WBGene00002208	1	0	1	1	0	0	0	0	0	0	0	0	3	T06C10.6.1	kin-26	protein_coding	Tyrosine-protein kinase
WBGene00002212	1	1	0	1	0	0	0	0	0	0	0	0	3	B0523.1	kin-31	pseudogene
WBGene00002227	1	1	0	1	0	0	0	0	0	0	0	0	3	W02B12.7.1	klp-17	protein_coding	Kinesin-like protein
WBGene00002273	0	0	0	0	0	0	1	0	0	1	1	0	3	W01A11.4.1	lec-10	protein_coding	Galectin
WBGene00003511	1	0	0	0	0	0	0	1	1	0	0	0	3	F46G10.6.1	mxl-3	protein_coding	MaX-Like
WBGene00003554	0	0	1	1	0	1	0	0	0	0	0	0	3	F57C12.1.1	nas-38	protein_coding	Zinc metalloproteinase nas-38
WBGene00003562	1	1	0	1	0	0	0	0	0	0	0	0	3	F09G8.4.1	ncr-2	protein_coding	NPC intracellular cholesterol transporter 1 homolog 2
WBGene00003572	1	0	0	1	0	0	1	0	0	0	0	0	3	C07A9.11.1	ncx-7	protein_coding	Putative sodium/calcium exchanger 7
WBGene00003640	0	0	0	0	1	1	0	1	0	0	0	0	3	C06C6.5a.1,C06C6.5a.2,C06C6.5b,C06C6.5c,C06C6.5d	nhr-50	protein_coding	Nuclear Hormone Receptor family
WBGene00003683	1	1	1	0	0	0	0	0	0	0	0	0	3	T24A6.9a.1,T24A6.9b.1,T24A6.9c.1,T24A6.9d	nhr-93	protein_coding	Nuclear Hormone Receptor family
WBGene00003763	0	0	0	1	0	0	0	1	1	0	0	0	3	Y43F8C.1.1	nlp-25	protein_coding	Neuropeptide-Like Protein
WBGene00003768	0	0	0	1	0	1	0	1	0	0	0	0	3	B0213.5.1	nlp-30	protein_coding	Neuropeptide-like protein 30 QWGYGGY-amide GYGGYGGY-amide GYGGY-amide GMW-amide PYGGYGW-amide [Source:UniProtKB/Swiss-Prot;Acc:O44663]
WBGene00003887	0	0	0	0	0	1	1	1	0	0	0	0	3	T05D4.4a.1,T05D4.4b.1	osm-7	protein_coding
WBGene00004002	0	0	0	1	0	1	0	0	0	0	1	0	3	T21E8.3.1	pgp-8	protein_coding	p-GlycoProtein related
WBGene00004008	0	0	1	0	0	1	0	0	0	1	0	0	3	F22E10.3.1	pgp-14	protein_coding	p-GlycoProtein related; p-glycoprotein related (146.8 kD) (Pgp-14)
WBGene00004041	1	1	0	0	0	0	0	1	0	0	0	0	3	F44E2.11	plg-1	pseudogene
WBGene00004103	1	0	1	0	0	1	0	0	0	0	0	0	3	C09G1.1.1	pqn-11	protein_coding	Prion-like-(Q/N-rich)-domain-bearing protein
WBGene00004133	0	0	1	1	0	1	0	0	0	0	0	0	3	F57B9.9.1	abu-13	protein_coding	Activated in Blocked Unfolded protein response
WBGene00004174	0	0	1	1	0	0	0	1	0	0	0	0	3	ZK1067.7.1	abu-14	protein_coding	Activated in Blocked Unfolded protein response
WBGene00004398	0	0	1	1	0	0	0	0	0	1	0	0	3	ZK1290.3a.1,ZK1290.3b.1	rol-8	protein_coding	Cuticle collagen 6
WBGene00004455	1	1	0	1	0	0	0	0	0	0	0	0	3	C09H10.1.1	rpl-42	protein_coding	Ribosomal Protein, Large subunit
WBGene00004903	1	1	0	1	0	0	0	0	0	0	0	0	3	Y46G5A.25	snf-4	pseudogene
WBGene00004906	1	1	0	1	0	0	0	0	0	0	0	0	3	ZK1010.9.1	snf-7	protein_coding	Transporter
WBGene00004908	1	1	0	1	0	0	0	0	0	0	0	0	3	C49C3.1.1	snf-9	protein_coding	Transporter
WBGene00004963	0	0	0	1	1	1	0	0	0	0	0	0	3	C17D12.6a.1,C17D12.6b.1	spe-9	protein_coding	Sperm transmembrane protein 9
WBGene00004964	1	1	0	1	0	0	0	0	0	0	0	0	3	AC3.10.1	spe-10	protein_coding	Palmitoyltransferase spe-10
WBGene00004969	1	0	1	1	0	0	0	0	0	0	0	0	3	F47G6.4a.1,F47G6.4b.1,F47G6.4c.1	spe-15	protein_coding
WBGene00004972	1	1	0	1	0	0	0	0	0	0	0	0	3	R10H10.2.1	spe-26	protein_coding	Spermatocyte protein spe-26
WBGene00004976	1	1	0	1	0	0	0	0	0	0	0	0	3	K01A11.4a.1,K01A11.4b.1	spe-41	protein_coding	TRP homologous cation channel protein; TRP-3 channel protein
WBGene00005013	1	0	1	1	0	0	0	0	0	0	0	0	3	F43G6.6.1	jmjd-1.1	protein_coding	JuMonJi (Transcription factor) Domain protein
WBGene00005018	0	0	1	0	0	0	0	1	0	1	0	0	3	F23H12.4a.1,F23H12.4b.1	sqt-3	protein_coding	Cuticle collagen 1
WBGene00005444	0	0	0	0	0	1	1	0	0	1	0	0	3	T05E12.7a.1,T05E12.7b,T05E12.7c.1	srh-237	protein_coding	Serpentine Receptor, class H
WBGene00005655	0	0	0	0	0	1	1	1	0	0	0	0	3	K11D12.3a.1,K11D12.3b.1	srr-4	protein_coding	Serpentine Receptor, class R
WBGene00006047	1	0	1	1	0	0	0	0	0	0	0	0	3	C55C2.2.1	ssp-19	protein_coding	Sperm-specific class P protein 19
WBGene00006416	0	1	1	1	0	0	0	0	0	0	0	0	3	T13A10.11a.1,T13A10.11a.2,T13A10.11b	sams-5	protein_coding	Probable S-adenosylmethionine synthase 5
WBGene00006418	0	0	0	0	0	1	1	0	0	1	0	0	3	B0222.4.1	spl-2	protein_coding	Sphingosine Phosphate Lyase
WBGene00006625	1	1	0	1	0	0	0	0	0	0	0	0	3	ZC581.6.1	try-7	protein_coding	TRYpsin-like protease
WBGene00006651	0	1	1	0	0	0	0	1	0	0	0	0	3	R05H5.8	tts-2	ncRNA
WBGene00006661	1	1	0	1	0	0	0	0	0	0	0	0	3	F17C8.5.1	twk-6	protein_coding	TWiK family of potassium channels
WBGene00006930	1	1	0	0	0	0	0	0	0	0	1	0	3	K07H8.6a.1,K07H8.6b.1,K07H8.6c.1	vit-6	protein_coding	Vitellogenin-6
WBGene00006962	0	1	0	0	1	0	1	0	0	0	0	0	3	C18A11.5a,C18A11.5b.1,C18A11.5c.1	xol-1	protein_coding	XO lethal protein 1
WBGene00006979	0	1	0	0	0	0	0	1	1	0	0	0	3	F42F12.2.1	zig-2	protein_coding	Zwei Ig domain protein zig-2
WBGene00007060	1	1	0	1	0	0	0	0	0	0	0	0	3	T26A5.1.1	wht-6	protein_coding	WHiTe (Drosophila) related ABC transporter
WBGene00007132	0	0	0	0	1	1	0	0	0	1	0	0	3	B0284.2.1	pals-27	protein_coding	Protein containing ALS2cr12 (ALS2CR12) signature
WBGene00007142	0	0	0	1	0	1	0	0	0	1	0	0	3	B0334.1.1,B0334.1.2	ttr-18	protein_coding	TransThyretin-Related family domain
WBGene00007169	1	1	0	1	0	0	0	0	0	0	0	0	3	B0393.4.1	B0393.4	protein_coding
WBGene00007209	1	0	1	1	0	0	0	0	0	0	0	0	3	BE10.1.1	BE10.1	protein_coding
WBGene00007224	1	1	0	1	0	0	0	0	0	0	0	0	3	C01G6.2.1	C01G6.2	protein_coding
WBGene00007230	1	1	0	1	0	0	0	0	0	0	0	0	3	C01G10.1.1	C01G10.1	protein_coding
WBGene00007239	1	0	1	1	0	0	0	0	0	0	0	0	3	C01G10.14.1	C01G10.14	protein_coding	Major sperm protein
WBGene00007274	0	1	1	1	0	0	0	0	0	0	0	0	3	C03C11.1.1	C03C11.1	protein_coding
WBGene00007344	0	1	1	1	0	0	0	0	0	0	0	0	3	C05E7.2.1	C05E7.2	protein_coding
WBGene00007381	1	1	0	1	0	0	0	0	0	0	0	0	3	C06C6.7.1	C06C6.7	protein_coding
WBGene00007425	0	1	0	0	0	1	0	1	0	0	0	0	3	C08B6.4a.1,C08B6.4b.1	C08B6.4	protein_coding
WBGene00007446	1	1	0	1	0	0	0	0	0	0	0	0	3	C08F8.4b.1,C08F8.4c.1	mboa-4	protein_coding	Membrane Bound O-Acyl transferase, MBOAT
WBGene00007507	1	1	0	0	0	0	0	0	1	0	0	0	3	C10C5.3.1	C10C5.3	protein_coding	Aminoacylase
WBGene00007509	1	1	0	0	0	0	0	0	1	0	0	0	3	C10C5.5.1	C10C5.5	protein_coding	Aminoacylase
WBGene00007512	1	0	1	1	0	0	0	0	0	0	0	0	3	C10C6.3a.1,C10C6.3b.1	C10C6.3	protein_coding
WBGene00007521	0	1	0	0	0	1	0	0	0	1	0	0	3	C11E4.7a.1,C11E4.7b.1	C11E4.7	protein_coding
WBGene00007597	0	1	1	1	0	0	0	0	0	0	0	0	3	C15A11.2.1,C15A11.2.2	C15A11.2	protein_coding
WBGene00007613	1	0	1	1	0	0	0	0	0	0	0	0	3	C15H11.1.1	C15H11.1	protein_coding	Major sperm protein
WBGene00007641	1	1	0	1	0	0	0	0	0	0	0	0	3	C17E4.1a.1,C17E4.1b.1	C17E4.1	protein_coding
WBGene00007714	0	0	1	1	1	0	0	0	0	0	0	0	3	C25D7.1.1	C25D7.1	protein_coding	Major sperm protein
WBGene00007715	1	0	1	1	0	0	0	0	0	0	0	0	3	C25D7.2	C25D7.2	pseudogene
WBGene00007721	1	0	1	0	1	0	0	0	0	0	0	0	3	C25D7.12	C25D7.12	pseudogene
WBGene00007734	1	1	0	0	1	0	0	0	0	0	0	0	3	C25G4.7a,C25G4.7b.1,C25G4.7c,C25G4.7d,C25G4.7e,C25G4.7f,C25G4.7g	C25G4.7	protein_coding
WBGene00007735	0	1	0	1	1	0	0	0	0	0	0	0	3	C25G4.8.1	C25G4.8	protein_coding
WBGene00007777	1	0	1	1	0	0	0	0	0	0	0	0	3	C27D8.1.1	C27D8.1	protein_coding
WBGene00007864	0	1	0	0	1	0	0	1	0	0	0	0	3	C32H11.1a.1,C32H11.1b.1	irg-6	protein_coding	Infection Response protein
WBGene00007948	1	1	0	1	0	0	0	0	0	0	0	0	3	C35A5.4.1	C35A5.4	protein_coding	Major sperm protein
WBGene00008007	1	0	0	0	1	0	1	0	0	0	0	0	3	C38D4.7.1	C38D4.7	protein_coding
WBGene00008079	1	1	0	1	0	0	0	0	0	0	0	0	3	C44B9.2.1	C44B9.2	protein_coding
WBGene00008154	1	1	0	1	0	0	0	0	0	0	0	0	3	C47E12.11a.1,C47E12.11b.1	C47E12.11	protein_coding
WBGene00008186	1	1	0	1	0	0	0	0	0	0	0	0	3	C49A1.3.1	best-11	protein_coding	Bestrophin homolog
WBGene00008235	1	1	1	0	0	0	0	0	0	0	0	0	3	C50F4.10.1	C50F4.10	protein_coding
WBGene00008272	1	1	0	1	0	0	0	0	0	0	0	0	3	C53B4.2.1	C53B4.2	protein_coding
WBGene00008299	1	0	1	1	0	0	0	0	0	0	0	0	3	C54D10.4.1	C54D10.4	protein_coding
WBGene00008312	1	0	1	1	0	0	0	0	0	0	0	0	3	C54G4.2.1	C54G4.2	protein_coding
WBGene00008359	1	0	0	0	0	0	1	1	0	0	0	0	3	D1025.8.1	nspc-17	protein_coding	Nematode Specific Peptide family, group C
WBGene00008423	1	1	0	1	0	0	0	0	0	0	0	0	3	D2045.5.1	D2045.5	protein_coding
WBGene00008433	1	1	0	1	0	0	0	0	0	0	0	0	3	D2089.2.1	marc-2	protein_coding	MARCH (Membrane-Associated Ring finger (C3HC4)) homolog
WBGene00008448	0	1	1	1	0	0	0	0	0	0	0	0	3	E01G4.6.1	E01G4.6	protein_coding
WBGene00008482	0	1	1	1	0	0	0	0	0	0	0	0	3	E04D5.3.1	cut-4	protein_coding	CUTiclin
WBGene00008485	0	1	0	0	0	1	0	0	0	0	1	0	3	F01D4.1a.1,F01D4.1b.1	ugt-43	protein_coding	UDP-GlucuronosylTransferase
WBGene00008556	1	1	0	1	0	0	0	0	0	0	0	0	3	F07D3.3.1	F07D3.3	protein_coding
WBGene00008649	1	1	0	1	0	0	0	0	0	0	0	0	3	F10D11.3.1	F10D11.3	protein_coding
WBGene00008650	1	1	0	1	0	0	0	0	0	0	0	0	3	F10D11.4.1	F10D11.4	protein_coding
WBGene00008651	1	1	0	1	0	0	0	0	0	0	0	0	3	F10D11.5.1	F10D11.5	protein_coding
WBGene00008657	1	1	0	1	0	0	0	0	0	0	0	0	3	F10F2.5	clec-154	pseudogene
WBGene00008658	1	0	0	1	0	0	0	0	0	1	0	0	3	F10F2.6	clec-152	pseudogene
WBGene00008660	1	0	1	1	0	0	0	0	0	0	0	0	3	F10F2.8.1	clec-153	protein_coding	C-type LECtin
WBGene00008662	1	0	0	1	1	0	0	0	0	0	0	0	3	F10G8.2.1	F10G8.2	protein_coding
WBGene00008707	0	0	1	1	0	0	0	0	0	1	0	0	3	F11E6.3.1,F11E6.3.2	F11E6.3	protein_coding
WBGene00008743	0	0	1	1	0	1	0	0	0	0	0	0	3	F13D12.9.1,F13D12.9.2,F13D12.9.3,F13D12.9.4	F13D12.9	protein_coding
WBGene00008754	0	1	1	1	0	0	0	0	0	0	0	0	3	F13E9.5.1	F13E9.5	protein_coding
WBGene00008801	0	1	1	1	0	0	0	0	0	0	0	0	3	F14E5.3.1	acp-3	protein_coding	ACid Phosphatase family
WBGene00008811	1	1	0	1	0	0	0	0	0	0	0	0	3	F14F7.4.1	F14F7.4	protein_coding
WBGene00008821	1	1	0	1	0	0	0	0	0	0	0	0	3	F14H3.2.1	best-12	protein_coding	Bestrophin homolog 12
WBGene00008842	0	0	1	0	0	1	0	0	0	1	0	0	3	F15A4.8a,F15A4.8b,F15A4.8c	chil-28	pseudogene
WBGene00008854	1	0	0	1	0	1	0	0	0	0	0	0	3	F15D3.4.1	F15D3.4	protein_coding
WBGene00008967	1	1	0	0	0	0	0	1	0	0	0	0	3	F20B10.3.1	F20B10.3	protein_coding
WBGene00008988	1	0	0	0	1	1	0	0	0	0	0	0	3	F20G2.5.1	F20G2.5	protein_coding
WBGene00009039	1	1	0	1	0	0	0	0	0	0	0	0	3	F22B3.8.1	F22B3.8	protein_coding	Tyrosine-protein kinase
WBGene00009047	0	1	0	1	0	1	0	0	0	0	0	0	3	F22B8.4	F22B8.4	pseudogene
WBGene00009087	1	0	0	0	0	0	0	1	1	0	0	0	3	F23D12.3.1	F23D12.3	protein_coding
WBGene00009178	1	0	0	1	0	1	0	0	0	0	0	0	3	F26H9.8.1	uggt-2	protein_coding	UDP-Glucose Glycoprotein glucosylTransferase
WBGene00009182	0	1	0	1	0	0	0	0	0	1	0	0	3	F26H11.4.1	F26H11.4	protein_coding
WBGene00009221	1	1	0	0	1	0	0	0	0	0	0	0	3	F28F8.2.1	acs-2	protein_coding	Fatty Acid CoA Synthetase family
WBGene00009237	0	0	0	0	0	0	1	0	0	1	1	0	3	F28H7.3.1	F28H7.3	protein_coding
WBGene00009292	0	1	0	0	1	0	0	1	0	0	0	0	3	F31D4.5a.1,F31D4.5b.1	F31D4.5	protein_coding	Pleckstrin homology domain-containing family D member 1
WBGene00009328	0	1	0	0	1	0	0	1	0	0	0	0	3	F32D8.3.1	F32D8.3	protein_coding
WBGene00009377	0	1	1	1	0	0	0	0	0	0	0	0	3	F34D10.8.1	F34D10.8	protein_coding
WBGene00009402	1	0	1	1	0	0	0	0	0	0	0	0	3	F35C11.3.1	F35C11.3	protein_coding
WBGene00009413	1	1	0	1	0	0	0	0	0	0	0	0	3	F35E2.6.1	oac-19	protein_coding	O-ACyltransferase homolog
WBGene00009423	1	0	0	0	1	0	0	0	0	1	0	0	3	F35E8.10.1	F35E8.10	protein_coding
WBGene00009485	1	0	0	0	0	1	1	0	0	0	0	0	3	F36G9.3a.1,F36G9.3b.1	F36G9.3	protein_coding
WBGene00009489	1	1	0	1	0	0	0	0	0	0	0	0	3	F36G9.13.1	F36G9.13	protein_coding
WBGene00009501	1	1	0	1	0	0	0	0	0	0	0	0	3	F37A8.1.1	F37A8.1	protein_coding
WBGene00009502	1	1	1	0	0	0	0	0	0	0	0	0	3	F37A8.2.1	F37A8.2	protein_coding
WBGene00009513	1	1	0	1	0	0	0	0	0	0	0	0	3	F37H8.4.1	sfxn-1.2	protein_coding	Sideroflexin
WBGene00009605	0	0	1	1	1	0	0	0	0	0	0	0	3	F40G12.10.1	F40G12.10	protein_coding
WBGene00009620	0	0	0	0	0	1	1	1	0	0	0	0	3	F41E7.4.1	fip-5	protein_coding	Fungus-Induced Protein
WBGene00009621	0	0	1	1	0	0	1	0	0	0	0	0	3	F41E7.5.1	fipr-21	protein_coding	FIP (Fungus-Induced Protein) Related
WBGene00009637	0	0	0	0	0	1	0	1	1	0	0	0	3	F42F12.6.1	nspc-13	protein_coding	Nematode Specific Peptide family, group C
WBGene00009643	1	0	0	1	0	1	0	0	0	0	0	0	3	F42G4.6.1	F42G4.6	protein_coding
WBGene00009670	1	1	0	1	0	0	0	0	0	0	0	0	3	F43G9.8.1	F43G9.8	protein_coding
WBGene00009695	1	0	1	1	0	0	0	0	0	0	0	0	3	F44F1.3.1	clp-8	protein_coding	CaLPain family
WBGene00009697	1	1	0	0	0	1	0	0	0	0	0	0	3	F44F1.5	F44F1.5	pseudogene
WBGene00009705	0	1	1	1	0	0	0	0	0	0	0	0	3	F44F4.10.1	F44F4.10	protein_coding
WBGene00009714	1	1	0	1	0	0	0	0	0	0	0	0	3	F44G4.5.1	F44G4.5	protein_coding
WBGene00009755	0	0	1	1	1	0	0	0	0	0	0	0	3	F46A9.2.1	F46A9.2	protein_coding
WBGene00009759	0	1	1	1	0	0	0	0	0	0	0	0	3	F46B3.4a.1,F46B3.4b.1	ttr-12	protein_coding	TransThyretin-Related family domain
WBGene00009824	0	0	0	0	0	0	1	1	1	0	0	0	3	F47G4.3.1	gpdh-1	protein_coding	Glycerol-3-phosphate dehydrogenase [NAD(+)]
WBGene00009830	0	1	0	0	0	0	0	1	1	0	0	0	3	F47G9.3.1	cutl-18	protein_coding	CUTiclin-Like
WBGene00009941	1	1	0	1	0	0	0	0	0	0	0	0	3	F52F12.8.1	F52F12.8	protein_coding	Major sperm protein
WBGene00009983	1	0	1	0	0	0	0	1	0	0	0	0	3	F53F1.5.1,F53F1.5.2	cut-2	protein_coding	Cuticlin-2
WBGene00009984	1	0	0	0	1	0	0	1	0	0	0	0	3	F53F1.6a.1,F53F1.6b.1	F53F1.6	protein_coding
WBGene00009991	1	0	0	1	0	1	0	0	0	0	0	0	3	F53F4.8	F53F4.8	pseudogene
WBGene00010014	1	1	0	1	0	0	0	0	0	0	0	0	3	F54B3.2.1	F54B3.2	protein_coding
WBGene00010114	1	0	1	1	0	0	0	0	0	0	0	0	3	F55D12.6.1	F55D12.6	protein_coding
WBGene00010124	0	1	1	0	0	0	0	0	0	1	0	0	3	F55G11.4.1	F55G11.4	protein_coding
WBGene00010147	1	1	0	1	0	0	0	0	0	0	0	0	3	F56D5.2.1	F56D5.2	protein_coding
WBGene00010148	1	0	0	0	1	1	0	0	0	0	0	0	3	F56D5.3.1	F56D5.3	protein_coding
WBGene00010155	1	1	0	1	0	0	0	0	0	0	0	0	3	F56F3.4.1	F56F3.4	protein_coding
WBGene00010185	0	1	0	0	0	0	1	0	0	1	0	0	3	F57A10.4.1	F57A10.4	protein_coding
WBGene00010274	0	0	0	1	0	0	1	0	0	0	1	0	3	F58G6.3.1	F58G6.3	protein_coding
WBGene00010309	1	1	0	0	0	1	0	0	0	0	0	0	3	F59B2.5a.1,F59B2.5b.1	rpn-6.2	protein_coding	Probable 26S proteasome regulatory subunit rpn-6.2
WBGene00010323	1	1	0	1	0	0	0	0	0	0	0	0	3	F59C6.2.1	dhhc-12	protein_coding	Palmitoyltransferase
WBGene00010324	1	0	1	1	0	0	0	0	0	0	0	0	3	F59C6.3.1	F59C6.3	protein_coding
WBGene00010460	1	1	0	1	0	0	0	0	0	0	0	0	3	K01C8.8.1	clec-142	protein_coding	C-type LECtin
WBGene00010545	1	1	0	0	0	0	0	0	0	1	0	0	3	K03H1.10.1,K03H1.10.2,K03H1.10.3,K03H1.10.4,K03H1.10.5	cbp-2	protein_coding	CBP/p300 homolog
WBGene00010547	1	0	1	1	0	0	0	0	0	0	0	0	3	K03H1.12.1	K03H1.12	protein_coding
WBGene00010613	1	1	0	0	1	0	0	0	0	0	0	0	3	K07A1.6.1	K07A1.6	protein_coding
WBGene00010623	1	1	0	1	0	0	0	0	0	0	0	0	3	K07A12.5a.1,K07A12.5b.1,K07A12.5c.1,K07A12.5d.1,K07A12.5e.1	K07A12.5	protein_coding
WBGene00010636	1	0	0	1	0	1	0	0	0	0	0	0	3	K07F5.8.1	K07F5.8	protein_coding	Tyrosine-protein phosphatase
WBGene00010650	1	1	0	1	0	0	0	0	0	0	0	0	3	K08C9.1.1	K08C9.1	protein_coding
WBGene00010657	0	0	0	0	0	1	1	0	0	1	0	0	3	K08D8.3.1	K08D8.3	protein_coding
WBGene00010679	1	0	1	1	0	0	0	0	0	0	0	0	3	K08F4.5.1	K08F4.5	protein_coding
WBGene00010682	1	0	0	1	0	1	0	0	0	0	0	0	3	K08F8.5a.1,K08F8.5b.1	K08F8.5	protein_coding
WBGene00010728	1	1	0	1	0	0	0	0	0	0	0	0	3	K09G1.2.1	K09G1.2	protein_coding
WBGene00010779	1	1	0	1	0	0	0	0	0	0	0	0	3	K11H3.2.1	K11H3.2	protein_coding
WBGene00010786	0	0	0	1	1	1	0	0	0	0	0	0	3	K12D12.4.1	K12D12.4	protein_coding
WBGene00010790	0	0	1	1	0	1	0	0	0	0	0	0	3	K12G11.3.1	sodh-1	protein_coding	Alcohol dehydrogenase 1
WBGene00010831	1	1	0	0	0	0	0	1	0	0	0	0	3	M02G9.2.1	M02G9.2	protein_coding
WBGene00010876	1	1	0	1	0	0	0	0	0	0	0	0	3	M05D6.3.1	M05D6.3	protein_coding
WBGene00010895	1	1	0	1	0	0	0	0	0	0	0	0	3	M28.4.1	M28.4	protein_coding
WBGene00010920	1	1	0	1	0	0	0	0	0	0	0	0	3	M117.4.1	M117.4	protein_coding
WBGene00010980	1	1	0	1	0	0	0	0	0	0	0	0	3	R02D5.7.1	R02D5.7	protein_coding
WBGene00010992	1	0	1	1	0	0	0	0	0	0	0	0	3	R03D7.8.1	R03D7.8	protein_coding
WBGene00011134	1	0	1	1	0	0	0	0	0	0	0	0	3	R08A2.3.1	ssp-33	protein_coding	Sperm Specific family, class P
WBGene00011153	1	1	0	0	0	0	1	0	0	0	0	0	3	R09A8.2.1	R09A8.2	protein_coding
WBGene00011167	0	0	0	0	0	0	0	1	1	1	0	0	3	R09D1.11a.1,R09D1.11b	chil-23	protein_coding	CHItinase-Like
WBGene00011203	1	1	0	1	0	0	0	0	0	0	0	0	3	R10E4.7.1	R10E4.7	protein_coding
WBGene00011207	1	0	0	1	0	1	0	0	0	0	0	0	3	R10E8.1a.1,R10E8.1a.2,R10E8.1a.3,R10E8.1a.4,R10E8.1b	R10E8.1	protein_coding
WBGene00011260	1	1	0	1	0	0	0	0	0	0	0	0	3	R13G10.4.1	cnnm-5	protein_coding	Metal transporter cnnm-5
WBGene00011295	1	0	1	1	0	0	0	0	0	0	0	0	3	R102.8.1	R102.8	protein_coding
WBGene00011330	0	0	0	0	1	1	0	0	0	1	0	0	3	T01D3.6a.1,T01D3.6b.1	T01D3.6	protein_coding
WBGene00011379	1	0	1	1	0	0	0	0	0	0	0	0	3	T02E1.7.1	T02E1.7	protein_coding
WBGene00011405	1	0	0	1	0	1	0	0	0	0	0	0	3	T04A8.3	clec-155	pseudogene
WBGene00011414	1	1	0	1	0	0	0	0	0	0	0	0	3	T04A8.13.1	T04A8.13	protein_coding
WBGene00011460	0	1	1	1	0	0	0	0	0	0	0	0	3	T05A10.3.1	ttr-14	protein_coding	TransThyretin-Related family domain
WBGene00011478	1	0	1	1	0	0	0	0	0	0	0	0	3	T05D4.5.1	T05D4.5	protein_coding	Major sperm protein
WBGene00011493	1	0	0	1	0	1	0	0	0	0	0	0	3	T05F1.8.1	T05F1.8	protein_coding
WBGene00011587	1	1	0	0	0	0	0	0	0	1	0	0	3	T07F10.1a.1,T07F10.1b.1	anp-1	protein_coding	Aminopeptidase
WBGene00011672	0	1	0	0	0	1	0	1	0	0	0	0	3	T10B9.2.1	cyp-13A5	protein_coding	Putative cytochrome P450 CYP13A5
WBGene00011753	0	1	0	1	0	0	1	0	0	0	0	0	3	T13F3.6.1,T13F3.6.2	T13F3.6	protein_coding
WBGene00011777	1	1	0	1	0	0	0	0	0	0	0	0	3	T14G10.8a.1,T14G10.8b.1	T14G10.8	protein_coding
WBGene00011798	1	0	0	0	0	1	0	1	0	0	0	0	3	T16G1.4.1	T16G1.4	protein_coding
WBGene00011803	1	0	0	0	0	0	1	0	0	0	1	0	3	T16G12.1.1	T16G12.1	protein_coding	Putative aminopeptidase-2
WBGene00011808	1	1	0	1	0	0	0	0	0	0	0	0	3	T16G12.7.1	T16G12.7	protein_coding	Serine/threonine-protein phosphatase
WBGene00011852	1	0	0	0	0	0	1	1	0	0	0	0	3	T20B3.12.1	clec-26	protein_coding	C-type LECtin
WBGene00011869	0	0	0	1	0	1	0	0	0	1	0	0	3	T20G5.7.1	dod-6	protein_coding	Downstream Of DAF-16 (Regulated by DAF-16)
WBGene00011909	1	1	0	1	0	0	0	0	0	0	0	0	3	T22A3.6.1	T22A3.6	protein_coding
WBGene00012010	1	0	1	1	0	0	0	0	0	0	0	0	3	T25B9.4.1	T25B9.4	protein_coding	Tyrosine-protein kinase
WBGene00012011	1	1	0	1	0	0	0	0	0	0	0	0	3	T25B9.5a.1,T25B9.5b.1	T25B9.5	protein_coding	Tyrosine-protein kinase
WBGene00012103	1	1	0	0	0	1	0	0	0	0	0	0	3	T27F6.2.1	clec-12	protein_coding	C-type LECtin
WBGene00012115	1	1	1	0	0	0	0	0	0	0	0	0	3	T28B8.4.1	T28B8.4	protein_coding
WBGene00012123	0	0	1	1	0	0	1	0	0	0	0	0	3	T28D6.3.1	T28D6.3	protein_coding
WBGene00012130	1	0	0	0	0	0	0	1	1	0	0	0	3	T28F3.4a.1,T28F3.4b.1	slc-17.4	protein_coding	SLC (SoLute Carrier) homolog
WBGene00012138	1	1	0	1	0	0	0	0	0	0	0	0	3	T28F4.3.1	T28F4.3	protein_coding	Protein-tyrosine-phosphatase
WBGene00012171	1	1	0	1	0	0	0	0	0	0	0	0	3	W01B6.4.1	W01B6.4	protein_coding
WBGene00012173	1	0	0	1	1	0	0	0	0	0	0	0	3	W01B6.6.1	W01B6.6	protein_coding
WBGene00012191	1	1	0	1	0	0	0	0	0	0	0	0	3	W02A2.8a.1,W02A2.8b.1,W02A2.8c.1	W02A2.8	protein_coding
WBGene00012198	1	1	0	0	0	1	0	0	0	0	0	0	3	W02B8.2.1	W02B8.2	protein_coding
WBGene00012219	1	1	0	1	0	0	0	0	0	0	0	0	3	W03C9.1.1	W03C9.1	protein_coding
WBGene00012223	1	0	1	1	0	0	0	0	0	0	0	0	3	W03C9.8.1	W03C9.8	protein_coding
WBGene00012231	1	0	0	0	0	1	0	0	1	0	0	0	3	W04A4.2.1	W04A4.2	protein_coding
WBGene00012249	1	1	0	1	0	0	0	0	0	0	0	0	3	W04E12.4.1	W04E12.4	protein_coding
WBGene00012296	0	1	1	1	0	0	0	0	0	0	0	0	3	W06D4.2.1,W06D4.2.2	spe-46	protein_coding
WBGene00012297	1	1	0	0	1	0	0	0	0	0	0	0	3	W06D4.3.1	W06D4.3	protein_coding
WBGene00012307	1	1	0	1	0	0	0	0	0	0	0	0	3	W06F12.3.1	W06F12.3	protein_coding
WBGene00012308	1	1	0	0	0	0	0	1	0	0	0	0	3	W06G6.1.1	oac-53	protein_coding	O-ACyltransferase homolog
WBGene00012398	0	1	0	0	1	1	0	0	0	0	0	0	3	Y6E2A.4.1	Y6E2A.4	protein_coding
WBGene00012549	1	0	1	1	0	0	0	0	0	0	0	0	3	Y37D8A.8.1	Y37D8A.8	protein_coding
WBGene00012627	1	1	0	1	0	0	0	0	0	0	0	0	3	Y38H6C.15.1	Y38H6C.15	protein_coding
WBGene00012633	1	0	0	0	0	0	1	1	0	0	0	0	3	Y38H6C.21a,Y38H6C.21b.1	Y38H6C.21	protein_coding
WBGene00012634	0	0	0	0	0	1	1	1	0	0	0	0	3	Y38H6C.23.1,Y38H6C.23.2	Y38H6C.23	protein_coding
WBGene00012683	1	0	0	0	1	0	1	0	0	0	0	0	3	Y39B6A.24.1	asp-17	protein_coding	ASpartyl Protease
WBGene00012684	1	1	0	1	0	0	0	0	0	0	0	0	3	Y39B6A.25.1	Y39B6A.25	protein_coding
WBGene00012690	1	1	0	1	0	0	0	0	0	0	0	0	3	Y39B6A.31	Y39B6A.31	pseudogene
WBGene00012720	1	1	0	1	0	0	0	0	0	0	0	0	3	Y39E4B.11.1	Y39E4B.11	protein_coding
WBGene00012754	1	1	0	1	0	0	0	0	0	0	0	0	3	Y41C4A.7.1	Y41C4A.7	protein_coding
WBGene00012786	1	0	1	1	0	0	0	0	0	0	0	0	3	Y43C5B.3.1	Y43C5B.3	protein_coding
WBGene00012831	1	1	1	0	0	0	0	0	0	0	0	0	3	Y43F8C.9.1	Y43F8C.9	protein_coding
WBGene00012840	0	0	1	1	0	0	0	0	0	0	1	0	3	Y43F8C.20.1	grsp-1	protein_coding	Glycine Rich Secreted Protein
WBGene00012880	1	1	0	1	0	0	0	0	0	0	0	0	3	Y45F10C.4.1	Y45F10C.4	protein_coding	UPF0375 protein Y45F10C.4
WBGene00012905	1	1	0	1	0	0	0	0	0	0	0	0	3	Y46G5A.14.1,Y46G5A.14.2	Y46G5A.14	protein_coding
WBGene00012946	1	1	0	1	0	0	0	0	0	0	0	0	3	Y47H9B.2.1	Y47H9B.2	protein_coding
WBGene00012961	1	1	0	0	0	1	0	0	0	0	0	0	3	Y47H10A.5.1	Y47H10A.5	protein_coding
WBGene00013007	0	0	0	0	0	0	1	0	1	0	1	0	3	Y48E1B.8.1	Y48E1B.8	protein_coding
WBGene00013074	0	0	1	1	0	1	0	0	0	0	0	0	3	Y51A2D.5.1	hmit-1.2	protein_coding	H(+) MyoInositol coTransporter
WBGene00013087	1	0	1	1	0	0	0	0	0	0	0	0	3	Y51B9A.5.1	Y51B9A.5	protein_coding
WBGene00013116	1	1	0	1	0	0	0	0	0	0	0	0	3	Y51H4A.22.1	Y51H4A.22	protein_coding
WBGene00013138	0	1	1	1	0	0	0	0	0	0	0	0	3	Y53C10A.10.1	Y53C10A.10	protein_coding
WBGene00013158	1	1	0	1	0	0	0	0	0	0	0	0	3	Y53F4B.11a.1,Y53F4B.11b.1	Y53F4B.11	protein_coding
WBGene00013170	1	1	0	1	0	0	0	0	0	0	0	0	3	Y53F4B.24.1	Y53F4B.24	protein_coding
WBGene00013299	1	1	0	1	0	0	0	0	0	0	0	0	3	Y57G11B.7.1	irld-18	protein_coding	Insulin/EGF-Receptor L Domain protein
WBGene00013303	1	1	0	1	0	0	0	0	0	0	0	0	3	Y57G11C.5a.1,Y57G11C.5b.1,Y57G11C.5c.1	Y57G11C.5	protein_coding
WBGene00013310	1	1	0	1	0	0	0	0	0	0	0	0	3	Y57G11C.14.1	Y57G11C.14	protein_coding
WBGene00013318	1	1	0	1	0	0	0	0	0	0	0	0	3	Y57G11C.23.1	Y57G11C.23	protein_coding
WBGene00013429	1	1	0	1	0	0	0	0	0	0	0	0	3	Y66D12A.3.1,Y66D12A.3.2	Y66D12A.3	protein_coding
WBGene00013478	1	1	0	1	0	0	0	0	0	0	0	0	3	Y69E1A.8.1	Y69E1A.8	protein_coding
WBGene00013495	1	0	0	1	0	1	0	0	0	0	0	0	3	Y70C5C.5	clec-236	pseudogene
WBGene00013586	1	1	0	1	0	0	0	0	0	0	0	0	3	Y80D3A.8.1	Y80D3A.8	protein_coding
WBGene00013590	0	1	0	1	1	0	0	0	0	0	0	0	3	Y81G3A.1.1	Y81G3A.1	protein_coding
WBGene00013602	1	0	0	0	1	0	1	0	0	0	0	0	3	Y87G2A.16.1	Y87G2A.16	protein_coding
WBGene00013659	0	1	0	0	0	1	1	0	0	0	0	0	3	Y105C5B.20.1	Y105C5B.20	protein_coding
WBGene00013747	1	1	0	1	0	0	0	0	0	0	0	0	3	Y113G7A.10.1	spe-19	protein_coding
WBGene00013801	0	1	1	1	0	0	0	0	0	0	0	0	3	Y116A8C.24a.1,Y116A8C.24b.1	Y116A8C.24	protein_coding	Tyrosine-protein kinase
WBGene00013811	1	0	1	1	0	0	0	0	0	0	0	0	3	Y116A8C.38.1	Y116A8C.38	protein_coding	Tyrosine-protein kinase
WBGene00013823	1	1	0	1	0	0	0	0	0	0	0	0	3	Y116F11B.7.1	Y116F11B.7	protein_coding
WBGene00013886	1	1	0	1	0	0	0	0	0	0	0	0	3	ZC412.5.1	ZC412.5	protein_coding
WBGene00013887	0	1	1	1	0	0	0	0	0	0	0	0	3	ZC412.6.1	nspa-5	protein_coding	Nematode Specific Peptide family, group A
WBGene00013900	0	1	0	0	1	1	0	0	0	0	0	0	3	ZC443.5.1	ugt-18	protein_coding	UDP-glucuronosyltransferase
WBGene00013901	1	0	0	0	0	0	1	1	0	0	0	0	3	ZC443.6.1	ugt-16	protein_coding	UDP-glucuronosyltransferase
WBGene00013931	1	0	0	0	0	0	1	0	0	0	0	1	3	ZK39.6.1	clec-97	protein_coding	C-type LECtin
WBGene00013947	0	0	0	0	0	1	1	0	0	0	1	0	3	ZK228.4a.1,ZK228.4b.1,ZK228.4c.1	ZK228.4	protein_coding
WBGene00013979	1	1	0	1	0	0	0	0	0	0	0	0	3	ZK507.3.1	ZK507.3	protein_coding	Putative serine/threonine-protein kinase ZK507.3
WBGene00013988	1	1	0	1	0	0	0	0	0	0	0	0	3	ZK512.10.1	ZK512.10	protein_coding
WBGene00014005	1	1	0	1	0	0	0	0	0	0	0	0	3	ZK593.9	ZK593.9	pseudogene
WBGene00014048	1	1	0	1	0	0	0	0	0	0	0	0	3	ZK666.8.1	ZK666.8	protein_coding
WBGene00014057	0	0	0	1	0	0	1	0	0	1	0	0	3	ZK673.1a.1,ZK673.1b.1	ZK673.1	protein_coding
WBGene00014085	1	1	0	1	0	0	0	0	0	0	0	0	3	ZK809.1.1	ZK809.1	protein_coding
WBGene00014127	1	0	1	1	0	0	0	0	0	0	0	0	3	ZK892.3.1	ZK892.3	protein_coding
WBGene00014154	0	1	1	1	0	0	0	0	0	0	0	0	3	ZK930.4.1	ZK930.4	protein_coding
WBGene00014168	1	1	0	1	0	0	0	0	0	0	0	0	3	ZK945.6a.1,ZK945.6b.1	ZK945.6	protein_coding
WBGene00014174	1	1	0	1	0	0	0	0	0	0	0	0	3	ZK970.8.1	ZK970.8	protein_coding
WBGene00014201	1	1	0	1	0	0	0	0	0	0	0	0	3	ZK1053.6.1	ZK1053.6	protein_coding
WBGene00014223	1	1	0	1	0	0	0	0	0	0	0	0	3	ZK1098.6.1	ZK1098.6	protein_coding
WBGene00014229	1	1	0	1	0	0	0	0	0	0	0	0	3	ZK1128.3.1	ZK1128.3	protein_coding
WBGene00014238	1	0	1	1	0	0	0	0	0	0	0	0	3	ZK1225.4.1	ZK1225.4	protein_coding
WBGene00014239	1	1	0	1	0	0	0	0	0	0	0	0	3	ZK1225.5.1	ZK1225.5	protein_coding
WBGene00014732	0	1	0	0	1	1	0	0	0	0	0	0	3	F09F3.8	F09F3.8	pseudogene
WBGene00014755	1	1	0	1	0	0	0	0	0	0	0	0	3	F40F12.8	F40F12.8	pseudogene
WBGene00014809	1	1	0	0	0	1	0	0	0	0	0	0	3	M142.3	M142.3	pseudogene
WBGene00014996	1	1	0	1	0	0	0	0	0	0	0	0	3	ZK1251.5	ZK1251.5	pseudogene
WBGene00015014	0	1	0	0	0	0	1	0	0	1	0	0	3	B0047.3.1	bath-24	protein_coding	BTB and MATH domain containing
WBGene00015026	1	1	0	1	0	0	0	0	0	0	0	0	3	B0207.1.1	B0207.1	protein_coding	Tyrosine-protein phosphatase
WBGene00015030	1	1	0	1	0	0	0	0	0	0	0	0	3	B0207.7.1	B0207.7	protein_coding
WBGene00015032	1	1	0	1	0	0	0	0	0	0	0	0	3	B0207.9.1,B0207.9.2	B0207.9	protein_coding
WBGene00015037	1	0	1	0	0	1	0	0	0	0	0	0	3	B0212.3.1	B0212.3	protein_coding
WBGene00015049	1	0	0	1	0	1	0	0	0	0	0	0	3	B0218.5.1	B0218.5	protein_coding
WBGene00015089	0	1	1	1	0	0	0	0	0	0	0	0	3	B0252.5.1	B0252.5	protein_coding
WBGene00015169	0	1	1	1	0	0	0	0	0	0	0	0	3	B0403.5.1	B0403.5	protein_coding
WBGene00015193	0	1	1	1	0	0	0	0	0	0	0	0	3	B0432.12.1	clec-117	protein_coding	C-type LECtin
WBGene00015210	1	1	0	1	0	0	0	0	0	0	0	0	3	B0496.1.1	B0496.1	protein_coding
WBGene00015225	0	1	0	0	1	1	0	0	0	0	0	0	3	B0507.8.1	B0507.8	protein_coding
WBGene00015227	0	1	0	0	1	1	0	0	0	0	0	0	3	B0507.10.1	ddn-1	protein_coding	Downstream of Daf-Nineteen
WBGene00015236	1	0	1	0	1	0	0	0	0	0	0	0	3	B0511.11.1	B0511.11	protein_coding
WBGene00015246	0	1	1	1	0	0	0	0	0	0	0	0	3	B0545.3.1	scl-23	protein_coding	SCP-Like extracellular protein
WBGene00015247	1	1	0	0	0	1	0	0	0	0	0	0	3	B0545.4.1,B0545.4.2	B0545.4	protein_coding
WBGene00015305	1	1	0	1	0	0	0	0	0	0	0	0	3	C01G5.3.1	C01G5.3	protein_coding
WBGene00015371	1	1	0	0	0	1	0	0	0	0	0	0	3	C03A7.13.1	C03A7.13	protein_coding
WBGene00015386	1	1	0	1	0	0	0	0	0	0	0	0	3	C03B8.3.1	C03B8.3	protein_coding
WBGene00015422	1	1	0	1	0	0	0	0	0	0	0	0	3	C04E6.5.1	C04E6.5	protein_coding
WBGene00015511	1	0	0	1	1	0	0	0	0	0	0	0	3	C06A6.7.1	C06A6.7	protein_coding
WBGene00015558	1	1	0	1	0	0	0	0	0	0	0	0	3	C06G4.4.1	C06G4.4	protein_coding
WBGene00015620	0	0	0	0	1	1	0	1	0	0	0	0	3	C08G9.2.1	C08G9.2	protein_coding
WBGene00015623	1	0	0	0	0	0	0	1	1	0	0	0	3	C09B8.4.1	C09B8.4	protein_coding
WBGene00015759	0	1	1	0	0	0	0	0	0	1	0	0	3	C14C6.5a.1,C14C6.5b.1,C14C6.5b.2,C14C6.5b.3,C14C6.5b.4	C14C6.5	protein_coding
WBGene00015765	1	1	0	1	0	0	0	0	0	0	0	0	3	C14C11.1.1	C14C11.1	protein_coding
WBGene00015780	1	1	0	1	0	0	0	0	0	0	0	0	3	C14F11.4a.1,C14F11.4b.1	C14F11.4	protein_coding
WBGene00015939	0	1	0	1	1	0	0	0	0	0	0	0	3	C18A3.1.1	damt-1	protein_coding	DNA N6-methyl methyltransferase
WBGene00015970	1	1	0	1	0	0	0	0	0	0	0	0	3	C18E3.1.1	C18E3.1	protein_coding
WBGene00015988	1	1	0	1	0	0	0	0	0	0	0	0	3	C18H2.1.1	lido-18	protein_coding
WBGene00015990	1	1	0	1	0	0	0	0	0	0	0	0	3	C18H2.3	C18H2.3	pseudogene
WBGene00015991	1	1	0	1	0	0	0	0	0	0	0	0	3	C18H2.4	C18H2.4	pseudogene
WBGene00015997	1	0	1	1	0	0	0	0	0	0	0	0	3	C18H7.7.1,C18H7.7.2	C18H7.7	protein_coding
WBGene00016004	1	0	0	0	0	0	1	1	0	0	0	0	3	C18H9.6.1	C18H9.6	protein_coding
WBGene00016010	1	1	0	1	0	0	0	0	0	0	0	0	3	C23G10.1a.1,C23G10.1b.1	C23G10.1	protein_coding	Putative serine/threonine-protein phosphatase C23G10.1
WBGene00016083	1	1	0	1	0	0	0	0	0	0	0	0	3	C25A8.2.1	C25A8.2	protein_coding
WBGene00016084	1	1	0	0	0	0	1	0	0	0	0	0	3	C25A8.4.1	cht-3	protein_coding	Chitinase-like protein C25A8.4
WBGene00016230	1	1	0	0	0	1	0	0	0	0	0	0	3	C29G2.2	C29G2.2	pseudogene
WBGene00016281	0	0	1	1	0	1	0	0	0	0	0	0	3	C31B8.4.1	pals-32	protein_coding	Protein containing ALS2cr12 (ALS2CR12) signature
WBGene00016286	1	1	0	1	0	0	0	0	0	0	0	0	3	C31H1.1.1	C31H1.1	protein_coding
WBGene00016356	1	1	0	1	0	0	0	0	0	0	0	0	3	C33F10.8.1	C33F10.8	protein_coding
WBGene00016360	1	1	0	1	0	0	0	0	0	0	0	0	3	C33G8.2.1	C33G8.2	protein_coding
WBGene00016413	1	1	0	1	0	0	0	0	0	0	0	0	3	C34F11.1.1	C34F11.1	protein_coding
WBGene00016414	1	0	1	1	0	0	0	0	0	0	0	0	3	C34F11.2.1	C34F11.2	protein_coding
WBGene00016420	0	1	1	1	0	0	0	0	0	0	0	0	3	C34G6.3.1,C34G6.3.2	C34G6.3	protein_coding
WBGene00016461	1	1	0	1	0	0	0	0	0	0	0	0	3	C35E7.9.1	C35E7.9	protein_coding	Major sperm protein
WBGene00016474	0	1	0	0	0	0	1	1	0	0	0	0	3	C36C5.5.1	C36C5.5	protein_coding
WBGene00016491	1	1	0	1	0	0	0	0	0	0	0	0	3	C37A2.3.1	acdh-5	protein_coding	Acyl CoA DeHydrogenase
WBGene00016512	0	1	1	1	0	0	0	0	0	0	0	0	3	C38C3.3a.1,C38C3.3b.1	C38C3.3	protein_coding
WBGene00016516	1	1	0	1	0	0	0	0	0	0	0	0	3	C38C3.8	C38C3.8	pseudogene
WBGene00016523	0	1	1	1	0	0	0	0	0	0	0	0	3	C39B5.5.1	C39B5.5	protein_coding	Cystatin
WBGene00016587	1	1	0	1	0	0	0	0	0	0	0	0	3	C42C1.9a.1,C42C1.9b.1	C42C1.9	protein_coding
WBGene00016659	0	0	1	1	0	1	0	0	0	0	0	0	3	C45B2.2.1	C45B2.2	protein_coding
WBGene00016730	1	1	0	1	0	0	0	0	0	0	0	0	3	C46H11.6.1	C46H11.6	protein_coding
WBGene00016752	1	0	1	1	0	0	0	0	0	0	0	0	3	C48E7.7.1	C48E7.7	protein_coding
WBGene00016765	1	1	0	1	0	0	0	0	0	0	0	0	3	C49C8.1.1	C49C8.1	protein_coding
WBGene00016807	1	1	0	1	0	0	0	0	0	0	0	0	3	C50D2.3.1	C50D2.3	protein_coding
WBGene00016826	1	1	0	1	0	0	0	0	0	0	0	0	3	C50E10.2a.1,C50E10.2b.1,C50E10.2c.1,C50E10.2d	C50E10.2	protein_coding
WBGene00016839	0	1	1	1	0	0	0	0	0	0	0	0	3	C50F2.5.1	C50F2.5	protein_coding
WBGene00016942	1	0	1	1	0	0	0	0	0	0	0	0	3	C55B7.3.1	C55B7.3	protein_coding	Tyrosine-protein phosphatase
WBGene00016963	1	1	0	1	0	0	0	0	0	0	0	0	3	C56C10.6.1	C56C10.6	protein_coding
WBGene00017058	1	0	1	0	1	0	0	0	0	0	0	0	3	D2062.6.1	msrp-6	protein_coding	MS Related Protein
WBGene00017093	0	0	0	0	0	1	1	0	0	0	1	0	3	E02C12.8a,E02C12.8b.1,E02C12.8c.1,E02C12.8c.2,E02C12.8d	E02C12.8	protein_coding
WBGene00017175	1	0	1	1	0	0	0	0	0	0	0	0	3	F02C9.4.1	irld-3	protein_coding	Insulin/EGF-Receptor L Domain protein
WBGene00017179	1	0	1	1	0	0	0	0	0	0	0	0	3	F02E11.1.1	wht-4	protein_coding	WHiTe (Drosophila) related ABC transporter
WBGene00017190	1	0	0	0	1	0	0	0	0	1	0	0	3	F07B7.12.1	F07B7.12	protein_coding
WBGene00017215	1	1	0	1	0	0	0	0	0	0	0	0	3	F07F6.1.1	F07F6.1	protein_coding
WBGene00017271	1	1	0	1	0	0	0	0	0	0	0	0	3	F08F8.6.1	F08F8.6	protein_coding
WBGene00017384	0	1	1	1	0	0	0	0	0	0	0	0	3	F11G11.4.1	F11G11.4	protein_coding
WBGene00017387	1	1	0	1	0	0	0	0	0	0	0	0	3	F11G11.9.1	mpst-4	protein_coding	Putative thiosulfate sulfurtransferase mpst-4
WBGene00017392	1	1	0	1	0	0	0	0	0	0	0	0	3	F12A10.3a,F12A10.3b	basl-2	pseudogene
WBGene00017507	0	0	1	1	0	1	0	0	0	0	0	0	3	F16B4.5a.1,F16B4.5b.1	F16B4.5	protein_coding
WBGene00017545	1	1	0	1	0	0	0	0	0	0	0	0	3	F18A1.1.1	F18A1.1	protein_coding
WBGene00017550	1	0	1	1	0	0	0	0	0	0	0	0	3	F18A12.1.1	nep-6	protein_coding	NEPrilysin metallopeptidase family
WBGene00017553	1	0	1	1	0	0	0	0	0	0	0	0	3	F18A12.4a.1,F18A12.4b.1,F18A12.4c.1,F18A12.4d.1	nep-8	protein_coding	NEPrilysin metallopeptidase family
WBGene00017567	0	0	0	1	0	0	0	1	1	0	0	0	3	F18E3.11.1	F18E3.11	protein_coding
WBGene00017576	0	0	1	0	1	1	0	0	0	0	0	0	3	F18F11.3a.1,F18F11.3b.1,F18F11.3c.1,F18F11.3d.1,F18F11.3e.1,F18F11.3f.1,F18F11.3g.1,F18F11.3h.1,F18F11.3i.1	cdh-8	protein_coding	CaDHerin family
WBGene00017636	1	0	1	1	0	0	0	0	0	0	0	0	3	F20D6.6.1	F20D6.6	protein_coding
WBGene00017648	1	1	0	0	0	0	1	0	0	0	0	0	3	F20H11.5.1	ddo-3	protein_coding	D-aspartate oxidase 3
WBGene00017658	0	0	0	0	0	0	1	1	1	0	0	0	3	F21C10.9.1,F21C10.9.2	F21C10.9	protein_coding
WBGene00017691	0	0	1	0	0	0	1	0	0	0	1	0	3	F22A3.6a.1,F22A3.6b,F22A3.6c.1,F22A3.6c.2	ilys-5	protein_coding	Invertebrate LYSozyme
WBGene00017736	0	0	1	1	0	1	0	0	0	0	0	0	3	F23C8.7.1	F23C8.7	protein_coding	Tyrosine-protein kinase
WBGene00017737	1	1	0	1	0	0	0	0	0	0	0	0	3	F23C8.8.1	F23C8.8	protein_coding
WBGene00017751	0	0	1	0	0	0	0	1	1	0	0	0	3	F23F12.3.1	F23F12.3	protein_coding
WBGene00017802	1	1	0	1	0	0	0	0	0	0	0	0	3	F26A1.3.1	F26A1.3	protein_coding
WBGene00017808	0	0	1	1	1	0	0	0	0	0	0	0	3	F26A1.10.1	nspd-9	protein_coding	Nematode Specific Peptide family, group D
WBGene00017853	1	0	1	1	0	0	0	0	0	0	0	0	3	F27C1.3.1	F27C1.3	protein_coding
WBGene00018001	1	0	1	1	0	0	0	0	0	0	0	0	3	F33D11.2.1,F33D11.2.2	F33D11.2	protein_coding
WBGene00018004	1	0	1	1	0	0	0	0	0	0	0	0	3	F33D11.7.1	F33D11.7	protein_coding
WBGene00018031	0	1	1	1	0	0	0	0	0	0	0	0	3	F35B3.4.1	F35B3.4	protein_coding
WBGene00018099	0	1	0	0	0	0	1	0	0	1	0	0	3	F36F12.8.1	ztf-28	protein_coding	Zinc finger putative Transcription Factor family
WBGene00018123	1	0	1	0	0	0	0	0	0	0	1	0	3	F36H12.9.1	F36H12.9	protein_coding
WBGene00018124	1	0	1	1	0	0	0	0	0	0	0	0	3	F36H12.10.1	F36H12.10	protein_coding	Tyrosine-protein phosphatase
WBGene00018196	1	0	1	1	0	0	0	0	0	0	0	0	3	F39E9.4.1	nep-13	protein_coding	NEPrilysin metallopeptidase family
WBGene00018232	0	0	1	1	1	0	0	0	0	0	0	0	3	F40E3.5.1,F40E3.5.2	F40E3.5	protein_coding
WBGene00018235	1	0	0	1	0	1	0	0	0	0	0	0	3	F40E12.2.1	F40E12.2	protein_coding	LOW QUALITY PROTEIN: Uncharacterized protein CELE_F40E12.2
WBGene00018336	1	0	1	1	0	0	0	0	0	0	0	0	3	F42A9.7.1	F42A9.7	protein_coding	Major sperm protein
WBGene00018347	1	1	1	0	0	0	0	0	0	0	0	0	3	F42C5.5a.1,F42C5.5b.1	F42C5.5	protein_coding
WBGene00018358	1	1	0	1	0	0	0	0	0	0	0	0	3	F42G8.7.1	erp-44.3	protein_coding	Endoplasmic Reticulum Protein homolog
WBGene00018360	1	1	0	1	0	0	0	0	0	0	0	0	3	F42G8.9.1	irld-8	protein_coding	Insulin/EGF-Receptor L Domain protein
WBGene00018418	0	0	1	0	1	0	0	0	0	1	0	0	3	F44E2.4.1	F44E2.4	protein_coding
WBGene00018471	1	1	0	1	0	0	0	0	0	0	0	0	3	F45E4.6.1	F45E4.6	protein_coding
WBGene00018525	1	0	1	1	0	0	0	0	0	0	0	0	3	F47B3.1.1	F47B3.1	protein_coding	Tyrosine-protein phosphatase
WBGene00018528	1	0	1	1	0	0	0	0	0	0	0	0	3	F47B3.4.1	F47B3.4	protein_coding
WBGene00018643	1	0	0	0	0	0	1	1	0	0	0	0	3	F49F1.1.1	drd-50	protein_coding	Dietary restriction down regulated
WBGene00018760	0	0	1	0	0	0	0	0	0	1	1	0	3	F53E10.4a.1,F53E10.4b.1,F53E10.4c.1	irg-3	protein_coding	Infection Response protein
WBGene00018792	1	1	0	1	0	0	0	0	0	0	0	0	3	F54C1.8.1	F54C1.8	protein_coding
WBGene00018969	0	0	1	1	1	0	0	0	0	0	0	0	3	F56D3.1.1,F56D3.1.2	F56D3.1	protein_coding
WBGene00019021	0	0	0	1	1	1	0	0	0	0	0	0	3	F57H12.6.1,F57H12.6.2	F57H12.6	protein_coding
WBGene00019026	1	0	1	1	0	0	0	0	0	0	0	0	3	F58A6.9.1	F58A6.9	protein_coding	Major Sperm Protein
WBGene00019081	1	1	0	1	0	0	0	0	0	0	0	0	3	F59A3.8.1	F59A3.8	protein_coding	Tyrosine-protein kinase
WBGene00019086	1	0	1	1	0	0	0	0	0	0	0	0	3	F59A6.4.1	F59A6.4	protein_coding
WBGene00019132	0	1	0	0	0	0	1	0	0	1	0	0	3	F59H6.1.1	bath-19	protein_coding	BTB and MATH domain containing
WBGene00019165	1	1	0	1	0	0	0	0	0	0	0	0	3	H06H21.9.1	mpz-4	protein_coding	Multiple PDZ domain protein
WBGene00019169	1	1	0	1	0	0	0	0	0	0	0	0	3	H06I04.5.1	H06I04.5	protein_coding	Protein-tyrosine-phosphatase
WBGene00019215	1	0	0	1	0	1	0	0	0	0	0	0	3	H20E11.3.1	H20E11.3	protein_coding
WBGene00019216	0	1	1	1	0	0	0	0	0	0	0	0	3	H20J04.1.1	H20J04.1	protein_coding
WBGene00019260	1	1	0	1	0	0	0	0	0	0	0	0	3	H34I24.1.1	H34I24.1	protein_coding
WBGene00019379	1	1	0	0	1	0	0	0	0	0	0	0	3	K04A8.10	K04A8.10	pseudogene
WBGene00019404	1	0	0	1	0	1	0	0	0	0	0	0	3	K05B2.4.1	K05B2.4	protein_coding
WBGene00019425	1	1	0	1	0	0	0	0	0	0	0	0	3	K06A1.2a.1,K06A1.2b.1	K06A1.2	protein_coding
WBGene00019531	1	0	1	1	0	0	0	0	0	0	0	0	3	K08D10.8.1	scrm-5	protein_coding	Phospholipid scramblase
WBGene00019565	0	0	0	0	0	0	0	1	1	0	1	0	3	K09D9.2.1	cyp-35A3	protein_coding	CYtochrome P450 family
WBGene00019617	0	0	1	1	0	0	1	0	0	0	0	0	3	K10C2.1.1	K10C2.1	protein_coding	Carboxypeptidase
WBGene00019644	1	0	0	0	0	1	0	1	0	0	0	0	3	K11D12.4.1	cpt-4	protein_coding	Carnitine Palmitoyl Transferase
WBGene00019662	0	1	0	0	1	1	0	0	0	0	0	0	3	K11H12.6a.1,K11H12.6b.1	K11H12.6	protein_coding
WBGene00019667	1	1	0	1	0	0	0	0	0	0	0	0	3	K12B6.2a.1,K12B6.2b.1	spe-49	protein_coding
WBGene00019717	0	0	0	1	1	1	0	0	0	0	0	0	3	M01H9.1.1	trx-3	protein_coding	ThioRedoXin [see also xtr]
WBGene00019763	1	0	0	0	0	0	0	1	1	0	0	0	3	M03F8.4.1	galt-1	protein_coding	Beta-1,4-galactosyltransferase galt-1
WBGene00019773	0	1	1	1	0	0	0	0	0	0	0	0	3	M04G7.2a.1,M04G7.2b.1	M04G7.2	protein_coding	Tyrosine-protein phosphatase
WBGene00019783	0	1	1	1	0	0	0	0	0	0	0	0	3	M70.1a.1,M70.1b.1	M70.1	protein_coding
WBGene00019834	0	1	0	1	1	0	0	0	0	0	0	0	3	R02F2.5.1	R02F2.5	protein_coding
WBGene00019878	1	1	0	0	0	1	0	0	0	0	0	0	3	R05D3.3.1,R05D3.3.2,R05D3.3.3	R05D3.3	protein_coding	Putative zinc finger protein R05D3.3
WBGene00019913	0	1	0	1	0	1	0	0	0	0	0	0	3	R06B10.2.1	R06B10.2	protein_coding	Protein-tyrosine-phosphatase
WBGene00019917	1	0	0	0	0	0	0	1	1	0	0	0	3	R07C3.1.1	clec-43	protein_coding	C-type LECtin
WBGene00019920	1	1	0	1	0	0	0	0	0	0	0	0	3	R07C3.4.1	acs-15	protein_coding	Fatty Acid CoA Synthetase family
WBGene00019949	0	1	1	1	0	0	0	0	0	0	0	0	3	R08C7.5a.1,R08C7.5b.1	R08C7.5	protein_coding
WBGene00019951	1	1	0	1	0	0	0	0	0	0	0	0	3	R08C7.8.1	R08C7.8	protein_coding	Serine/threonine-protein phosphatase
WBGene00019972	1	0	0	1	0	1	0	0	0	0	0	0	3	R09A1.2a.1,R09A1.2b.1,R09A1.2c.1,R09A1.2d,R09A1.2e	R09A1.2	protein_coding
WBGene00020003	1	0	0	1	1	0	0	0	0	0	0	0	3	R11E3.1.1	R11E3.1	protein_coding	Tyrosine-protein kinase
WBGene00020135	0	0	0	0	0	1	0	1	1	0	0	0	3	T01B6.3a.1,T01B6.3b.1	aakg-4	protein_coding	AMP-Activated protein Kinase Gamma subunit
WBGene00020237	0	0	1	1	1	0	0	0	0	0	0	0	3	T05B4.3.1	phat-4	protein_coding	PHAryngeal gland Toxin-related
WBGene00020265	1	0	1	1	0	0	0	0	0	0	0	0	3	T05H4.2.1	fbxa-196	protein_coding	F-box A protein
WBGene00020282	1	1	0	1	0	0	0	0	0	0	0	0	3	T06A4.2.1	mps-3	protein_coding	MiRP K channel accessory Subunit; MiRP5
WBGene00020289	0	1	1	1	0	0	0	0	0	0	0	0	3	T06C10.3.1	T06C10.3	protein_coding	Tyrosine-protein kinase
WBGene00020338	1	1	0	0	0	1	0	0	0	0	0	0	3	T08A9.6	T08A9.6	pseudogene
WBGene00020370	0	1	1	1	0	0	0	0	0	0	0	0	3	T08H10.3a.1,T08H10.3b.1,T08H10.3b.2	T08H10.3	protein_coding
WBGene00020372	1	1	0	1	0	0	0	0	0	0	0	0	3	T09A12.1.1	T09A12.1	protein_coding
WBGene00020413	0	1	0	1	1	0	0	0	0	0	0	0	3	T10E9.3.1	T10E9.3	protein_coding
WBGene00020419	1	0	0	1	0	1	0	0	0	0	0	0	3	T10E9.9a.1,T10E9.9b.1	acdh-4	protein_coding	Acyl CoA DeHydrogenase
WBGene00020478	0	1	0	1	0	0	0	1	0	0	0	0	3	T13C2.2.1	T13C2.2	protein_coding
WBGene00020516	0	0	0	0	0	0	1	1	1	0	0	0	3	T15B7.1.1	T15B7.1	protein_coding
WBGene00020526	0	1	0	1	0	1	0	0	0	0	0	0	3	T15B7.14.1	T15B7.14	protein_coding
WBGene00020579	1	0	0	0	0	1	0	1	0	0	0	0	3	T19D12.4a.1,T19D12.4b.1,T19D12.4b.2	T19D12.4	protein_coding
WBGene00020580	1	1	0	1	0	0	0	0	0	0	0	0	3	T19D12.5.1	T19D12.5	protein_coding
WBGene00020611	0	0	1	1	0	0	0	0	0	1	0	0	3	T20D4.5.1	T20D4.5	protein_coding
WBGene00020635	1	1	0	1	0	0	0	0	0	0	0	0	3	T20H4.2.1	T20H4.2	protein_coding
WBGene00020700	1	1	1	0	0	0	0	0	0	0	0	0	3	T22F3.11.1	T22F3.11	protein_coding
WBGene00020707	1	1	0	1	0	0	0	0	0	0	0	0	3	T22H9.3.1	wago-10	protein_coding	Piwi-like protein
WBGene00020730	1	1	0	1	0	0	0	0	0	0	0	0	3	T23E1.3a.1,T23E1.3b.1	T23E1.3	protein_coding
WBGene00020760	1	0	0	0	0	1	1	0	0	0	0	0	3	T24C4.4.1	T24C4.4	protein_coding
WBGene00020802	1	1	0	1	0	0	0	0	0	0	0	0	3	T25D10.5.1	btb-2	protein_coding	BTB (Broad/complex/Tramtrack/Bric a brac) domain protein
WBGene00020813	1	0	0	0	0	0	1	0	0	1	0	0	3	T25G12.6.1	T25G12.6	protein_coding
WBGene00020864	1	1	0	1	0	0	0	0	0	0	0	0	3	T27E4.6a.1,T27E4.6b	oac-50	protein_coding	O-ACyltransferase homolog
WBGene00020869	0	0	0	0	0	1	0	1	1	0	0	0	3	T28A11.2.1	T28A11.2	protein_coding
WBGene00020889	1	0	0	0	0	0	0	1	1	0	0	0	3	T28C12.2.1	T28C12.2	protein_coding
WBGene00020890	1	0	1	1	0	0	0	0	0	0	0	0	3	T28C12.3.1	fbxa-202	protein_coding	F-box A protein
WBGene00020914	1	0	1	1	0	0	0	0	0	0	0	0	3	W01B11.2a.1,W01B11.2a.2,W01B11.2b.1	sulp-6	protein_coding	SULfate Permease family
WBGene00020940	1	1	0	0	0	0	0	0	0	0	1	0	3	W02D7.4.1	W02D7.4	protein_coding
WBGene00020966	1	0	0	1	1	0	0	0	0	0	0	0	3	W03A5.1.1	W03A5.1	protein_coding
WBGene00020978	1	1	0	1	0	0	0	0	0	0	0	0	3	W03B1.9.1	W03B1.9	protein_coding
WBGene00020984	1	1	0	1	0	0	0	0	0	0	0	0	3	W03D8.1.1	W03D8.1	protein_coding
WBGene00020985	1	0	0	1	0	1	0	0	0	0	0	0	3	W03D8.2a.1,W03D8.2b.1,W03D8.2c	W03D8.2	protein_coding	Serine/threonine-protein phosphatase
WBGene00020987	1	0	1	1	0	0	0	0	0	0	0	0	3	W03D8.5.1	W03D8.5	protein_coding	Major sperm protein
WBGene00020989	1	0	0	0	0	0	1	0	1	0	0	0	3	W03D8.8.1	W03D8.8	protein_coding
WBGene00020991	1	0	0	1	0	1	0	0	0	0	0	0	3	W03D8.10	W03D8.10	pseudogene
WBGene00021006	1	0	1	1	0	0	0	0	0	0	0	0	3	W03F11.3.1	dct-9	protein_coding	Major sperm protein
WBGene00021016	1	1	0	1	0	0	0	0	0	0	0	0	3	W03G9.5.1	W03G9.5	protein_coding
WBGene00021109	1	0	1	0	1	0	0	0	0	0	0	0	3	W09C3.1.1	W09C3.1	protein_coding
WBGene00021151	1	1	0	1	0	0	0	0	0	0	0	0	3	Y4C6A.1	Y4C6A.1	pseudogene
WBGene00021171	0	0	0	1	0	0	1	0	0	1	0	0	3	Y8A9A.2.1	Y8A9A.2	protein_coding
WBGene00021214	0	1	1	1	0	0	0	0	0	0	0	0	3	Y18H1A.10.1	hasp-2	protein_coding	HASPin kinase related
WBGene00021265	1	1	0	1	0	0	0	0	0	0	0	0	3	Y22D7AR.12	Y22D7AR.12	pseudogene
WBGene00021358	1	1	0	1	0	0	0	0	0	0	0	0	3	Y37E11AL.2a.1,Y37E11AL.2b.1	Y37E11AL.2	protein_coding
WBGene00021386	1	1	0	1	0	0	0	0	0	0	0	0	3	Y37F4.5.1	Y37F4.5	protein_coding
WBGene00021457	1	1	1	0	0	0	0	0	0	0	0	0	3	Y39F10C.1a.1,Y39F10C.1a.2,Y39F10C.1b.1,Y39F10C.1c.1,Y39F10C.1d	Y39F10C.1	protein_coding
WBGene00021520	1	0	0	0	0	1	0	0	0	1	0	0	3	Y41D4B.18	Y41D4B.18	pseudogene
WBGene00021565	1	0	0	0	0	0	1	0	0	1	0	0	3	Y45G12C.1.1	Y45G12C.1	protein_coding
WBGene00021594	0	1	0	0	0	0	1	0	0	1	0	0	3	Y46E12BL.1.1	tig-3	protein_coding	TransformIng Growth factor beta family
WBGene00021630	0	1	0	1	0	1	0	0	0	0	0	0	3	Y47D9A.3.1	Y47D9A.3	protein_coding
WBGene00021633	1	1	0	1	0	0	0	0	0	0	0	0	3	Y47G6A.3.1	Y47G6A.3	protein_coding
WBGene00021720	1	1	0	1	0	0	0	0	0	0	0	0	3	Y49F6B.8.1	Y49F6B.8	protein_coding
WBGene00021791	0	1	1	1	0	0	0	0	0	0	0	0	3	Y51H7C.13.1	Y51H7C.13	protein_coding
WBGene00021796	0	0	0	1	1	1	0	0	0	0	0	0	3	Y52E8A.3.1,Y52E8A.3.2	Y52E8A.3	protein_coding
WBGene00021819	0	1	0	1	0	1	0	0	0	0	0	0	3	Y53G8B.3	Y53G8B.3	pseudogene
WBGene00021878	1	0	1	1	0	0	0	0	0	0	0	0	3	Y54G2A.13.1	Y54G2A.13	protein_coding
WBGene00021880	1	0	1	1	0	0	0	0	0	0	0	0	3	Y54G2A.15.1	Y54G2A.15	protein_coding
WBGene00021889	1	1	0	1	0	0	0	0	0	0	0	0	3	Y54G2A.24	Y54G2A.24	pseudogene
WBGene00021968	1	1	0	1	0	0	0	0	0	0	0	0	3	Y57G7A.5.1	Y57G7A.5	protein_coding
WBGene00022007	0	0	1	1	1	0	0	0	0	0	0	0	3	Y59H11AM.3.1	mpst-6	protein_coding	MercaptoPyruvate SulfurTransferase homolog
WBGene00022008	1	1	0	1	0	0	0	0	0	0	0	0	3	Y59H11AM.4.1	Y59H11AM.4	protein_coding
WBGene00022064	1	0	1	1	0	0	0	0	0	0	0	0	3	Y67D8B.5.1	Y67D8B.5	protein_coding
WBGene00022102	1	0	0	1	0	0	0	0	0	1	0	0	3	Y69F12A.1.1	Y69F12A.1	protein_coding
WBGene00022108	1	1	0	1	0	0	0	0	0	0	0	0	3	Y71F9AL.2.1	Y71F9AL.2	protein_coding
WBGene00022140	1	1	0	1	0	0	0	0	0	0	0	0	3	Y71G12A.4.1	Y71G12A.4	protein_coding
WBGene00022143	1	0	1	1	0	0	0	0	0	0	0	0	3	Y71G12B.3.1	Y71G12B.3	protein_coding
WBGene00022157	1	0	1	1	0	0	0	0	0	0	0	0	3	Y71G12B.22.1	Y71G12B.22	protein_coding
WBGene00022261	1	0	0	0	0	1	0	1	0	0	0	0	3	Y73C8C.2.1	clec-210	protein_coding	C-type LECtin
WBGene00022288	1	0	0	1	1	0	0	0	0	0	0	0	3	Y75B7B.1.1	Y75B7B.1	protein_coding
WBGene00022562	0	1	0	1	0	1	0	0	0	0	0	0	3	ZC204.12.1	ZC204.12	protein_coding
WBGene00022590	0	1	0	0	0	0	1	0	0	1	0	0	3	ZC317.7.1	ZC317.7	protein_coding
WBGene00022622	1	1	0	1	0	0	0	0	0	0	0	0	3	ZC477.10	ZC477.10	pseudogene
WBGene00022628	1	1	0	1	0	0	0	0	0	0	0	0	3	ZC513.3.1	ZC513.3	protein_coding
WBGene00022630	1	1	0	1	0	0	0	0	0	0	0	0	3	ZC513.10	fbxa-223	pseudogene
WBGene00022641	1	0	0	0	0	0	0	1	1	0	0	0	3	ZK6.6.1	ZK6.6	protein_coding
WBGene00022645	1	0	0	0	0	0	1	1	0	0	0	0	3	ZK6.11a.1,ZK6.11a.2,ZK6.11b.1	ZK6.11	protein_coding
WBGene00022653	1	1	0	0	0	0	1	0	0	0	0	0	3	ZK105.1.1	ZK105.1	protein_coding
WBGene00022706	1	0	1	1	0	0	0	0	0	0	0	0	3	ZK354.3.1	ZK354.3	protein_coding
WBGene00022707	1	0	1	1	0	0	0	0	0	0	0	0	3	ZK354.6.1	ZK354.6	protein_coding
WBGene00022708	1	0	1	1	0	0	0	0	0	0	0	0	3	ZK354.7.1	ZK354.7	protein_coding	Major sperm protein
WBGene00022752	1	0	0	1	0	1	0	0	0	0	0	0	3	ZK484.6.1	ZK484.6	protein_coding
WBGene00022761	1	1	0	1	0	0	0	0	0	0	0	0	3	ZK546.4.1	ZK546.4	protein_coding
WBGene00022795	1	1	0	1	0	0	0	0	0	0	0	0	3	ZK686.5.1	ZK686.5	protein_coding	Putative zinc finger protein ZK686.5
WBGene00022876	1	0	1	1	0	0	0	0	0	0	0	0	3	ZK1248.5.1	ZK1248.5	protein_coding
WBGene00022890	1	1	0	1	0	0	0	0	0	0	0	0	3	ZK1290.9.1	fbxa-224	protein_coding	F-box A protein 224
WBGene00043998	0	1	1	0	1	0	0	0	0	0	0	0	3	T21C12.8a.1,T21C12.8b.1	T21C12.8	protein_coding
WBGene00044005	1	1	0	1	0	0	0	0	0	0	0	0	3	F37C12.18.1	F37C12.18	protein_coding
WBGene00044081	1	1	0	0	0	1	0	0	0	0	0	0	3	D1086.11a.1,D1086.11a.2,D1086.11b.1,D1086.11b.2	D1086.11	protein_coding
WBGene00044107	1	0	0	1	0	0	1	0	0	0	0	0	3	F58G6.9a.1,F58G6.9b.1,F58G6.9b.2,F58G6.9c.1	F58G6.9	protein_coding
WBGene00044122	1	1	0	1	0	0	0	0	0	0	0	0	3	T28B8.6.1	T28B8.6	protein_coding
WBGene00044158	1	1	0	1	0	0	0	0	0	0	0	0	3	Y53C12A.8.1	Y53C12A.8	protein_coding
WBGene00044174	0	0	1	1	0	0	1	0	0	0	0	0	3	C12D8.18.1	fipr-5	protein_coding	FIP (Fungus-Induced Protein) Related
WBGene00044205	1	0	1	1	0	0	0	0	0	0	0	0	3	T13F3.8.1	T13F3.8	protein_coding
WBGene00044206	0	1	0	0	0	1	0	0	0	1	0	0	3	T26H5.9a.1,T26H5.9b.1	T26H5.9	protein_coding
WBGene00044209	1	0	0	0	1	1	0	0	0	0	0	0	3	Y32F6A.6	Y32F6A.6	pseudogene
WBGene00044312	1	1	0	1	0	0	0	0	0	0	0	0	3	K04C2.8.1	K04C2.8	protein_coding
WBGene00044434	1	1	0	1	0	0	0	0	0	0	0	0	3	Y18H1A.15.1	Y18H1A.15	protein_coding
WBGene00044475	0	1	1	1	0	0	0	0	0	0	0	0	3	F56D6.13.1	F56D6.13	protein_coding
WBGene00044644	1	0	0	0	1	0	0	0	0	1	0	0	3	B0205.13.1	B0205.13	protein_coding
WBGene00044660	0	0	0	1	0	1	0	0	0	1	0	0	3	F44G3.13	fbxa-87	pseudogene
WBGene00044712	0	0	0	1	0	1	0	0	0	1	0	0	3	F22G12.8	F22G12.8	pseudogene
WBGene00044777	1	1	0	1	0	0	0	0	0	0	0	0	3	T02B11.9.1	T02B11.9	protein_coding
WBGene00044807	0	0	0	1	0	0	0	1	1	0	0	0	3	T19H5.6.1	T19H5.6	protein_coding
WBGene00044810	1	1	0	1	0	0	0	0	0	0	0	0	3	Y37E3.19.1	Y37E3.19	protein_coding
WBGene00044979	1	1	0	1	0	0	0	0	0	0	0	0	3	Y41E3.19.1	Y41E3.19	protein_coding
WBGene00045247	1	1	0	1	0	0	0	0	0	0	0	0	3	F54H12.8.1	F54H12.8	protein_coding
WBGene00045251	0	1	0	0	1	1	0	0	0	0	0	0	3	F54F7.9.1	F54F7.9	protein_coding
WBGene00045271	1	1	0	1	0	0	0	0	0	0	0	0	3	F07G6.10.1	F07G6.10	protein_coding
WBGene00045276	1	0	0	1	0	0	0	0	1	0	0	0	3	F18E3.13.1	F18E3.13	protein_coding
WBGene00045484	1	1	0	1	0	0	0	0	0	0	0	0	3	F34D10.9.1,F34D10.9.2	F34D10.9	protein_coding
WBGene00050940	1	1	0	1	0	0	0	0	0	0	0	0	3	C25D7.16.1	C25D7.16	protein_coding
WBGene00189952	0	1	0	1	1	0	0	0	0	0	0	0	3	K10D2.8.1	K10D2.8	protein_coding
WBGene00194691	1	1	0	1	0	0	0	0	0	0	0	0	3	ZK1098.12.1	ZK1098.12	protein_coding
WBGene00194816	0	1	1	1	0	0	0	0	0	0	0	0	3	ZK616.61.1	ZK616.61	protein_coding
WBGene00206357	1	1	0	1	0	0	0	0	0	0	0	0	3	C09D4.9.1	C09D4.9	protein_coding
WBGene00219274	1	0	0	0	0	0	0	1	1	0	0	0	3	T25G12.13.1	T25G12.13	protein_coding
WBGene00235106	1	1	0	1	0	0	0	0	0	0	0	0	3	F08H9.15	F08H9.15	ncRNA
WBGene00235300	1	1	0	1	0	0	0	0	0	0	0	0	3	T06A10.107.1	T06A10.107	protein_coding
WBGene00255598	0	1	0	0	0	1	0	0	1	0	0	0	3	BE0003N10.6a.1,BE0003N10.6b.1,BE0003N10.6c.1,BE0003N10.6d.1,BE0003N10.6e.1	BE0003N10.6	protein_coding
WBGene00271651	1	1	0	0	0	0	0	0	0	1	0	0	3	F19B10.14	F19B10.14	ncRNA
WBGene00271815	0	1	0	0	1	1	0	0	0	0	0	0	3	K04A8.21.1	K04A8.21	protein_coding
WBGene00271827	0	1	0	0	0	0	0	1	1	0	0	0	3	T19H12.15.1	T19H12.15	protein_coding
WBGene00000031	0	1	0	1	0	0	0	0	0	0	0	0	2	C03A7.14.1,C03A7.14.2	abu-8	protein_coding	Activated in Blocked Unfolded protein response
WBGene00000116	0	0	0	0	0	1	0	0	0	1	0	0	2	C54D1.4.1	alh-10	protein_coding	ALdehyde deHydrogenase
WBGene00000169	0	0	1	1	0	0	0	0	0	0	0	0	2	F32A5.5a.1,F32A5.5b.1,F32A5.5b.2	aqp-1	protein_coding	AQuaPorin or aquaglyceroporin related
WBGene00000172	1	0	0	0	0	0	1	0	0	0	0	0	2	F40F9.9.1	aqp-4	protein_coding	AQuaPorin or aquaglyceroporin related
WBGene00000175	0	0	1	1	0	0	0	0	0	0	0	0	2	M02F4.8.1,M02F4.8.2	aqp-7	protein_coding	AQuaPorin or aquaglyceroporin related
WBGene00000190	0	0	0	0	0	1	0	0	0	1	0	0	2	F45E4.1.1	arf-1.1	protein_coding	ADP-ribosylation factor 1-like 1
WBGene00000298	0	0	0	0	0	1	0	0	0	0	1	0	2	F32G8.6.1	cat-4	protein_coding	GTP cyclohydrolase 1
WBGene00000389	1	0	0	1	0	0	0	0	0	0	0	0	2	R05H5.2.1	cdc-25.4	protein_coding	Cell Division Cycle related
WBGene00000391	1	0	0	0	0	0	1	0	0	0	0	0	2	C47D2.2.1	cdd-1	protein_coding	Cytidine deaminase
WBGene00000412	1	0	0	0	0	0	1	0	0	0	0	0	2	F35E8.11.1	cdr-1	protein_coding	CaDmium Responsive; Cadmium-inducible lysosomal protein CDR-1
WBGene00000460	1	1	0	0	0	0	0	0	0	0	0	0	2	T26C11.7.1,T26C11.7.2	ceh-39	protein_coding	Homeobox protein ceh-39
WBGene00000492	0	0	0	0	1	1	0	0	0	0	0	0	2	F59C6.7a.1,F59C6.7b.1	che-13	protein_coding	Intraflagellar transport protein che-13
WBGene00000512	0	0	0	0	0	0	1	1	0	0	0	0	2	B0285.9.1,B0285.9.2	ckb-2	protein_coding	Choline kinase B2
WBGene00000521	0	0	0	0	1	0	0	1	0	0	0	0	2	C15C8.2.1	cky-1	protein_coding	BHLH-PAS factor; CKY homolog
WBGene00000539	0	0	0	0	0	0	1	0	0	1	0	0	2	F07B10.1a.1,F07B10.1b.1	cln-3.1	protein_coding	Battenin
WBGene00000551	0	1	0	0	1	0	0	0	0	0	0	0	2	C50F7.2.1	clx-1	protein_coding	CoLlagen sequence X-hybridizing
WBGene00000560	0	1	0	0	1	0	0	0	0	0	0	0	2	Y46E12A.1.1	cnc-6	protein_coding	CaeNaCin (Caenorhabditis bacteriocin)
WBGene00000593	0	1	0	0	1	0	0	0	0	0	0	0	2	W01B6.7.1	col-2	protein_coding	Cuticle collagen 2
WBGene00000594	0	0	1	1	0	0	0	0	0	0	0	0	2	T28C6.6.1	col-3	protein_coding	COLlagen; COLlagen structural
WBGene00000599	0	0	1	1	0	0	0	0	0	0	0	0	2	B0222.8.1	col-10	protein_coding	Cuticle collagen 10
WBGene00000602	0	0	1	1	0	0	0	0	0	0	0	0	2	F15H10.2.1	col-13	protein_coding	Cuticle collagen 13
WBGene00000603	0	1	1	0	0	0	0	0	0	0	0	0	2	C46A5.3a.1,C46A5.3b.1	col-14	protein_coding	Cuticle collagen 14
WBGene00000608	0	1	1	0	0	0	0	0	0	0	0	0	2	ZK1193.1.1	col-19	protein_coding	Cuticle collagen 19
WBGene00000609	0	1	1	0	0	0	0	0	0	0	0	0	2	F11G11.11.1	col-20	protein_coding	COLlagen
WBGene00000612	1	1	0	0	0	0	0	0	0	0	0	0	2	C15A11.1.1	col-35	protein_coding	COLlagen
WBGene00000613	0	0	0	1	1	0	0	0	0	0	0	0	2	C27H5.5a.1,C27H5.5b.1,C27H5.5c.1	col-36	protein_coding	Cuticle collagen 36
WBGene00000616	0	0	1	1	0	0	0	0	0	0	0	0	2	C09G5.4.1	col-39	protein_coding	Cuticle collagen 39
WBGene00000621	1	1	0	0	0	0	0	0	0	0	0	0	2	F54B11.2.1	col-44	protein_coding	COLlagen
WBGene00000626	0	1	1	0	0	0	0	0	0	0	0	0	2	K09H9.3.1	col-49	protein_coding	COLlagen
WBGene00000630	0	0	0	0	1	1	0	0	0	0	0	0	2	M01A12.1.1	col-53	protein_coding	COLlagen
WBGene00000634	0	0	1	1	0	0	0	0	0	0	0	0	2	F26B1.4.1	col-58	protein_coding	COLlagen
WBGene00000639	0	1	1	0	0	0	0	0	0	0	0	0	2	ZK265.2.1	col-63	protein_coding	COLlagen
WBGene00000641	0	0	1	1	0	0	0	0	0	0	0	0	2	K08C9.4.1	col-65	protein_coding	COLlagen
WBGene00000644	0	1	0	0	1	0	0	0	0	0	0	0	2	C50D2.4.1	col-68	protein_coding	COLlagen
WBGene00000646	1	0	0	1	0	0	0	0	0	0	0	0	2	H17B01.2.1	H17B01.2	protein_coding
WBGene00000658	0	1	0	0	1	0	0	0	0	0	0	0	2	F33A8.9.1	col-83	protein_coding	COLlagen
WBGene00000660	0	1	0	0	0	1	0	0	0	0	0	0	2	T21B4.2.1	col-85	protein_coding	COLlagen
WBGene00000663	0	1	1	0	0	0	0	0	0	0	0	0	2	W05G11.3.1,W05G11.3.2	col-88	protein_coding	COLlagen
WBGene00000665	0	0	1	1	0	0	0	0	0	0	0	0	2	C29E4.1.1	col-90	protein_coding	Putative cuticle collagen 90
WBGene00000666	0	0	1	1	0	0	0	0	0	0	0	0	2	F09G8.6.1	col-91	protein_coding	Putative cuticle collagen 91
WBGene00000667	0	0	1	1	0	0	0	0	0	0	0	0	2	W05B2.6.1	col-92	protein_coding	COLlagen
WBGene00000670	0	1	0	0	0	1	0	0	0	0	0	0	2	Y41C4A.16.1	col-95	protein_coding	COLlagen
WBGene00000671	0	1	1	0	0	0	0	0	0	0	0	0	2	Y41C4A.19.1	col-96	protein_coding	COLlagen
WBGene00000672	0	1	1	0	0	0	0	0	0	0	0	0	2	ZK1010.7.1,ZK1010.7.2	col-97	protein_coding	COLlagen
WBGene00000680	0	1	1	0	0	0	0	0	0	0	0	0	2	Y77E11A.15.1	col-106	protein_coding	COLlagen
WBGene00000683	0	1	1	0	0	0	0	0	0	0	0	0	2	Y38C1BA.3.1	col-109	protein_coding	COLlagen
WBGene00000685	0	0	1	1	0	0	0	0	0	0	0	0	2	F29B9.9a.1,F29B9.9b.1	col-111	protein_coding	COLlagen
WBGene00000687	0	1	0	1	0	0	0	0	0	0	0	0	2	C34D4.15a.1,C34D4.15b.1	col-113	protein_coding	COLlagen
WBGene00000689	0	0	1	1	0	0	0	0	0	0	0	0	2	Y42H9B.1.1	col-115	protein_coding	COLlagen
WBGene00000691	0	0	0	1	0	0	0	0	0	1	0	0	2	T28C6.4.1	col-117	protein_coding	COLlagen; COLlagen structural
WBGene00000692	0	0	1	1	0	0	0	0	0	0	0	0	2	T11B7.3a.1,T11B7.3b.1	col-118	protein_coding	COLlagen
WBGene00000693	0	1	1	0	0	0	0	0	0	0	0	0	2	C53B4.5.1	col-119	protein_coding	COLlagen
WBGene00000695	0	1	0	0	0	0	0	0	0	1	0	0	2	F56D5.1.1	col-121	protein_coding	COLlagen
WBGene00000696	0	1	1	0	0	0	0	0	0	0	0	0	2	T05A1.2.1	col-122	protein_coding	COLlagen
WBGene00000698	0	1	1	0	0	0	0	0	0	0	0	0	2	C24F3.6.1,C24F3.6.2	col-124	protein_coding	COLlagen
WBGene00000699	0	0	1	1	0	0	0	0	0	0	0	0	2	C29F4.1.1	col-125	protein_coding	COLlagen
WBGene00000700	0	1	0	1	0	0	0	0	0	0	0	0	2	F54D1.2.1	col-126	protein_coding	COLlagen
WBGene00000704	0	0	1	1	0	0	0	0	0	0	0	0	2	F08G5.4.1	col-130	protein_coding	COLlagen
WBGene00000708	1	1	0	0	0	0	0	0	0	0	0	0	2	M199.5a.1,M199.5b.1	col-135	protein_coding	COLlagen
WBGene00000710	0	1	1	0	0	0	0	0	0	0	0	0	2	Y51H4A.9.1	col-137	protein_coding	COLlagen
WBGene00000711	0	1	1	0	0	0	0	0	0	0	0	0	2	C52D10.13.1	col-138	protein_coding	COLlagen
WBGene00000713	0	1	1	0	0	0	0	0	0	0	0	0	2	F26F12.1.1	col-140	protein_coding	COLlagen
WBGene00000714	0	0	1	1	0	0	0	0	0	0	0	0	2	T15B7.5.1	col-141	protein_coding	COLlagen
WBGene00000717	0	0	1	1	0	0	0	0	0	0	0	0	2	B0222.6.1	col-144	protein_coding	COLlagen
WBGene00000719	0	0	1	1	0	0	0	0	0	0	0	0	2	T06E4.6.1	col-146	protein_coding	COLlagen
WBGene00000720	0	0	1	1	0	0	0	0	0	0	0	0	2	T06E4.4.1	col-147	protein_coding	COLlagen
WBGene00000723	0	1	0	1	0	0	0	0	0	0	0	0	2	B0024.2.1	col-150	protein_coding	COLlagen
WBGene00000727	0	0	1	1	0	0	0	0	0	0	0	0	2	F55C10.2.1	col-154	protein_coding	COLlagen
WBGene00000728	0	0	1	1	0	0	0	0	0	0	0	0	2	F55C10.3.1	col-155	protein_coding	Putative cuticle collagen 155
WBGene00000732	0	0	1	1	0	0	0	0	0	0	0	0	2	F57B1.3.1	col-159	protein_coding	COLlagen
WBGene00000735	0	0	1	1	0	0	0	0	0	0	0	0	2	Y2H9A.3.1	col-162	protein_coding	COLlagen
WBGene00000739	0	0	1	1	0	0	0	0	0	0	0	0	2	T07H6.3.1,T07H6.3.2,T07H6.3.3	col-166	protein_coding	COLlagen
WBGene00000741	0	0	1	0	0	0	0	0	0	1	0	0	2	T10E10.1.1	col-168	protein_coding	COLlagen
WBGene00000747	0	1	0	1	0	0	0	0	0	0	0	0	2	F46C8.2.1	col-174	protein_coding	COLlagen
WBGene00000748	0	1	1	0	0	0	0	0	0	0	0	0	2	C35B8.1.1	col-175	protein_coding	COLlagen
WBGene00000751	0	1	1	0	0	0	0	0	0	0	0	0	2	C34F6.2.1	col-178	protein_coding	COLlagen
WBGene00000753	0	0	1	1	0	0	0	0	0	0	0	0	2	C44C10.1.1	col-180	protein_coding	COLlagen
WBGene00000754	0	1	1	0	0	0	0	0	0	0	0	0	2	W03G11.1a.1,W03G11.1b.1	col-181	protein_coding	COLlagen
WBGene00000757	0	1	1	0	0	0	0	0	0	0	0	0	2	F15A2.1a.1,F15A2.1b.1,F15A2.1b.2	col-184	protein_coding	COLlagen
WBGene00000778	0	0	0	0	0	0	0	1	0	1	0	0	2	D1069.2a.1,D1069.2a.2,D1069.2b.1	cpn-2	protein_coding	Transgelin
WBGene00000782	0	1	0	0	1	0	0	0	0	0	0	0	2	F36D3.9.1	cpr-2	protein_coding	Cysteine PRotease related
WBGene00000799	1	0	0	0	0	1	0	0	0	0	0	0	2	K04H4.6a.1,K04H4.6a.2,K04H4.6b.1,K04H4.6b.2	crn-6	protein_coding	Cell death-related nuclease 6
WBGene00000840	0	0	0	0	0	0	1	0	0	1	0	0	2	ZK856.1.1	cul-5	protein_coding	Cullin-5
WBGene00000841	0	0	0	0	0	1	0	0	0	1	0	0	2	K08E7.7a.1,K08E7.7b	cul-6	protein_coding	Cullin-6
WBGene00000932	0	0	0	0	1	1	0	0	0	0	0	0	2	T05G5.12.1	dao-6	protein_coding	Dauer or Aging adult Overexpression
WBGene00001064	0	0	1	0	0	0	0	0	0	1	0	0	2	T14B4.6.1	dpy-2	protein_coding	Cuticle collagen dpy-2
WBGene00001066	0	0	1	0	0	0	0	0	0	1	0	0	2	Y41E3.2.1	dpy-4	protein_coding	DumPY: shorter than wild-type
WBGene00001068	0	0	0	1	0	1	0	0	0	0	0	0	2	F16F9.2.1	dpy-6	protein_coding	DumPY: shorter than wild-type
WBGene00001070	0	0	1	1	0	0	0	0	0	0	0	0	2	C31H2.2.1	dpy-8	protein_coding	DumPY: shorter than wild-type
WBGene00001071	0	0	0	1	1	0	0	0	0	0	0	0	2	T21D12.2a.1,T21D12.2b.1	dpy-9	protein_coding	DumPY: shorter than wild-type
WBGene00001075	0	1	0	0	0	0	0	0	0	1	0	0	2	H27M09.4.1	dpy-14	protein_coding	COLlagen structural; DumPY: shorter than wild-type
WBGene00001076	0	1	0	0	0	0	0	0	0	1	0	0	2	F54D8.1.1	dpy-17	protein_coding	DumPY: shorter than wild-type
WBGene00001079	0	0	0	1	0	0	0	0	0	1	0	0	2	T22B3.1.1	dpy-20	protein_coding
WBGene00001091	0	0	0	0	1	0	0	0	0	1	0	0	2	C01B10.1	drh-2	pseudogene
WBGene00001108	0	1	0	0	0	0	0	0	0	1	0	0	2	H02I12.4.1	dsl-6	protein_coding	Delta-like protein
WBGene00001119	0	1	0	0	1	0	0	0	0	0	0	0	2	C04C3.5a.1,C04C3.5b.1,C04C3.5c.1	dyf-3	protein_coding	Clusterin-associated protein 1 homolog
WBGene00001242	0	0	0	1	1	0	0	0	0	0	0	0	2	C40H1.4.1	elo-4	protein_coding	Putative fatty acid elongation protein 4
WBGene00001311	0	1	0	0	1	0	0	0	0	0	0	0	2	F58E10.5.1	end-3	protein_coding	ENDoderm determining
WBGene00001390	1	0	0	0	0	0	1	0	0	0	0	0	2	W02A2.2.1	far-6	protein_coding	Fatty Acid/Retinol binding protein
WBGene00001480	0	0	1	0	1	0	0	0	0	0	0	0	2	H24K24.5a.1,H24K24.5b.1	fmo-5	protein_coding	Dimethylaniline monooxygenase [N-oxide-forming]
WBGene00001481	1	1	0	0	0	0	0	0	0	0	0	0	2	Y54E10A.4a.1,Y54E10A.4b.1,Y54E10A.4c.1,Y54E10A.4d.1	fog-1	protein_coding	Feminization Of Germline
WBGene00001581	0	0	0	0	0	0	1	0	0	1	0	0	2	F57F4.3.1	gfi-1	protein_coding	GEI-4 (Four) Interacting protein
WBGene00001617	0	0	0	0	0	1	0	0	0	1	0	0	2	F41B4.4a.1,F41B4.4b.1	glr-6	protein_coding	GLutamate Receptor family (AMPA)
WBGene00001690	0	0	1	1	0	0	0	0	0	0	0	0	2	R08B4.1a.1,R08B4.1a.2,R08B4.1b.1,R08B4.1b.2	grd-1	protein_coding	GRounDhog (Hedgehog-like family)
WBGene00001693	0	1	0	0	0	0	0	0	0	1	0	0	2	T01B10.1.1	grd-4	protein_coding	GRounDhog (Hedgehog-like family)
WBGene00001714	0	0	1	1	0	0	0	0	0	0	0	0	2	Y47D7A.5.1	grl-5	protein_coding	GRound-Like (Grd related)
WBGene00001716	0	0	1	1	0	0	0	0	0	0	0	0	2	T02E9.2a.1,T02E9.2b.1	grl-7	protein_coding	GRound-Like (Grd related)
WBGene00001725	0	0	1	1	0	0	0	0	0	0	0	0	2	Y65B4BR.6a.1,Y65B4BR.6b.1,Y65B4BR.6c.1	grl-16	protein_coding	GRound-Like (Grd related)
WBGene00001726	0	0	1	0	1	0	0	0	0	0	0	0	2	C56A3.1.1	grl-17	protein_coding	GRound-Like (Grd related)
WBGene00001730	0	1	1	0	0	0	0	0	0	0	0	0	2	ZC168.5.1	grl-21	protein_coding	GRound-Like (Grd related)
WBGene00001751	0	0	0	1	1	0	0	0	0	0	0	0	2	K08F4.11.1	gst-3	protein_coding	Glutathione S-transferase 3
WBGene00001781	0	0	0	0	0	0	0	1	0	1	0	0	2	C02A12.1.1	gst-33	protein_coding	Glutathione S-Transferase
WBGene00001863	0	0	0	0	0	1	1	0	0	0	0	0	2	F15G9.4a.1,F15G9.4b.1,F15G9.4c.1,F15G9.4d.1	him-4	protein_coding	High Incidence of Males (Increased X chromosome loss)
WBGene00001875	1	1	0	0	0	0	0	0	0	0	0	0	2	T10C6.14.1	his-1	protein_coding	Histone H4
WBGene00001922	1	0	0	0	0	0	1	0	0	0	0	0	2	B0035.8.1	his-48	protein_coding	Probable histone H2B 4
WBGene00001933	1	1	0	0	0	0	0	0	0	0	0	0	2	F55G1.2.1	his-59	protein_coding	Histone H3
WBGene00001939	0	1	0	0	0	0	1	0	0	0	0	0	2	H02I12.7.1	his-65	protein_coding	Histone H2A
WBGene00001944	0	1	0	1	0	0	0	0	0	0	0	0	2	E03A3.4.1	his-70	protein_coding	Histone H3.3-like type 1
WBGene00002015	0	0	0	0	0	0	1	0	0	1	0	0	2	T27E4.8.1	hsp-16.1	protein_coding	Heat shock protein Hsp-16.1/Hsp-16.11
WBGene00002020	0	0	0	0	0	1	0	0	0	1	0	0	2	T27E4.9.1	hsp-16.49	protein_coding	Heat shock protein Hsp-16.48/Hsp-16.49
WBGene00002039	0	0	0	0	0	0	0	1	0	1	0	0	2	T10H10.1.1	hum-6	protein_coding	Unconventional myosin heavy chain 6
WBGene00002050	0	0	1	1	0	0	0	0	0	0	0	0	2	F38B2.1a.1,F38B2.1b.1,F38B2.1c.1,F38B2.1c.2,F38B2.1c.3,F38B2.1d.1	ifa-1	protein_coding	Intermediate filament protein ifa-1
WBGene00002051	0	1	0	0	0	0	0	0	0	1	0	0	2	F52E10.5.1	ifa-3	protein_coding	Intermediate filament protein ifa-3
WBGene00002055	0	0	1	1	0	0	0	0	0	0	0	0	2	F37B4.2.1	ifc-1	protein_coding	Intermediate filament protein ifc-1
WBGene00002057	1	0	0	0	0	0	1	0	0	0	0	0	2	R04E5.10a.1,R04E5.10b.1	ifd-1	protein_coding	Intermediate filament protein ifd-1
WBGene00002063	0	1	0	0	0	1	0	0	0	0	0	0	2	Y57A10A.30.1,Y57A10A.30.2,Y57A10A.30.3,Y57A10A.30.4	ife-5	protein_coding	Eukaryotic translation initiation factor 4E-5
WBGene00002120	0	1	0	1	0	0	0	0	0	0	0	0	2	F08G2.6.1	ins-37	protein_coding	INSulin related
WBGene00002188	0	0	0	0	0	1	0	0	0	1	0	0	2	ZC416.4.1	kgb-2	protein_coding	Mitogen-activated protein kinase
WBGene00002198	1	0	0	1	0	0	0	0	0	0	0	0	2	F22D6.1.1	kin-14	protein_coding	Tyrosine-protein kinase
WBGene00002206	0	1	0	1	0	0	0	0	0	0	0	0	2	K07F5.4.1	kin-24	protein_coding	Tyrosine-protein kinase
WBGene00002348	0	0	0	1	0	1	0	0	0	0	0	0	2	R06C7.10.1,R06C7.10.2	myo-1	protein_coding	Myosin-1
WBGene00002827	0	0	0	0	0	1	0	0	0	1	0	0	2	C29E6.1a.1,C29E6.1a.2,C29E6.1b.1,C29E6.1b.2,C29E6.1c.1,C29E6.1c.2	let-653	protein_coding
WBGene00002983	0	0	0	0	0	1	0	1	0	0	0	0	2	C54G7.3a.1,C54G7.3b.1	lgx-1	protein_coding	Lin-12 and Glp-1 X-hybridizing
WBGene00003000	0	1	0	0	0	1	0	0	0	0	0	0	2	ZC247.3.1	lin-11	protein_coding
WBGene00003057	0	0	1	1	0	0	0	0	0	0	0	0	2	ZK836.1.1	lon-3	protein_coding	Cuticle collagen lon-3
WBGene00003091	0	0	0	0	0	1	0	0	0	0	1	0	2	Y22F5A.5.1	lys-2	protein_coding	Lysozyme-like protein 2
WBGene00003092	0	0	0	0	1	1	0	0	0	0	0	0	2	Y22F5A.6.1	lys-3	protein_coding	Lysozyme-like protein 3
WBGene00003096	0	1	0	0	0	1	0	0	0	0	0	0	2	C02A12.4.1	lys-7	protein_coding	Lysozyme-like protein 7
WBGene00003100	0	0	0	0	1	0	0	0	0	1	0	0	2	Y53C12B.5a.1,Y53C12B.5b.1	mab-3	protein_coding	Protein male abnormal 3
WBGene00003460	1	0	0	1	0	0	0	0	0	0	0	0	2	F59A6.8	msp-71	pseudogene
WBGene00003516	0	0	0	0	1	0	0	0	0	1	0	0	2	C43E11.6a.1,C43E11.6a.2,C43E11.6a.3,C43E11.6b.1,C43E11.6b.2,C43E11.6c.1,C43E11.6d.1,C43E11.6d.2,C43E11.6e.1,C43E11.6e.2,C43E11.6e.3	nab-1	protein_coding	NeurABin
WBGene00003529	1	1	0	0	0	0	0	0	0	0	0	0	2	K09C8.3a.1,K09C8.3b.1	nas-10	protein_coding	Zinc metalloproteinase nas-10
WBGene00003530	0	0	0	0	0	1	0	0	0	1	0	0	2	K11G12.1a.1,K11G12.1b.1	nas-11	protein_coding	Zinc metalloproteinase nas-11
WBGene00003533	0	0	0	0	1	0	0	1	0	0	0	0	2	F09E8.6.1	nas-14	protein_coding	Zinc metalloproteinase nas-14
WBGene00003539	1	1	0	0	0	0	0	0	0	0	0	0	2	T11F9.3.1,T11F9.3.2	nas-20	protein_coding	Zinc metalloproteinase nas-20
WBGene00003540	1	0	0	0	0	1	0	0	0	0	0	0	2	T11F9.5.1	nas-21	protein_coding	Zinc metalloproteinase-like protein nas-21
WBGene00003542	0	1	0	1	0	0	0	0	0	0	0	0	2	R10H1.5.1	nas-23	protein_coding	Zinc metalloproteinase nas-23
WBGene00003546	0	1	0	0	1	0	0	0	0	0	0	0	2	F42A10.8.1	nas-28	protein_coding	Zinc metalloproteinase nas-28
WBGene00003548	0	0	1	1	0	0	0	0	0	0	0	0	2	Y95B8A.1.1	nas-30	protein_coding	Zinc metalloproteinase nas-30
WBGene00003566	0	0	1	1	0	0	0	0	0	0	0	0	2	Y113G7A.4a.1,Y113G7A.4a.2,Y113G7A.4b.1	ncx-1	protein_coding	Na/Ca eXchangers; Sodium-calcium exchanger
WBGene00003571	0	0	0	0	0	0	1	0	0	1	0	0	2	C07A9.4.1	ncx-6	protein_coding	Putative sodium/calcium exchanger 6
WBGene00003703	0	0	0	0	0	0	0	1	0	1	0	0	2	ZK1025.9.1	nhr-113	protein_coding	Nuclear Hormone Receptor family
WBGene00003730	0	0	0	0	0	0	1	0	0	1	0	0	2	B0495.4.1	nhx-2	protein_coding	Na(+)/H(+) exchanger protein 2
WBGene00003742	0	1	0	1	0	0	0	0	0	0	0	0	2	F59C6.6.1	nlp-4	protein_coding	Neuropeptide-Like Protein
WBGene00003762	0	0	0	1	0	0	0	0	0	1	0	0	2	F35B12.7.1,F35B12.7.2	nlp-24	protein_coding	Neuropeptide-Like Protein
WBGene00003764	0	0	1	1	0	0	0	0	0	0	0	0	2	Y43F8C.2.1	nlp-26	protein_coding	Neuropeptide-Like Protein
WBGene00003767	0	0	0	0	0	1	0	1	0	0	0	0	2	B0213.4.1	nlp-29	protein_coding	Neuropeptide-like protein 29 QWGYGGY-amide GYGGYGGY-amide GMYGGY-amide GMYGGW-amide [Source:UniProtKB/Swiss-Prot;Acc:O44664]
WBGene00003769	0	0	0	0	0	1	0	0	0	1	0	0	2	B0213.6.1	nlp-31	protein_coding	Neuropeptide-like protein 31 QWGYGGY-amide GYGGYGGY-amide GYGGY-amide GMYGGY-amide PYGGYGW-amide [Source:UniProtKB/Swiss-Prot;Acc:O44662]
WBGene00003771	0	0	0	1	0	0	0	0	0	1	0	0	2	T19C4.7.1	nlp-33	protein_coding	Neuropeptide-like protein 33
WBGene00003813	1	0	0	0	0	0	1	0	0	0	0	0	2	C08B11.4.1,C08B11.4.2	nrf-6	protein_coding	Nose resistant to fluoxetine protein 6
WBGene00003816	0	0	1	1	0	0	0	0	0	0	0	0	2	F25G6.6.1	asns-1	protein_coding	Asparagine synthetase
WBGene00003877	1	0	0	0	0	0	1	0	0	0	0	0	2	K04E7.2.1	pept-1	protein_coding	Peptide transporter family 1
WBGene00003906	0	1	0	1	0	0	0	0	0	0	0	0	2	W03G9.6.1	paf-1	protein_coding	1-alkyl-2-acetylglycerophosphocholine esterase
WBGene00003957	0	0	0	0	0	0	1	0	0	0	1	0	2	F23B2.12.1	pcp-2	protein_coding	Prolyl Carboxy Peptidase like
WBGene00003981	0	1	0	1	0	0	0	0	0	0	0	0	2	F18G5.2.1	pes-8	protein_coding	Patterned Expression Site
WBGene00003987	1	1	0	0	0	0	0	0	0	0	0	0	2	F14B8.3.1	pes-23	protein_coding	Patterned Expression Site
WBGene00004001	0	1	0	0	0	1	0	0	0	0	0	0	2	T21E8.2.1	pgp-7	protein_coding	p-GlycoProtein related
WBGene00004004	0	0	1	0	0	1	0	0	0	0	0	0	2	C54D1.1.1	pgp-10	protein_coding	p-GlycoProtein related
WBGene00004026	0	1	0	1	0	0	0	0	0	0	0	0	2	T20B3.7.1	phy-3	protein_coding	Proline HYdroxylase
WBGene00004054	0	1	0	0	0	1	0	0	0	0	0	0	2	AC8.1	AC8.1	pseudogene
WBGene00004062	0	0	0	1	0	0	1	0	0	0	0	0	2	T10H9.5a.1,T10H9.5c.1	pmp-5	protein_coding	Peroxisomal Membrane Protein related
WBGene00004115	0	0	0	1	0	0	0	1	0	0	0	0	2	DY3.5.1	pqn-26	protein_coding	Prion-like-(Q/N-rich)-domain-bearing protein
WBGene00004120	0	0	1	1	0	0	0	0	0	0	0	0	2	F29C12.1a.1,F29C12.1b.1	pqn-32	protein_coding	Prion-like-(Q/N-rich)-domain-bearing protein
WBGene00004139	0	0	1	1	0	0	0	0	0	0	0	0	2	R09B5.5.1	pqn-54	protein_coding	Prion-like-(Q/N-rich)-domain-bearing protein
WBGene00004154	0	0	1	1	0	0	0	0	0	0	0	0	2	W01B11.5a.1,W01B11.5b.1,W01B11.5c.1,W01B11.5d.1	pqn-72	protein_coding	Prion-like-(Q/N-rich)-domain-bearing protein
WBGene00004156	0	0	1	1	0	0	0	0	0	0	0	0	2	W02A2.3a.1,W02A2.3b.1	pqn-74	protein_coding	Prion-like-(Q/N-rich)-domain-bearing protein
WBGene00004172	0	0	0	0	0	1	0	0	0	1	0	0	2	Y75B8A.27.1,Y75B8A.27.2	pqn-92	protein_coding	Prion-like-(Q/N-rich)-domain-bearing protein
WBGene00004216	0	0	0	0	0	0	0	1	0	1	0	0	2	C24B5.3.1	ptr-1	protein_coding	PaTched Related family
WBGene00004224	0	0	0	0	1	0	0	0	0	1	0	0	2	F55F8.1.1,F55F8.1.2	ptr-10	protein_coding	PaTched Related family
WBGene00004229	0	0	0	0	0	1	0	0	0	1	0	0	2	T07H8.6.1,T07H8.6.2	ptr-15	protein_coding	PaTched Related family
WBGene00004232	0	0	1	1	0	0	0	0	0	0	0	0	2	Y38F1A.3.1	ptr-18	protein_coding	PaTched Related family
WBGene00004264	0	0	1	1	0	0	0	0	0	0	0	0	2	T05C12.10.1	qua-1	protein_coding
WBGene00004275	1	1	0	0	0	0	0	0	0	0	0	0	2	W04G5.2a.1,W04G5.2b,W04G5.2c	rab-11.2	protein_coding	RAB family
WBGene00004300	0	0	1	1	0	0	0	0	0	0	0	0	2	F38A3.2.1	ram-2	protein_coding
WBGene00004372	0	1	0	0	1	0	0	0	0	0	0	0	2	C36F7.4a.1,C36F7.4b.1,C36F7.4c.1,C36F7.4d.1,C36F7.4e.1,C36F7.4f.1,C36F7.4g.1	rig-5	protein_coding	NeuRonal IGCAM
WBGene00004394	0	1	1	0	0	0	0	0	0	0	0	0	2	Y57A10A.11.1	rol-1	protein_coding	ROLler: helically twisted, animals roll when moving
WBGene00004395	0	0	0	0	0	1	0	0	0	1	0	0	2	C16D9.2.1	rol-3	protein_coding
WBGene00004397	0	0	1	1	0	0	0	0	0	0	0	0	2	T01B7.7.1,T01B7.7.2	rol-6	protein_coding	Cuticle collagen rol-6
WBGene00004507	0	0	0	1	1	0	0	0	0	0	0	0	2	C18H9.7.1	rpy-1	protein_coding	43 kDa receptor-associated protein of the synapse homolog
WBGene00004728	0	0	1	0	0	0	0	0	0	0	0	1	2	F21H11.2a.1,F21H11.2b.1	sax-2	protein_coding	Sensory AXon guidance
WBGene00004747	1	0	1	0	0	0	0	0	0	0	0	0	2	C25D7.3.1	sdc-3	protein_coding	Zinc finger protein sdc-3
WBGene00004811	0	1	0	0	0	1	0	0	0	0	0	0	2	F47H4.10.1	skr-5	protein_coding	SKp1 Related (Ubiquitin ligase complex component)
WBGene00004971	1	0	0	1	0	0	0	0	0	0	0	0	2	ZK617.3.1	spe-17	protein_coding	Spermatogenesis-defective protein spe-17
WBGene00004973	1	1	0	0	0	0	0	0	0	0	0	0	2	C06E7.6.1	spe-27	protein_coding	Spermatocyte protein spe-27
WBGene00004994	0	1	0	0	0	1	0	0	0	0	0	0	2	T25C12.2.1	spp-9	protein_coding	SaPosin-like Protein family
WBGene00005011	0	1	0	0	0	1	0	0	0	0	0	0	2	F26F4.8.1	F26F4.8	protein_coding
WBGene00005092	0	0	0	0	0	0	1	1	0	0	0	0	2	B0547.3	srd-14	pseudogene
WBGene00005189	0	1	0	0	0	0	0	0	0	1	0	0	2	T21C9.7.1	srg-32	protein_coding	Serpentine receptor class gamma
WBGene00005228	0	1	0	0	0	1	0	0	0	0	0	0	2	C05E4.14a.1,C05E4.14b.1,C05E4.14c.1,C05E4.14d.1,C05E4.14e.1,C05E4.14f.1,C05E4.14g.1,C05E4.14h.1,C05E4.14i.1,C05E4.14j.1	srh-2	protein_coding	Serpentine Receptor, class H
WBGene00005446	0	1	0	0	0	0	0	0	0	1	0	0	2	T26H5.3.1	srh-239	protein_coding	Serpentine Receptor, class H
WBGene00005582	1	1	0	0	0	0	0	0	0	0	0	0	2	Y61B8B.1.1	sri-70	protein_coding	Serpentine Receptor, class I
WBGene00005643	0	1	1	0	0	0	0	0	0	0	0	0	2	C05E4.1.1,C05E4.1.2	srp-2	protein_coding	SeRPin
WBGene00005657	0	0	0	0	0	1	0	1	0	0	0	0	2	C13D9.1.1	srr-6	protein_coding	Serpentine Receptor, class R
WBGene00006038	1	0	1	0	0	0	0	0	0	0	0	0	2	E03H12.10.1	ssp-9	protein_coding	Sperm-specific class P protein 9/11
WBGene00006040	1	1	0	0	0	0	0	0	0	0	0	0	2	T28H11.6.1,T28H11.6.2,T28H11.6.3	ssp-11	protein_coding	Sperm-specific class P protein 9/11
WBGene00006084	0	0	0	0	1	1	0	0	0	0	0	0	2	Y73C8A.1a,Y73C8A.1b.1	str-16	protein_coding	Seven TM Receptor
WBGene00006097	0	0	0	0	1	0	0	0	0	1	0	0	2	C54F6.10.1	str-31	protein_coding	Seven TM Receptor
WBGene00006310	0	0	1	1	0	0	0	0	0	0	0	0	2	C54D2.4a.1,C54D2.4b.1,C54D2.4b.2,C54D2.4b.3	sul-3	protein_coding	SULfatase domain protein
WBGene00006363	0	0	0	0	1	0	0	1	0	0	0	0	2	F35D2.5a.1,F35D2.5b.1,F35D2.5c.1	syd-1	protein_coding	Rho GTPase-activating protein syd-1
WBGene00006445	0	0	0	1	1	0	0	0	0	0	0	0	2	F37D6.6.1	tag-68	protein_coding	Dwarfin sma
WBGene00006539	0	0	0	0	0	1	0	0	0	1	0	0	2	T04H1.9.1	tbb-6	protein_coding	Tubulin beta chain
WBGene00006543	0	0	1	0	1	0	0	0	0	0	0	0	2	F21H11.3.1,F21H11.3.2	tbx-2	protein_coding	T-box protein 2
WBGene00006547	1	1	0	0	0	0	0	0	0	0	0	0	2	F40H6.4.1	tbx-11	protein_coding	Putative T-box protein 11
WBGene00006553	0	0	1	1	0	0	0	0	0	0	0	0	2	Y47D3A.10.1	tbx-34	protein_coding	Putative T-box protein 34
WBGene00006583	0	0	0	1	0	1	0	0	0	0	0	0	2	ZK673.7.1	tnc-2	protein_coding	Troponin C, isoform 2
WBGene00006589	0	0	0	1	0	1	0	0	0	0	0	0	2	T08B1.2a.1,T08B1.2c.1	tnt-4	protein_coding	TropoNin T
WBGene00006624	0	0	0	1	0	1	0	0	0	0	0	0	2	F48A9.3.1	try-6	protein_coding	TRYpsin-like protease
WBGene00006627	0	0	0	0	1	1	0	0	0	0	0	0	2	C02F5.8.1	tsp-1	protein_coding	Tetraspanin-1
WBGene00006628	1	0	0	0	1	0	0	0	0	0	0	0	2	C02F5.11.1	tsp-2	protein_coding	TetraSPanin family
WBGene00006644	1	0	0	1	0	0	0	0	0	0	0	0	2	F59G1.2.1	tsp-18	protein_coding	TetraSPanin family
WBGene00006645	1	0	0	1	0	0	0	0	0	0	0	0	2	D2092.7.1	tsp-19	protein_coding	TetraSPanin family
WBGene00006658	0	0	0	0	1	0	0	0	0	1	0	0	2	M110.2.1	twk-3	protein_coding	TWiK family of potassium channels
WBGene00006679	1	0	0	0	0	0	1	0	0	0	0	0	2	C33D12.3.1	twk-26	protein_coding	TWiK family of potassium channels
WBGene00006686	0	0	0	1	0	1	0	0	0	0	0	0	2	K06B4.12.1	twk-34	protein_coding	TWiK family of potassium channels
WBGene00006752	0	0	0	1	0	1	0	0	0	0	0	0	2	ZK524.2a.1,ZK524.2b.1,ZK524.2c.1,ZK524.2d.1,ZK524.2e.1,ZK524.2f.1,ZK524.2g.1,ZK524.2h.1,ZK524.2i.1,ZK524.2j.1,ZK524.2k.1	unc-13	protein_coding	Phorbol ester/diacylglycerol-binding protein unc-13
WBGene00006893	0	0	0	0	0	0	1	1	0	0	0	0	2	F10E7.4.1	spon-1	protein_coding	SPONdin (Extracellular matrix glycoprotein) family
WBGene00006894	0	1	0	0	0	1	0	0	0	0	0	0	2	T17A3.1.1	ver-1	protein_coding
WBGene00006926	1	1	0	0	0	0	0	0	0	0	0	0	2	C42D8.2a.1,C42D8.2a.2,C42D8.2b.1,C42D8.2b.2	vit-2	protein_coding	Vitellogenin-2
WBGene00006938	0	1	0	0	0	0	1	0	0	0	0	0	2	F35H8.7.1	wee-1.1	protein_coding	Membrane-associated tyrosine- and threonine-specific cdc2-inhibitory kinase wee-1.1
WBGene00006950	0	0	1	1	0	0	0	0	0	0	0	0	2	ZK678.5.1	wrt-4	protein_coding	Warthog protein 4 Warthog protein 4 N-product Warthog protein 4 C-product [Source:UniProtKB/Swiss-Prot;Acc:Q94129]
WBGene00006952	0	0	1	1	0	0	0	0	0	0	0	0	2	ZK377.1.1	wrt-6	protein_coding	Warthog protein 6 Warthog protein 6 N-product Warthog protein 6 C-product [Source:UniProtKB/Swiss-Prot;Acc:P91573]
WBGene00006980	0	0	0	0	0	0	0	1	1	0	0	0	2	C14F5.2.1	zig-3	protein_coding	Zwei Ig domain protein zig-3
WBGene00007049	1	0	0	1	0	0	0	0	0	0	0	0	2	C53A5.4.1	tag-191	protein_coding
WBGene00007062	0	0	1	0	0	0	0	0	0	1	0	0	2	Y59A8B.9.1	ebp-3	protein_coding	Microtubule End Binding Protein
WBGene00007131	0	0	0	0	0	1	0	0	0	1	0	0	2	B0284.1.1	pals-26	protein_coding	Protein containing ALS2cr12 (ALS2CR12) signature
WBGene00007134	0	1	0	0	1	0	0	0	0	0	0	0	2	B0284.4.1	pals-28	protein_coding	Protein containing ALS2cr12 (ALS2CR12) signature
WBGene00007141	0	1	0	0	1	0	0	0	0	0	0	0	2	B0331.2.1	pitr-4	protein_coding	Phosphate transporter
WBGene00007196	1	1	0	0	0	0	0	0	0	0	0	0	2	B0513.4a.1,B0513.4b.1	B0513.4	protein_coding
WBGene00007203	0	0	1	0	0	1	0	0	0	0	0	0	2	B0564.3.1,B0564.3.2	best-1	protein_coding	Bestrophin homolog 1
WBGene00007244	1	1	0	0	0	0	0	0	0	0	0	0	2	C01G12.3.1,C01G12.3.2	C01G12.3	protein_coding
WBGene00007246	1	1	0	0	0	0	0	0	0	0	0	0	2	C01G12.6.1	nspb-10	protein_coding	Nematode Specific Peptide family, group B
WBGene00007249	1	0	0	1	0	0	0	0	0	0	0	0	2	C01G12.9.1	C01G12.9	protein_coding
WBGene00007269	0	1	0	1	0	0	0	0	0	0	0	0	2	C03C10.2.1	C03C10.2	protein_coding	Putative casein kinase I C03C10.2
WBGene00007282	1	1	0	0	0	0	0	0	0	0	0	0	2	C03E10.5.1	clec-223	protein_coding	C-type LECtin
WBGene00007300	1	0	0	1	0	0	0	0	0	0	0	0	2	C04F12.6	C04F12.6	pseudogene
WBGene00007315	1	1	0	0	0	0	0	0	0	0	0	0	2	C04H5.7a.1,C04H5.7a.2,C04H5.7b.1	C04H5.7	protein_coding
WBGene00007322	0	0	0	0	1	1	0	0	0	0	0	0	2	C05B5.5a.1,C05B5.5b	C05B5.5	protein_coding	Uncharacterized F-box protein C05B5.5
WBGene00007323	0	1	0	1	0	0	0	0	0	0	0	0	2	C05B5.6.1	fbxa-155	protein_coding	F-box A protein 155
WBGene00007362	0	0	0	0	0	0	0	1	1	0	0	0	2	C06B3.3.1	cyp-35C1	protein_coding	CYtochrome P450 family
WBGene00007366	0	0	0	0	0	1	0	0	0	1	0	0	2	C06B3.7.1	C06B3.7	protein_coding
WBGene00007378	1	1	0	0	0	0	0	0	0	0	0	0	2	C06C3.8a.1,C06C3.8b.1	lido-17	protein_coding
WBGene00007397	0	1	0	0	0	1	0	0	0	0	0	0	2	C07A4.2.1	C07A4.2	protein_coding
WBGene00007398	1	1	0	0	0	0	0	0	0	0	0	0	2	C07A4.3.1	C07A4.3	protein_coding
WBGene00007404	0	0	0	0	1	1	0	0	0	0	0	0	2	C07A9.8.1	best-5	protein_coding	Bestrophin homolog 5
WBGene00007412	0	1	0	0	0	1	0	0	0	0	0	0	2	C07E3.1a.1,C07E3.1a.2,C07E3.1b.1	stip-1	protein_coding	Septin and tuftelin-interacting protein 1 homolog
WBGene00007414	0	0	0	0	1	1	0	0	0	0	0	0	2	C07E3.3a.1,C07E3.3b.1	C07E3.3	protein_coding
WBGene00007415	1	0	0	1	0	0	0	0	0	0	0	0	2	C07E3.4.1	C07E3.4	protein_coding
WBGene00007419	1	0	0	0	0	0	1	0	0	0	0	0	2	C07E3.9.1	C07E3.9	protein_coding	Phospholipase A(2)
WBGene00007450	1	0	0	0	0	0	1	0	0	0	0	0	2	C08F11.1.1	C08F11.1	protein_coding
WBGene00007461	1	0	0	1	0	0	0	0	0	0	0	0	2	C08F11.14	C08F11.14	pseudogene
WBGene00007478	0	1	0	1	0	0	0	0	0	0	0	0	2	C09F9.1.1	C09F9.1	protein_coding
WBGene00007497	0	1	0	0	1	0	0	0	0	0	0	0	2	C09G9.8a.1,C09G9.8b.1,C09G9.8c.1	C09G9.8	protein_coding
WBGene00007503	0	1	0	1	0	0	0	0	0	0	0	0	2	C09H10.9.1	C09H10.9	protein_coding
WBGene00007533	0	0	0	0	0	1	0	0	0	0	1	0	2	C12C8.2a.1,C12C8.2b.1	cbl-1	protein_coding	Cystathionine Beta Lyase
WBGene00007559	1	0	0	1	0	0	0	0	0	0	0	0	2	C14A4.8.1	C14A4.8	protein_coding	Major sperm protein
WBGene00007563	0	1	0	1	0	0	0	0	0	0	0	0	2	C14A4.13.1	C14A4.13	protein_coding
WBGene00007631	1	1	0	0	0	0	0	0	0	0	0	0	2	C16C10.12a.1,C16C10.12b.1,C16C10.12c.1,C16C10.12d.1	wht-3	protein_coding	ABC transporter ATP-binding protein/permease wht-3
WBGene00007677	1	0	0	1	0	0	0	0	0	0	0	0	2	C18D4.8	C18D4.8	pseudogene
WBGene00007687	0	0	0	0	1	0	0	1	0	0	0	0	2	C18E9.7.1	C18E9.7	protein_coding
WBGene00007700	1	0	1	0	0	0	0	0	0	0	0	0	2	C24H11.2.1	C24H11.2	protein_coding	Serine/threonine-protein phosphatase
WBGene00007732	0	1	0	0	0	1	0	0	0	0	0	0	2	C25G4.4.1	spe-44	protein_coding
WBGene00007740	1	1	0	0	0	0	0	0	0	0	0	0	2	C26C6.6.1	C26C6.6	protein_coding
WBGene00007745	0	0	0	0	1	1	0	0	0	0	0	0	2	C26D10.4.1	C26D10.4	protein_coding
WBGene00007753	0	0	0	1	0	0	1	0	0	0	0	0	2	C27A7.1a.1,C27A7.1b.1,C27A7.1c.1,C27A7.1d.1	C27A7.1	protein_coding	Ectonucleotide pyrophosphatase/phosphodiesterase C27A7.1
WBGene00007765	0	1	0	0	0	1	0	0	0	0	0	0	2	C27B7.9.1	C27B7.9	protein_coding
WBGene00007773	1	1	0	0	0	0	0	0	0	0	0	0	2	C27C12.3.1	C27C12.3	protein_coding
WBGene00007796	1	1	0	0	0	0	0	0	0	0	0	0	2	C28D4.10a.1,C28D4.10b.1	C28D4.10	protein_coding
WBGene00007798	0	1	0	0	1	0	0	0	0	0	0	0	2	C29A12.2	C29A12.2	pseudogene
WBGene00007800	0	1	0	0	1	0	0	0	0	0	0	0	2	C29A12.6a.1,C29A12.6b.1	C29A12.6	protein_coding
WBGene00007802	0	1	0	0	0	0	0	0	0	1	0	0	2	C29E6.4.1	cutl-27	protein_coding	CUTiclin-Like
WBGene00007812	1	0	0	0	0	0	1	0	0	0	0	0	2	C29F7.3.1	C29F7.3	protein_coding	UMP-CMP kinase 1
WBGene00007813	0	1	0	0	0	1	0	0	0	0	0	0	2	C29F7.6a.1,C29F7.6b.1	jmjd-3.3	protein_coding	JuMonJi (Transcription factor) Domain protein
WBGene00007817	0	0	1	1	0	0	0	0	0	0	0	0	2	C30F2.3.1	C30F2.3	protein_coding
WBGene00007823	0	1	1	0	0	0	0	0	0	0	0	0	2	C30H6.5a.1,C30H6.5b.1	C30H6.5	protein_coding
WBGene00007833	1	0	0	0	0	0	0	1	0	0	0	0	2	C31A11.5.1	oac-6	protein_coding	O-ACyltransferase homolog
WBGene00007851	0	0	0	0	0	0	0	1	1	0	0	0	2	C31G12.2.1	clec-245	protein_coding	C-type LECtin
WBGene00007853	0	1	0	0	0	1	0	0	0	0	0	0	2	C31G12.4a.1,C31G12.4b.1	C31G12.4	protein_coding
WBGene00007863	0	1	0	1	0	0	0	0	0	0	0	0	2	C32C4.3a.1,C32C4.3c.1,C32C4.3c.2	C32C4.3	protein_coding
WBGene00007902	1	0	0	0	0	1	0	0	0	0	0	0	2	C33D9.9	C33D9.9	pseudogene
WBGene00007903	0	0	1	1	0	0	0	0	0	0	0	0	2	C33G3.3.1	lgc-21	protein_coding	Ligand-Gated ion Channel
WBGene00007964	0	0	0	0	0	1	0	0	0	0	1	0	2	C36A4.2.1	cyp-25A2	protein_coding	CYtochrome P450 family
WBGene00007988	0	0	0	0	0	1	0	0	0	1	0	0	2	C37A5.1.1,C37A5.1.2	best-8	protein_coding	Bestrophin homolog
WBGene00007991	1	1	0	0	0	0	0	0	0	0	0	0	2	C37A5.7.1,C37A5.7.2	C37A5.7	protein_coding
WBGene00007998	1	0	0	1	0	0	0	0	0	0	0	0	2	C38C6.5.1	C38C6.5	protein_coding
WBGene00007999	0	0	1	1	0	0	0	0	0	0	0	0	2	C38C6.6.1	tag-297	protein_coding
WBGene00008013	0	1	0	1	0	0	0	0	0	0	0	0	2	C38D9.5	C38D9.5	pseudogene
WBGene00008036	1	0	0	0	0	1	0	0	0	0	0	0	2	C40C9.3.1	C40C9.3	protein_coding
WBGene00008038	0	1	0	0	0	1	0	0	0	0	0	0	2	C40H1.2.1	C40H1.2	protein_coding
WBGene00008042	0	0	0	0	0	0	1	0	0	0	1	0	2	C40H1.7a.1,C40H1.7b.1	C40H1.7	protein_coding
WBGene00008047	1	0	0	0	0	0	0	1	0	0	0	0	2	C40H5.4.1	lact-7	protein_coding	Beta-LACTamase domain containing
WBGene00008048	0	1	0	0	0	1	0	0	0	0	0	0	2	C40H5.6	hpo-41	pseudogene
WBGene00008068	0	0	0	0	0	0	1	0	0	1	0	0	2	C43D7.5.1	sdz-6	protein_coding	SKN-1 Dependent Zygotic transcript
WBGene00008092	0	1	0	1	0	0	0	0	0	0	0	0	2	C44F1.2.1	gmeb-3	protein_coding	GMEB (Glucocorticoid Modulatory Element Binding protein) transcriptional regulator homolog
WBGene00008101	0	0	0	0	0	1	0	0	0	1	0	0	2	C44H9.6.1,C44H9.6.2,C44H9.6.3	C44H9.6	protein_coding
WBGene00008113	1	1	0	0	0	0	0	0	0	0	0	0	2	C46C2.5.1	C46C2.5	protein_coding
WBGene00008123	1	0	0	0	0	0	1	0	0	0	0	0	2	C47A4.2a.1,C47A4.2b.1,C47A4.2c.1	ent-4	protein_coding	Equilibrative Nucleoside Transporter
WBGene00008130	0	1	0	0	0	1	0	0	0	0	0	0	2	C47B2.1.1	fbxa-140	protein_coding	F-box A protein
WBGene00008139	1	1	0	0	0	0	0	0	0	0	0	0	2	C47D12.5.1	C47D12.5	protein_coding
WBGene00008153	1	1	0	0	0	0	0	0	0	0	0	0	2	C47E12.10a.1,C47E12.10b.1	C47E12.10	protein_coding
WBGene00008185	1	1	0	0	0	0	0	0	0	0	0	0	2	C49A1.2a.1,C49A1.2b.1	best-10	protein_coding	Bestrophin homolog
WBGene00008192	1	0	0	0	0	1	0	0	0	0	0	0	2	C49C3.2	C49C3.2	pseudogene
WBGene00008205	1	0	0	0	0	0	1	0	0	0	0	0	2	C49F5.1.1,C49F5.1.2,C49F5.1.3	sams-1	protein_coding	Probable S-adenosylmethionine synthase 1
WBGene00008215	0	0	1	1	0	0	0	0	0	0	0	0	2	C49F8.3.1	C49F8.3	protein_coding
WBGene00008263	0	1	0	0	0	0	0	0	0	1	0	0	2	C53A5.2.1	C53A5.2	protein_coding
WBGene00008277	0	1	0	0	0	0	0	1	0	0	0	0	2	C53B4.8.1	mltn-12	protein_coding	MLt-TeN (Mlt-10) related
WBGene00008301	0	0	0	0	1	1	0	0	0	0	0	0	2	C54D10.7.1	pals-39	protein_coding	Protein containing ALS2cr12 (ALS2CR12) signature
WBGene00008302	0	1	0	0	1	0	0	0	0	0	0	0	2	C54D10.8a.1,C54D10.8b.1	pals-38	protein_coding	Protein containing ALS2cr12 (ALS2CR12) signature
WBGene00008304	0	0	0	1	1	0	0	0	0	0	0	0	2	C54D10.10.1	C54D10.10	protein_coding
WBGene00008333	0	0	0	1	0	0	0	0	0	1	0	0	2	C55A6.4.1	C55A6.4	protein_coding
WBGene00008346	1	1	0	0	0	0	0	0	0	0	0	0	2	C56A3.8a.1,C56A3.8b,C56A3.8c.1	C56A3.8	protein_coding
WBGene00008349	0	1	0	0	0	1	0	0	0	0	0	0	2	CE7X_3.1	CE7X_3.1	pseudogene
WBGene00008358	0	0	0	0	0	0	1	1	0	0	0	0	2	D1025.7.1	nspc-18	protein_coding	Nematode Specific Peptide family, group C
WBGene00008373	1	1	0	0	0	0	0	0	0	0	0	0	2	D1054.6	D1054.6	pseudogene
WBGene00008376	0	0	0	1	0	0	0	1	0	0	0	0	2	D1054.9a.1,D1054.9b.1,D1054.9c.1,D1054.9d.1,D1054.9e.1,D1054.9f.1,D1054.9g.1,D1054.9h.1,D1054.9i.1	D1054.9	protein_coding
WBGene00008393	1	1	0	0	0	0	0	0	0	0	0	0	2	D1086.6.1	D1086.6	protein_coding
WBGene00008401	0	0	0	0	1	0	0	1	0	0	0	0	2	D2005.6.1	D2005.6	protein_coding
WBGene00008432	1	0	0	1	0	0	0	0	0	0	0	0	2	D2085.7a.1,D2085.7b	D2085.7	protein_coding
WBGene00008447	0	1	1	0	0	0	0	0	0	0	0	0	2	E01G4.5.1	E01G4.5	protein_coding
WBGene00008477	0	0	1	0	1	0	0	0	0	0	0	0	2	E03H4.10.1	clec-17	protein_coding	C-type LECtin
WBGene00008483	1	0	0	0	0	0	0	0	0	1	0	0	2	E04D5.4a.1,E04D5.4b.1	E04D5.4	protein_coding
WBGene00008487	0	1	0	1	0	0	0	0	0	0	0	0	2	F01D4.3	F01D4.3	pseudogene
WBGene00008492	0	0	0	0	0	1	0	0	0	1	0	0	2	F01D5.1.1	F01D5.1	protein_coding
WBGene00008498	0	0	0	1	0	0	0	0	0	1	0	0	2	F01D5.8a.1,F01D5.8a.2,F01D5.8b	F01D5.8	protein_coding
WBGene00008500	0	0	0	1	1	0	0	0	0	0	0	0	2	F01D5.10.1	F01D5.10	protein_coding
WBGene00008511	0	0	0	0	0	1	0	0	0	1	0	0	2	F01G10.9.1	F01G10.9	protein_coding
WBGene00008537	1	1	0	0	0	0	0	0	0	0	0	0	2	F02H6.4a,F02H6.4b,F02H6.4c	F02H6.4	pseudogene
WBGene00008545	0	1	0	0	1	0	0	0	0	0	0	0	2	F07A11.1.1	F07A11.1	protein_coding
WBGene00008560	1	0	0	0	0	0	1	0	0	0	0	0	2	F07H5.9a.1,F07H5.9b	pho-13	protein_coding	Intestinal acid PHOsphatase
WBGene00008565	0	0	0	0	0	0	1	0	0	0	1	0	2	F08A8.2.1	acox-1.2	protein_coding	Acyl-coenzyme A oxidase
WBGene00008583	0	0	0	0	0	0	1	0	0	0	1	0	2	F08G5.5a.1,F08G5.5b,F08G5.5c.1	ugt-65	protein_coding	UDP-glucuronosyltransferase
WBGene00008602	0	0	0	0	0	1	0	1	0	0	0	0	2	F09B9.1a.1,F09B9.1b.1	oac-14	protein_coding	O-ACyltransferase homolog
WBGene00008640	0	1	0	0	1	0	0	0	0	0	0	0	2	F10B5.3.1	F10B5.3	protein_coding
WBGene00008656	0	0	0	0	0	1	1	0	0	0	0	0	2	F10F2.4.1	lron-5	protein_coding	ELRR (Extracellular Leucine-Rich Repeat) ONly
WBGene00008663	0	0	1	0	1	0	0	0	0	0	0	0	2	F10G8.4a.1,F10G8.4b.1	eak-6	protein_coding	Tyrosine-protein phosphatase non-receptor type eak-6
WBGene00008677	0	1	0	0	0	0	1	0	0	0	0	0	2	F11A5.9.1	F11A5.9	protein_coding
WBGene00008692	0	0	1	0	0	0	1	0	0	0	0	0	2	F11C1.3.1	scav-4	protein_coding	SCAVenger receptor (CD36 family) related
WBGene00008714	0	0	0	1	0	1	0	0	0	0	0	0	2	F11F1.1a.1,F11F1.1b.1,F11F1.1c.1	F11F1.1	protein_coding
WBGene00008725	1	0	0	1	0	0	0	0	0	0	0	0	2	F13A7.7.1	F13A7.7	protein_coding
WBGene00008739	0	0	0	0	1	1	0	0	0	0	0	0	2	F13D12.3.1	F13D12.3	protein_coding
WBGene00008779	0	1	0	0	0	1	0	0	0	0	0	0	2	F14B4.1.1	F14B4.1	protein_coding
WBGene00008844	0	1	0	0	0	0	1	0	0	0	0	0	2	F15A4.10.1	F15A4.10	protein_coding
WBGene00008858	1	0	0	0	0	0	1	0	0	0	0	0	2	F15D3.8.1	pals-1	protein_coding	Protein containing ALS2cr12 (ALS2CR12) signature
WBGene00008870	1	0	0	1	0	0	0	0	0	0	0	0	2	F15H9.1.1	F15H9.1	protein_coding
WBGene00008874	1	0	0	1	0	0	0	0	0	0	0	0	2	F15H10.7.1	F15H10.7	protein_coding
WBGene00008894	1	0	0	0	0	0	0	1	0	0	0	0	2	F16H6.4a.1,F16H6.4b.1	F16H6.4	protein_coding
WBGene00008935	0	1	0	1	0	0	0	0	0	0	0	0	2	F18C12.4.1	F18C12.4	protein_coding
WBGene00008944	0	0	0	0	0	1	0	0	0	0	1	0	2	F19B2.5.1,F19B2.5.2	F19B2.5	protein_coding
WBGene00008993	0	0	0	1	0	0	0	0	0	1	0	0	2	F21A3.3.1	F21A3.3	protein_coding
WBGene00008994	1	0	0	1	0	0	0	0	0	0	0	0	2	F21A3.4.1	F21A3.4	protein_coding
WBGene00009001	0	1	0	0	1	0	0	0	0	0	0	0	2	F21C3.2.1	tyr-3	protein_coding	Putative tyrosinase-like protein tyr-3
WBGene00009016	1	0	0	1	0	0	0	0	0	0	0	0	2	F21D9.2.1	F21D9.2	protein_coding
WBGene00009044	0	1	0	0	0	1	0	0	0	0	0	0	2	F22B5.6.1	F22B5.6	protein_coding
WBGene00009054	0	1	0	0	0	1	0	0	0	0	0	0	2	F22D6.9.1	F22D6.9	protein_coding	Serine/threonine-protein phosphatase
WBGene00009071	1	1	0	0	0	0	0	0	0	0	0	0	2	F23A7.6	F23A7.6	pseudogene
WBGene00009079	0	1	0	1	0	0	0	0	0	0	0	0	2	F23B12.1.1	F23B12.1	protein_coding	Serine/threonine-protein phosphatase
WBGene00009101	0	0	0	1	1	0	0	0	0	0	0	0	2	F25B3.4.1	F25B3.4	protein_coding	Serine/threonine-protein phosphatase
WBGene00009102	0	0	0	0	1	0	0	1	0	0	0	0	2	F25B3.5a.1,F25B3.5a.2,F25B3.5b.1,F25B3.5b.2	F25B3.5	protein_coding
WBGene00009104	1	1	0	0	0	0	0	0	0	0	0	0	2	F25C8.1	F25C8.1	pseudogene
WBGene00009144	0	1	0	0	1	0	0	0	0	0	0	0	2	F26A3.6.1	del-3	protein_coding	DEgenerin Like
WBGene00009183	1	0	0	0	0	0	0	1	0	0	0	0	2	F27C8.2.1	F27C8.2	protein_coding
WBGene00009213	0	1	0	0	0	1	0	0	0	0	0	0	2	F28D1.3.1	thn-1	protein_coding	THaumatiN family
WBGene00009215	0	1	0	0	0	0	0	0	0	1	0	0	2	F28D1.5.1,F28D1.5.2	thn-2	protein_coding	THaumatiN family
WBGene00009226	0	1	0	0	0	0	0	0	0	0	1	0	2	F28G4.1.1	cyp-37B1	protein_coding	CYtochrome P450 family
WBGene00009230	1	1	0	0	0	0	0	0	0	0	0	0	2	F28G4.5	oac-18	pseudogene
WBGene00009239	0	0	0	1	0	1	0	0	0	0	0	0	2	F28H7.6.1	irld-6	protein_coding	Insulin/EGF-Receptor L Domain protein
WBGene00009269	0	0	1	1	0	0	0	0	0	0	0	0	2	F30A10.12.1	F30A10.12	protein_coding
WBGene00009371	0	0	0	0	1	0	0	0	0	1	0	0	2	F33H2.8a.1,F33H2.8b.1	F33H2.8	protein_coding
WBGene00009412	0	1	0	1	0	0	0	0	0	0	0	0	2	F35E2.5.1	F35E2.5	protein_coding
WBGene00009417	0	1	0	0	1	0	0	0	0	0	0	0	2	F35E8.1.1	F35E8.1	protein_coding
WBGene00009428	0	0	0	0	0	1	0	0	0	1	0	0	2	F35E12.4	F35E12.4	pseudogene
WBGene00009430	0	0	0	0	0	1	0	0	0	1	0	0	2	F35E12.6.1,F35E12.6.2,F35E12.6.3	F35E12.6	protein_coding
WBGene00009431	1	0	0	0	0	1	0	0	0	0	0	0	2	F35E12.7a.1,F35E12.7b.1,F35E12.7c.1,F35E12.7d.1	dct-17	protein_coding	DAF-16/FOXO Controlled, germline Tumor affecting
WBGene00009433	0	0	0	0	0	1	1	0	0	0	0	0	2	F35E12.9a.1,F35E12.9b.1,F35E12.9c.1,F35E12.9d	F35E12.9	protein_coding
WBGene00009446	1	1	0	0	0	0	0	0	0	0	0	0	2	F35H8.1.1	F35H8.1	protein_coding
WBGene00009449	0	1	0	1	0	0	0	0	0	0	0	0	2	F35H8.4.1	F35H8.4	protein_coding
WBGene00009473	1	1	0	0	0	0	0	0	0	0	0	0	2	F36D3.8.1	F36D3.8	protein_coding
WBGene00009490	1	0	0	0	0	1	0	0	0	0	0	0	2	F36G9.14.1	fbxa-99	protein_coding	F-box A protein
WBGene00009518	0	0	1	0	0	0	1	0	0	0	0	0	2	F38A1.5.1,F38A1.5.2	clec-166	protein_coding	C-type LECtin
WBGene00009522	0	0	0	0	0	1	0	0	0	1	0	0	2	F38A1.9.1	F38A1.9	protein_coding
WBGene00009523	0	0	0	0	0	0	1	0	0	1	0	0	2	F38A1.10.1	clec-165	protein_coding	C-type LECtin
WBGene00009533	0	0	0	0	0	1	0	1	0	0	0	0	2	F38B7.2a.1,F38B7.2b.1	F38B7.2	protein_coding
WBGene00009549	0	1	0	1	0	0	0	0	0	0	0	0	2	F38H4.5.1	F38H4.5	protein_coding
WBGene00009550	1	0	1	0	0	0	0	0	0	0	0	0	2	F38H4.6.1	F38H4.6	protein_coding	Major sperm protein
WBGene00009609	0	1	0	1	0	0	0	0	0	0	0	0	2	F41D3.4.1	oac-27	protein_coding	O-ACyltransferase homolog
WBGene00009644	0	1	1	0	0	0	0	0	0	0	0	0	2	F42G4.7.1	F42G4.7	protein_coding
WBGene00009653	0	0	0	0	0	0	0	1	0	1	0	0	2	F43D9.1.1	F43D9.1	protein_coding
WBGene00009656	0	1	0	0	0	1	0	0	0	0	0	0	2	F43G6.3	F43G6.3	pseudogene
WBGene00009677	0	0	0	1	0	0	1	0	0	0	0	0	2	F44A6.5.1	F44A6.5	protein_coding
WBGene00009683	0	1	0	1	0	0	0	0	0	0	0	0	2	F44D12.6.1	F44D12.6	protein_coding
WBGene00009684	0	0	0	1	1	0	0	0	0	0	0	0	2	F44D12.7.1	msd-3	protein_coding	Major Sperm protein Domain containing
WBGene00009691	0	0	0	0	1	0	0	0	0	0	1	0	2	F44E5.4.1	F44E5.4	protein_coding
WBGene00009692	1	0	0	0	0	0	0	0	0	0	1	0	2	F44E5.5.1,F44E5.5.2	F44E5.5	protein_coding
WBGene00009696	0	1	0	0	0	1	0	0	0	0	0	0	2	F44F1.4.1	F44F1.4	protein_coding
WBGene00009706	0	0	0	0	0	1	0	0	0	0	1	0	2	F44G3.2.1	argk-1	protein_coding	ARGinine Kinase
WBGene00009738	0	0	0	1	0	1	0	0	0	0	0	0	2	F45H7.6a.1,F45H7.6b.1,F45H7.6c.1	hecw-1	protein_coding	E3 ubiquitin-protein ligase hecw-1
WBGene00009754	0	1	1	0	0	0	0	0	0	0	0	0	2	F46A9.1.1	F46A9.1	protein_coding
WBGene00009778	1	0	1	0	0	0	0	0	0	0	0	0	2	F46C5.1.1	F46C5.1	protein_coding
WBGene00009854	0	0	0	0	0	0	0	1	1	0	0	0	2	F49A5.2.1	clec-31	protein_coding	C-type LECtin
WBGene00009892	0	1	0	0	1	0	0	0	0	0	0	0	2	F49E11.6.1	scl-11	protein_coding	SCP-Like extracellular protein
WBGene00009897	1	1	0	0	0	0	0	0	0	0	0	0	2	F49E12.1.1	skpo-1	protein_coding	Peroxidase skpo-1
WBGene00009908	1	1	0	0	0	0	0	0	0	0	0	0	2	F49H6.5a.1,F49H6.5b.1	F49H6.5	protein_coding
WBGene00009942	0	1	0	1	0	0	0	0	0	0	0	0	2	F52F12.9.1	F52F12.9	protein_coding
WBGene00009948	0	0	1	1	0	0	0	0	0	0	0	0	2	F52H3.6.1	F52H3.6	protein_coding	Serine/threonine-protein phosphatase
WBGene00009964	0	0	0	1	0	1	0	0	0	0	0	0	2	F53B6.9.1	fip-6	protein_coding	Fungus-Induced Protein
WBGene00009968	0	0	1	0	0	1	0	0	0	0	0	0	2	F53B7.5a.1,F53B7.5b.1	fig-1	protein_coding
WBGene00009971	1	0	0	0	0	1	0	0	0	0	0	0	2	F53C11.1a.1,F53C11.1b.1	F53C11.1	protein_coding
WBGene00009982	0	0	0	1	0	0	0	0	0	0	1	0	2	F53F1.4.1	F53F1.4	protein_coding
WBGene00010000	0	1	0	0	0	0	1	0	0	0	0	0	2	F53F8.3.1	F53F8.3	protein_coding
WBGene00010004	0	1	0	0	0	1	0	0	0	0	0	0	2	F53H2.1a.1,F53H2.1b.1,F53H2.1c.1	F53H2.1	protein_coding
WBGene00010007	1	1	0	0	0	0	0	0	0	0	0	0	2	F53H4.2.1	F53H4.2	protein_coding
WBGene00010011	1	0	0	0	0	1	0	0	0	0	0	0	2	F53H4.6.1	F53H4.6	protein_coding
WBGene00010035	1	0	0	1	0	0	0	0	0	0	0	0	2	F54C8.1.1	F54C8.1	protein_coding	Probable 3-hydroxyacyl-CoA dehydrogenase F54C8.1
WBGene00010051	1	1	0	0	0	0	0	0	0	0	0	0	2	F54D5.5a.1,F54D5.5b.1	F54D5.5	protein_coding
WBGene00010057	1	0	0	0	0	0	0	1	0	0	0	0	2	F54D5.15a.1,F54D5.15b.1,F54D5.15b.2,F54D5.15c.1	F54D5.15	protein_coding
WBGene00010064	1	1	0	0	0	0	0	0	0	0	0	0	2	F54F7.2.1	F54F7.2	protein_coding
WBGene00010082	1	0	0	1	0	0	0	0	0	0	0	0	2	F55A11.11.1	F55A11.11	protein_coding
WBGene00010119	1	0	0	0	1	0	0	0	0	0	0	0	2	F55G7.1.1	F55G7.1	protein_coding
WBGene00010133	1	0	0	0	0	0	1	0	0	0	0	0	2	F55H12.2.1	F55H12.2	protein_coding
WBGene00010157	0	0	0	1	0	0	0	0	0	1	0	0	2	F56G4.1.1	oac-34	protein_coding	O-ACyltransferase homolog
WBGene00010181	0	1	0	1	0	0	0	0	0	0	0	0	2	F57A8.6.1	F57A8.6	protein_coding
WBGene00010183	0	1	0	1	0	0	0	0	0	0	0	0	2	F57A8.8.1	fipr-13	protein_coding	FIP (Fungus-Induced Protein) Related
WBGene00010238	1	0	0	0	0	0	1	0	0	0	0	0	2	F58B4.5.1	F58B4.5	protein_coding
WBGene00010245	1	0	0	1	0	0	0	0	0	0	0	0	2	F58D5.6.1	F58D5.6	protein_coding
WBGene00010247	1	0	0	1	0	0	0	0	0	0	0	0	2	F58D5.8.1	F58D5.8	protein_coding
WBGene00010264	0	1	0	0	0	1	0	0	0	0	0	0	2	F58G1.2a.1,F58G1.2a.2,F58G1.2a.3,F58G1.2b.1	F58G1.2	protein_coding
WBGene00010271	1	1	0	0	0	0	0	0	0	0	0	0	2	F58G1.9	F58G1.9	pseudogene
WBGene00010294	0	1	0	0	0	1	0	0	0	0	0	0	2	F59A1.8	fbxa-129	pseudogene
WBGene00010295	0	1	0	0	0	1	0	0	0	0	0	0	2	F59A1.9	fbxa-193	pseudogene
WBGene00010300	1	0	0	1	0	0	0	0	0	0	0	0	2	F59A1.15.1	F59A1.15	protein_coding
WBGene00010320	0	0	0	1	0	1	0	0	0	0	0	0	2	F59B10.4a.1,F59B10.4b.1	F59B10.4	protein_coding
WBGene00010355	1	1	0	0	0	0	0	0	0	0	0	0	2	H02K04.1.1	clec-229	protein_coding	C-type LECtin
WBGene00010464	0	1	0	1	0	0	0	0	0	0	0	0	2	K01D12.5.1	K01D12.5	protein_coding
WBGene00010467	1	1	0	0	0	0	0	0	0	0	0	0	2	K01D12.8.1	K01D12.8	protein_coding
WBGene00010470	0	0	0	0	0	1	0	0	0	0	1	0	2	K01D12.11.1	cdr-4	protein_coding	CaDmium Responsive; Cadmium-inducible lysosomal protein CDR-4
WBGene00010505	1	0	0	0	0	0	0	1	0	0	0	0	2	K02D3.2.1	K02D3.2	protein_coding
WBGene00010515	1	0	0	0	0	0	0	1	0	0	0	0	2	K02E11.6.1,K02E11.6.2	K02E11.6	protein_coding
WBGene00010581	0	1	0	0	0	1	0	0	0	0	0	0	2	K05C4.4.1	K05C4.4	protein_coding
WBGene00010596	0	1	0	1	0	0	0	0	0	0	0	0	2	K06A4.6.1	K06A4.6	protein_coding
WBGene00010606	0	1	0	0	0	0	1	0	0	0	0	0	2	K06G5.2.1	cyp-13B2	protein_coding	CYtochrome P450 family
WBGene00010675	1	0	0	0	0	0	0	0	0	1	0	0	2	K08E7.8a.1,K08E7.8b.1	K08E7.8	protein_coding
WBGene00010678	1	1	0	0	0	0	0	0	0	0	0	0	2	K08F4.3.1	K08F4.3	protein_coding	Translocon-associated protein subunit beta
WBGene00010686	0	1	0	0	0	1	0	0	0	0	0	0	2	K08F9.3a.1,K08F9.3b.1,K08F9.3c.1,K08F9.3d.1	K08F9.3	protein_coding
WBGene00010702	1	0	0	0	0	1	0	0	0	0	0	0	2	K09A9.4.1	usp-33	protein_coding	Ubiquitin carboxyl-terminal hydrolase
WBGene00010723	0	0	1	1	0	0	0	0	0	0	0	0	2	K09E4.6.1	cpg-7	protein_coding	Chondroitin proteoglycan 7
WBGene00010749	0	0	0	0	0	0	1	1	0	0	0	0	2	K10D11.5.1	K10D11.5	protein_coding
WBGene00010760	0	0	1	1	0	0	0	0	0	0	0	0	2	K10H10.4a.1,K10H10.4b.1	K10H10.4	protein_coding
WBGene00010761	0	1	0	1	0	0	0	0	0	0	0	0	2	K10H10.5.1	K10H10.5	protein_coding
WBGene00010763	1	0	0	1	0	0	0	0	0	0	0	0	2	K10H10.7.1	K10H10.7	protein_coding
WBGene00010874	1	0	0	0	0	1	0	0	0	0	0	0	2	M05D6.1.1,M05D6.1.2	M05D6.1	protein_coding
WBGene00010898	1	1	0	0	0	0	0	0	0	0	0	0	2	M28.7.1	nphp-1	protein_coding	Nephrocystin-1-like protein
WBGene00010931	0	0	0	0	0	1	0	1	0	0	0	0	2	M162.5.1	M162.5	protein_coding
WBGene00010933	1	0	1	0	0	0	0	0	0	0	0	0	2	M162.7.1	M162.7	protein_coding
WBGene00011006	1	0	0	0	0	0	1	0	0	0	0	0	2	R04B5.9.1	ugt-47	protein_coding	Putative UDP-glucuronosyltransferase ugt-47
WBGene00011008	1	0	0	1	0	0	0	0	0	0	0	0	2	R04B5.11.1	R04B5.11	protein_coding
WBGene00011042	0	0	0	1	1	0	0	0	0	0	0	0	2	R05H10.1.1	R05H10.1	protein_coding
WBGene00011062	0	1	0	0	0	1	0	0	0	0	0	0	2	R06C7.2.1	R06C7.2	protein_coding
WBGene00011069	0	1	0	0	1	0	0	0	0	0	0	0	2	R06F6.6.1	ceh-62	protein_coding	Homeobox protein ceh-62
WBGene00011103	0	1	0	0	1	0	0	0	0	0	0	0	2	R07E3.2.1	R07E3.2	protein_coding
WBGene00011121	1	0	0	0	1	0	0	0	0	0	0	0	2	R07E5.17.1	R07E5.17	protein_coding
WBGene00011152	1	1	0	0	0	0	0	0	0	0	0	0	2	R09A8.1a.1,R09A8.1b.1,R09A8.1c.1	R09A8.1	protein_coding
WBGene00011166	0	0	0	0	0	1	0	0	0	1	0	0	2	R09D1.10.1	chil-22	protein_coding	CHItinase-Like
WBGene00011171	1	0	0	1	0	0	0	0	0	0	0	0	2	R09E10.1.1,R09E10.1.2,R09E10.1.3	R09E10.1	protein_coding
WBGene00011178	1	0	0	1	0	0	0	0	0	0	0	0	2	R09E10.9	R09E10.9	pseudogene
WBGene00011200	0	1	0	1	0	0	0	0	0	0	0	0	2	R10E4.3.1	R10E4.3	protein_coding
WBGene00011235	0	0	1	1	0	0	0	0	0	0	0	0	2	R11A5.7.1	suro-1	protein_coding	Putative carboxypeptidase suro-1
WBGene00011241	1	1	0	0	0	0	0	0	0	0	0	0	2	R11A8.8.1	mpz-5	protein_coding	Multiple PDZ domain protein
WBGene00011290	1	0	0	1	0	0	0	0	0	0	0	0	2	R102.3.1	R102.3	protein_coding
WBGene00011339	0	0	0	0	0	1	1	0	0	0	0	0	2	T01G5.1.1	T01G5.1	protein_coding
WBGene00011340	1	0	0	1	0	0	0	0	0	0	0	0	2	T01G5.2.1	ugt-30	protein_coding	UDP-glucuronosyltransferase
WBGene00011425	1	0	0	1	0	0	0	0	0	0	0	0	2	T04B2.7.1	T04B2.7	protein_coding
WBGene00011435	0	1	0	0	0	0	0	0	0	1	0	0	2	T04D3.8.1	T04D3.8	protein_coding
WBGene00011447	0	1	0	0	0	0	0	0	0	1	0	0	2	T04F8.9.1	T04F8.9	protein_coding
WBGene00011462	0	1	0	1	0	0	0	0	0	0	0	0	2	T05A10.5a.1,T05A10.5b.1,T05A10.5c.1	vap-2	protein_coding	Venom-Allergen-like Protein
WBGene00011486	1	0	0	0	0	0	1	0	0	0	0	0	2	T05E12.3.1	T05E12.3	protein_coding
WBGene00011499	1	1	0	0	0	0	0	0	0	0	0	0	2	T05G5.4.1	T05G5.4	protein_coding
WBGene00011514	0	1	0	0	0	1	0	0	0	0	0	0	2	T06C12.5	fbxa-198	pseudogene
WBGene00011522	0	0	1	0	0	1	0	0	0	0	0	0	2	T06D8.1a.1,T06D8.1b.1,T06D8.1c.1	srap-1	protein_coding	Serine Rich Adhesion Protein-like
WBGene00011549	0	1	0	1	0	0	0	0	0	0	0	0	2	T06G6.8	T06G6.8	pseudogene
WBGene00011576	0	1	0	0	0	1	0	0	0	0	0	0	2	T07C12.12.1	rmh-2	protein_coding	RMi1 (RMI1) Homolog
WBGene00011592	0	1	0	0	0	1	0	0	0	0	0	0	2	T07F10.6.1	T07F10.6	protein_coding
WBGene00011611	0	1	0	0	0	1	0	0	0	0	0	0	2	T08D2.6.1	T08D2.6	protein_coding
WBGene00011619	1	0	0	1	0	0	0	0	0	0	0	0	2	T08G3.7	T08G3.7	pseudogene
WBGene00011660	0	0	0	0	0	0	1	0	0	1	0	0	2	T09E11.11	T09E11.11	pseudogene
WBGene00011663	0	1	0	0	0	1	0	0	0	0	0	0	2	T09F3.4.1	T09F3.4	protein_coding
WBGene00011669	0	1	0	1	0	0	0	0	0	0	0	0	2	T09F5.10.1	T09F5.10	protein_coding
WBGene00011671	0	0	0	0	0	0	0	1	1	0	0	0	2	T10B9.1.1	cyp-13A4	protein_coding	Putative cytochrome P450 CYP13A4
WBGene00011680	1	0	0	0	0	1	0	0	0	0	0	0	2	T10B10.3.1,T10B10.3.2	T10B10.3	protein_coding
WBGene00011689	0	1	0	0	0	0	1	0	0	0	0	0	2	T10C6.7.1	T10C6.7	protein_coding
WBGene00011699	0	1	0	0	0	1	0	0	0	0	0	0	2	T10H4.11.1	cyp-34A2	protein_coding	CYtochrome P450 family
WBGene00011720	0	0	0	0	0	0	1	0	0	1	0	0	2	T11G6.5a.1,T11G6.5b.1,T11G6.5b.2	T11G6.5	protein_coding
WBGene00011736	0	0	1	1	0	0	0	0	0	0	0	0	2	T12D8.9a.1,T12D8.9b.1	T12D8.9	protein_coding
WBGene00011749	0	0	1	1	0	0	0	0	0	0	0	0	2	T13F2.12.1	ssp-36	protein_coding	Sperm Specific family, class P
WBGene00011755	0	0	0	1	0	1	0	0	0	0	0	0	2	T13H5.1a.1,T13H5.1b.1,T13H5.1c.1,T13H5.1d.1,T13H5.1e.1,T13H5.1f.1,T13H5.1g.1,T13H5.1g.2,T13H5.1h.1,T13H5.1i.1,T13H5.1i.2	T13H5.1	protein_coding	Tyrosine-protein phosphatase
WBGene00011757	1	0	0	0	0	0	0	1	0	0	0	0	2	T13H5.3.1	cht-2	protein_coding	CHiTinase
WBGene00011790	1	1	0	0	0	0	0	0	0	0	0	0	2	T15H9.5.1	T15H9.5	protein_coding
WBGene00011793	0	0	0	1	0	1	0	0	0	0	0	0	2	T16A9.3.1,T16A9.3.2	T16A9.3	protein_coding
WBGene00011799	1	0	0	0	0	1	0	0	0	0	0	0	2	T16G1.5.1	T16G1.5	protein_coding
WBGene00011804	0	1	0	0	0	1	0	0	0	0	0	0	2	T16G12.3.1	T16G12.3	protein_coding
WBGene00011811	0	1	0	0	0	1	0	0	0	0	0	0	2	T16H12.1a.1,T16H12.1b.1	T16H12.1	protein_coding
WBGene00011831	0	0	0	0	0	1	0	0	0	1	0	0	2	T19B10.2.1,T19B10.2.2	T19B10.2	protein_coding
WBGene00011870	0	0	0	0	1	1	0	0	0	0	0	0	2	T20G5.8.1	T20G5.8	protein_coding
WBGene00011874	1	1	0	0	0	0	0	0	0	0	0	0	2	T20G5.13.1	T20G5.13	protein_coding
WBGene00011880	0	0	0	1	0	0	1	0	0	0	0	0	2	T21B6.3.1	T21B6.3	protein_coding
WBGene00011895	0	0	1	1	0	0	0	0	0	0	0	0	2	T21C9.9.1,T21C9.9.2	T21C9.9	protein_coding
WBGene00011900	0	1	0	0	1	0	0	0	0	0	0	0	2	T21C12.4a.1,T21C12.4b.1	T21C12.4	protein_coding
WBGene00011952	0	1	0	0	1	0	0	0	0	0	0	0	2	T23F6.5.1	T23F6.5	protein_coding
WBGene00011957	0	0	0	0	1	1	0	0	0	0	0	0	2	T23F11.6.1	T23F11.6	protein_coding
WBGene00011993	0	1	0	0	0	1	0	0	0	0	0	0	2	T24D5.5.1	T24D5.5	protein_coding
WBGene00012058	0	1	0	0	0	1	0	0	0	0	0	0	2	T26F2.2	T26F2.2	pseudogene
WBGene00012102	0	1	0	0	1	0	0	0	0	0	0	0	2	T27F6.1.1	T27F6.1	protein_coding
WBGene00012120	0	1	0	1	0	0	0	0	0	0	0	0	2	T28C6.5.1	T28C6.5	protein_coding
WBGene00012180	1	0	1	0	0	0	0	0	0	0	0	0	2	W01D2.3a.1,W01D2.3b.1,W01D2.3b.2,W01D2.3c	W01D2.3	protein_coding	Receptor expression-enhancing protein
WBGene00012185	0	1	0	0	0	1	0	0	0	0	0	0	2	W01F3.2.1	W01F3.2	protein_coding
WBGene00012186	0	0	1	0	0	0	0	0	0	1	0	0	2	W01F3.3a.1,W01F3.3b.1,W01F3.3c.1,W01F3.3d.1,W01F3.3e.1,W01F3.3f.1,W01F3.3g.1,W01F3.3h.1	mlt-11	protein_coding
WBGene00012189	0	1	0	1	0	0	0	0	0	0	0	0	2	W02A2.4	W02A2.4	pseudogene
WBGene00012201	0	0	0	0	0	0	1	0	1	0	0	0	2	W02B12.1.1	W02B12.1	protein_coding
WBGene00012217	0	0	0	0	0	0	1	0	0	0	1	0	2	W02H3.1a.1,W02H3.1b.1	W02H3.1	protein_coding
WBGene00012224	1	1	0	0	0	0	0	0	0	0	0	0	2	W03G11.2.1	W03G11.2	protein_coding
WBGene00012239	0	1	0	0	0	0	0	0	0	1	0	0	2	W04A8.4a.1,W04A8.4a.2,W04A8.4b	W04A8.4	protein_coding
WBGene00012250	1	0	0	1	0	0	0	0	0	0	0	0	2	W04E12.5a.1,W04E12.5b.1	W04E12.5	protein_coding
WBGene00012256	0	0	1	0	0	0	0	0	0	1	0	0	2	W04G3.2.1	lpr-5	protein_coding	LiPocalin-Related protein
WBGene00012272	1	0	0	0	0	1	0	0	0	0	0	0	2	W05B2.4.1	dhc-4	protein_coding	Dynein Heavy Chain
WBGene00012290	1	0	0	0	0	1	0	0	0	0	0	0	2	W05H12.2.1	W05H12.2	protein_coding
WBGene00012294	0	1	0	1	0	0	0	0	0	0	0	0	2	W06A7.5.1	nspa-8	protein_coding	Nematode Specific Peptide family, group A
WBGene00012396	0	0	0	0	1	0	0	0	0	1	0	0	2	Y6D1A.2.1	Y6D1A.2	protein_coding
WBGene00012402	1	0	0	1	0	0	0	0	0	0	0	0	2	Y6E2A.9a.1,Y6E2A.9b.1	sfxn-1.3	protein_coding	Sideroflexin
WBGene00012418	0	0	0	1	0	1	0	0	0	0	0	0	2	Y7A9C.1	Y7A9C.1	pseudogene
WBGene00012433	0	0	0	1	0	0	0	1	0	0	0	0	2	Y11D7A.9.1	Y11D7A.9	protein_coding
WBGene00012437	0	0	0	1	0	1	0	0	0	0	0	0	2	Y11D7A.14.1	nmy-3	protein_coding	Non-muscle MYosin
WBGene00012457	1	0	0	0	0	0	0	0	1	0	0	0	2	Y17G7B.1.1	acbp-6	protein_coding	Acyl-Coenzyme A Binding Protein
WBGene00012491	0	0	0	1	0	1	0	0	0	0	0	0	2	Y20C6A.1a.1,Y20C6A.1b.1	Y20C6A.1	protein_coding
WBGene00012499	1	1	0	0	0	0	0	0	0	0	0	0	2	Y24F12A.4	Y24F12A.4	pseudogene
WBGene00012533	0	0	0	0	0	1	0	0	0	1	0	0	2	Y36E3A.1.1	fbxa-209	protein_coding	F-box A protein
WBGene00012557	1	1	0	0	0	0	0	0	0	0	0	0	2	Y37D8A.19.1	Y37D8A.19	protein_coding
WBGene00012566	0	1	0	0	0	1	0	0	0	0	0	0	2	Y37H2A.6.1	fbxa-211	protein_coding	F-box A protein
WBGene00012568	0	1	0	0	0	1	0	0	0	0	0	0	2	Y37H2A.8	fbxa-212	pseudogene
WBGene00012569	0	1	0	0	0	1	0	0	0	0	0	0	2	Y37H2A.9	fbxc-46	pseudogene
WBGene00012593	1	0	0	0	0	0	1	0	0	0	0	0	2	Y38E10A.15.1	nspe-7	protein_coding	Nematode Specific Peptide family, group E
WBGene00012605	0	0	0	1	1	0	0	0	0	0	0	0	2	Y38F1A.1.1	Y38F1A.1	protein_coding
WBGene00012608	1	0	0	1	0	0	0	0	0	0	0	0	2	Y38F1A.6.1,Y38F1A.6.2,Y38F1A.6.3,Y38F1A.6.4,Y38F1A.6.5,Y38F1A.6.6,Y38F1A.6.7	hphd-1	protein_coding	Hydroxyacid-oxoacid transhydrogenase, mitochondrial
WBGene00012609	0	1	0	1	0	0	0	0	0	0	0	0	2	Y38F1A.7.1	Y38F1A.7	protein_coding
WBGene00012622	0	0	0	0	0	1	0	0	0	1	0	0	2	Y38H6C.9a.1,Y38H6C.9b,Y38H6C.9c,Y38H6C.9d	Y38H6C.9	protein_coding
WBGene00012636	1	0	0	0	1	0	0	0	0	0	0	0	2	Y38H8A.2a.1,Y38H8A.2b.1	Y38H8A.2	protein_coding
WBGene00012648	0	0	0	1	1	0	0	0	0	0	0	0	2	Y39A1A.9.1	Y39A1A.9	protein_coding
WBGene00012656	0	1	0	1	0	0	0	0	0	0	0	0	2	Y39A1A.18.1	Y39A1A.18	protein_coding
WBGene00012664	0	0	0	0	0	0	1	0	0	1	0	0	2	Y39B6A.1.1	Y39B6A.1	protein_coding
WBGene00012670	1	0	0	0	0	0	0	1	0	0	0	0	2	Y39B6A.8.1	Y39B6A.8	protein_coding
WBGene00012671	0	1	0	0	0	0	0	0	0	1	0	0	2	Y39B6A.9.1	Y39B6A.9	protein_coding
WBGene00012699	0	0	0	0	0	0	1	0	0	1	0	0	2	Y39B6A.41.1	Y39B6A.41	protein_coding
WBGene00012721	0	1	0	1	0	0	0	0	0	0	0	0	2	Y39E4B.13.1	Y39E4B.13	protein_coding
WBGene00012728	0	0	1	1	0	0	0	0	0	0	0	0	2	Y39G8B.9.1	Y39G8B.9	protein_coding
WBGene00012747	0	1	0	0	0	0	0	0	0	0	1	0	2	Y40H7A.10.1	Y40H7A.10	protein_coding
WBGene00012784	0	1	0	1	0	0	0	0	0	0	0	0	2	Y43C5A.4.1	Y43C5A.4	protein_coding
WBGene00012785	0	1	0	1	0	0	0	0	0	0	0	0	2	Y43C5B.2.1	Y43C5B.2	protein_coding	Tyrosine-protein kinase
WBGene00012791	0	1	0	1	0	0	0	0	0	0	0	0	2	Y43D4A.5a.1,Y43D4A.5b.1,Y43D4A.5c.1,Y43D4A.5d.1	Y43D4A.5	protein_coding
WBGene00012814	0	0	1	0	0	0	0	1	0	0	0	0	2	Y43F8B.3a.1,Y43F8B.3b.1,Y43F8B.3c.1,Y43F8B.3d.1,Y43F8B.3e.1,Y43F8B.3f.1,Y43F8B.3g.1,Y43F8B.3h.1	Y43F8B.3	protein_coding
WBGene00012822	1	1	0	0	0	0	0	0	0	0	0	0	2	Y43F8B.12.1	Y43F8B.12	protein_coding
WBGene00012824	1	0	0	0	0	0	0	1	0	0	0	0	2	Y43F8B.14.1	Y43F8B.14	protein_coding
WBGene00012851	0	1	0	0	0	0	1	0	0	0	0	0	2	Y44A6C.2.1	Y44A6C.2	protein_coding
WBGene00012870	1	0	0	1	0	0	0	0	0	0	0	0	2	Y45F10B.2	Y45F10B.2	pseudogene
WBGene00012877	1	0	0	1	0	0	0	0	0	0	0	0	2	Y45F10C.1.1	Y45F10C.1	protein_coding
WBGene00012886	0	0	0	1	0	1	0	0	0	0	0	0	2	Y45F10D.6.1	Y45F10D.6	protein_coding
WBGene00012899	1	1	0	0	0	0	0	0	0	0	0	0	2	Y46G5A.7.1	Y46G5A.7	protein_coding
WBGene00012910	0	0	0	0	0	1	0	0	0	1	0	0	2	Y46G5A.20.1	Y46G5A.20	protein_coding
WBGene00012917	0	0	0	1	0	1	0	0	0	0	0	0	2	Y46G5A.29.1	Y46G5A.29	protein_coding
WBGene00012933	1	0	0	0	0	1	0	0	0	0	0	0	2	Y47D3A.22.1	mib-1	protein_coding	MIB (MIndBomb) ubiquitin ligase homolog
WBGene00012939	0	0	0	0	0	0	0	1	0	1	0	0	2	Y47D3B.1.1	subs-4	protein_coding
WBGene00012954	0	1	0	0	0	1	0	0	0	0	0	0	2	Y47H9C.11	fbxa-217	pseudogene
WBGene00012981	0	1	1	0	0	0	0	0	0	0	0	0	2	Y48B6A.10.1	Y48B6A.10	protein_coding
WBGene00013013	0	0	0	0	1	1	0	0	0	0	0	0	2	Y48E1B.16.1	clec-145	protein_coding	C-type LECtin
WBGene00013030	0	1	0	0	0	0	1	0	0	0	0	0	2	Y49E10.4.1,Y49E10.4.2	Y49E10.4	protein_coding
WBGene00013032	0	1	0	0	0	1	0	0	0	0	0	0	2	Y49E10.9	wht-9	pseudogene
WBGene00013036	0	1	0	1	0	0	0	0	0	0	0	0	2	Y49E10.17a.1,Y49E10.17b.1,Y49E10.17c	fbxa-218	protein_coding	F-box A protein
WBGene00013049	1	0	0	1	0	0	0	0	0	0	0	0	2	Y50E8A.6.1	Y50E8A.6	protein_coding	Glycerol-3-phosphate dehydrogenase
WBGene00013052	0	1	0	1	0	0	0	0	0	0	0	0	2	Y50E8A.9a.1,Y50E8A.9b.1,Y50E8A.9c.1	scrm-7	protein_coding	Phospholipid scramblase
WBGene00013053	1	0	0	1	0	0	0	0	0	0	0	0	2	Y50E8A.10.1	Y50E8A.10	protein_coding
WBGene00013069	0	0	1	1	0	0	0	0	0	0	0	0	2	Y51A2B.5.1	Y51A2B.5	protein_coding
WBGene00013085	1	0	0	1	0	0	0	0	0	0	0	0	2	Y51B9A.3.1	mpz-6	protein_coding	Multiple PDZ domain protein
WBGene00013090	0	0	0	1	0	1	0	0	0	0	0	0	2	Y51B9A.8.1	Y51B9A.8	protein_coding
WBGene00013121	0	1	0	1	0	0	0	0	0	0	0	0	2	Y52B11A.1.1	spe-38	protein_coding
WBGene00013142	1	1	0	0	0	0	0	0	0	0	0	0	2	Y53C12A.7.1	Y53C12A.7	protein_coding
WBGene00013145	0	1	0	0	0	0	0	0	0	1	0	0	2	Y53C12B.6.1	cutl-2	protein_coding	CUTiclin-Like
WBGene00013148	0	1	0	1	0	0	0	0	0	0	0	0	2	Y53F4A.2.1	Y53F4A.2	protein_coding
WBGene00013175	1	0	0	1	0	0	0	0	0	0	0	0	2	Y53F4B.36.1	Y53F4B.36	protein_coding
WBGene00013186	1	1	0	0	0	0	0	0	0	0	0	0	2	Y53H1C.3.1	Y53H1C.3	protein_coding
WBGene00013198	1	0	0	1	0	0	0	0	0	0	0	0	2	Y54E5A.2.1	Y54E5A.2	protein_coding
WBGene00013234	1	1	0	0	0	0	0	0	0	0	0	0	2	Y56A3A.15.1	fbxb-24	protein_coding	F-box B protein
WBGene00013246	0	1	0	0	0	1	0	0	0	0	0	0	2	Y57A10A.1.1	Y57A10A.1	protein_coding
WBGene00013251	0	1	0	0	0	1	0	0	0	0	0	0	2	Y57A10A.6	Y57A10A.6	pseudogene
WBGene00013279	1	0	0	1	0	0	0	0	0	0	0	0	2	Y57A10B.7.1	Y57A10B.7	protein_coding
WBGene00013296	0	1	0	1	0	0	0	0	0	0	0	0	2	Y57G11B.3.1	Y57G11B.3	protein_coding
WBGene00013374	1	0	0	1	0	0	0	0	0	0	0	0	2	Y62E10A.3.1	Y62E10A.3	protein_coding
WBGene00013388	1	0	0	1	0	0	0	0	0	0	0	0	2	Y62F5A.10.1	Y62F5A.10	protein_coding
WBGene00013391	1	1	0	0	0	0	0	0	0	0	0	0	2	Y62H9A.3.1	Y62H9A.3	protein_coding
WBGene00013392	1	1	0	0	0	0	0	0	0	0	0	0	2	Y62H9A.4.1,Y62H9A.4.2	Y62H9A.4	protein_coding
WBGene00013393	1	1	0	0	0	0	0	0	0	0	0	0	2	Y62H9A.5.1	Y62H9A.5	protein_coding
WBGene00013394	1	1	0	0	0	0	0	0	0	0	0	0	2	Y62H9A.6.1	ule-5	protein_coding	Uterine Lumin Expressed/locailized
WBGene00013400	0	1	1	0	0	0	0	0	0	0	0	0	2	Y62H9A.12.1	Y62H9A.12	protein_coding
WBGene00013475	1	0	0	1	0	0	0	0	0	0	0	0	2	Y69E1A.3.1	Y69E1A.3	protein_coding	Tyrosine-protein kinase
WBGene00013476	1	0	0	1	0	0	0	0	0	0	0	0	2	Y69E1A.4.1	Y69E1A.4	protein_coding	Serine/threonine-protein phosphatase
WBGene00013484	0	0	0	0	0	1	0	0	0	1	0	0	2	Y69H2.9.1	Y69H2.9	protein_coding
WBGene00013499	0	0	0	0	0	1	0	0	0	0	1	0	2	Y70G10A.3.1,Y70G10A.3.2,Y70G10A.3.3	Y70G10A.3	protein_coding	Solute carrier organic anion transporter family member
WBGene00013515	0	0	0	1	0	1	0	0	0	0	0	0	2	Y73F4A.2.1	Y73F4A.2	protein_coding	DOMON domain-containing protein Y73F4A.2
WBGene00013524	1	0	0	1	0	0	0	0	0	0	0	0	2	Y73F8A.15.1	Y73F8A.15	protein_coding
WBGene00013556	1	0	0	1	0	0	0	0	0	0	0	0	2	Y75B8A.23.1	Y75B8A.23	protein_coding
WBGene00013562	1	0	0	0	0	1	0	0	0	0	0	0	2	Y75B8A.32.1	Y75B8A.32	protein_coding
WBGene00013579	1	1	0	0	0	0	0	0	0	0	0	0	2	Y79H2A.2a.1,Y79H2A.2b.1	Y79H2A.2	protein_coding
WBGene00013611	0	1	0	0	0	1	0	0	0	0	0	0	2	Y102A5C.2.1	Y102A5C.2	protein_coding
WBGene00013622	0	1	0	1	0	0	0	0	0	0	0	0	2	Y102A5C.17a.1,Y102A5C.17b.1	clec-238	protein_coding
WBGene00013637	0	0	1	1	0	0	0	0	0	0	0	0	2	Y105C5A.13a.1,Y105C5A.13b.1	Y105C5A.13	protein_coding
WBGene00013644	1	0	1	0	0	0	0	0	0	0	0	0	2	Y105C5A.25	Y105C5A.25	pseudogene
WBGene00013651	0	1	0	1	0	0	0	0	0	0	0	0	2	Y105C5B.11a.1,Y105C5B.11b.1	Y105C5B.11	protein_coding
WBGene00013652	0	1	0	0	0	1	0	0	0	0	0	0	2	Y105C5B.12	sams-2	pseudogene
WBGene00013656	0	1	0	1	0	0	0	0	0	0	0	0	2	Y105C5B.17.1	Y105C5B.17	protein_coding
WBGene00013657	1	0	0	1	0	0	0	0	0	0	0	0	2	Y105C5B.18.1	Y105C5B.18	protein_coding
WBGene00013711	0	0	1	0	0	1	0	0	0	0	0	0	2	Y106G6G.2.1	Y106G6G.2	protein_coding
WBGene00013741	0	1	0	0	0	1	0	0	0	0	0	0	2	Y111B2A.21.1	Y111B2A.21	protein_coding
WBGene00013748	0	1	0	0	0	1	0	0	0	0	0	0	2	Y113G7A.11.1	ssu-1	protein_coding	Suppressor of Stomatin mutant Uncoordination
WBGene00013775	0	1	0	1	0	0	0	0	0	0	0	0	2	Y116A8A.4.1	Y116A8A.4	protein_coding
WBGene00013809	1	1	0	0	0	0	0	0	0	0	0	0	2	Y116A8C.33a.1,Y116A8C.33b.1	Y116A8C.33	protein_coding
WBGene00013843	1	0	0	0	0	1	0	0	0	0	0	0	2	ZC47.12	fbxa-49	pseudogene
WBGene00013852	0	0	0	0	1	0	0	0	0	1	0	0	2	ZC101.3.1	hhat-1	protein_coding	Homolog of Hedgehog AcylTransferase
WBGene00013867	1	1	0	0	0	0	0	0	0	0	0	0	2	ZC373.2.1	ZC373.2	protein_coding
WBGene00013883	0	0	0	1	0	0	0	0	1	0	0	0	2	ZC412.1a.1,ZC412.1b.1	npr-13	protein_coding	NeuroPeptide Receptor family
WBGene00013935	0	1	0	0	0	0	0	1	0	0	0	0	2	ZK218.1.1	ZK218.1	protein_coding
WBGene00013946	0	0	0	0	0	0	1	0	0	0	1	0	2	ZK228.3.1	ZK228.3	protein_coding
WBGene00013960	0	0	0	0	1	0	0	1	0	0	0	0	2	ZK265.8a.1,ZK265.8b.1,ZK265.8b.2	cutl-8	protein_coding	CUTiclin-Like
WBGene00013978	1	0	0	1	0	0	0	0	0	0	0	0	2	ZK507.1.1	ZK507.1	protein_coding	Putative serine/threonine-protein kinase ZK507.1
WBGene00013995	0	1	0	1	0	0	0	0	0	0	0	0	2	ZK550.1	mboa-5	pseudogene
WBGene00014003	0	0	0	1	0	0	1	0	0	0	0	0	2	ZK593.3.1	ZK593.3	protein_coding
WBGene00014039	0	0	1	1	0	0	0	0	0	0	0	0	2	ZK662.2.1	ZK662.2	protein_coding
WBGene00014062	1	0	1	0	0	0	0	0	0	0	0	0	2	ZK673.6.1	ZK673.6	protein_coding
WBGene00014100	1	0	0	1	0	0	0	0	0	0	0	0	2	ZK849.1.1	ZK849.1	protein_coding
WBGene00014102	1	0	0	1	0	0	0	0	0	0	0	0	2	ZK849.4.1	best-25	protein_coding	Bestrophin homolog 25
WBGene00014103	1	0	0	1	0	0	0	0	0	0	0	0	2	ZK849.5.1	best-26	protein_coding	Bestrophin homolog 26
WBGene00014134	0	0	0	0	0	1	0	0	0	1	0	0	2	ZK896.3	ZK896.3	pseudogene
WBGene00014136	0	0	0	1	0	0	0	1	0	0	0	0	2	ZK896.5.1,ZK896.5.2	ZK896.5	protein_coding
WBGene00014155	0	1	0	0	0	1	0	0	0	0	0	0	2	ZK930.5.1	ZK930.5	protein_coding
WBGene00014156	1	1	0	0	0	0	0	0	0	0	0	0	2	ZK930.6.1	ZK930.6	protein_coding
WBGene00014157	1	0	0	1	0	0	0	0	0	0	0	0	2	ZK930.7.1	ZK930.7	protein_coding
WBGene00014225	0	1	0	1	0	0	0	0	0	0	0	0	2	ZK1098.9.1	ZK1098.9	protein_coding
WBGene00014516	1	1	0	0	0	0	0	0	0	0	0	0	2	T10C6.8	hpo-42	pseudogene
WBGene00014660	1	0	0	0	1	0	0	0	0	0	0	0	2	B0457.3	B0457.3	pseudogene
WBGene00014678	1	0	0	1	0	0	0	0	0	0	0	0	2	C15H7.2	C15H7.2	pseudogene
WBGene00014700	0	1	0	0	1	0	0	0	0	0	0	0	2	C37A5.6.1	C37A5.6	protein_coding
WBGene00014728	1	0	0	1	0	0	0	0	0	0	0	0	2	E03A3.1	E03A3.1	pseudogene
WBGene00014752	1	1	0	0	0	0	0	0	0	0	0	0	2	F38E11.8	F38E11.8	pseudogene
WBGene00014811	0	1	0	0	0	1	0	0	0	0	0	0	2	M162.9	M162.9	pseudogene
WBGene00014821	0	0	0	1	0	1	0	0	0	0	0	0	2	R10E8.7	R10E8.7	pseudogene
WBGene00014917	0	1	0	0	0	1	0	0	0	0	0	0	2	Y53C10A.13	fbxa-122	pseudogene
WBGene00015010	0	0	0	1	0	0	0	0	0	0	1	0	2	B0041.6a.1,B0041.6b.1	ptps-1	protein_coding	Putative 6-pyruvoyl tetrahydrobiopterin synthase
WBGene00015016	0	1	0	0	0	1	0	0	0	0	0	0	2	B0047.5	bath-14	pseudogene
WBGene00015034	1	0	1	0	0	0	0	0	0	0	0	0	2	B0207.11.1	B0207.11	protein_coding
WBGene00015042	0	0	0	0	1	1	0	0	0	0	0	0	2	B0213.12.1	cyp-34A7	protein_coding	CYtochrome P450 family
WBGene00015077	0	1	1	0	0	0	0	0	0	0	0	0	2	B0238.13a,B0238.13b	B0238.13	pseudogene
WBGene00015093	0	1	0	1	0	0	0	0	0	0	0	0	2	B0261.5.1	B0261.5	protein_coding
WBGene00015199	0	1	0	0	0	0	0	1	0	0	0	0	2	B0454.8.1	B0454.8	protein_coding
WBGene00015215	1	0	0	1	0	0	0	0	0	0	0	0	2	B0496.6.1	B0496.6	protein_coding
WBGene00015216	0	1	0	0	0	0	0	0	0	1	0	0	2	B0496.7.1	valv-1	protein_coding
WBGene00015229	1	0	0	0	1	0	0	0	0	0	0	0	2	B0511.3.1	fbxa-125	protein_coding	F-box A protein
WBGene00015244	0	1	0	1	0	0	0	0	0	0	0	0	2	B0524.5.1	B0524.5	protein_coding
WBGene00015262	0	1	0	1	0	0	0	0	0	0	0	0	2	B0563.5.1	B0563.5	protein_coding
WBGene00015287	1	0	0	1	0	0	0	0	0	0	0	0	2	C01B12.4.1	osta-1	protein_coding	Organic solute transporter alpha-like protein 1
WBGene00015331	1	0	0	1	0	0	0	0	0	0	0	0	2	C02B10.6.1	C02B10.6	protein_coding	Tyrosine-protein phosphatase
WBGene00015333	1	0	0	0	0	0	0	1	0	0	0	0	2	C02C2.4.1	slc-17.3	protein_coding	Uncharacterized transporter slc-17.3
WBGene00015338	0	1	0	0	1	0	0	0	0	0	0	0	2	C02E7.1a.1,C02E7.1b.1	catp-2	protein_coding	Cation transporting ATPase
WBGene00015339	0	0	1	1	0	0	0	0	0	0	0	0	2	C02E7.6.1	C02E7.6	protein_coding
WBGene00015351	1	1	0	0	0	0	0	0	0	0	0	0	2	C02F5.10.1,C02F5.10.2	C02F5.10	protein_coding
WBGene00015360	0	1	0	1	0	0	0	0	0	0	0	0	2	C02G6.2.1	C02G6.2	protein_coding
WBGene00015388	0	1	0	0	0	0	0	1	0	0	0	0	2	C03F11.2.1	C03F11.2	protein_coding
WBGene00015456	0	1	1	0	0	0	0	0	0	0	0	0	2	C04G6.6.1	C04G6.6	protein_coding
WBGene00015476	0	0	0	1	0	1	0	0	0	0	0	0	2	C05D9.9a.1,C05D9.9b.1	C05D9.9	protein_coding
WBGene00015478	0	0	1	0	1	0	0	0	0	0	0	0	2	C05D10.2a.1,C05D10.2b,C05D10.2c	mapk-15	protein_coding	Mitogen-activated protein kinase 15
WBGene00015480	0	0	0	1	1	0	0	0	0	0	0	0	2	C05D10.4a.1,C05D10.4b.1,C05D10.4c.1	C05D10.4	protein_coding
WBGene00015500	0	1	0	1	0	0	0	0	0	0	0	0	2	C06A5.2.1	C06A5.2	protein_coding
WBGene00015523	0	0	0	0	1	0	0	0	0	1	0	0	2	C06E1.8.1	ztf-30	protein_coding	Zinc finger transcription factor family protein 30
WBGene00015537	0	1	0	0	1	0	0	0	0	0	0	0	2	C06E4.8.1	C06E4.8	protein_coding
WBGene00015541	0	0	0	0	0	0	0	1	0	1	0	0	2	C06E7.4a.1,C06E7.4b.1	C06E7.4	protein_coding
WBGene00015574	1	0	0	0	0	1	0	0	0	0	0	0	2	C07G3.2.1	irg-1	protein_coding	Infection Response protein
WBGene00015577	1	0	0	0	0	0	1	0	0	0	0	0	2	C07G3.9a.1,C07G3.9a.2,C07G3.9b.1,C07G3.9b.2,C07G3.9b.3	ugt-64	protein_coding	UDP-GlucuronosylTransferase
WBGene00015588	0	1	0	0	0	1	0	0	0	0	0	0	2	C08A9.8	lido-3	pseudogene
WBGene00015596	0	0	0	0	0	1	0	0	0	1	0	0	2	C08E3.4	fbxa-161	pseudogene
WBGene00015598	0	1	0	0	0	0	0	0	0	1	0	0	2	C08E3.6.1	fbxa-163	protein_coding	F-box A protein
WBGene00015602	1	1	0	0	0	0	0	0	0	0	0	0	2	C08E3.10a.1,C08E3.10b.1	fbxa-158	protein_coding	F-box A protein
WBGene00015605	0	0	1	1	0	0	0	0	0	0	0	0	2	C08E3.13.1,C08E3.13.2	C08E3.13	protein_coding
WBGene00015628	1	0	0	1	0	0	0	0	0	0	0	0	2	C09B9.3.1,C09B9.3.2	best-6	protein_coding	Bestrophin-6
WBGene00015630	1	0	0	1	0	0	0	0	0	0	0	0	2	C09B9.7.1	C09B9.7	protein_coding
WBGene00015661	1	0	0	1	0	0	0	0	0	0	0	0	2	C09H5.7.1	C09H5.7	protein_coding	Serine/threonine-protein phosphatase
WBGene00015662	0	1	0	0	0	1	0	0	0	0	0	0	2	C10A4.1.1	C10A4.1	protein_coding
WBGene00015665	1	1	0	0	0	0	0	0	0	0	0	0	2	C10A4.4.1	C10A4.4	protein_coding
WBGene00015670	0	1	0	0	0	1	0	0	0	0	0	0	2	C10B5.1.1	C10B5.1	protein_coding
WBGene00015710	0	0	0	0	0	0	0	1	1	0	0	0	2	C12D5.9.1	C12D5.9	protein_coding
WBGene00015713	0	0	0	0	0	0	1	0	0	1	0	0	2	C12D12.1a.1,C12D12.1b.1,C12D12.1c.1	C12D12.1	protein_coding
WBGene00015795	0	0	0	1	1	0	0	0	0	0	0	0	2	C15F1.2.1	C15F1.2	protein_coding
WBGene00015805	0	0	1	1	0	0	0	0	0	0	0	0	2	C15H9.11.1,C15H9.11.2	C15H9.11	protein_coding
WBGene00015841	0	0	1	1	0	0	0	0	0	0	0	0	2	C16C8.2.1	skpo-2	protein_coding	ShK domain and PerOxidase domain containing protein
WBGene00015860	1	0	0	1	0	0	0	0	0	0	0	0	2	C16D9.5.1	C16D9.5	protein_coding
WBGene00015865	0	0	1	1	0	0	0	0	0	0	0	0	2	C16E9.1.1	C16E9.1	protein_coding
WBGene00015877	0	1	0	0	0	0	0	0	0	1	0	0	2	C17B7.3a,C17B7.3b.1,C17B7.3c.1	C17B7.3	protein_coding
WBGene00015890	1	0	0	0	0	0	0	0	0	0	1	0	2	C17C3.5.1	C17C3.5	protein_coding
WBGene00015912	1	1	0	0	0	0	0	0	0	0	0	0	2	C17F4.5.1	fbxc-50	protein_coding	F-box C protein
WBGene00015933	1	0	0	0	0	1	0	0	0	0	0	0	2	C17H12.8.1,C17H12.8.2	C17H12.8	protein_coding
WBGene00015944	0	0	1	1	0	0	0	0	0	0	0	0	2	C18A3.7.1	C18A3.7	protein_coding
WBGene00015950	0	0	0	0	0	0	0	1	1	0	0	0	2	C18A11.4.1	C18A11.4	protein_coding
WBGene00015954	0	0	1	1	0	0	0	0	0	0	0	0	2	C18B2.3.1,C18B2.3.2	C18B2.3	protein_coding
WBGene00015965	0	0	0	0	0	0	1	0	0	0	1	0	2	C18C4.3.1,C18C4.3.2	ugt-48	protein_coding	Putative UDP-glucuronosyltransferase ugt-48
WBGene00015982	1	0	0	1	0	0	0	0	0	0	0	0	2	C18G1.3a.1,C18G1.3b.1	bgnt-1.4	protein_coding	B3GNT1, Beta-1,3-N-acetylGucosamiNylTransferase 1, homolog
WBGene00016003	0	1	0	0	0	0	1	0	0	0	0	0	2	C18H9.5.1	C18H9.5	protein_coding
WBGene00016023	0	0	0	1	0	0	1	0	0	0	0	0	2	C23H5.1.1	prmt-6	protein_coding	PRotein arginine MethylTransferase
WBGene00016027	0	0	0	1	0	0	0	0	0	0	1	0	2	C23H5.8a.1,C23H5.8b.1,C23H5.8b.2,C23H5.8c.1,C23H5.8d.1	C23H5.8	protein_coding
WBGene00016061	0	0	0	0	0	1	0	0	0	0	1	0	2	C24G6.6.1,C24G6.6.2,C24G6.6.3,C24G6.6.4	hpo-15	protein_coding
WBGene00016064	1	0	0	0	0	0	0	1	0	0	0	0	2	C24G7.2.1	acd-1	protein_coding
WBGene00016111	0	0	0	1	0	1	0	0	0	0	0	0	2	C25H3.1.1	C25H3.1	protein_coding
WBGene00016125	1	0	0	1	0	0	0	0	0	0	0	0	2	C26B2.2.1	C26B2.2	protein_coding
WBGene00016133	0	0	0	1	0	1	0	0	0	0	0	0	2	C26B9.3.1	C26B9.3	protein_coding
WBGene00016155	0	0	0	0	1	1	0	0	0	0	0	0	2	C27A12.4.1	C27A12.4	protein_coding
WBGene00016164	0	1	0	0	1	0	0	0	0	0	0	0	2	C27D9.2.1	C27D9.2	protein_coding
WBGene00016169	1	1	0	0	0	0	0	0	0	0	0	0	2	C27F2.7.1	C27F2.7	protein_coding	Uncharacterized F-box protein C27F2.7
WBGene00016180	0	0	0	1	0	0	0	1	0	0	0	0	2	C28C12.4.1	C28C12.4	protein_coding
WBGene00016181	1	0	0	1	0	0	0	0	0	0	0	0	2	C28C12.11a.1,C28C12.11b.1	C28C12.11	protein_coding
WBGene00016212	1	0	0	1	0	0	0	0	0	0	0	0	2	C29F5.3.1	C29F5.3	protein_coding
WBGene00016221	0	0	1	0	1	0	0	0	0	0	0	0	2	C29F9.6.1,C29F9.6.2,C29F9.6.3	C29F9.6	protein_coding
WBGene00016247	0	1	0	1	0	0	0	0	0	0	0	0	2	C30B5.6a.1,C30B5.6b.1	C30B5.6	protein_coding
WBGene00016262	0	0	0	0	1	1	0	0	0	0	0	0	2	C30F12.3.1	C30F12.3	protein_coding
WBGene00016264	0	0	0	1	0	1	0	0	0	0	0	0	2	C30F12.5a.1,C30F12.5b.1	C30F12.5	protein_coding
WBGene00016273	0	0	1	0	1	0	0	0	0	0	0	0	2	C30G12.1a.1,C30G12.1b.1	C30G12.1	protein_coding
WBGene00016283	0	0	0	1	0	1	0	0	0	0	0	0	2	C31B8.8.1	zmp-3	protein_coding	Matrix metalloproteinase-C
WBGene00016287	1	0	0	1	0	0	0	0	0	0	0	0	2	C31H1.2.1	C31H1.2	protein_coding
WBGene00016295	1	1	0	0	0	0	0	0	0	0	0	0	2	C32B5.1a.1,C32B5.1b.1,C32B5.1c.1	fbxc-40	protein_coding	F-box C protein
WBGene00016336	0	1	0	1	0	0	0	0	0	0	0	0	2	C33C12.4.1	C33C12.4	protein_coding
WBGene00016355	0	0	0	0	0	1	0	0	0	1	0	0	2	C33F10.7a.1,C33F10.7b.1	lact-5	protein_coding	Beta-LACTamase domain containing
WBGene00016424	0	0	0	0	0	1	0	0	0	1	0	0	2	C34H4.1a.1,C34H4.1b.1	C34H4.1	protein_coding
WBGene00016431	0	0	0	0	0	0	1	0	0	0	1	0	2	C35A11.4.1	C35A11.4	protein_coding
WBGene00016441	1	1	0	0	0	0	0	0	0	0	0	0	2	C35D10.3.1	C35D10.3	protein_coding
WBGene00016445	0	0	0	1	0	1	0	0	0	0	0	0	2	C35D10.8.1	C35D10.8	protein_coding
WBGene00016481	0	1	0	0	0	0	0	1	0	0	0	0	2	C36C5.12.1	C36C5.12	protein_coding	UPF0376 protein C36C5.12
WBGene00016499	0	0	0	0	1	1	0	0	0	0	0	0	2	C37C3.7.1	C37C3.7	protein_coding
WBGene00016505	0	0	0	0	0	1	0	0	0	1	0	0	2	C37C3.13.1,C37C3.13.2	ttr-33	protein_coding	TransThyretin-Related family domain
WBGene00016534	1	1	0	0	0	0	0	0	0	0	0	0	2	C39D10.7.1,C39D10.7.2	C39D10.7	protein_coding
WBGene00016558	1	0	0	0	0	0	0	1	0	0	0	0	2	C41A3.1a.1,C41A3.1b.1	pks-1	protein_coding	PolyKetide Synthase
WBGene00016577	0	0	0	0	0	0	0	1	1	0	0	0	2	C41H7.7.1	clec-3	protein_coding	C-type LECtin
WBGene00016625	0	1	0	0	1	0	0	0	0	0	0	0	2	C44B7.3.1	aff-1	protein_coding	Cell fusion protein aff-1
WBGene00016636	1	1	0	0	0	0	0	0	0	0	0	0	2	C44B12.1.1	perm-2	protein_coding	PERMeable eggshell
WBGene00016638	1	1	0	0	0	0	0	0	0	0	0	0	2	C44B12.5.1	perm-4	protein_coding	PERMeable eggshell
WBGene00016660	0	1	0	1	0	0	0	0	0	0	0	0	2	C45B2.3.1	C45B2.3	protein_coding
WBGene00016670	0	1	1	0	0	0	0	0	0	0	0	0	2	C45G7.3.1	ilys-3	protein_coding	Invertebrate-type lysozyme 3
WBGene00016700	0	1	0	0	0	0	0	1	0	0	0	0	2	C46A5.4.1	C46A5.4	protein_coding
WBGene00016731	1	1	0	0	0	0	0	0	0	0	0	0	2	C46H11.7.1	C46H11.7	protein_coding
WBGene00016756	0	0	0	1	0	0	0	0	0	1	0	0	2	C49A9.2.1,C49A9.2.2	C49A9.2	protein_coding
WBGene00016762	0	0	0	0	0	1	0	0	0	1	0	0	2	C49A9.8.1,C49A9.8.2	ugt-24	protein_coding	UDP-glucuronosyltransferase
WBGene00016782	0	0	1	0	0	1	0	0	0	0	0	0	2	C49G7.4.1	phat-3	protein_coding	PHAryngeal gland Toxin-related
WBGene00016883	1	0	0	0	0	0	0	1	0	0	0	0	2	C52E2.4.1,C52E2.4.2	C52E2.4	protein_coding
WBGene00016884	1	0	0	0	0	1	0	0	0	0	0	0	2	C52E2.5.1	C52E2.5	protein_coding
WBGene00016896	1	1	0	0	0	0	0	0	0	0	0	0	2	C53B7.7.1	nep-4	protein_coding	NEPrilysin metallopeptidase family
WBGene00016898	0	0	1	0	0	1	0	0	0	0	0	0	2	C53C9.2.1,C53C9.2.2	clik-2	protein_coding	CaLponIn-liKe proteins
WBGene00016915	1	1	0	0	0	0	0	0	0	0	0	0	2	C54D2.1.1	C54D2.1	protein_coding
WBGene00016923	0	1	0	0	1	0	0	0	0	0	0	0	2	C54F6.5.1	C54F6.5	protein_coding
WBGene00016924	0	1	0	0	0	1	0	0	0	0	0	0	2	C54F6.6.1	C54F6.6	protein_coding
WBGene00016943	1	0	0	1	0	0	0	0	0	0	0	0	2	C55B7.4a.1,C55B7.4b.1,C55B7.4b.2,C55B7.4b.3,C55B7.4b.4,C55B7.4b.5,C55B7.4b.6,C55B7.4b.7	acdh-1	protein_coding	Acyl CoA DeHydrogenase
WBGene00016962	0	1	0	0	0	0	0	1	0	0	0	0	2	C56C10.4.1,C56C10.4.2	C56C10.4	protein_coding
WBGene00016980	1	1	0	0	0	0	0	0	0	0	0	0	2	C56G2.5.1	C56G2.5	protein_coding	Non-specific serine/threonine protein kinase
WBGene00016997	0	0	0	0	0	1	0	0	0	1	0	0	2	D1005.3.1,D1005.3.2	cebp-1	protein_coding	C/EBP (CCAAT/enhancer-binding protein) homolog
WBGene00017027	1	0	0	0	0	0	0	0	1	0	0	0	2	D1044.1.1	D1044.1	protein_coding	Uncharacterized kinase-like protein D1044.1
WBGene00017042	1	0	0	1	0	0	0	0	0	0	0	0	2	D2007.2a.1,D2007.2b.1,D2007.2c.1,D2007.2d.1	D2007.2	protein_coding	Major sperm protein
WBGene00017056	1	1	0	0	0	0	0	0	0	0	0	0	2	D2062.4a.1,D2062.4b.1	D2062.4	protein_coding
WBGene00017057	1	1	0	0	0	0	0	0	0	0	0	0	2	D2062.5.1	D2062.5	protein_coding
WBGene00017059	1	0	1	0	0	0	0	0	0	0	0	0	2	D2062.7.1	msrp-5	protein_coding	MS Related Protein
WBGene00017068	1	1	0	0	0	0	0	0	0	0	0	0	2	D2092.8.1	D2092.8	protein_coding
WBGene00017073	0	0	1	1	0	0	0	0	0	0	0	0	2	D2096.6.1	D2096.6	protein_coding
[truncated: 5,116 more rows]
