# Supplementary material for: Combinatorial transcriptomic and genetic dissection of insulin/IGF‐1 signaling‐regulated longevity in Caenorhabditis elegans
Source: Aging Cell. 2024 Mar 26;23(7):e14151. doi: 10.1111/acel.14151 (PMC11258480; doi:10.1111/acel.14151)
Supplement: Supplementary file 9 — Appendix S5. [file ACEL-23-e14151-s011.xlsx]

## Sheet: category_2
Appendix S5. Transcriptomic changes in WormCat terms caused by various daf-16 mutant alleles. Colors used for columns B to R represent the changes ranging from −3 (blue) to +3 (red). daf-16 mutant alleles from different sources: RiedelmgDf47 (Riedel et al., 2013), LinmgDf47 (Lin et al., 2018), Chenmu86 (Chen et al., 2015), and Heimbuchermu86 (Heimbucher et al., 2015).
Term	NES daf-16(mgDf50)	FDR daf-16(mgDf50)	NES daf-16(RiedelmgDf47)	FDR daf-16(RiedelmgDf47)	NES daf-16(LinmgDf47)	FDR daf-16(LinmgDf47)	NES daf-16(Chenmu86)	FDR daf-16(Chenmu86)	NES daf-16(Heimbuchermu86)	FDR daf-16(Heimbuchermu86)	NES daf-16(mg54)	FDR daf-16(mg54)	NES daf-16(tm5030)	FDR daf-16(tm5030)	NES daf-16(tm5032)	FDR daf-16(tm5032)	NES daf-16(tm6659)	FDR daf-16(tm6659)
CELL_CYCLE__APC	-1.91467	0.00154207	-1.32064	0.390212	1.38066	0.285153	0.780559	1	0.422586	1	0.839067	1	1.24385	0.699605	1.36434	0.422842	-0.606492	1
CELL_CYCLE__CHROMOSOME_DYNAMICS	-2.74406	0	-1.35057	0.384885	1.92327	0.0132458	1.13445	0.904946	-0.529301	1	1.17655	0.747321	1.57853	0.427168	1.77597	0.123459	1.39114	0.702962
CELL_CYCLE__CYCLIN	-1.86434	0.00260969	-1.02526	0.78254	1.06119	0.549717	-1.06496	0.842224	NA	NA	-0.737811	1	0.404694	0.996923	0.577168	1	0.726064	1
CELL_CYCLE__KINASE	-2.20101	0	-0.997655	0.73107	1.55124	0.195903	0.554517	1	0.741949	1	0.632588	1	0.775555	1	1.1146	0.511477	1.23839	0.710494
CELL_CYCLE__MEIOTIC_MITOTIC_SPINDLE	-2.0703	0	-1.46042	0.263446	1.48484	0.204754	0.600392	1	-0.534862	1	0.499533	1	0.721309	1	1.11888	0.517972	-1.1318	0.807042
CELL_CYCLE__OTHER	-1.81097	0.0047771	-0.801947	0.892526	1.30778	0.309881	0.421027	1	-0.848045	1	0.453115	1	1.02787	0.846784	1.21563	0.459272	0.756194	1
CHAPERONE__CYCLOPHILIN	-1.14508	0.334323	-0.882285	0.86204	0.776331	0.92892	-0.485578	1	0.468961	1	-0.509858	0.996682	0.565363	1	0.596002	1	0.959444	0.874837
CHAPERONE__DNAJ_DOMAIN	-1.44416	0.0939504	-1.2472	0.464528	-0.439138	1	0.444196	1	-0.563194	1	0.548976	1	1.17081	0.795163	0.981852	0.680013	-1.0421	0.83975
CHAPERONE__OTHER	-1.27501	0.195905	-1.42759	0.300362	-1.51605	0.125744	-1.24977	0.568661	-1.45315	0.333915	-1.43815	0.314964	-1.20773	0.45494	-0.997911	0.854541	-0.660417	1
CILIA__IFT	-0.600396	1	1.3826	0.303972	1.10877	0.486531	1.12338	0.872856	1.43576	0.574761	1.13796	0.798096	1.4274	0.589578	1.15852	0.479913	-1.44534	0.564543
CILIA__OTHER	-0.599506	0.988268	1.35562	0.352343	0.824218	0.875548	NA	NA	-0.873618	1	NA	NA	NA	NA	NA	NA	NA	NA
CILIA__TRANSITION_ZONE	NA	NA	1.15596	0.700321	0.921998	0.780424	NA	NA	NA	NA	NA	NA	NA	NA	NA	NA	NA	NA
CYTOSKELETON__ACTIN_FUNCTION	1.03976	0.601716	-1.19041	0.532009	-0.757933	1	-0.651285	1	0.594828	1	-0.913422	0.918174	-1.01233	0.711516	-1.10149	0.7169	-0.797496	1
CYTOSKELETON__CADHERIN	-1.8476	0.00295194	1.40127	0.33497	1.32174	0.308279	-0.884876	0.948577	-1.10674	0.789316	-0.909539	0.911986	-0.988856	0.721246	-0.876902	1	1.39839	0.738473
CYTOSKELETON__CENTROSOME	-2.00892	0.000221368	-1.16671	0.548837	1.30658	0.302096	1.08616	0.905282	0.755133	1	1.04	0.913953	1.00046	0.851401	1.26081	0.401226	1.38939	0.657883
CYTOSKELETON__CLAUDIN	1.43734	0.113095	1.11015	0.776628	0.8879	0.815743	-0.998386	0.855773	-0.723434	1	-0.939455	0.934681	-1.23997	0.426638	-1.41952	0.239479	-0.719132	1
CYTOSKELETON__INNEXIN	-1.64501	0.0252275	-1.103	0.672304	-0.825533	1	-0.766148	1	-0.984792	1	-0.993461	0.853003	-1.19573	0.468144	-1.09616	0.71356	0.960739	0.891575
CYTOSKELETON__INTERMEDIATE_FILAMENT_PROTEIN	1.4453	0.110169	-1.64285	0.143351	-1.45224	0.19204	0.708792	1	-1.39223	0.39422	0.963397	1	-1.25221	0.426515	-1.21273	0.552834	-1.34229	0.599525
CYTOSKELETON__MICROTUBULE	0.724856	1	1.46925	0.210708	-1.75296	0.0166186	0.785438	1	0.484018	1	0.894704	1	0.806435	0.998036	-0.613869	1	-1.03858	0.821961
CYTOSKELETON__MOTOR_PROTEIN	-1.28798	0.186424	0.498642	1	-0.346731	0.999795	0.737018	1	0.873726	1	0.648721	1	-0.352587	0.99905	-0.442429	1	-0.561632	1
CYTOSKELETON__OTHER	0.790909	1	0.97955	1	1.36957	0.269319	0.928899	1	1.18156	0.673114	0.808543	1	-1.00205	0.706988	-0.799458	1	0.965793	0.900076
DEVELOPMENT__APOPTOSIS	-1.04424	0.487229	1.01396	0.957754	0.897082	0.809374	0.926797	1	-0.843375	1	0.946643	1	0.888602	0.964194	0.810826	0.866228	1.00548	0.914162
DEVELOPMENT__GENERAL	-1.87864	0.00233485	-0.832194	0.914441	0.802813	0.899749	-0.575932	1	-0.523744	0.999286	-0.769328	1	0.8457	0.960753	1.02094	0.686367	-0.85263	1
DEVELOPMENT__GERMLINE	-1.89603	0.00191089	1.69586	0.0186711	-0.704544	1	0.943921	1	-0.524313	1	0.404789	0.997352	0.709381	1	1.16321	0.487212	0.856184	0.961912
DEVELOPMENT__SOMATIC	-2.02066	0.000164706	-1.09368	0.675541	1.5923	0.168771	-1.15242	0.656131	-0.697631	1	-1.26698	0.487547	-0.750039	0.981628	-0.834875	1	-0.808555	1
DNA__NUCLEASE	-1.41401	0.110608	-0.649871	0.942038	1.29518	0.311603	-0.542759	1	-0.651201	1	-0.626545	1	0.466159	1	0.565908	0.9952	0.998948	0.88426
DNA__REPAIR	-2.62703	0	-0.820191	0.904831	1.51746	0.175781	1.1126	0.877094	0.455896	1	1.24392	0.644054	1.5861	0.488338	1.8646	0.202567	1.26966	0.769849
DNA__REPLICATION	-2.83725	0	-1.39205	0.330874	1.429	0.259424	0.865623	1	-1.16619	0.703742	0.809303	1	1.48755	0.482594	1.68104	0.238666	0.953889	0.832778
EXTRACELLULAR_MATERIAL__CHITINASE	1.30703	0.215944	1.31476	0.422704	1.3168	0.305916	1.47105	0.396499	1.26054	0.625365	1.34782	0.62306	1.8375	0.073123	1.57638	0.328758	0.689338	1
EXTRACELLULAR_MATERIAL__CHONDROITIN_SULFOTRANSFERASE	-1.89897	0.00181087	-1.02116	0.738163	-0.93523	0.903276	NA	NA	-1.46517	0.377547	NA	NA	NA	NA	NA	NA	NA	NA
EXTRACELLULAR_MATERIAL__COLLAGEN	2.43711	0	1.71331	0.0152302	1.1889	0.390274	-2.1095	0	2.09161	0.000811765	-2.03352	0	-1.66134	0.0403571	-1.7928	0.00907046	-2.36188	0
EXTRACELLULAR_MATERIAL__CUTICLIN	-1.13076	0.352461	1.40124	0.31273	1.15062	0.448241	-1.17529	0.617668	-0.809415	1	-1.07873	0.733576	1.01181	0.842892	0.972028	0.684546	-1.44151	0.532173
EXTRACELLULAR_MATERIAL__GALECTIN	1.89105	0.00237416	1.39222	0.296464	1.3726	0.27528	1.42456	0.491867	1.41597	0.494313	1.52047	0.270157	0.705267	1	0.775845	0.886696	-1.46978	0.550328
EXTRACELLULAR_MATERIAL__MATRIX	-0.866124	0.847448	-0.989087	0.736753	-1.15881	0.556162	-1.2899	0.512037	0.930092	1	-1.39859	0.358551	-1.68081	0.0299107	-1.55943	0.106904	1.00193	0.899759
EXTRACELLULAR_MATERIAL__PGI	-1.53984	0.0536331	0.710569	1	-0.740116	1	-1.27566	0.524942	-1.02186	1	-1.23983	0.51602	-1.36871	0.309049	-1.36959	0.290918	0.722421	1
EXTRACELLULAR_MATERIAL__SECRETED_PROTEIN	-1.37278	0.127122	-0.830256	0.903185	1.231	0.372723	0.866114	1	-0.910394	1	-1.20596	0.543183	-1.24586	0.426401	-1.38032	0.281456	1.24192	0.768825
GLOBIN	1.17667	0.372586	1.29157	0.466958	1.06304	0.556716	0.889595	1	0.968514	1	0.897095	1	1.04429	0.82891	0.889154	0.77462	-0.768226	1
LYSOSOME__ACID_PHOSPHATASE	1.62919	0.0332561	-1.47528	0.255894	-1.5903	0.0791581	-1.6062	0.135218	-0.968572	1	-1.57824	0.183111	-1.64108	0.0475316	-1.64226	0.059447	0.763956	1
LYSOSOME__AUTOPHAGY	0.64031	0.996125	-0.778999	0.887107	1.57295	0.180311	-1.03167	0.842124	1.23221	0.608453	-1.1254	0.677349	-1.05399	0.660165	-0.790563	1	1.1675	0.747916
LYSOSOME__OTHER	-0.832103	0.902949	-0.694272	0.918549	-0.697955	1	0.502402	1	-1.22978	0.587451	-0.728445	1	0.650222	1	0.865181	0.787505	1.06266	0.837872
LYSOSOME__VACUOLAR_ATPASE	1.28475	0.239704	-2.16163	0	-2.03825	0.00152218	-1.61548	0.13976	-1.54804	0.262665	-1.77446	0.0253835	-1.70762	0.0347372	-1.76349	0.0138957	-1.04951	0.849325
MAJOR_SPERM_PROTEIN	1.62408	0.0333651	1.9592	0	-2.00712	0.00122195	-1.858	0.00915675	-1.83468	0.0674464	-1.98127	0.00131588	-1.29997	0.393764	-0.638685	1	-1.37101	0.606829
METABOLISM__1CC	1.07649	0.554639	-1.85	0.056949	-1.4048	0.213243	-1.09922	0.763466	-0.930258	1	-1.30204	0.460003	-1.52895	0.126667	-1.50996	0.117965	1.64654	0.569126
METABOLISM__AMINO_ACID	1.64466	0.0301839	-1.57221	0.191	-1.94337	0.00178758	-1.71765	0.0596562	-1.19494	0.666403	-1.77225	0.0230801	-1.83887	0.0031573	-1.89561	0.00139346	-1.13911	0.821388
METABOLISM__AMINO_SUGAR	-1.53644	0.053758	-0.951207	0.751158	-0.926111	0.908699	-0.73891	1	0.659432	1	-0.784524	1	0.682326	1	-0.622278	1	1.24288	0.804497
METABOLISM__CARBOHYDRATE	1.54717	0.0565709	0.795871	1	-0.866864	1	1.26192	0.684563	0.697042	1	1.05778	0.959154	-0.961835	0.737834	-0.982297	0.859372	1.53332	0.628066
METABOLISM__GLUTATHIONE	1.68726	0.022623	0.695418	1	-1.29438	0.352456	-1.12427	0.710712	0.856909	1	-1.10172	0.707082	-1.28593	0.40853	-1.41143	0.243863	-0.782357	1
METABOLISM__GLYCOLYSIS	1.73748	0.0151954	0.868803	0.995536	0.868664	0.84359	1.2907	0.627481	0.794883	1	1.21279	0.702827	-1.01522	0.718648	-1.04832	0.791301	0.686535	1
METABOLISM__INSULIN	1.76704	0.0112408	1.644	0.038246	1.69886	0.102286	1.96005	0	1.76806	0.0373126	1.93433	0.00145802	1.95675	0.048765	1.84937	0.117117	-0.478014	1
METABOLISM__LIPID	2.12627	0	0.940073	1	-1.34952	0.289019	1.23565	0.697924	1.11494	0.803616	1.1879	0.747209	-1.08067	0.67343	-1.12306	0.709459	1.07396	0.831864
METABOLISM__MITOCHONDRIA	1.19502	0.36641	0.606078	1	-1.44094	0.186646	0.877597	1	-1.32317	0.517455	0.764672	1	0.964926	0.857309	-0.670732	1	-1.75207	0.203814
METABOLISM__NUCLEOTIDE	1.05753	0.573768	-0.955939	0.754341	-1.06333	0.679926	-0.92711	0.895925	-0.892054	1	-1.17418	0.5871	-1.05404	0.674423	-1.11432	0.698896	0.73887	1
METABOLISM__OTHER	1.56142	0.0521626	0.890427	1	0.916469	0.779359	1.21017	0.713704	1.08742	0.870286	1.08464	0.903693	1.13448	0.770697	-0.805939	1	-0.669693	1
METABOLISM__PENTOSE_PHOSPHATE_PATHWAY	1.38163	0.145927	0.726461	1	-1.17267	0.539953	0.966878	1	-0.621616	1	0.777902	1	1.144	0.773219	1.33158	0.391666	0.742292	1
METABOLISM__SHORT_CHAIN_DEHYDROGENASE	2.04601	9.91848e-05	1.49439	0.195258	1.43464	0.264328	1.38185	0.532986	1.55252	0.27955	1.61244	0.136823	1.30656	0.690152	0.964599	0.68355	-0.746255	1
MRNA_FUNCTIONS__BINDING	-2.63626	0	-1.08812	0.671678	1.01436	0.624895	-0.677558	1	-1.12809	0.774025	-0.620733	1	0.641443	1	0.783508	0.892587	-1.34353	0.632126
MRNA_FUNCTIONS__PROCESSING	-2.89585	0	-1.61985	0.142631	1.23681	0.37322	0.376332	1	-0.80323	1	0.432205	1	1.15835	0.762418	1.34147	0.394713	-0.797073	1
MUSCLE_FUNCTION	1.65695	0.0278118	0.564478	1	-1.85271	0.00636595	-1.44914	0.294627	0.535361	1	-1.76997	0.0213888	-1.94114	0	-1.94757	0	-1.39598	0.592995
NEURONAL_FUNCTION__DEVELOPMENT	-0.903278	0.800571	0.566128	1	1.14867	0.432538	-0.865312	0.956505	-0.859757	1	-1.06193	0.70804	-0.84495	0.890206	-1.02302	0.824568	0.851062	0.938008
NEURONAL_FUNCTION__OTHER	-0.624761	1	0.89424	1	0.744477	0.947653	0.984267	1	0.920531	1	0.862414	1	-1.26007	0.422433	-1.53279	0.100186	-0.924531	0.923135
NEURONAL_FUNCTION__SYNAPTIC_FUNCTION	1.46333	0.100294	1.15392	0.684146	-0.77404	1	0.693439	1	1.34889	0.511857	-0.930863	0.940338	-1.69102	0.0284527	-1.70347	0.0276615	-0.981496	0.896468
NON-CODING_RNA__LINC	1.14887	0.415589	0.889843	1	-1.15592	0.546098	-1.03005	0.823473	-1.28004	0.546959	-1.18871	0.568496	0.637976	0.988948	-0.548388	1	-1.65561	0.362462
NON-CODING_RNA__NCRNA	1.47985	0.0924038	1.0439	0.891886	-1.08806	0.648126	0.823226	1	-1.11606	0.785323	1.04055	0.945132	0.681614	0.997097	-1.07838	0.744655	0.295715	0.999953
NON-CODING_RNA__SMALL_RNA	-2.17467	0	1.08201	0.845223	0.701275	0.96779	-0.672647	1	-0.72758	1	-0.705107	1	0.851302	0.988721	1.38371	0.439724	0.927666	0.857113
NON-CODING_RNA__SNORNA	-1.2153	0.256096	-0.711637	0.915714	-0.723382	1	0.9417	1	-1.31465	0.510192	0.823469	1	0.985416	0.868975	1.01831	0.672787	0.514449	0.993132
NON-CODING_RNA__TRNA	-2.24652	0	-0.941867	0.744879	-0.680829	1	-0.801991	1	-1.05798	0.90319	-0.795746	1	0.940081	0.878946	0.91349	0.759441	-1.50548	0.517655
NUCLEAR_PORE__STRUCTURE	-2.40769	0	-1.86562	0.0740284	1.13828	0.441593	-0.691235	1	-1.17876	0.690349	-0.654175	1	1.06754	0.842819	1.26127	0.416622	-1.12841	0.784744
NUCLEIC_ACID__BINDING	-2.19884	0	-1.01302	0.724325	1.37362	0.284491	0.556812	1	-0.697716	1	-0.72768	1	0.867207	0.972816	1.18718	0.462689	0.953974	0.850324
PROTEIN_MODIFICATION__ACETYLTRANSFERASE	-1.41188	0.108973	-1.23764	0.453595	-0.858686	1	-0.813531	1	-0.804846	1	-0.947438	0.931001	-0.701421	1	-0.746689	1	-1.25995	0.680269
PROTEIN_MODIFICATION__CARBOHYDRATE	0.869078	0.908091	0.881545	1	-0.972315	0.858667	0.672698	1	-1.4545	0.365347	0.785617	1	0.697838	1	0.626379	1	0.906864	0.885827
PROTEIN_MODIFICATION__LIPIDATION	-0.827273	0.885313	-0.787313	0.888441	-0.836566	1	-0.947862	0.879103	-0.723449	1	-0.875688	0.980399	-0.686742	1	-0.848719	1	-0.981115	0.872268
PROTEIN_MODIFICATION__METHYLTRANSFERASE	-1.21234	0.255592	1.39752	0.302127	1.07526	0.541683	0.83919	1	1.27577	0.611764	1.04398	0.968191	0.705334	1	-0.722307	1	1.47005	0.602613
PROTEIN_MODIFICATION__OTHER	0.75025	1	-1.18129	0.535233	-0.662463	1	-1.2193	0.527169	-0.953977	1	-1.29916	0.447689	-1.21319	0.456279	-0.917269	1	-0.924793	0.946911
PROTEIN_MODIFICATION__SUMO	-1.71562	0.0142417	-1.26538	0.479011	1.23834	0.381261	0.549469	1	-1.54181	0.241401	0.656606	1	1.16167	0.785667	1.34564	0.40916	-1.19375	0.795176
PROTEOLYSIS_GENERAL__ASPARTATE	1.71028	0.0191478	0.902632	1	1.33938	0.291472	1.12345	0.907668	1.23689	0.628946	0.859185	1	-1.36791	0.298139	-1.2356	0.560706	1.73173	0.545891
PROTEOLYSIS_GENERAL__CARBOXYPEPTIDASE	1.17729	0.379867	0.686712	1	-1.10563	0.619752	-0.956289	0.895444	0.583974	1	-1.07422	0.710192	-1.17436	0.499721	-1.22276	0.54194	-1.12169	0.77164
PROTEOLYSIS_GENERAL__CYSTEINE	0.919758	0.821341	-1.04495	0.747145	-1.07162	0.675035	-0.998609	0.877812	-1.40731	0.41649	-0.930336	0.923795	-0.957939	0.732913	-0.835284	1	0.980757	0.885064
PROTEOLYSIS_GENERAL__INHIBITOR	2.01192	8.81643e-05	1.34268	0.367721	1.52442	0.189005	1.49585	0.422976	1.19716	0.654368	1.45386	0.393599	1.48797	0.541686	1.35945	0.40742	-0.744415	1
PROTEOLYSIS_GENERAL__METALLOPEPTIDASE	0.786306	0.994756	-0.877498	0.856739	-1.28083	0.364727	0.809696	1	-0.921549	1	0.803142	1	0.938987	0.861878	-0.911975	1	-0.738813	0.993572
PROTEOLYSIS_GENERAL__OTHER	1.06596	0.566237	1.22457	0.577219	1.19542	0.396346	-0.918951	0.898507	0.839825	1	-0.926514	0.916061	-1.0625	0.683922	-1.23348	0.548561	0.764853	1
PROTEOLYSIS_GENERAL__SERINE	1.43492	0.111433	-1.02382	0.749042	-1.17595	0.550562	-0.963243	0.918076	-1.26829	0.551164	0.965006	1	-1.58865	0.0709786	-1.54023	0.10355	0.654384	1
PROTEOLYSIS_PROTEASOME__19S	-1.70966	0.0146052	-1.54607	0.213124	-1.14534	0.539732	-1.05784	0.836943	-1.06019	0.924496	-0.795569	1	0.520984	1	-0.430154	0.995039	-1.00377	0.872265
PROTEOLYSIS_PROTEASOME__20S	-1.39767	0.113461	-1.62329	0.153971	-1.43994	0.178961	-1.41245	0.344824	-1.26609	0.530781	-1.28089	0.472467	-0.627831	0.999891	-1.29866	0.414557	-1.62251	0.390888
PROTEOLYSIS_PROTEASOME__E2	0.715083	0.996098	-0.875558	0.845427	0.530468	0.995114	-0.930716	0.905753	0.615391	1	-0.699825	1	-0.608394	0.997461	-0.782357	1	-1.11961	0.749728
PROTEOLYSIS_PROTEASOME__E3	-1.55204	0.0518298	1.00941	0.946042	1.63559	0.128824	1.21422	0.733024	1.04215	0.935708	1.27583	0.712002	1.2008	0.746114	1.19669	0.477277	1.23843	0.74274
PROTEOLYSIS_PROTEASOME__OTHER	-1.33283	0.155094	-0.530398	0.976433	-0.792798	1	-0.643741	1	-1.24862	0.556629	-0.677094	1	0.849029	0.97331	0.399438	0.99739	0.824361	0.976299
PROTEOLYSIS_PROTEASOME__UBIQUITIN_PEPTIDASE	-1.93903	0.00125187	-0.969024	0.738731	-0.549179	1	-0.413193	0.996765	-0.803026	1	0.470646	1	1.04936	0.839571	1.30136	0.384242	-0.622595	1
PSEUDOGENE	0.939476	0.788266	1.2072	0.584307	-1.05827	0.675884	1.52377	0.396901	-1.61674	0.198066	1.79846	0.0215045	1.8747	0.0779119	1.67168	0.215379	1.33479	0.67426
RIBOSOME__BIOGENESIS	-2.47143	0	0.319563	0.999703	-0.703379	1	-1.52651	0.220867	-0.91939	1	-1.49126	0.277513	1.25391	0.710301	1.43179	0.412541	-1.90929	0.0169511
RIBOSOME__EIF	-1.54984	0.05111	-1.25089	0.491155	-1.30436	0.34654	-1.47418	0.269398	-1.30726	0.504211	-1.44814	0.319237	-0.652328	1	-0.623475	1	-1.74978	0.17387
RIBOSOME__OTHER	-1.78863	0.00635417	-1.23846	0.4671	-0.715148	1	-0.811403	1	-1.14145	0.757641	-1.09123	0.716683	1.11503	0.741276	0.460207	1	-1.57701	0.399566
RIBOSOME__SUBUNIT	1.68398	0.0221131	-1.68873	0.112303	-2.55148	0	-2.0727	0	-1.69475	0.1095	-2.09947	0	-1.48483	0.175729	-1.56111	0.11249	-1.84451	0.0601113
SIGNALING__CALCIUM	1.56373	0.053352	0.786	1	-0.54938	1	0.811121	1	1.36502	0.503857	-0.663749	1	-0.963188	0.748518	-1.33834	0.33874	-1.29453	0.668948
SIGNALING__HEDGEHOG-LIKE	1.19393	0.359401	1.21152	0.593328	1.39102	0.294271	-1.23425	0.582322	1.12966	0.816456	-1.4131	0.346895	-1.34587	0.313764	-1.5464	0.109207	-1.97992	0.00167005
SIGNALING__HETEROMERIC_G_PROTEIN	-0.894496	0.809191	1.06542	0.872118	0.740733	0.938953	0.692058	1	-1.01997	0.98672	0.787215	1	0.797219	0.995628	-0.654821	1	1.14255	0.758629
SIGNALING__LIPID	0.688868	1	0.608013	1	-0.955184	0.868229	0.60719	1	0.67889	1	-0.654824	1	-0.930336	0.777235	-0.595154	1	1.32557	0.660166
SIGNALING__MAPK	1.21783	0.335405	1.23234	0.576271	0.613599	0.977204	1.3082	0.650378	1.12907	0.784775	1.25149	0.699074	0.973436	0.857707	0.901018	0.767956	0.709577	1
SIGNALING__NOTCH	-2.05263	0	-0.982677	0.721904	1.54502	0.189305	0.814539	1	0.835187	1	0.688675	1	0.973857	0.878441	1.52433	0.30901	0.61174	0.996585
SIGNALING__OTHER	-0.827868	0.897302	1.06111	0.862098	0.828601	0.880792	0.889947	1	0.651003	1	0.803161	1	0.830917	0.970452	0.884789	0.766598	1.13129	0.738758
SIGNALING__PHOSPHATASE	-0.638182	1	1.72607	0.0186919	-1.79061	0.0108367	0.640625	1	-0.587127	1	0.706536	1	0.946359	0.884146	1.1964	0.461566	1.23043	0.672944
SIGNALING__S_T_KINASE	-0.658474	1	0.911612	1	-0.978343	0.861716	-0.467893	1	1.04629	0.953305	-0.764686	1	-0.906945	0.811172	-0.729901	1	0.625133	1
SIGNALING__SH_DOMAIN	0.538026	0.988572	0.454331	1	1.0059	0.631772	0.752388	1	0.416439	0.998205	-0.583752	1	-0.582715	0.996815	-0.726675	1	0.593803	0.982543
SIGNALING__SMALL_GTPASE	-1.07819	0.429268	0.50156	1	0.987716	0.659131	0.338661	0.999597	0.423993	1	-0.551021	1	-0.631864	1	-0.508439	1	1.019	0.902551
SIGNALING__TGF_BETA	1.70794	0.0185276	-1.02418	0.766595	-1.22333	0.453988	-1.05635	0.816413	0.838383	1	-1.32653	0.419537	-1.44822	0.215246	-1.5539	0.108034	-0.596288	1
SIGNALING__WNT	-1.88368	0.00210043	-0.748686	0.899512	1.24837	0.375097	-0.425464	1	-0.616309	1	-0.612872	1	-1.23972	0.414914	-0.792383	1	0.893336	0.898282
SIGNALING__Y_KINASE	0.732384	1	0.82584	1	-1.52745	0.121562	-1.02816	0.806567	0.657574	1	-1.11974	0.674876	-1.1574	0.52372	-1.19004	0.594266	0.853166	0.95064
STRESS_RESPONSE__C-TYPE_LECTIN	1.86604	0.0028236	-1.78759	0.0617644	-1.67253	0.041644	-1.48023	0.283012	-1.78839	0.0657908	-1.50437	0.275928	-1.5932	0.071489	-1.57943	0.0984314	1.14182	0.736341
STRESS_RESPONSE__DETOXIFICATION	2.34127	0	1.11796	0.775889	1.21778	0.367391	1.3004	0.634611	1.43381	0.499	1.28572	0.730037	-1.01976	0.722596	-1.16407	0.630226	-0.793753	1
STRESS_RESPONSE__ER	-1.31028	0.172283	-1.05285	0.745449	-0.551179	1	-0.535277	1	0.840279	1	-0.592479	1	-0.852111	0.891079	-0.524689	1	1.17319	0.761053
STRESS_RESPONSE__GST	2.3553	0	1.49422	0.177856	1.22475	0.37334	1.65979	0.156871	1.2457	0.637027	1.6379	0.121628	1.3823	0.565967	1.31712	0.377032	0.655337	1
STRESS_RESPONSE__HEAT	1.77086	0.0116391	1.18357	0.636848	1.22105	0.37015	1.33908	0.637607	1.21423	0.630436	1.29035	0.771306	-0.815296	0.912884	-0.654921	1	1.48039	0.631487
STRESS_RESPONSE__HEAVY_METAL	2.09384	0	1.67373	0.0243337	1.9495	0.0139115	1.89203	0.00382333	1.96458	0.00179499	1.88051	0.00430349	1.75035	0.158486	1.81436	0.11137	-0.481871	1
STRESS_RESPONSE__OTHER	1.58026	0.0476192	-1.24769	0.48051	1.05749	0.546127	1.60523	0.230061	1.02363	0.968567	1.63794	0.145953	1.20885	0.759344	1.13488	0.506403	1.1274	0.725248
STRESS_RESPONSE__OXIDATIVE	2.09858	0	1.61799	0.046498	1.87249	0.0190282	1.78754	0.0287356	1.90131	0.00511638	1.67344	0.119873	1.49749	0.58469	1.42702	0.389107	1.74284	0.752029
STRESS_RESPONSE__PATHOGEN	1.99292	0.000148216	-1.74039	0.0876388	-1.68694	0.0392404	-1.33461	0.451084	-1.72954	0.0942244	-1.26151	0.482621	-1.86247	0.0025627	-1.7607	0.0116454	1.35943	0.649741
STRESS_RESPONSE__THIOREDOXIN	0.738451	1	0.863256	0.987605	0.50607	0.987545	1.24209	0.71289	-0.734965	1	1.34789	0.685155	1.12791	0.759696	0.95067	0.697501	-1.06379	0.844046
TRAFFICKING__ENDOCYTOSIS	-0.587125	0.979273	-0.8096	0.894202	-0.644725	1	0.754663	1	-0.661922	1	0.827183	1	0.877709	0.968618	-0.579059	1	0.626841	1
TRAFFICKING__ER_GOLGI	-1.50613	0.0650926	-1.53359	0.212863	-0.968839	0.848776	-0.882343	0.936041	-0.892764	1	-0.965514	0.897965	-0.520653	1	-0.64911	1	-0.800902	1
TRAFFICKING__OTHER	0.666495	0.994444	0.55782	1	0.651507	0.981265	1.18947	0.749376	0.824289	1	1.246	0.675458	0.740096	1	1.00003	0.659072	1.59496	0.622383
TRAFFICKING__VESICLE_TARGETING_FUSION	-0.804082	0.911608	0.69958	1	1.18944	0.39816	0.824006	1	0.866537	1	0.96335	1	1.06717	0.816859	1.00809	0.676279	1.50375	0.63658
TRANSCRIPTION__DOSAGE_COMPENSATION	-1.20755	0.256906	-1.32358	0.399889	1.5393	0.183507	-0.618938	1	1.05634	0.9501	-0.786994	1	-0.8934	0.823951	-0.776751	1	1.14298	0.783597
TRANSCRIPTION__GENERAL_MACHINERY__RNA_POL_I	2.22036	0	0.856842	0.981308	-0.666007	1	-0.948673	0.896975	0.810263	1	-0.921382	0.913454	-1.43606	0.222446	-1.40722	0.242339	0.956967	0.861786
TRANSCRIPTION__GENERAL_MACHINERY__RNA_POL_II	-1.30308	0.175715	0.388584	1	0.855857	0.85686	1.49078	0.385008	-0.514098	0.98823	-0.544332	1	0.611709	0.992905	-0.816656	1	-0.767552	1
TRANSCRIPTION__GENERAL_MACHINERY__RNA_POL_III	-2.06558	0	-1.81593	0.0577574	1.39804	0.295352	-0.562014	1	NA	NA	0.646434	1	-1.46261	0.201097	-0.82182	1	1.67785	0.593301
TRANSCRIPTION__OTHER	-0.749691	0.975057	1.25221	0.561513	1.14914	0.441221	0.774424	1	1.28088	0.638678	-1.03469	0.764061	-1.07562	0.669555	-0.717857	1	0.623556	1
TRANSCRIPTION_FACTOR__AIRD	-2.65341	0	-0.712471	0.927932	2.01803	0.00412311	0.891145	1	0.480543	1	0.744229	1	1.01579	0.854925	1.53051	0.332183	1.37865	0.641835
TRANSCRIPTION_FACTOR__AP2	-1.10722	0.386401	-1.01502	0.735865	-0.990371	0.847065	-1.91605	0.00355619	0.710836	1	-1.77755	0.0288794	-0.835247	0.89383	0.597145	1	-0.488814	1
TRANSCRIPTION_FACTOR__E2F	-2.57392	0	-1.70481	0.108168	1.76322	0.0600515	0.549914	1	-0.604147	1	0.565036	1	1.39205	0.583819	1.53178	0.370954	-0.856876	1
TRANSCRIPTION_FACTOR__ETS	-1.8942	0.00182781	-0.948076	0.744686	0.643473	0.972874	-0.721091	1	-0.973692	1	-0.718185	1	1.30397	0.654306	1.37647	0.424664	-1.1426	0.84688
TRANSCRIPTION_FACTOR__FORKHEAD	-1.67595	0.0200755	-1.0051	0.728195	1.38226	0.295056	1.08088	0.892946	0.913487	1	1.14822	0.801136	1.11977	0.755189	1.3218	0.387464	1.56748	0.606088
TRANSCRIPTION_FACTOR__HOMEODOMAIN	0.790271	1	0.872374	1	1.52305	0.178756	1.40628	0.502076	-0.896359	1	1.12516	0.804554	1.26251	0.725869	-0.808467	1	1.23068	0.700322
TRANSCRIPTION_FACTOR__NF	1.0116	0.65668	0.780137	1	-0.758085	1	-0.894123	0.943652	0.984589	1	-1.3433	0.42177	-1.01129	0.699867	-1.0292	0.825351	-0.570921	1
TRANSCRIPTION_FACTOR__T_BOX	NA	NA	-0.583553	0.968936	NA	NA	NA	NA	NA	NA	NA	NA	NA	NA	NA	NA	NA	NA
TRANSCRIPTION_FACTOR__ZF	-1.40414	0.112517	-0.795639	0.888572	1.66219	0.111315	1.09127	0.919737	1.40155	0.48569	0.724873	1	-0.767551	0.97171	1.28962	0.38649	0.524571	1
TRANSMEMBRANE_PROTEIN__ER	0.567142	0.996122	-0.986039	0.728237	-0.686732	1	0.378365	1	-0.599839	1	-0.513559	1	-0.476952	1	-0.591051	1	0.946044	0.833543
TRANSMEMBRANE_PROTEIN__OTHER	0.733414	1	0.630935	1	0.754401	0.9478	-0.973082	0.910997	0.877515	1	-1.15437	0.619676	-1.28347	0.399856	-1.22705	0.547905	1.2294	0.650075
TRANSMEMBRANE_PROTEIN__SEVEN_TRANSMEMBRANE_RECEPTOR	0.842438	0.950761	0.96722	1	-0.896847	0.968626	1.04275	0.990609	1.40095	0.438534	-1.20999	0.552134	-1.69814	0.0288429	-1.5345	0.102703	-0.191669	1
TRANSMEMBRANE_TRANSPORT__ABC	-1.27407	0.192957	-1.42204	0.295146	-1.80462	0.00975436	-1.63988	0.127981	-1.4034	0.393462	-1.3611	0.400432	-1.36591	0.289781	-1.06815	0.754922	-0.97551	0.860938
TRANSMEMBRANE_TRANSPORT__AMINO_ACID	1.37512	0.147376	0.911974	1	0.931825	0.770976	0.854573	1	-0.863378	1	-1.06834	0.709563	-1.05511	0.686747	-1.16542	0.644317	0.807915	0.992804
TRANSMEMBRANE_TRANSPORT__AQUAPORIN	1.39003	0.142271	-1.52113	0.216159	-1.61452	0.0677994	-1.36329	0.432791	-0.805721	1	-1.53	0.249718	-1.5988	0.0720337	-1.62971	0.0648492	-1.58413	0.428134
TRANSMEMBRANE_TRANSPORT__CALCIUM_CHANNEL	-1.02886	0.513181	0.945528	1	-1.30741	0.354795	-0.960882	0.903034	0.532976	1	-0.973247	0.892382	-1.27507	0.403484	-1.15246	0.645539	0.987351	0.890332
TRANSMEMBRANE_TRANSPORT__CHLORIDE_CHANNEL	1.00938	0.64893	1.55148	0.107436	1.68143	0.105948	1.32623	0.632695	1.28106	0.687288	1.26599	0.696416	1.4244	0.543742	1.43727	0.435564	-0.417731	1
TRANSMEMBRANE_TRANSPORT__EXTRACELLULAR_LIGAND_GATED_CHANNEL	-0.650958	1	0.959587	1	0.674139	0.978194	-1.22276	0.54057	0.695336	1	-1.01171	0.814868	-1.73679	0.0259212	-1.74786	0.0131509	-0.769458	1
TRANSMEMBRANE_TRANSPORT__LIPID	0.914134	0.819653	1.2511	0.541849	0.833649	0.885692	-1.22467	0.557934	-0.73316	1	-1.33018	0.431237	-0.639761	1	-0.983087	0.874373	-1.16276	0.834022
TRANSMEMBRANE_TRANSPORT__MAJOR_FACILITATOR	-0.688454	1	-1.47897	0.264901	-2.03776	0.00101479	-1.58112	0.154407	-1.35587	0.457887	-1.78398	0.0317068	-1.69879	0.0330579	-1.58513	0.0982597	0.596281	0.993784
TRANSMEMBRANE_TRANSPORT__MITOCHONDRIAL	0.787114	1	1.45796	0.219007	-1.4509	0.183627	0.624091	1	-0.584926	1	-0.423711	0.99615	1.31567	0.708769	1.00309	0.670113	0.68584	1
TRANSMEMBRANE_TRANSPORT__NICOTINIC_ACID_RECEPTOR	0.617721	0.992639	1.64371	0.0331416	1.3509	0.285697	0.646177	1	-0.941613	1	0.894172	1	-1.08898	0.669318	-1.12116	0.696983	1.82465	0.716129
TRANSMEMBRANE_TRANSPORT__OTHER	-0.890552	0.805059	0.602139	1	-1.15527	0.531487	0.770745	1	-0.943194	1	0.68165	1	-0.981078	0.724399	-0.999305	0.86873	1.038	0.876764
TRANSMEMBRANE_TRANSPORT__POTASSIUM_CHANNEL	0.686361	0.99398	0.73902	1	-1.26766	0.377116	-1.29695	0.521516	-1.60074	0.192061	-1.45123	0.335724	-1.38762	0.285678	-1.67853	0.0387142	-0.616606	1
TRANSMEMBRANE_TRANSPORT__SODIUM_CHANNEL	0.998509	0.660753	-0.776304	0.878094	-1.55134	0.104262	-1.35238	0.433307	0.836907	1	-1.23928	0.499812	-1.41602	0.245141	-1.5432	0.106723	-1.26437	0.70276
TRANSMEMBRANE_TRANSPORT__SOLUTE_CARRIER	1.4157	0.122708	-1.32593	0.412947	-1.81853	0.00902055	-1.23137	0.564178	-0.962938	1	-1.38191	0.374056	-1.61527	0.0636048	-1.5944	0.0955629	0.668834	1
TRANSMEMBRANE_TRANSPORT__TRP__CHANNEL	-1.20545	0.254786	-0.810909	0.90624	-0.735744	1	-1.05598	0.793736	0.909016	1	-1.07443	0.727465	-0.646039	1	-0.453445	1	-0.711044	1

## Sheet: category_3
Appendix S5. Transcriptomic changes in WormCat terms caused by various daf-16 mutant alleles. Colors used for columns B to R represent the changes ranging from −3 (blue) to +3 (red). daf-16 mutant alleles from different sources: RiedelmgDf47 (Riedel et al., 2013), LinmgDf47 (Lin et al., 2018), Chenmu86 (Chen et al., 2015), and Heimbuchermu86 (Heimbucher et al., 2015).
Term	NES daf-16(mgDf50)	FDR daf-16(mgDf50)	NES daf-16(RiedelmgDf47)	FDR daf-16(RiedelmgDf47)	NES daf-16(LinmgDf47)	FDR daf-16(LinmgDf47)	NES daf-16(Chenmu86)	FDR daf-16(Chenmu86)	NES daf-16(Heimbuchermu86)	FDR daf-16(Heimbuchermu86)	NES daf-16(mg54)	FDR daf-16(mg54)	NES daf-16(tm5030)	FDR daf-16(tm5030)	NES daf-16(tm5032)	FDR daf-16(tm5032)	NES daf-16(tm6659)	FDR daf-16(tm6659)
CELL_CYCLE__APC	-1.91467	0.00303195	-1.32064	0.484338	1.38066	0.36225	0.780559	1	0.422586	1	0.839067	1	1.24385	0.779466	1.36434	0.509786	-0.606492	1
CELL_CYCLE__CHROMOSOME_DYNAMICS__MEIOTIC_FUNCTIONS	-2.32278	0	-0.52667	0.999218	1.49334	0.265728	1.29272	0.753774	0.622348	1	1.24367	0.817213	1.56423	0.556377	1.63444	0.344568	1.036	0.892937
CELL_CYCLE__CHROMOSOME_DYNAMICS__OTHER	-1.63019	0.0362685	-1.27083	0.511772	1.25669	0.465631	0.722048	1	-0.949581	1	0.52779	1	1.18796	0.765323	1.42406	0.573505	-0.555335	0.995852
CELL_CYCLE__CYCLIN	-1.81483	0.00781836	-1.00632	0.798008	1.06526	0.661787	-1.04233	0.836482	NA	NA	-0.721909	1	0.39697	0.99663	0.567317	1	0.707721	0.979584
CELL_CYCLE__KINASE	-2.20288	0	-1.01782	0.794759	1.57779	0.264167	0.553811	1	0.77103	1	0.630341	1	0.779633	1	1.12424	0.619546	1.24149	0.912965
CELL_CYCLE__MEIOTIC_MITOTIC_SPINDLE	-2.05722	0.000404992	-1.42367	0.412458	1.45981	0.292499	0.614696	1	-0.524463	1	0.508232	1	0.728059	1	1.11967	0.616739	-1.18686	0.795119
CELL_CYCLE__OTHER	-1.7937	0.00913306	-0.81251	0.888117	1.2796	0.446877	0.417424	1	-0.833898	1	0.45154	1	1.02351	0.818453	1.21134	0.560917	0.751102	1
CHAPERONE__CYCLOPHILIN	-1.13073	0.368522	-0.874303	0.892401	0.799501	0.946103	-0.478064	1	0.476668	1	-0.501376	1	0.568862	0.996181	0.602906	1	0.964219	0.899251
CHAPERONE__DNAJ_DOMAIN	-1.43545	0.112999	-1.22232	0.520827	-0.440861	1	0.434594	1	-0.56695	1	0.541204	1	1.1362	0.781889	0.95686	0.759266	-1.046	0.775142
CHAPERONE__OTHER	-1.30844	0.193715	-1.43336	0.407324	-1.53533	0.130881	-1.27598	0.734522	-1.47069	0.395048	-1.46625	0.409646	-1.2242	0.581114	-1.01236	0.835334	-0.668554	0.980606
CILIA__IFT-MOTOR	-1.06156	0.472594	1.03435	0.976226	0.981967	0.774326	1.00661	1	1.59575	0.226118	1.18781	0.954175	1.48691	0.693751	1.10525	0.623329	-1.72998	0.378246
CILIA__OTHER	-0.602263	1	1.3336	0.530121	0.844157	0.901109	NA	NA	-0.877134	1	NA	NA	NA	NA	NA	NA	NA	NA
CYTOSKELETON__ACTIN_FUNCTION__ACTIN	0.661904	1	-1.35274	0.457333	-0.619736	0.982131	-0.731208	1	0.72123	1	-0.835058	1	-0.841625	0.902584	-0.875757	0.957841	0.681771	0.977147
CYTOSKELETON__ACTIN_FUNCTION__BINDING	1.13852	0.436596	-0.640997	0.962773	-0.664085	0.990784	-0.412151	1	-0.651371	1	-0.729641	1	-0.912773	0.844488	-1.01059	0.816091	-0.848259	0.945363
CYTOSKELETON__CADHERIN	-1.8019	0.00887758	1.41179	0.354609	1.38006	0.352849	-0.871801	0.952953	-1.10494	0.941997	-0.897271	0.914301	-0.98341	0.793198	-0.86399	0.969417	1.38319	0.721804
CYTOSKELETON__CLAUDIN	1.46595	0.127849	1.13372	0.835607	0.90306	0.876016	-1.02867	0.81491	-0.727318	1	-0.968441	0.835009	-1.29739	0.519234	-1.48724	0.206948	-0.756411	0.953139
CYTOSKELETON__INNEXIN	-1.67409	0.0269324	-1.09043	0.701242	-0.825879	0.950662	-0.795612	1	-0.991711	1	-1.03088	0.761412	-1.22004	0.579522	-1.11522	0.739079	0.944984	0.877727
CYTOSKELETON__INTERMEDIATE_FILAMENT_PROTEIN	1.46056	0.129885	-1.58269	0.328119	-1.44902	0.211372	0.70322	1	-1.41269	0.542876	0.954277	1	-1.28587	0.521722	-1.24869	0.573437	-1.37029	0.624672
CYTOSKELETON__MICROTUBULE__BINDING	-0.921659	0.711545	-0.508388	0.987985	0.47767	1	0.662593	1	-0.853665	1	0.636549	1	-0.430479	1	0.688627	0.98592	-0.808028	0.932872
CYTOSKELETON__MICROTUBULE__TAU_TUBULIN_KINASE	1.20418	0.353066	1.68955	0.03962	-2.13721	0	0.699863	1	-0.807233	1	0.853172	1	0.994211	0.860401	-0.644789	1	-1.20401	0.778325
CYTOSKELETON__MICROTUBULE__TUBULIN	1.04672	0.585234	0.728737	1	-0.867725	0.927381	1.04558	1	1.44599	0.529638	0.872119	1	-1.09727	0.7278	-1.2075	0.602305	-1.24904	0.823771
CYTOSKELETON__MICROTUBULE__TUBULIN_MODIFICATION	-0.92632	0.707812	0.570998	1	1.26406	0.469691	1.01738	1	0.937975	1	1.34298	0.767262	1.07255	0.789325	1.19269	0.546325	0.759832	1
CYTOSKELETON__MOTOR_PROTEIN__DYNEIN	-0.574495	1	0.495815	1	-0.722613	1	0.762231	1	-0.869456	1	0.844718	1	-0.570724	1	-0.908218	0.938089	-1.3758	0.63584
CYTOSKELETON__MOTOR_PROTEIN__KINESIN	-1.62567	0.0362064	0.68616	1	0.764918	0.983994	1.07883	1	1.13359	0.856354	0.523138	1	-0.387213	0.996903	0.885157	0.84732	1.26653	0.974079
CYTOSKELETON__OTHER	0.799272	0.979317	0.971577	1	1.34034	0.388484	0.941013	1	1.16084	0.894946	0.818306	1	-1.00645	0.797765	-0.805406	0.990576	0.976004	0.91427
DEVELOPMENT__APOPTOSIS	-1.05272	0.484088	0.993344	1	0.905268	0.881103	0.918922	1	-0.843282	1	0.937236	1	0.906037	0.87602	0.830353	0.863637	1.01539	0.879523
DEVELOPMENT__GENERAL	-1.85069	0.00508913	-0.835698	0.884599	0.794458	0.94564	-0.571484	1	-0.52689	1	-0.764033	1	0.836485	0.958513	1.00986	0.705033	-0.847962	0.932978
DEVELOPMENT__GERMLINE	-1.90061	0.00354987	1.68241	0.0380009	-0.703292	1	0.965495	1	-0.521561	1	0.411932	1	0.719473	0.967925	1.18105	0.555834	0.87409	0.940985
DEVELOPMENT__SOMATIC	-2.03163	0.000675652	-1.10916	0.669896	1.60826	0.262914	-1.14561	0.775514	-0.696397	1	-1.2647	0.541959	-0.758176	0.987094	-0.842654	0.966664	-0.826058	0.936049
DNA__NUCLEASE	-1.43922	0.112157	-0.667344	0.959012	1.32956	0.388953	-0.540973	1	-0.642355	1	-0.623345	1	0.451587	1	0.545	1	0.958642	0.897924
DNA__REPAIR	-2.64667	0	-0.84032	0.906018	1.51165	0.282612	1.12214	1	0.461053	1	1.25105	0.821922	1.58317	0.552722	1.87311	0.184974	1.26509	0.939588
DNA__REPLICATION	-2.83361	0	-1.37127	0.46142	1.40086	0.345988	0.866593	1	-1.16259	0.851862	0.813075	1	1.46898	0.698464	1.65489	0.338969	0.955127	0.880191
EXTRACELLULAR_MATERIAL__CHITINASE	1.29027	0.262959	1.30632	0.54366	1.35445	0.371558	1.50227	0.437692	1.26551	0.793665	1.38245	0.694775	1.92247	0.0643789	1.66809	0.352348	0.716961	0.976054
EXTRACELLULAR_MATERIAL__CHONDROITIN_SULFOTRANSFERASE	-1.9158	0.00309616	-1.03398	0.803137	-0.916174	0.86946	NA	NA	-1.48809	0.404144	NA	NA	NA	NA	NA	NA	NA	NA
EXTRACELLULAR_MATERIAL__COLLAGEN	2.43108	0	1.69318	0.0487342	1.18402	0.538056	-2.09065	0	2.11354	0	-2.01678	0.00120861	-1.68243	0.0487472	-1.82043	0.00846283	-2.34985	0
EXTRACELLULAR_MATERIAL__CUTICLIN	-1.14607	0.349925	1.41413	0.363272	1.1668	0.544864	-1.17897	0.772049	-0.816409	1	-1.08952	0.701589	1.02417	0.831661	0.975182	0.744327	-1.45607	0.654608
EXTRACELLULAR_MATERIAL__GALECTIN	1.85416	0.00647698	1.38952	0.389166	1.33192	0.39385	1.43586	0.515451	1.44414	0.490886	1.53515	0.337338	0.721684	0.975053	0.795435	0.911185	-1.4767	0.638041
EXTRACELLULAR_MATERIAL__MATRIX	-0.881452	0.774067	-0.948666	0.835703	-1.1797	0.542997	-1.28669	0.759127	0.951882	1	-1.40149	0.47161	-1.71279	0.0321579	-1.58872	0.117889	1.00144	0.883438
EXTRACELLULAR_MATERIAL__PGI	-1.55456	0.0585926	0.71548	1	-0.740113	1	-1.26329	0.747087	-1.02896	1	-1.23406	0.591386	-1.3598	0.416804	-1.36115	0.380836	0.723564	0.986561
EXTRACELLULAR_MATERIAL__SECRETED_PROTEIN	-1.37063	0.147501	-0.83298	0.87161	1.24288	0.485175	0.851303	1	-0.921829	1	-1.17935	0.641138	-1.21073	0.589351	-1.3621	0.389483	1.21028	0.863033
GLOBIN	1.15951	0.404703	1.29658	0.557865	1.03976	0.682064	0.883979	1	0.975547	1	0.890563	1	1.02687	0.839245	0.875327	0.844464	-0.765094	0.972662
LYSOSOME__ACID_PHOSPHATASE	1.62833	0.0457285	-1.4688	0.42328	-1.59748	0.0879442	-1.56706	0.260644	-0.981079	1	-1.54123	0.285189	-1.61583	0.0968753	-1.62336	0.100335	0.769158	1
LYSOSOME__AUTOPHAGY	0.638342	1	-0.786519	0.901768	1.59816	0.261832	-1.02882	0.828386	1.22633	0.77402	-1.12121	0.710188	-1.05559	0.753235	-0.789167	0.976107	1.132	0.826782
LYSOSOME__OTHER	-0.821848	0.856465	-0.696529	0.940608	-0.691	0.987033	0.506993	1	-1.20887	0.785224	-0.72986	1	0.664656	0.981012	0.878706	0.848947	1.07296	0.868108
LYSOSOME__VACUOLAR_ATPASE	1.28775	0.257686	-2.27123	0	-1.98977	0.000431999	-1.60128	0.261418	-1.56428	0.266935	-1.75551	0.033384	-1.6667	0.0589841	-1.72414	0.0374357	-1.01559	0.792421
MAJOR_SPERM_PROTEIN	1.64345	0.0455111	1.94822	0	-2.08815	0	-1.85502	0.0115151	-1.78031	0.0943933	-1.97636	0.0024143	-1.28305	0.51471	-0.632042	1	-1.38979	0.631468
METABOLISM__1CC__FOLATE	0.681719	1	-1.57783	0.311068	-0.93993	0.878099	-1.09156	0.864574	-0.566434	1	-1.32902	0.527307	-1.42671	0.338084	-1.37102	0.391524	1.34895	0.787913
METABOLISM__AMINO_ACID__BREAKDOWN	1.59513	0.0571223	-1.76541	0.117215	-2.13319	0	-1.59054	0.258472	-0.857019	1	-1.86411	0.00769833	-1.77579	0.017457	-1.86791	0.00394014	-1.04668	0.788067
METABOLISM__AMINO_ACID__SYNTHESIS	1.49751	0.106969	0.972793	1	-1.02831	0.736791	-0.98107	0.885987	-0.500449	1	-0.770364	1	-0.960139	0.79157	-1.05431	0.780108	-1.11959	0.784751
METABOLISM__AMINO_SUGAR	-1.49781	0.0832532	-0.921798	0.854549	-0.92674	0.869915	-0.733445	1	0.646006	1	-0.779367	1	0.67026	0.985521	-0.611992	1	1.22015	0.887034
METABOLISM__CARBOHYDRATE	1.54139	0.081968	0.802172	1	-0.867127	0.916161	1.26336	0.768881	0.688417	1	1.05727	1	-0.966987	0.787547	-0.986	0.838131	1.54491	0.498569
METABOLISM__GLUTATHIONE	1.64305	0.0441295	0.714104	1	-1.30461	0.396471	-1.08869	0.802293	0.855087	1	-1.06689	0.720984	-1.26347	0.5351	-1.39511	0.372218	-0.764028	0.96257
METABOLISM__GLYCOLYSIS	1.72646	0.0255213	0.866977	1	0.882695	0.890898	1.28202	0.73198	0.793489	1	1.20162	0.936554	-1.00623	0.787038	-1.0429	0.796127	0.683738	0.993743
METABOLISM__INSULIN	1.7591	0.0191199	1.67184	0.0427826	1.73391	0.147849	1.97736	0	1.87646	0.0113129	1.94869	0.000822222	1.97661	0.0454607	1.88048	0.340334	-0.496309	0.996764
METABOLISM__LIPID__BETA_OXIDATION	2.24275	0	-1.11433	0.669121	-1.6715	0.051469	0.918486	1	-1.02566	1	0.907575	1	-1.29713	0.505915	-1.42589	0.323817	-0.942292	0.868344
METABOLISM__LIPID__BINDING	1.66394	0.0416328	-1.25046	0.504308	-1.25312	0.435678	0.930263	1	0.824632	1	0.904037	1	-0.971889	0.796846	-1.06951	0.766408	1.25603	0.898545
METABOLISM__LIPID__FATTY_ACID	1.85937	0.00682288	1.32689	0.532221	-0.916826	0.880312	0.96501	1	1.01442	1	0.943453	1	-0.919539	0.841647	-0.887362	0.969165	0.95595	0.891118
METABOLISM__LIPID__GLYCEROLIPID_	1.40833	0.166164	-0.838548	0.898929	0.929199	0.85762	0.766111	1	0.964469	1	0.64877	1	0.644893	0.979085	-0.765539	0.982875	1.64274	0.461588
METABOLISM__LIPID__LIPASE	1.61425	0.0501949	1.56899	0.117119	1.87419	0.0495857	1.91622	0.0025584	1.65281	0.168652	1.90713	0.00357211	1.72388	0.2945	1.7854	0.225549	0.821663	0.964578
METABOLISM__LIPID__O-ACYL_TRANSFERASE	-1.09423	0.423582	0.863384	1	-1.65472	0.0588701	-1.4953	0.388619	-1.26763	0.736228	-1.33672	0.544973	-1.46042	0.308287	-1.40819	0.35316	1.58067	0.482646
METABOLISM__LIPID__OTHER	0.940398	0.753915	-0.947108	0.817767	-1.01554	0.75485	-1.19271	0.774699	-0.442266	0.995414	-1.12504	0.714688	-1.11384	0.738827	-1.21816	0.601357	-0.740021	0.925827
METABOLISM__LIPID__PHOSPHOLIPID	1.44603	0.139797	-1.08932	0.692153	-1.26543	0.42048	-1.14992	0.822407	0.41196	0.997759	-1.36533	0.488564	-1.20878	0.581619	-1.28801	0.538498	-0.679877	0.985476
METABOLISM__LIPID__SPHINGOLIPID	1.2053	0.356792	-1.26105	0.506173	-1.28699	0.398433	0.875572	1	0.733056	1	0.930685	1	-0.789698	0.96056	0.866927	0.850632	0.829878	0.959266
METABOLISM__LIPID__STEROL	1.91746	0.00300955	1.15126	0.797777	1.0674	0.666616	1.47162	0.434189	1.36371	0.656663	1.38823	0.718319	1.41138	0.692927	0.723517	0.975232	-0.966306	0.835436
METABOLISM__MITOCHONDRIA__CITRIC_ACID_CYCLE	1.4019	0.16241	0.592089	1	-0.998815	0.784452	0.731811	1	-0.567906	1	0.587716	1	-0.684679	1	-1.06465	0.766452	-1.23416	0.804954
METABOLISM__MITOCHONDRIA__COMPLEX_I	1.87327	0.00569713	-1.34055	0.468595	-1.95244	0.000587493	-1.41865	0.475358	-1.50387	0.392919	-1.64061	0.132688	-1.0114	0.797318	-1.60644	0.114928	-1.71298	0.391928
METABOLISM__MITOCHONDRIA__COMPLEX_III	1.27734	0.266861	1.22832	0.674009	-1.61064	0.0866412	-1.03438	0.827226	-1.14575	0.86566	-0.982952	0.82255	-0.803494	0.948461	-1.27721	0.526558	-1.66464	0.454722
METABOLISM__MITOCHONDRIA__COMPLEX_IV	1.17135	0.390841	-0.869851	0.891115	-1.36103	0.30871	-1.09021	0.831782	-0.939164	1	-1.18647	0.638009	-0.438887	1	-1.28348	0.536356	-1.48764	0.64711
METABOLISM__MITOCHONDRIA__COMPLEX_V	1.63046	0.0462232	0.486086	1	-1.45414	0.211742	1.30272	0.75013	-1.10247	0.927945	0.742614	1	0.601827	0.985588	-1.03371	0.805897	-1.21593	0.79799
METABOLISM__MITOCHONDRIA__CYTOCHROME_C_OXIDASE_ASSEMBLY_FACTOR	-0.818636	0.855204	0.811697	1	1.15084	0.55208	0.893806	1	-0.991865	1	0.764115	1	1.39105	0.680306	1.33527	0.497451	-0.870291	0.929023
METABOLISM__MITOCHONDRIA__GENE_EXPRESSION	-1.62568	0.0369164	-0.458294	0.990808	-0.834694	0.958463	-0.89113	0.958038	-0.484077	0.99807	-0.999035	0.804773	0.771595	1	1.34509	0.493295	-1.60692	0.491926
METABOLISM__MITOCHONDRIA__OTHER	1.74631	0.0213003	1.26218	0.63328	1.45988	0.303132	1.62058	0.304393	0.942695	1	1.67244	0.16519	1.1587	0.782458	1.07782	0.633381	-0.989648	0.803913
METABOLISM__MITOCHONDRIA__RIBOSOME	-1.76965	0.0110428	-2.00834	0.0061843	-1.78622	0.0158563	-1.40764	0.484392	-1.86892	0.0377441	-1.53703	0.256764	1.00908	0.839342	0.446532	1	-1.85023	0.0858426
METABOLISM__MITOCHONDRIA__TRANSLOCASE	-1.26116	0.230179	-0.834183	0.878145	-1.57659	0.0985728	-1.09017	0.814679	-1.35236	0.653886	-1.14888	0.679217	1.20795	0.778659	0.398979	1	-1.53047	0.658964
METABOLISM__MITOCHONDRIA__TRANSPORTER	0.768212	0.976471	0.655829	1	-0.945817	0.87685	0.954497	1	-0.584339	1	0.745991	1	0.445081	0.999796	0.504256	1	1.13624	0.835778
METABOLISM__NUCLEOTIDE	1.05185	0.583166	-1.01687	0.784773	-1.08173	0.657725	-0.920433	0.924506	-0.898847	1	-1.16474	0.664824	-1.03024	0.765219	-1.09451	0.766846	0.725611	0.9935
METABOLISM__OTHER	1.56642	0.06872	0.898275	1	0.930559	0.864931	1.20685	0.853895	1.09647	0.911707	1.08149	1	1.14728	0.77326	-0.799163	0.990489	-0.670427	0.988587
METABOLISM__PENTOSE_PHOSPHATE_PATHWAY	1.3601	0.192863	0.731501	1	-1.20204	0.516157	0.974584	1	-0.613573	1	0.78478	1	1.12235	0.732483	1.31259	0.453699	0.738448	0.993585
METABOLISM__SHORT_CHAIN_DEHYDROGENASE	2.06515	9.33219e-05	1.46697	0.263957	1.45966	0.282652	1.36801	0.680515	1.52667	0.360141	1.59557	0.2614	1.30218	0.692222	0.962565	0.758791	-0.75002	0.94204
MRNA_FUNCTIONS__BINDING__KH	-1.65425	0.0313256	0.555291	1	-0.911882	0.866603	-1.05463	0.849497	-1.04241	1	-1.10569	0.696097	-1.12212	0.731069	-0.828164	0.982138	-1.18204	0.784151
MRNA_FUNCTIONS__BINDING__OTHER	-2.06646	0.000462848	-1.52535	0.362905	0.587275	1	-0.718808	1	-0.566343	1	-0.477781	1	0.906896	0.886259	0.839211	0.859057	-1.28582	0.790819
MRNA_FUNCTIONS__BINDING__PUF	-2.0378	0.000634351	0.621859	1	0.562504	1	-1.24671	0.750129	-1.26659	0.712474	-1.05586	0.723389	-0.451422	1	0.27804	1	-1.43647	0.608132
MRNA_FUNCTIONS__BINDING__RBM	-1.8529	0.00520902	-0.697714	0.94772	0.964823	0.805156	-0.394976	0.997479	-0.639614	1	-0.376591	0.998574	0.65027	0.984055	-0.495452	1	-1.06735	0.80821
MRNA_FUNCTIONS__BINDING__ZF	-2.16448	0.000202692	-1.21442	0.527547	1.55015	0.23861	0.664362	1	-1.31822	0.708789	0.419929	1	1.04688	0.804827	1.43847	0.569011	-0.936587	0.866077
MRNA_FUNCTIONS__PROCESSING__HELICASE	-2.5643	0	-1.18746	0.565111	0.286051	1	-1.16151	0.806435	0.532087	1	-1.12118	0.696597	0.804205	0.98149	1.36105	0.479041	-1.45517	0.62424
MRNA_FUNCTIONS__PROCESSING__LSM	-1.05082	0.482326	-1.51562	0.342151	-0.854478	0.930905	-0.57512	1	0.594304	1	0.42694	1	0.764547	1	-0.700878	0.982808	-0.847835	0.9204
MRNA_FUNCTIONS__PROCESSING__NMD	-1.65198	0.0310419	-0.888208	0.883707	1.1294	0.587946	0.662996	1	-0.528601	1	0.835729	1	1.27967	0.728945	1.38754	0.577151	1.0629	0.875596
MRNA_FUNCTIONS__PROCESSING__NUCLEASE	-1.21136	0.274136	-0.949375	0.845339	0.655333	1	1.00658	1	-0.829492	1	0.963467	1	0.976791	0.845537	1.01047	0.726699	1.78099	0.585974
MRNA_FUNCTIONS__PROCESSING__OTHER	-1.38008	0.141941	-0.878086	0.895196	0.858447	0.901894	-1.09074	0.84834	0.833372	1	-1.22592	0.582583	-1.06864	0.745941	-1.00286	0.822334	-1.21857	0.815809
MRNA_FUNCTIONS__PROCESSING__POLYADENYLATION	-2.1438	0.000187101	-0.862156	0.895039	1.00067	0.751612	-0.585894	1	0.632459	1	-0.633326	1	0.724208	0.993102	1.16659	0.570959	-1.14513	0.784656
MRNA_FUNCTIONS__PROCESSING__SNRNP	-2.21097	0	-1.36045	0.455035	0.870285	0.887634	-0.769996	1	-1.29744	0.720193	0.444663	1	1.37138	0.666285	1.15549	0.581085	-0.870088	0.916263
MRNA_FUNCTIONS__PROCESSING__SPLICING	-2.4578	0	-1.65545	0.202666	1.5668	0.233744	0.568476	1	-0.915678	1	0.56267	1	1.07488	0.800037	1.23367	0.557852	-0.893774	0.923109
MUSCLE_FUNCTION	1.63935	0.0440873	0.564304	1	-1.87034	0.005388	-1.4536	0.429958	0.546954	1	-1.78012	0.0290293	-1.95126	0	-1.96128	0	-1.42745	0.602047
NEURONAL_FUNCTION__DEVELOPMENT	-0.913038	0.72321	0.564935	1	1.15608	0.549652	-0.876655	0.953569	-0.868372	1	-1.07783	0.706034	-0.859658	0.892175	-1.03099	0.800672	0.851281	0.963022
NEURONAL_FUNCTION__OTHER	-0.617961	1	0.881262	1	0.737959	0.986282	0.976819	1	0.905984	1	0.855269	1	-1.24503	0.555277	-1.50194	0.19614	-0.89995	0.924392
NEURONAL_FUNCTION__SYNAPTIC_FUNCTION__NEUROPEPTIDE	1.8309	0.00803465	1.20705	0.691058	0.657539	1	0.893532	1	1.6024	0.242667	0.951808	1	-1.68483	0.0510854	-1.6531	0.0689086	-1.04979	0.811725
NEURONAL_FUNCTION__SYNAPTIC_FUNCTION__NEUROTRANSMITTER_METABOLISM	1.65909	0.0422147	1.0981	0.891051	-0.939736	0.865225	0.735515	1	1.25274	0.738493	0.791103	1	-1.25822	0.535114	-1.18449	0.635478	-0.754689	0.945071
NEURONAL_FUNCTION__SYNAPTIC_FUNCTION__NEUROTRANSMITTER_RECEPTOR	-0.474044	1	0.657101	1	-1.19057	0.530454	-1.24039	0.696974	-0.702645	1	-1.28522	0.521998	-1.09848	0.737687	-1.48948	0.210556	-0.579984	1
NEURONAL_FUNCTION__SYNAPTIC_FUNCTION__OTHER	-0.669556	1	0.968481	1	0.554663	1	-0.641191	1	-0.595334	1	-0.579486	1	-1.10649	0.731166	-1.24415	0.572014	-0.840367	0.921775
NEURONAL_FUNCTION__SYNAPTIC_FUNCTION__VESICLE_TRAFFICKING	0.795231	0.97571	0.972077	1	-0.631056	0.984664	-0.71416	1	1.39398	0.583628	-0.969838	0.843024	-1.14376	0.687992	-1.09398	0.755247	-0.815297	0.931478
NON-CODING_RNA__LINC	1.10613	0.481742	0.888038	1	-1.14193	0.556506	-1.04532	0.844402	-1.24308	0.717091	-1.20276	0.610019	0.644638	0.969726	-0.557503	0.999017	-1.71123	0.354748
NON-CODING_RNA__NCRNA	1.48454	0.114433	1.05012	0.947601	-1.09953	0.627623	0.828787	1	-1.12642	0.888172	1.04609	1	0.696684	0.966107	-1.08461	0.741474	0.300521	1
NON-CODING_RNA__SMALL_RNA__ARGONAUTE	-1.64486	0.0322077	1.16727	0.765371	-1.07007	0.673103	-0.999825	0.849335	-0.919958	1	-1.09939	0.688458	-0.858314	0.884521	0.915792	0.821184	-1.04817	0.799608
NON-CODING_RNA__SMALL_RNA__OTHER	-2.00848	0.000993263	-1.00188	0.785997	1.44824	0.282879	0.916158	1	-0.506859	1	0.98329	1	1.12194	0.717977	1.54113	0.453079	1.50281	0.570331
NON-CODING_RNA__SNORNA	-1.21989	0.270388	-0.718112	0.932622	-0.724693	1	0.960423	1	-1.31689	0.681986	0.838595	1	0.992387	0.85032	1.02119	0.71578	0.517465	1
NON-CODING_RNA__TRNA__METHYLATION	-1.39735	0.134549	0.689297	1	0.640054	1	1.15087	0.964305	-0.747744	1	0.990029	1	1.2201	0.769461	1.21036	0.537019	-1.07008	0.818939
NON-CODING_RNA__TRNA__PRODUCTION	-2.23489	0	-1.11723	0.674418	-0.790716	1	-1.0211	0.821157	-1.06227	1	-0.906257	0.928674	0.910094	0.904294	0.841716	0.865341	-1.4888	0.684675
NUCLEAR_PORE__STRUCTURE	-2.38028	0	-1.91185	0.0217881	1.16228	0.544905	-0.679777	1	-1.18116	0.833061	-0.645174	1	1.07077	0.778007	1.26603	0.502947	-1.11574	0.774987
NUCLEIC_ACID__BINDING__OTHER	-1.9487	0.00192926	-0.849411	0.908288	1.07102	0.677733	-0.764589	1	-0.574619	1	-0.916902	0.914827	0.752597	1	1.08916	0.644501	0.775815	1
NUCLEIC_ACID__BINDING__ZINC_FINGER	-1.98214	0.00127191	-1.03364	0.790907	1.42072	0.321417	0.749211	1	-0.714126	1	0.663838	1	0.843751	0.968925	1.08617	0.639137	0.990113	0.89571
PROTEIN_MODIFICATION__ACETYLTRANSFERASE	-1.35575	0.155972	-1.24186	0.511808	-0.87636	0.921131	-0.795702	1	-0.802111	1	-0.929093	0.897004	-0.673685	1	-0.723108	0.99289	-1.2124	0.782783
PROTEIN_MODIFICATION__CARBOHYDRATE	0.861321	0.889553	0.867293	1	-0.955209	0.866531	0.686079	1	-1.47916	0.399893	0.802441	1	0.723463	0.983492	0.648934	1	0.920931	0.892088
PROTEIN_MODIFICATION__LIPIDATION	-0.833975	0.850988	-0.836685	0.892212	-0.826151	0.962384	-0.976621	0.857397	-0.718347	1	-0.906235	0.916817	-0.706005	1	-0.878873	0.962749	-1.01506	0.779922
PROTEIN_MODIFICATION__METHYLTRANSFERASE	-1.20653	0.277252	1.38411	0.390205	1.06814	0.674122	0.841041	1	1.2574	0.788029	1.04504	1	0.713686	0.965209	-0.722425	0.984516	1.46844	0.625131
PROTEIN_MODIFICATION__OTHER	0.768388	0.987015	-1.17153	0.588396	-0.654447	0.977954	-1.14854	0.806012	-0.930407	1	-1.22802	0.591963	-1.16943	0.650846	-0.878917	0.974256	-0.882498	0.917814
PROTEIN_MODIFICATION__SUMO	-1.73201	0.0163354	-1.22275	0.531087	1.22678	0.498552	0.553859	1	-1.57133	0.273441	0.6622	1	1.17969	0.766295	1.37587	0.528654	-1.17934	0.769904
PROTEOLYSIS_GENERAL__ASPARTATE__CATHEPSIN	1.36864	0.187291	0.837314	1	1.29248	0.431142	1.04999	1	1.15949	0.871137	0.856667	1	-1.40449	0.364754	-1.10986	0.74019	1.65523	0.477328
PROTEOLYSIS_GENERAL__ASPARTATE__OTHER	1.6529	0.0432996	0.947892	1	1.08366	0.669013	1.26043	0.751534	0.815844	1	1.09563	1	-0.968769	0.793214	-0.816246	0.992703	1.69808	0.672208
PROTEOLYSIS_GENERAL__CARBOXYPEPTIDASE	1.18519	0.37887	0.681864	1	-1.1136	0.607427	-0.979476	0.87657	0.597579	1	-1.10014	0.698667	-1.19797	0.595244	-1.2383	0.574652	-1.13804	0.78079
PROTEOLYSIS_GENERAL__CYSTEINE__CALPAIN	NA	NA	0.806176	1	NA	NA	NA	NA	NA	NA	NA	NA	NA	NA	NA	NA	NA	NA
PROTEOLYSIS_GENERAL__CYSTEINE__CATHEPSIN	1.43785	0.144121	-1.21372	0.518761	0.936903	0.860141	-1.1465	0.792198	-1.57337	0.299907	-1.2752	0.531619	-1.51522	0.224224	-1.50369	0.200614	1.09344	0.834746
PROTEOLYSIS_GENERAL__INHIBITOR__SERINE	1.35881	0.190918	1.10683	0.901671	1.11007	0.620164	1.12824	1	0.982752	1	1.40763	0.691272	1.62048	0.491077	1.58887	0.410764	-1.02201	0.793908
PROTEOLYSIS_GENERAL__INHIBITOR__TIL_DOMAIN	1.92291	0.00308465	0.987784	1	0.893145	0.887972	1.02109	1	1.25572	0.759604	0.795945	1	0.952082	0.861474	-0.932921	0.921461	-0.822752	0.92984
PROTEOLYSIS_GENERAL__METALLOPEPTIDASE	0.779815	0.979869	-0.899702	0.880849	-1.29764	0.398882	0.787392	1	-0.909236	1	0.782116	1	0.909729	0.892447	-0.914693	0.936714	-0.727107	0.934827
PROTEOLYSIS_GENERAL__OTHER	1.04655	0.577633	1.22577	0.664919	1.21421	0.486795	-0.944817	0.8881	0.838765	1	-0.952944	0.861432	-1.09086	0.730528	-1.26608	0.541815	0.76092	1
PROTEOLYSIS_GENERAL__SERINE	1.40497	0.16266	-1.0264	0.797562	-1.1465	0.568988	-0.97857	0.865453	-1.2779	0.730102	0.964966	1	-1.60186	0.0991733	-1.55712	0.143153	0.656657	0.979657
PROTEOLYSIS_PROTEASOME__19S	-1.69018	0.0235959	-1.53031	0.374144	-1.16841	0.555504	-1.08497	0.797292	-1.05541	1	-0.811559	1	0.514754	1	-0.437157	0.992006	-1.04311	0.766731
PROTEOLYSIS_PROTEASOME__20S	-1.3885	0.137765	-1.69558	0.154243	-1.43305	0.219912	-1.43967	0.443278	-1.23548	0.718136	-1.306	0.518617	-0.637415	1	-1.31819	0.470995	-1.6643	0.414521
PROTEOLYSIS_PROTEASOME__E1_LIKE	0.719406	1	-0.888833	0.893185	0.516761	1	-0.87904	0.960534	0.643033	1	-0.669478	1	-0.594944	1	-0.765556	0.992677	-1.05538	0.816442
PROTEOLYSIS_PROTEASOME__E3__F_BOX	-1.49655	0.0824857	1.09483	0.882593	1.50162	0.275156	1.36072	0.672464	1.14913	0.879214	1.41176	0.727029	1.53183	0.600263	1.37173	0.514837	1.26192	0.913621
PROTEOLYSIS_PROTEASOME__E3__OTHER	-1.4347	0.111755	-0.907412	0.875327	0.817439	0.94165	-0.97287	0.854097	-0.943996	1	-0.830959	1	-0.890945	0.856069	-0.574035	0.998879	1.01878	0.902645
PROTEOLYSIS_PROTEASOME__E3__RING_FINGER	-0.964153	0.646897	0.694399	1	1.58019	0.278686	1.03101	1	0.803922	1	1.09397	1	0.534529	1	0.76718	0.924527	1.19024	0.867236
PROTEOLYSIS_PROTEASOME__E3__SCF	-1.36532	0.149324	1.07161	0.918289	1.8762	0.0732447	1.08889	1	0.999503	1	1.07376	1	-0.504737	1	0.695576	0.988959	0.683555	0.984313
PROTEOLYSIS_PROTEASOME__OTHER	-1.3157	0.188466	-0.535567	1	-0.781968	1	-0.67225	1	-1.25625	0.697322	-0.705641	1	0.860876	0.958839	0.411444	1	0.835087	0.960415
PROTEOLYSIS_PROTEASOME__UBIQUITIN_PEPTIDASE	-1.93052	0.00274281	-0.989434	0.793101	-0.544148	0.995796	-0.413503	1	-0.809668	1	0.484093	1	1.06598	0.774204	1.33299	0.46916	-0.634975	1
PSEUDOGENE	0.93862	0.748229	1.21105	0.695056	-1.0583	0.688478	1.52544	0.397566	-1.6077	0.289531	1.79528	0.0356026	1.89643	0.0639003	1.67681	0.386009	1.33443	0.794194
RIBOSOME__BIOGENESIS	-2.47703	0	0.314847	0.999691	-0.692723	0.996128	-1.47632	0.390022	-0.920027	1	-1.44031	0.410737	1.22695	0.777232	1.39341	0.624199	-1.87919	0.076462
RIBOSOME__EIF	-1.52862	0.0698448	-1.27926	0.519578	-1.3069	0.40268	-1.48901	0.377796	-1.28361	0.738823	-1.46495	0.388609	-0.662215	1	-0.631419	1	-1.75016	0.351967
RIBOSOME__OTHER	-1.8114	0.00787477	-1.25136	0.514118	-0.726898	1	-0.778272	1	-1.18897	0.830532	-1.04779	0.731535	1.12459	0.77653	0.463837	1	-1.52076	0.640596
RIBOSOME__SUBUNIT	1.67179	0.0399454	-1.70002	0.166705	-2.57162	0	-2.13912	0	-1.71574	0.131279	-2.16239	0	-1.48691	0.261777	-1.55092	0.145142	-1.85926	0.0897981
SIGNALING__CALCIUM__CALMODULIN	1.29503	0.261362	0.712756	1	-0.712347	1	0.893798	1	1.13393	0.880277	-0.929825	0.907287	-0.928753	0.833643	-1.17099	0.656841	-1.24626	0.802361
SIGNALING__CALCIUM__EF_HAND	0.990637	0.65476	-0.732554	0.932756	-0.658993	0.984384	0.965689	1	1.32936	0.701292	0.79827	1	-0.992071	0.785675	-1.23569	0.568781	-1.39115	0.654962
SIGNALING__HEDGEHOG-LIKE	1.17287	0.394179	1.20412	0.667633	1.39232	0.35038	-1.25413	0.750663	1.13482	0.903329	-1.43178	0.411631	-1.34088	0.436254	-1.5403	0.154336	-2.05156	0
SIGNALING__HETEROMERIC_G_PROTEIN__ARRESTIN	-1.08665	0.43177	1.3256	0.518214	0.881253	0.884154	1.24929	0.763658	-1.17478	0.831996	1.37283	0.692247	1.24682	0.797571	1.22444	0.548357	-0.629379	1
SIGNALING__HETEROMERIC_G_PROTEIN__G_ALPHA_SUBUNIT	-0.43568	1	1.44203	0.30102	0.714885	1	0.803325	1	-0.971113	1	0.838788	1	1.31548	0.681836	1.27019	0.523354	0.868799	0.939354
SIGNALING__HETEROMERIC_G_PROTEIN__GUANYLYL_CYCLASE	-1.29021	0.207011	0.688754	1	-0.326431	0.999932	-0.645153	1	1.21192	0.795028	-0.791964	1	-0.741645	0.990081	-0.859239	0.966967	-0.343577	0.999344
SIGNALING__HETEROMERIC_G_PROTEIN__OTHER	-1.21959	0.267744	-1.26606	0.508142	1.32268	0.393499	0.612436	1	-1.14509	0.845527	0.900381	1	0.764056	1	0.712291	0.979422	1.60976	0.493866
SIGNALING__HETEROMERIC_G_PROTEIN__RECEPTOR	-0.406631	0.999569	1.03417	0.959234	-0.723156	1	-0.804657	1	-0.703659	1	-0.812464	1	-1.04411	0.756705	-0.967444	0.856708	0.377993	1
SIGNALING__LIPID__PHOSPHATASE	-0.823338	0.862161	0.721938	1	1.05593	0.664289	1.05392	1	0.847572	1	1.02952	1	0.957752	0.861798	1.2265	0.558235	1.67661	0.634216
SIGNALING__LIPID__PHOSPHOLIPASE_B	0.82688	0.949036	0.699696	1	0.663542	1	-0.91511	0.925573	0.584268	1	-0.767726	1	-1.34143	0.447919	-0.582702	1	1.17712	0.811713
SIGNALING__LIPID__PHOSPHOLIPASE_C	1.5191	0.0942729	-0.840404	0.915996	-1.712	0.0394887	-0.714839	1	0.742319	1	0.678039	1	-0.712051	1	-0.739603	0.999981	0.883342	0.933784
SIGNALING__MAPK	1.23543	0.31606	1.24858	0.661052	0.626242	1	1.31633	0.732571	1.12779	0.828759	1.25597	0.870796	0.981071	0.863244	0.90961	0.821939	0.721976	0.978665
SIGNALING__NOTCH	-2.00473	0.00101326	-0.957279	0.837875	1.57705	0.248208	0.822079	1	0.826553	1	0.697105	1	0.977459	0.857842	1.53258	0.441186	0.6182	0.99196
SIGNALING__OTHER	-0.836928	0.853606	1.05968	0.936855	0.855652	0.897849	0.905663	1	0.646893	1	0.821687	1	0.841869	0.959946	0.902789	0.823867	1.16708	0.795854
SIGNALING__PHOSPHATASE__OTHER	0.60568	1	1.58405	0.111432	-1.1523	0.567234	1.09237	1	0.706443	1	1.09277	1	1.33204	0.722015	1.36182	0.496122	1.12883	0.798275
SIGNALING__PHOSPHATASE__Y_	-0.525692	1	1.66947	0.0389095	-2.15403	0	-0.898718	0.95235	-0.753005	1	-0.745645	1	-0.730273	0.994478	0.849418	0.873802	1.22866	0.920431
SIGNALING__S_T_KINASE	-0.639322	1	0.903576	1	-0.978626	0.821183	-0.456321	1	1.0574	1	-0.745011	1	-0.896868	0.855161	-0.724804	1	0.61575	0.985192
SIGNALING__SH_DOMAIN	0.569651	0.99415	0.469402	1	1.00582	0.750171	0.75896	1	0.413112	1	-0.577803	1	-0.579804	1	-0.726479	1	0.592493	0.978557
SIGNALING__SMALL_GTPASE__ARF	-1.22455	0.267661	0.870949	1	0.87105	0.895649	-0.573765	1	0.42728	1	-0.582936	1	0.697939	0.974616	0.54324	1	0.737188	0.985272
SIGNALING__SMALL_GTPASE__OTHER	-1.4611	0.101165	-0.523309	0.991665	0.753652	0.991813	-0.484194	1	0.494589	1	-0.6816	1	-0.758165	0.976935	-0.606552	1	0.644195	0.975378
SIGNALING__SMALL_GTPASE__RAB	-0.467393	1	0.791967	1	0.928714	0.848394	0.491889	1	0.481459	1	0.531866	1	0.735597	1	0.780179	0.914811	1.15397	0.81051
SIGNALING__SMALL_GTPASE__RAS	0.475058	0.994834	-0.730858	0.926148	0.450208	1	-0.777897	1	-0.539003	1	-0.866605	0.972144	-0.940256	0.821368	-1.1173	0.746711	0.912642	0.896918
SIGNALING__SMALL_GTPASE__RHO_RAC	-0.695738	1	0.730881	1	1.25798	0.472697	0.526563	1	0.528193	1	0.373047	1	-0.679517	1	0.780989	0.924238	1.016	0.893313
SIGNALING__TGF_BETA	1.70868	0.0294877	-1.00448	0.79088	-1.22604	0.473488	-1.04885	0.850148	0.841279	1	-1.31726	0.507676	-1.43379	0.347255	-1.56071	0.144828	-0.588808	1
SIGNALING__WNT	-1.84976	0.00493945	-0.749927	0.919006	1.22978	0.501428	-0.425058	1	-0.621156	1	-0.610222	1	-1.22429	0.593967	-0.791601	0.99277	0.908673	0.893513
SIGNALING__Y_KINASE	0.733647	1	0.821879	1	-1.50401	0.154153	-1.01344	0.828063	0.674046	1	-1.10605	0.708121	-1.14611	0.695794	-1.16883	0.650098	0.848027	0.957448
STRESS_RESPONSE__C-TYPE_LECTIN	1.83265	0.00843474	-1.70149	0.18823	-1.68111	0.0487309	-1.51455	0.366225	-1.77765	0.0742351	-1.53883	0.26968	-1.61792	0.100363	-1.59734	0.119633	1.10346	0.827234
STRESS_RESPONSE__DETOXIFICATION__CYP	2.41105	0	1.53337	0.162498	1.56439	0.22473	1.53929	0.389338	1.6923	0.130959	1.57764	0.252659	0.85416	0.96047	0.980566	0.755696	1.02552	0.90222
STRESS_RESPONSE__DETOXIFICATION__UGT	1.70181	0.0305197	-1.3988	0.418064	-1.53501	0.126006	-1.17971	0.791622	-1.02875	1	-1.29308	0.534282	-1.04045	0.753602	-1.27909	0.534909	-1.0819	0.827395
STRESS_RESPONSE__ER	-1.3023	0.197219	-1.03967	0.801573	-0.553504	1	-0.541536	1	0.836107	1	-0.599312	1	-0.868215	0.887407	-0.531674	1	1.18517	0.856915
STRESS_RESPONSE__GST	2.34949	0	1.48612	0.243535	1.22001	0.483776	1.61794	0.268231	1.23206	0.783543	1.5929	0.240853	1.39623	0.702052	1.33311	0.484642	0.646385	0.982126
STRESS_RESPONSE__HEAT	1.7237	0.0253828	1.20445	0.682367	1.22308	0.496315	1.33504	0.69978	1.19852	0.786951	1.27947	0.817996	-0.83034	0.912555	-0.667812	1	1.46658	0.595342
STRESS_RESPONSE__HEAVY_METAL	2.1302	0	1.70566	0.0519392	2.01747	0.00932572	1.9202	0.00254993	1.9499	0.00720168	1.90735	0.00535816	1.76466	0.242291	1.83284	0.18502	-0.505016	1
STRESS_RESPONSE__OTHER	1.5783	0.0637324	-1.2735	0.519108	1.07794	0.672514	1.59994	0.279631	1.01747	1	1.63225	0.204166	1.19613	0.765811	1.11224	0.62118	1.11068	0.826076
STRESS_RESPONSE__OXIDATIVE	2.10851	0	1.63713	0.0543969	1.84145	0.0617797	1.78773	0.0412434	1.89618	0.011009	1.66024	0.166168	1.46409	0.660253	1.38537	0.555202	1.71104	0.770412
STRESS_RESPONSE__PATHOGEN__CUB	-1.34034	0.167531	-2.12335	0.000838028	-2.00295	0.000493714	-1.92534	0.00394691	-1.95894	0.0185697	-1.8986	0.00416211	-1.81147	0.010373	-1.75533	0.0207465	0.925137	0.895804
STRESS_RESPONSE__PATHOGEN__OTHER	1.85576	0.00672079	-1.45987	0.421696	-1.4274	0.220495	-1.24322	0.710981	-1.68231	0.156143	-1.1198	0.686755	-1.89695	0.00216083	-1.66438	0.0771378	0.746285	1
STRESS_RESPONSE__PATHOGEN__SAPOSIN_	2.00776	0.000248983	1.59839	0.0976603	1.66967	0.215742	1.74651	0.0634147	1.35179	0.657662	1.77372	0.0446083	1.63855	0.502727	1.70534	0.371082	1.65988	0.523218
STRESS_RESPONSE__THIOREDOXIN	0.717348	1	0.865995	1	0.499145	1	1.22789	0.80947	-0.744841	1	1.33679	0.750375	1.1064	0.740521	0.927046	0.809927	-1.07386	0.827305
TRAFFICKING__ENDOCYTOSIS__OTHER	0.573297	1	-0.99849	0.782975	-0.904019	0.871581	-0.68173	1	0.634716	1	-0.742456	1	-0.975806	0.798649	-0.702885	0.989748	0.679149	0.971172
TRAFFICKING__ER_GOLGI__COP_I	0.662929	1	-0.809724	0.883713	-1.37128	0.2997	0.598023	1	-0.854649	1	0.684139	1	-0.551365	1	-0.752684	0.991524	-0.805649	0.925188
TRAFFICKING__ER_GOLGI__COP_II	-1.39499	0.134225	-1.54313	0.372379	-1.16378	0.553794	-1.27884	0.754263	-1.14818	0.8805	-1.2915	0.522402	-1.4285	0.346709	-1.08741	0.74644	-1.45216	0.601046
TRAFFICKING__ER_GOLGI__GOLGI_OTHER	-1.52671	0.0693701	-0.759396	0.91564	0.469919	1	-0.58726	1	-0.912907	1	0.476303	1	0.932673	0.879426	0.980138	0.74522	-0.626115	1
TRAFFICKING__ER_GOLGI__TRAFFICKING_PROTEIN_PARTICLE_COMPLEX	-0.950734	0.669308	-0.977926	0.809423	1.06211	0.659628	0.758709	1	0.568978	1	0.500902	1	1.45831	0.63202	0.846721	0.867585	0.740856	1
TRAFFICKING__OTHER	0.670316	1	0.552539	1	0.660076	1	1.19298	0.84733	0.811993	1	1.25576	0.836631	0.745203	1	1.01012	0.715728	1.59896	0.477339
TRAFFICKING__VESICLE_TARGETING_FUSION__SNARE	0.658715	1	0.779481	1	0.982336	0.783428	0.644896	1	1.13323	0.833908	0.741695	1	0.930994	0.870189	0.633981	1	0.969045	0.902035
TRANSCRIPTION__CHROMATIN_MODIFICATION__DEACETYLASE	-1.80159	0.00864995	-1.41828	0.405835	1.04794	0.672941	0.397757	1	-0.862819	1	-0.510642	1	0.81278	0.977889	1.03761	0.704846	-1.15019	0.812484
TRANSCRIPTION__CHROMATIN_MODIFICATION__DEMETHYLASE	-1.83683	0.00621844	-1.146	0.622124	1.57261	0.239525	0.698792	1	0.503192	1	0.830679	1	1.16548	0.784891	1.20631	0.532645	-0.782785	0.95382
TRANSCRIPTION__CHROMATIN_MODIFICATION__NURD	-1.87416	0.00435061	-1.4539	0.4159	0.7384	0.994964	0.345417	0.999211	-1.32306	0.725087	0.309194	0.99981	1.35654	0.680762	1.08254	0.635112	-0.887187	0.922308
TRANSCRIPTION__CHROMATIN_MODIFICATION__REST	-1.88415	0.00402111	-1.31049	0.49097	1.50793	0.276103	0.709964	1	0.440129	1	0.801122	1	0.975558	0.835524	1.26629	0.516127	0.847897	0.945845
TRANSCRIPTION__CHROMATIN_STRUCTURE__OTHER	-1.8991	0.00342746	-0.947823	0.826619	0.661311	1	-0.710795	1	-0.985487	1	-0.706431	1	1.31888	0.700463	1.39233	0.594658	-1.13392	0.771823
TRANSCRIPTION__DOSAGE_COMPENSATION	-1.71623	0.0184308	-1.02298	0.794175	1.36225	0.376448	1.08644	1	0.934372	1	1.15162	1	1.12415	0.743945	1.32326	0.474142	1.56879	0.475877
TRANSCRIPTION__GENERAL_MACHINERY__RNA_POL_I__SUBUNIT	0.788834	0.975622	0.879437	1	1.49807	0.270049	1.4092	0.570067	-0.892067	1	1.12831	1	1.24185	0.759278	-0.809104	0.994768	1.22231	0.909531
TRANSCRIPTION__GENERAL_MACHINERY__RNA_POL_II__CCR4_NOT	1.01051	0.629012	0.771244	1	-0.750608	1	-0.889288	0.949606	0.99632	1	-1.33378	0.533219	-0.994351	0.791153	-1.0017	0.81364	-0.562172	1
TRANSCRIPTION__GENERAL_MACHINERY__RNA_POL_II__OTHER	NA	NA	-0.582085	0.992775	NA	NA	NA	NA	NA	NA	NA	NA	NA	NA	NA	NA	NA	NA
TRANSCRIPTION__GENERAL_MACHINERY__RNA_POL_II__SUBUNIT	-1.40799	0.128732	-0.797625	0.894151	1.6996	0.183206	1.11575	1	1.47192	0.490704	0.742174	1	-0.768084	0.98266	1.32053	0.465013	0.534879	1
TRANSCRIPTION__GENERAL_MACHINERY__RNA_POL_II__TFIID	-1.23534	0.257449	-1.36595	0.457244	1.51252	0.294979	-0.609439	1	1.05063	1	-0.775487	1	-0.897456	0.864051	-0.78317	0.975985	1.17402	0.798559
TRANSCRIPTION__GENERAL_MACHINERY__RNA_POL_II__TFIIF	2.22777	0	0.853084	1	-0.66491	1	-0.928602	0.91664	0.81194	1	-0.900444	0.918589	-1.40983	0.364974	-1.37755	0.38891	0.952138	0.8737
TRANSCRIPTION__GENERAL_MACHINERY__RNA_POL_II__TFIIH	-1.28276	0.209747	0.390993	1	0.84633	0.906174	1.47533	0.453146	-0.514197	1	-0.540952	1	0.610654	0.989197	-0.791426	0.982794	-0.745695	0.927703
TRANSCRIPTION__GENERAL_MACHINERY__RNA_POL_III	-1.99395	0.00114276	-1.80451	0.0909782	1.45227	0.285013	-0.580765	1	NA	NA	0.643656	1	-1.4986	0.247995	-0.843835	0.975481	1.67113	0.560145
TRANSCRIPTION__OTHER	-0.760517	0.938716	1.24494	0.655581	1.17439	0.547628	0.76757	1	1.27148	0.809707	-1.0137	0.780761	-1.05881	0.757488	-0.708138	0.992795	0.611243	0.98051
TRANSCRIPTION_FACTOR__AIRD	-1.53002	0.0704297	-0.938716	0.826441	1.31277	0.401784	-0.847726	0.991638	0.67296	1	-0.863821	0.966072	-1.08094	0.729529	-0.626429	1	1.19084	0.890944
TRANSCRIPTION_FACTOR__BHLH	-1.60945	0.0397453	-1.40048	0.429838	1.49183	0.257796	0.393961	1	-0.679616	1	-0.419106	1	0.936294	0.884242	1.14732	0.585474	0.790586	1
TRANSCRIPTION_FACTOR__BZIP	-2.05799	0.000431991	-1.15984	0.601948	1.22092	0.491062	0.490933	1	1.28864	0.778629	0.420443	1	0.823331	0.970494	1.38049	0.541728	1.45996	0.580837
TRANSCRIPTION_FACTOR__ETS	-2.28482	0	0.417272	1	1.80615	0.0710911	0.732218	1	0.561425	1	0.734344	1	1.20331	0.767767	1.46261	0.580949	1.12982	0.813653
TRANSCRIPTION_FACTOR__GATA	-1.98875	0.00121349	-1.29102	0.52037	1.61527	0.272268	0.686517	1	0.666334	1	0.693329	1	1.14935	0.787052	1.3196	0.453533	1.39158	0.732901
TRANSCRIPTION_FACTOR__HMG_BOX	0.533915	0.995009	-1.33633	0.463419	-1.2275	0.481185	-2.08224	0	0.82754	1	-1.92529	0.00429939	-1.11371	0.725902	-0.857715	0.958892	-0.748642	0.933516
TRANSCRIPTION_FACTOR__NF	-1.45327	0.104692	1.47042	0.269199	0.888007	0.889191	1.20178	0.844612	-0.572449	1	1.00382	1	1.12421	0.760207	1.54501	0.48304	1.18166	0.821107
TRANSMEMBRANE_PROTEIN__ER	0.574642	1	-0.972089	0.8124	-0.696206	1	0.373471	1	-0.59824	1	-0.506425	1	-0.467564	1	-0.580618	1	0.926208	0.906001
TRANSMEMBRANE_PROTEIN__OTHER	0.729706	1	0.630037	1	0.753092	0.983273	-0.9632	0.85415	0.892804	1	-1.14125	0.686408	-1.27146	0.529108	-1.21394	0.598956	1.21506	0.874552
TRANSMEMBRANE_PROTEIN__SEVEN_TRANSMEMBRANE_RECEPTOR___DMSR	1.37496	0.18437	-0.828885	0.869689	NA	NA	1.48821	0.44757	NA	NA	1.3276	0.746544	1.38228	0.669209	0.612505	1	0.972137	0.909239
TRANSMEMBRANE_PROTEIN__SEVEN_TRANSMEMBRANE_RECEPTOR__OTHER	-1.17322	0.314937	0.64097	1	-1.05186	0.691617	-1.14178	0.768381	1.20809	0.78095	-1.15401	0.679167	-1.44618	0.33013	-1.37932	0.39725	0.284935	0.999991
TRANSMEMBRANE_PROTEIN__SEVEN_TRANSMEMBRANE_RECEPTOR__SRD	1.12939	0.446371	1.08924	0.882335	-0.931569	0.871553	NA	NA	-1.26531	0.691312	NA	NA	NA	NA	NA	NA	NA	NA
TRANSMEMBRANE_PROTEIN__SEVEN_TRANSMEMBRANE_RECEPTOR__SRE	1.23949	0.31484	1.27363	0.613129	0.604948	1	1.59672	0.255906	NA	NA	1.07477	1	0.72597	1	1.21075	0.548884	0.746282	1
TRANSMEMBRANE_PROTEIN__SEVEN_TRANSMEMBRANE_RECEPTOR__SRG	NA	NA	1.40125	0.370118	NA	NA	NA	NA	NA	NA	NA	NA	NA	NA	NA	NA	NA	NA
TRANSMEMBRANE_PROTEIN__SEVEN_TRANSMEMBRANE_RECEPTOR__SRH	-0.930993	0.704938	1.10061	0.901825	-1.68167	0.0518055	-1.71676	0.0927522	NA	NA	-1.8306	0.0141061	-1.71714	0.0384672	-1.68965	0.0664059	1.18413	0.836504
TRANSMEMBRANE_PROTEIN__SEVEN_TRANSMEMBRANE_RECEPTOR__SRI_	-1.73418	0.0164608	-1.28576	0.518087	NA	NA	NA	NA	NA	NA	NA	NA	NA	NA	NA	NA	NA	NA
TRANSMEMBRANE_PROTEIN__SEVEN_TRANSMEMBRANE_RECEPTOR__SRSX	NA	NA	-0.644493	0.968951	NA	NA	NA	NA	NA	NA	NA	NA	NA	NA	NA	NA	NA	NA
TRANSMEMBRANE_PROTEIN__SEVEN_TRANSMEMBRANE_RECEPTOR__SRT	NA	NA	0.761769	1	NA	NA	NA	NA	NA	NA	NA	NA	NA	NA	NA	NA	NA	NA
TRANSMEMBRANE_PROTEIN__SEVEN_TRANSMEMBRANE_RECEPTOR__SRW	NA	NA	1.57232	0.121114	NA	NA	NA	NA	NA	NA	NA	NA	NA	NA	NA	NA	NA	NA
TRANSMEMBRANE_PROTEIN__SEVEN_TRANSMEMBRANE_RECEPTOR__SRX	1.01077	0.636688	0.635233	1	NA	NA	-1.05584	0.862788	NA	NA	-1.36995	0.495962	-0.530293	1	-0.470617	1	-0.565603	1
TRANSMEMBRANE_PROTEIN__SEVEN_TRANSMEMBRANE_RECEPTOR__STR	1.40821	0.16268	1.48654	0.257825	0.801486	0.952256	-1.10762	0.833133	1.43199	0.492096	-1.2205	0.581351	-1.54948	0.171872	-1.3641	0.396489	-0.504561	1
TRANSMEMBRANE_TRANSPORT__ABC	-1.28599	0.209445	-1.43625	0.419851	-1.8351	0.00800517	-1.66003	0.161881	-1.40819	0.523067	-1.38059	0.485831	-1.39743	0.366463	-1.09109	0.749575	-1.00432	0.787964
TRANSMEMBRANE_TRANSPORT__AMINO_ACID	1.34926	0.197842	0.903436	1	0.926361	0.843795	0.850748	1	-0.850223	1	-1.08056	0.711134	-1.05354	0.746915	-1.16619	0.644364	0.811434	0.973345
TRANSMEMBRANE_TRANSPORT__AQUAPORIN	1.38199	0.179584	-1.52426	0.343055	-1.60764	0.0845213	-1.40126	0.478232	-0.79528	1	-1.57058	0.239842	-1.63926	0.0798149	-1.66341	0.070192	-1.63866	0.446607
TRANSMEMBRANE_TRANSPORT__CALCIUM_CHANNEL	-1.01596	0.544723	0.944281	1	-1.28851	0.405981	-0.970844	0.846636	0.53307	1	-0.987467	0.822736	-1.30283	0.518844	-1.18506	0.64658	1.00378	0.893183
TRANSMEMBRANE_TRANSPORT__CHLORIDE_CHANNEL	0.996856	0.649679	1.54169	0.156944	1.62849	0.269862	1.3449	0.696443	1.29631	0.790614	1.28064	0.85044	1.44162	0.640368	1.43929	0.604401	-0.416871	1
TRANSMEMBRANE_TRANSPORT__EXTRACELLULAR_LIGAND_GATED_CHANNEL	-0.652209	1	0.986958	1	0.683651	1	-1.2323	0.698657	0.683474	1	-1.02378	0.767124	-1.73212	0.0321888	-1.75583	0.0257218	-0.7609	0.9566
TRANSMEMBRANE_TRANSPORT__LIPID	0.903766	0.810728	1.23487	0.670199	0.811396	0.9438	-1.22517	0.6987	-0.730675	1	-1.32755	0.495786	-0.627382	1	-0.970701	0.86112	-1.14515	0.803747
TRANSMEMBRANE_TRANSPORT__MAJOR_FACILITATOR	-0.686433	1	-1.44157	0.425298	-2.0916	0	-1.58456	0.244208	-1.38806	0.56079	-1.77911	0.0259287	-1.71634	0.0341022	-1.59371	0.117292	0.598208	0.982787
TRANSMEMBRANE_TRANSPORT__MITOCHONDRIAL__SOLUTE_CARRIER	0.803871	0.982147	1.4504	0.292739	-1.43839	0.219183	0.62659	1	-0.586764	1	-0.427584	1	1.32975	0.697624	1.02939	0.710418	0.686792	0.999373
TRANSMEMBRANE_TRANSPORT__NICOTINIC_ACID_RECEPTOR	0.631649	1	1.65866	0.0422489	1.35579	0.378688	0.671223	1	-0.934647	1	0.931784	1	-1.08459	0.732909	-1.1197	0.753762	1.91506	0.33265
TRANSMEMBRANE_TRANSPORT__OTHER	-0.90665	0.729538	0.599215	1	-1.14382	0.563582	0.776416	1	-0.940183	1	0.686363	1	-1.00493	0.778668	-1.01201	0.824142	1.05198	0.869245
TRANSMEMBRANE_TRANSPORT__POTASSIUM_CHANNEL	0.679309	1	0.733953	1	-1.28577	0.390593	-1.30433	0.730631	-1.58069	0.316365	-1.45416	0.397282	-1.38209	0.375852	-1.68699	0.062335	-0.610186	1
TRANSMEMBRANE_TRANSPORT__SODIUM_CHANNEL	1.01187	0.6426	-0.771029	0.916807	-1.59044	0.0899612	-1.35596	0.586913	0.821022	1	-1.24139	0.588369	-1.39431	0.360896	-1.51867	0.183032	-1.27373	0.790661
TRANSMEMBRANE_TRANSPORT__SOLUTE_CARRIER	1.43161	0.146802	-1.24161	0.501359	-1.80455	0.0120189	-1.24567	0.727579	-0.965595	1	-1.39486	0.469588	-1.60879	0.0975493	-1.58302	0.11928	0.658706	0.986455
TRANSMEMBRANE_TRANSPORT__TRP__CHANNEL	-1.20212	0.279259	-0.768197	0.912128	-0.746831	1	-1.0347	0.841135	0.902905	1	-1.05601	0.734652	-0.63572	1	-0.446798	0.998502	-0.701424	0.963394
UNKNOWN__PRION_DOMAIN	-1.56958	0.0535892	0.801248	1	0.712162	1	-1.11365	0.832571	0.879596	1	-1.32813	0.511143	-1.73988	0.0326981	-1.65427	0.0736494	1.87149	0.322112
UNKNOWN__REGULATED_BY_MULTIPLE_STRESSES	1.29002	0.258859	1.31	0.549935	1.17428	0.538522	1.28765	0.741114	-1.05554	1	1.31431	0.758226	1.13216	0.774237	-0.932266	0.911342	1.05323	0.883105
