# Supplementary material for: Combinatorial transcriptomic and genetic dissection of insulin/IGF‐1 signaling‐regulated longevity in Caenorhabditis elegans
Source: Aging Cell. 2024 Mar 26;23(7):e14151. doi: 10.1111/acel.14151 (PMC11258480; doi:10.1111/acel.14151)
Supplement: Supplementary file 10 — Appendix S6. [file ACEL-23-e14151-s010.xlsx]

## Sheet: category_2
Appendix S6. Transcriptomic changes in WormCat terms caused by specific genetic inhibition that suppresses longevity caused by daf-2 mutations. Colors used for columns B to X represent the changes ranging from −3 (blue) to +3 (red). Dataset of daf-16 mutants was obtained from the data using daf-16(mgDf47) (Riedel et al., 2013).
Term	NES daf-16(-)	FDR daf-16(-)	NES hel-1(-)	FDR hel-1(-)	NES pfd-6(-)	FDR pfd-6(-)	NES daf-18(nr2037)	FDR daf-18(nr2037)	NES daf-18(yh1)	FDR daf-18(yh1)	NES swsn-1(-)	FDR swsn-1(-)	NES hsf-1 RNAi	FDR hsf-1 RNAi	NES hlh-30(-)	FDR hlh-30(-)	NES spr-4(-); spr-3(-)	FDR spr-4(-); spr-3(-)	NES smg-2(-)	FDR smg-2(-)	NES his-72(-); his-71(-)	FDR his-72(-); his-71(-)	NES math-33(-)	FDR math-33(-)
CELL_CYCLE__APC	-1.32064	0.390212	-1.71498	0.00567027	-1.89313	0.00455218	1.27546	0.361317	1.14975	0.70973	-0.572498	1	-1.17712	0.640903	1.88101	0.0042146	1.62336	0.114313	1.95728	0.00181806	-1.45222	0.0873216	0.43885	1
CELL_CYCLE__CHROMOSOME_DYNAMICS	-1.35057	0.384885	-2.2028	0	-2.3755	0.000431034	1.72438	0.0535749	1.42839	0.360157	-0.503634	1	-1.18082	0.663597	2.41376	0	1.99911	0.0109495	2.43751	0	-1.89556	0	-0.607136	1
CELL_CYCLE__CYCLIN	-1.02526	0.78254	-1.40508	0.103958	-1.86026	0.00632967	1.29013	0.348244	1.30336	0.586391	0.467659	1	-1.10137	0.679858	1.91795	0.00315961	1.51763	0.18883	0.919043	0.640677	-1.61733	0.0127849	NA	NA
CELL_CYCLE__KINASE	-0.997655	0.73107	-1.73293	0.00418285	-1.95675	0.00286897	1.15731	0.457023	1.2012	0.757885	0.965654	0.986769	-1.14455	0.632457	1.94432	0.00230217	1.48872	0.186579	1.78933	0.0121984	-1.47354	0.0709512	0.818851	1
CELL_CYCLE__MEIOTIC_MITOTIC_SPINDLE	-1.46042	0.263446	-1.87005	0.000406349	-2.02369	0.00164364	1.41031	0.217636	1.18282	0.774361	-1.40686	0.361849	-1.34216	0.624586	1.99185	0.00169639	1.49336	0.192105	2.24144	0	-1.57829	0.0223286	-0.493959	1
CELL_CYCLE__OTHER	-0.801947	0.892526	-1.7646	0.00333554	-1.7276	0.018351	1.10363	0.517805	1.08082	0.827326	0.793557	1	-1.04519	0.694932	1.77199	0.012622	-0.641194	1	2.29112	0	-1.74447	0.00102464	-1.0618	0.992292
CHAPERONE__CYCLOPHILIN	-0.882285	0.86204	-1.15476	0.353522	-0.667468	0.996802	-0.85839	0.817654	-1.0606	0.620641	-1.19057	0.582569	-0.651576	1	0.635802	1	-0.665968	1	1.04106	0.470538	-0.56511	0.984266	1.02922	0.808788
CHAPERONE__DNAJ_DOMAIN	-1.2472	0.464528	-1.7482	0.00366327	-1.33038	0.174382	0.752327	0.954957	0.58134	0.989277	-0.830914	0.946837	-0.44596	1	1.39043	0.140765	1.07387	0.461214	2.31886	0	-0.839692	1	-0.413385	1
CHAPERONE__OTHER	-1.42759	0.300362	-1.01896	0.554346	-0.878823	0.797341	-0.997641	0.615627	-1.68033	0.0945433	-1.42286	0.353825	0.952675	0.75374	0.892412	0.756235	1.39926	0.240754	1.46111	0.0900249	1.15691	0.424698	0.670772	1
CILIA__IFT	1.3826	0.303972	0.39298	0.99944	-0.633532	1	-1.60842	0.0864928	1.17883	0.718222	0.677086	1	-0.360147	1	0.642844	1	-1.38078	0.265077	-1.54803	0.0715415	-0.71136	0.993848	0.756668	1
CILIA__OTHER	1.35562	0.352343	NA	NA	0.418523	0.998742	1.12761	0.492834	1.18457	0.794054	0.536592	1	NA	NA	-0.420865	0.998413	-0.917998	0.99155	NA	NA	-0.832408	1	-1.06917	1
CILIA__TRANSITION_ZONE	1.15596	0.700321	NA	NA	-1.33207	0.177086	NA	NA	NA	NA	0.825451	1	NA	NA	1.32183	0.183359	NA	NA	NA	NA	-1.29755	0.229822	NA	NA
CYTOSKELETON__ACTIN_FUNCTION	-1.19041	0.532009	0.980527	0.655687	-0.980421	0.617843	-0.505011	1	-0.772152	0.880407	-1.79401	0.0500448	-1.27926	0.66957	0.95401	0.677553	0.7107	0.869609	1.9135	0.00295005	0.643201	0.949358	1.15065	0.624674
CYTOSKELETON__CADHERIN	1.40127	0.33497	0.626475	1	0.93067	0.852224	-2.02843	0.000634038	1.01701	0.905631	0.739058	1	-1.07507	0.676713	-0.935118	0.860828	-1.56946	0.0739939	-1.48	0.119174	1.2098	0.380731	1.07493	0.745258
CYTOSKELETON__CENTROSOME	-1.16671	0.548837	-1.51464	0.0475423	-1.51604	0.0754939	1.40823	0.21203	1.11739	0.772331	-0.726456	0.982006	-1.07096	0.662048	1.49555	0.0838584	1.40708	0.242163	1.51652	0.0680733	-1.48029	0.0682627	-0.730714	1
CYTOSKELETON__CLAUDIN	1.11015	0.776628	1.28219	0.295065	-0.923662	0.723949	-1.70454	0.048082	0.616559	1	-1.65668	0.119392	-0.898148	0.8258	0.901541	0.773304	-0.85248	0.968156	-1.34295	0.252206	1.78973	0.0493333	1.06717	0.728043
CYTOSKELETON__INNEXIN	-1.103	0.672304	0.987128	0.664674	-0.990189	0.604686	-1.14421	0.47393	0.8037	1	-1.08768	0.664444	-1.13931	0.630936	0.983659	0.621539	-0.828653	0.965964	0.821648	0.770566	-1.26393	0.287187	-0.974882	1
CYTOSKELETON__INTERMEDIATE_FILAMENT_PROTEIN	-1.64285	0.143351	1.44735	0.134708	1.21998	0.45114	-1.22804	0.400844	-1.2102	0.507226	0.785129	1	-1.73773	0.107856	-1.26077	0.381689	-0.837783	0.965047	0.847297	0.753228	0.759224	0.844019	-1.1103	1
CYTOSKELETON__MICROTUBULE	1.46925	0.210708	0.982322	0.663072	2.25485	0	1.56124	0.102198	0.62764	1	-1.02197	0.731885	1.02581	0.728709	-2.27259	0	-2.04065	0	-0.940449	0.759867	-1.78415	0.000251822	-2.15285	0
CYTOSKELETON__MOTOR_PROTEIN	0.498642	1	-1.23167	0.26518	0.678969	0.961476	0.829809	0.902918	-0.765887	0.871069	-1.14593	0.634051	-0.676791	1	-0.676358	0.976095	-0.547408	0.974575	-0.885966	0.8006	-1.19841	0.386087	0.903662	1
CYTOSKELETON__OTHER	0.97955	1	1.71167	0.019916	-1.17908	0.297938	-1.14837	0.476903	0.993422	0.916517	-1.10996	0.684829	-1.54582	0.41921	1.19823	0.286854	-0.889284	0.956504	-1.02942	0.664555	-0.96566	0.850417	1.39445	0.419279
DEVELOPMENT__APOPTOSIS	1.01396	0.957754	-1.24006	0.258502	-0.861892	0.818956	0.697235	0.946662	0.737978	1	1.1824	0.667958	-1.42961	0.567162	0.895106	0.774921	-0.544939	0.964326	1.07574	0.429143	-1.06428	0.650525	-0.992626	1
DEVELOPMENT__GENERAL	-0.832194	0.914441	-1.37498	0.124044	-1.45239	0.104369	0.839857	0.89862	-0.860719	0.787357	-0.981358	0.793533	-0.99737	0.737186	1.4326	0.115481	-0.569703	0.977992	1.70502	0.0224731	-1.24203	0.311224	-0.64035	1
DEVELOPMENT__GERMLINE	1.69586	0.0186711	1.1639	0.475956	1.06288	0.642291	1.55384	0.102269	1.15283	0.738137	0.610973	1	0.814114	0.894035	-1.053	0.651222	-1.79074	0.00173626	-0.717589	0.922555	-1.82333	5.56831e-05	-1.35533	0.435305
DEVELOPMENT__SOMATIC	-1.09368	0.675541	-0.944311	0.635314	-1.98466	0.00173976	0.792045	0.910616	1.25501	0.645427	-1.00533	0.744052	-1.47338	0.543994	1.99937	0.00179254	1.37505	0.25351	1.51696	0.0698105	-1.33441	0.185213	0.650431	1
DNA__NUCLEASE	-0.649871	0.942038	-0.902809	0.681524	-1.81153	0.0105185	1.1798	0.458142	1.08944	0.819585	-0.715122	0.978942	-1.34409	0.651277	1.74544	0.0160402	1.02271	0.498089	0.980589	0.545989	-1.38064	0.143472	-0.512516	1
DNA__REPAIR	-0.820191	0.904831	-2.17	0	-2.14462	0.000455051	1.79686	0.0348475	1.43702	0.359416	-0.556852	1	-0.956852	0.794012	2.1139	0	1.88867	0.0228688	2.02619	0.000954168	-1.65895	0.00718873	-0.407756	0.999005
DNA__REPLICATION	-1.39205	0.330874	-2.35008	0	-2.47963	0	1.88142	0.0204482	1.38221	0.44073	-0.750335	0.982274	-1.32878	0.641778	2.49564	0	1.76816	0.0476952	1.72007	0.0201363	-1.76642	0.000569706	0.425205	0.998651
EXTRACELLULAR_MATERIAL__CHITINASE	1.31476	0.422704	1.04287	0.657836	-0.921418	0.717623	1.42692	0.206637	1.18214	0.75219	-1.04052	0.735791	-1.05451	0.685818	0.895041	0.762735	-0.848414	0.96047	-1.82178	0.00369093	-0.796382	0.999233	1.18786	0.569095
EXTRACELLULAR_MATERIAL__CHONDROITIN_SULFOTRANSFERASE	-1.02116	0.738163	NA	NA	1.22301	0.476153	-1.72892	0.047121	-1.01993	0.612768	1.50832	0.347059	0.943028	0.752442	-1.24022	0.417411	-1.42733	0.218245	NA	NA	-0.417243	0.938265	-1.09061	1
EXTRACELLULAR_MATERIAL__COLLAGEN	1.71331	0.0152302	2.49619	0	2.54534	0	2.19575	0	2.05239	0	1.05005	0.879873	-1.02302	0.73087	-2.52833	0	1.96775	0.0156267	-1.55071	0.0734011	-1.92014	0	1.20554	0.58854
EXTRACELLULAR_MATERIAL__CUTICLIN	1.40124	0.31273	1.00021	0.672981	-1.76748	0.0131096	-2.16714	0	0.733172	1	1.31005	0.580654	0.781838	0.89941	1.78727	0.0104917	-1.30147	0.375825	-0.690063	0.937773	-1.43723	0.0900443	1.43856	0.344907
EXTRACELLULAR_MATERIAL__GALECTIN	1.39222	0.296464	1.53593	0.0780895	1.31461	0.314346	0.971682	0.713802	0.767023	1	-0.866386	0.906335	0.836951	0.876994	-1.30338	0.325586	-1.07583	0.837089	-1.40608	0.199976	-0.718693	1	1.52622	0.311528
EXTRACELLULAR_MATERIAL__MATRIX	-0.989087	0.736753	1.80012	0.0042266	0.875828	0.893777	-1.79228	0.0405862	-1.47277	0.272487	-1.48404	0.276455	-1.27407	0.614868	-0.88592	0.875012	-0.873819	0.958271	-1.35538	0.249507	-0.456786	0.943138	-0.620879	1
EXTRACELLULAR_MATERIAL__PGI	0.710569	1	0.845899	0.815448	1.11751	0.569039	-1.73367	0.052783	-1.08819	0.581755	-1.09825	0.676524	-0.906427	0.844221	-1.12608	0.562202	-0.952103	0.978947	-1.17562	0.473154	-1.51464	0.0473544	-0.766727	1
EXTRACELLULAR_MATERIAL__SECRETED_PROTEIN	-0.830256	0.903185	1.11128	0.543061	0.691981	0.976573	-1.54638	0.127967	-1.121	0.556217	-0.875044	0.918818	-0.523699	1	-0.708793	0.987642	-1.01337	0.897241	-0.990742	0.703053	-0.951172	0.872855	0.758236	1
GLOBIN	1.29157	0.466958	1.42891	0.145514	1.12779	0.571903	-1.01176	0.607426	1.17929	0.738864	1.38741	0.413494	0.75351	0.91733	-1.13555	0.551382	-1.54002	0.0998278	-1.16889	0.455214	2.36116	0	0.993077	0.889841
LYSOSOME__ACID_PHOSPHATASE	-1.47528	0.255894	1.45752	0.13399	1.06001	0.63621	-1.41496	0.218356	0.762036	1	1.60779	0.185236	1.34352	0.329654	-1.10334	0.591444	-1.02891	0.907822	-0.969297	0.724885	0.894451	0.676602	-1.13308	1
LYSOSOME__AUTOPHAGY	-0.778999	0.887107	0.558488	1	-2.14953	0.000556174	0.501515	0.989114	1.31766	0.594314	-1.29945	0.438524	-1.40114	0.631639	2.04926	0.00044733	-0.968317	0.953338	1.06633	0.435829	-0.636996	0.991048	0.767214	1
LYSOSOME__OTHER	-0.694272	0.918549	-1.24514	0.256861	-1.6815	0.0259365	0.866452	0.87521	1.05452	0.83216	0.93239	1	-1.25547	0.555927	1.69514	0.0239772	1.30368	0.302612	1.20817	0.258371	-0.565391	0.994615	-0.591704	1
LYSOSOME__VACUOLAR_ATPASE	-2.16163	0	-0.810897	0.801171	1.06551	0.649803	-1.5308	0.136388	-2.02233	0.00144952	-1.98382	0.00478498	1.45457	0.203048	-1.08649	0.579203	0.925225	0.629997	0.979611	0.538266	1.45419	0.177856	-0.745182	1
MAJOR_SPERM_PROTEIN	1.9592	0	2.05018	0	2.19083	0	1.71931	0.0428569	-1.17835	0.525224	-1.03117	0.74192	2.14648	0	-2.23721	0	-2.20282	0	-1.31248	0.290082	-2.22034	0	-2.27116	0
METABOLISM__1CC	-1.85	0.056949	0.944545	0.691068	1.18249	0.461517	0.921403	0.785695	-1.03753	0.612582	0.91774	1	1.50588	0.1689	-1.16545	0.490312	1.67109	0.0913812	-1.19473	0.441281	0.940591	0.643902	-0.780274	1
METABOLISM__AMINO_ACID	-1.57221	0.191	1.76508	0.00813222	1.20621	0.442776	1.0137	0.646425	-1.65756	0.101666	1.10438	0.767892	1.85006	0.00572066	-1.21031	0.421902	1.12717	0.386603	-1.08738	0.556023	-0.778141	0.997465	-0.997421	1
METABOLISM__AMINO_SUGAR	-0.951207	0.751158	-1.12452	0.396217	-1.36598	0.153478	0.993648	0.678998	1.2498	0.638838	-0.686801	0.991371	-0.610244	1	1.3411	0.169193	1.3038	0.313744	1.22518	0.250544	-1.40287	0.125252	0.850437	1
METABOLISM__CARBOHYDRATE	0.795871	1	1.23297	0.35554	-0.818027	0.889644	1.07788	0.556417	1.00251	0.927802	0.770481	1	-0.772633	0.94094	0.839424	0.850865	1.16152	0.387925	-0.903683	0.792801	0.979728	0.603001	0.679528	1
METABOLISM__GLUTATHIONE	0.695418	1	1.0576	0.650857	0.718698	1	-0.921037	0.738083	0.743662	1	1.23625	0.559719	1.32077	0.347774	-0.727311	0.996056	-1.02132	0.891968	-1.11736	0.5305	1.62182	0.0945944	1.54153	0.323689
METABOLISM__GLYCOLYSIS	0.868803	0.995536	1.35397	0.225684	0.692456	0.99	1.57209	0.0989658	0.994874	0.930368	0.843081	1	-0.877848	0.827732	-0.694133	0.974208	0.94043	0.613769	0.998953	0.521519	1.11537	0.448	1.21035	0.598305
METABOLISM__INSULIN	1.644	0.038246	1.13671	0.500989	1.09214	0.621835	1.85816	0.0218815	1.5284	0.313191	1.14514	0.698778	-1.25637	0.605117	-1.09949	0.587131	-0.819772	0.966806	-1.66795	0.0221207	1.41105	0.197654	1.55845	0.341336
METABOLISM__LIPID	0.940073	1	1.13857	0.508425	1.08383	0.614947	-1.06359	0.568613	0.93187	0.975939	1.25896	0.537927	1.25411	0.398329	-1.08975	0.584389	-0.909099	0.995333	-0.890431	0.805154	-0.72744	1	1.09824	0.737023
METABOLISM__MITOCHONDRIA	0.606078	1	-2.35165	0	0.843499	0.909873	1.26436	0.358245	-2.07979	0	-1.59269	0.184707	2.03515	0	-0.843358	0.910266	1.13965	0.402632	2.93232	0	---	1	0.665106	1
METABOLISM__NUCLEOTIDE	-0.955939	0.754341	-1.21925	0.276341	-0.58881	0.996691	0.636115	0.981438	-1.15498	0.527979	0.832916	1	1.43384	0.215347	0.622554	0.996177	1.17864	0.381721	1.93666	0.00236862	0.923339	0.640099	0.718218	1
METABOLISM__OTHER	0.890427	1	1.27998	0.290641	1.19807	0.437037	1.01387	0.659277	0.820795	1	1.06531	0.853025	1.62285	0.0905184	-1.21191	0.430794	-0.81124	0.952998	-1.11939	0.536609	---	1	1.2249	0.58194
METABOLISM__PENTOSE_PHOSPHATE_PATHWAY	0.726461	1	-1.31538	0.181847	0.680204	0.973708	0.8455	0.902921	-0.476815	0.990758	-1.26504	0.492469	-0.542977	1	-0.673589	0.965144	-0.668999	1	1.9054	0.00321056	1.69464	0.0730843	-0.990299	1
METABOLISM__SHORT_CHAIN_DEHYDROGENASE	1.49439	0.195258	1.23943	0.352566	0.974183	0.79565	1.58841	0.104894	1.33271	0.571655	1.39282	0.483057	1.45891	0.212229	-0.973901	0.811853	-0.985083	0.925182	-1.19863	0.44338	1.93767	0.0196866	1.9576	0.0137899
MRNA_FUNCTIONS__BINDING	-1.08812	0.671678	-2.24492	0	-2.04587	0.00178061	1.06054	0.582625	0.606856	0.986285	-1.1446	0.617564	-1.07204	0.671101	2.03292	0.00075835	1.42153	0.247565	2.0042	0.00125564	-1.62156	0.0124187	-0.550912	1
MRNA_FUNCTIONS__PROCESSING	-1.61985	0.142631	-2.62514	0	-2.63649	0	1.61649	0.0894739	-0.873518	0.7816	-1.09677	0.661131	-0.894891	0.820474	2.65522	0	1.89858	0.0294374	3.18894	0	-1.43803	0.0920056	0.48743	1
MUSCLE_FUNCTION	0.564478	1	2.09793	0	1.7253	0.0110825	-1.85829	0.0178676	-1.52099	0.231475	-1.25231	0.498689	0.959255	0.786472	-1.75026	0.00926921	-1.17943	0.612223	-1.09567	0.547445	1.98774	0.0153566	0.715535	1
NEURONAL_FUNCTION__DEVELOPMENT	0.566128	1	0.576713	1	-1.29397	0.200271	-1.00742	0.60572	1.10823	0.781562	-0.871188	0.912442	-1.29544	0.64337	1.25352	0.240503	-1.26267	0.432671	0.56994	0.977821	-0.970458	0.865263	0.634323	1
NEURONAL_FUNCTION__OTHER	0.89424	1	1.65133	0.0321169	1.01489	0.738966	-1.894	0.0124587	-0.98278	0.65157	0.923713	1	-0.534905	1	-1.03203	0.692015	-1.37795	0.258927	-1.3558	0.258472	1.09616	0.464108	1.06652	0.710764
NEURONAL_FUNCTION__SYNAPTIC_FUNCTION	1.15392	0.684146	1.94311	0.000144954	1.72922	0.0114837	-2.25246	0	-0.817173	0.848644	1.00625	0.954231	-0.828681	0.887038	-1.71095	0.0157368	-1.58177	0.0686482	-1.55901	0.0712269	---	1	1.29269	0.502653
NON-CODING_RNA__LINC	0.889843	1	-0.505712	0.994906	0.860287	0.893797	1.15795	0.478969	0.911144	1	1.47617	0.331653	0.631449	0.972163	-0.857096	0.900233	-0.606466	0.972901	-1.35236	0.24552	1.1409	0.422519	-1.13686	1
NON-CODING_RNA__NCRNA	1.0439	0.891886	1.29282	0.292926	0.578766	0.989324	0.582915	0.980166	1.15205	0.721405	1.00138	0.945559	-1.69531	0.10964	-0.584166	0.98695	1.05177	0.478463	-1.80448	0.00378168	---	1	-1.03299	1
NON-CODING_RNA__SMALL_RNA	1.08201	0.845223	-1.65579	0.0119581	-1.30136	0.196897	1.4662	0.168177	1.30085	0.569245	-0.913864	0.89119	-1.38964	0.595458	1.28868	0.207783	-0.89698	0.988174	1.87605	0.00479189	-1.55349	0.0302798	-0.820431	1
NON-CODING_RNA__SNORNA	-0.711637	0.915714	-0.860693	0.728001	-0.791994	0.905379	1.57584	0.101573	0.538403	0.986614	-0.452696	1	NA	NA	0.793543	0.899563	1.14512	0.403677	0.832046	0.767113	1.1493	0.423325	0.884594	1
NON-CODING_RNA__TRNA	-0.941867	0.744879	-2.29982	0	-1.93416	0.00377644	1.40061	0.21398	-1.14557	0.528337	-1.57883	0.167309	1.28069	0.372684	1.92684	0.00288227	1.19468	0.378102	2.44346	0	-0.969452	0.854428	0.697982	1
NUCLEAR_PORE__STRUCTURE	-1.86562	0.0740284	-2.23047	0	-2.28888	0.000369458	1.31348	0.320746	0.729595	1	-0.821764	0.948125	-1.08975	0.66775	2.30269	0	1.89484	0.0261358	2.45637	0	-1.52056	0.0459275	-1.19889	0.846535
NUCLEIC_ACID__BINDING	-1.01302	0.724325	-1.30525	0.188985	-1.95625	0.00284727	0.793721	0.922536	1.15727	0.744276	0.83362	1	-1.17857	0.652795	1.9927	0.00181756	-0.676565	1	-0.667857	0.933138	-1.31293	0.214462	0.630959	1
PROTEIN_MODIFICATION__ACETYLTRANSFERASE	-1.23764	0.453595	-1.40542	0.106767	-1.19609	0.292414	-0.751024	0.940685	-1.09091	0.598043	0.572307	1	1.29522	0.368527	1.13545	0.355444	1.26873	0.326243	1.96151	0.00191375	-0.618895	0.979675	-0.707153	1
PROTEIN_MODIFICATION__CARBOHYDRATE	0.881545	1	-0.860783	0.739206	1.20195	0.439877	-1.29617	0.320315	0.649508	1	-0.792946	0.967297	-1.39399	0.618408	-1.23079	0.413612	-1.0686	0.840829	-0.794395	0.891472	-0.480682	0.967703	-0.838252	1
PROTEIN_MODIFICATION__LIPIDATION	-0.787313	0.888441	-1.45189	0.076374	1.29386	0.333441	-1.05056	0.57134	-1.04966	0.625346	-0.741414	0.97858	-1.01312	0.739112	-1.29139	0.338393	1.23226	0.368137	1.61106	0.0425365	-0.355858	0.923252	-1.42329	0.343494
PROTEIN_MODIFICATION__METHYLTRANSFERASE	1.39752	0.302127	-0.991662	0.575608	-1.18633	0.293164	1.12895	0.50171	0.961208	0.918744	1.27809	0.589632	0.957401	0.76573	1.22711	0.266388	-0.671068	1	1.39292	0.121527	-0.822663	0.989889	1.39164	0.39612
PROTEIN_MODIFICATION__OTHER	-1.18129	0.535233	1.02218	0.663064	-0.568219	0.976957	-0.612618	1	-1.26512	0.505663	-1.38276	0.346732	-0.916666	0.837406	0.569268	0.977373	1.78966	0.0429108	1.01208	0.505725	1.36466	0.220116	0.832157	1
PROTEIN_MODIFICATION__SUMO	-1.26538	0.479011	-1.44061	0.0820176	-1.62632	0.0390434	1.11175	0.513748	0.794704	1	-0.75355	0.992635	-0.920243	0.842685	1.64163	0.0333326	0.895278	0.662195	1.68751	0.0253235	-0.84797	1	-1.47721	0.284681
PROTEOLYSIS_GENERAL__ASPARTATE	0.902632	1	1.345	0.232069	-0.60464	1	-1.05963	0.56443	0.704513	1	0.981466	0.961716	1.16787	0.472603	0.610476	0.988325	1.20873	0.379329	-1.36922	0.242965	1.26361	0.331306	0.845373	1
PROTEOLYSIS_GENERAL__CARBOXYPEPTIDASE	0.686712	1	1.62065	0.0430039	1.6708	0.0228411	-1.12881	0.479754	-0.954672	0.676033	0.935508	1	1.63119	0.0935251	-1.68365	0.0209829	-1.29877	0.369296	-1.34084	0.247303	1.00257	0.57662	0.679494	1
PROTEOLYSIS_GENERAL__CYSTEINE	-1.04495	0.747145	1.4967	0.0988227	1.222	0.462072	-1.17232	0.453735	-1.31629	0.463252	0.683868	1	1.22327	0.395373	-1.23306	0.422254	-1.24571	0.464099	-0.983364	0.707532	-0.695487	0.995745	-1.27477	0.678804
PROTEOLYSIS_GENERAL__INHIBITOR	1.34268	0.367721	1.68741	0.0253486	1.66616	0.0222886	-1.16469	0.456963	1.53424	0.34062	1.24696	0.550358	-1.00812	0.737782	-1.66594	0.0239893	-1.47434	0.18129	-1.60843	0.0419001	-1.35007	0.176714	1.17023	0.593055
PROTEOLYSIS_GENERAL__METALLOPEPTIDASE	-0.877498	0.856739	1.68691	0.0230442	1.82913	0.00215784	-1.32566	0.295588	0.974149	0.934086	1.26857	0.559343	-1.14761	0.638471	-1.83925	0.00320455	-1.13963	0.685712	-1.69689	0.0164463	-0.934017	0.887538	-1.39559	0.387618
PROTEOLYSIS_GENERAL__OTHER	1.22457	0.577219	0.995394	0.659534	1.37944	0.236564	-0.963921	0.667576	0.961935	0.932971	0.809796	1	0.813149	0.87326	-1.41162	0.194231	-0.945496	0.959104	-1.02561	0.661118	-1.19285	0.391321	0.888292	1
PROTEOLYSIS_GENERAL__SERINE	-1.02382	0.749042	0.938312	0.692059	1.27269	0.367983	-1.36495	0.267421	-1.26731	0.532912	-0.881543	0.920789	-0.882223	0.83126	-1.27681	0.357206	0.998869	0.528396	-1.10828	0.528928	-0.69063	0.988121	-1.08458	1
PROTEOLYSIS_PROTEASOME__19S	-1.54607	0.213124	-1.95933	9.34066e-05	-1.401	0.131696	1.25486	0.363346	-1.23938	0.501022	0.631448	1	-0.500582	1	1.36477	0.15261	1.39587	0.235547	1.77337	0.0129087	-1.4462	0.0900267	0.465686	1
PROTEOLYSIS_PROTEASOME__20S	-1.62329	0.153971	-1.78943	0.0026158	-1.70404	0.0221263	0.949972	0.736421	-1.9926	0.00190485	-1.10107	0.689018	-0.323488	0.999717	1.72581	0.0183083	1.84942	0.0284234	2.20195	0	1.39838	0.19822	0.759215	1
PROTEOLYSIS_PROTEASOME__E2	-0.875558	0.845427	-1.38508	0.117304	-0.952639	0.669127	0.748984	0.93084	0.741513	1	-1.3943	0.341739	-0.997733	0.747798	0.943721	0.690778	0.753599	0.851184	1.48074	0.0824449	-0.53135	0.975583	0.671742	1
PROTEOLYSIS_PROTEASOME__E3	1.00941	0.946042	-0.980656	0.587055	-2.67265	0	1.72111	0.0497136	1.63167	0.166319	1.85589	0.000672414	-1.59948	0.32066	2.83887	0	---	1	-1.16977	0.464026	-1.49492	0.0596488	-1.07802	1
PROTEOLYSIS_PROTEASOME__OTHER	-0.530398	0.976433	-1.65439	0.0115605	-1.07782	0.4501	1.25363	0.35451	-0.788925	0.874886	-0.972779	0.799176	0.667092	0.987744	1.08955	0.427544	-0.870296	0.949954	1.98724	0.00131834	-1.17091	0.43535	-1.22992	0.817207
PROTEOLYSIS_PROTEASOME__UBIQUITIN_PEPTIDASE	-0.969024	0.738731	-1.79104	0.00276968	-1.19548	0.287382	1.15772	0.467506	0.747531	1	0.74173	1	-0.960528	0.798699	1.14859	0.341396	-0.929194	0.98252	1.51812	0.0712794	-1.07501	0.653999	-0.706966	1
PSEUDOGENE	1.2072	0.584307	0.527622	1	1.5107	0.101537	1.84423	0.0215186	1.52226	0.264561	0.938332	1	-0.75424	0.956463	-1.50613	0.106637	-0.614643	0.991367	-2.45948	0	-0.901	0.946422	-1.53084	0.194396
RIBOSOME__BIOGENESIS	0.319563	0.999703	-2.07059	0	-1.80483	0.010167	-0.694025	0.990139	-2.37798	0	-1.99407	0.00717748	2.01375	0	1.73333	0.0175107	0.914604	0.637082	3.24284	0	-1.34908	0.173526	0.974679	0.932296
RIBOSOME__EIF	-1.25089	0.491155	-2.19771	0	-1.29061	0.199488	-0.394199	0.999001	-2.25748	0	-1.19068	0.604592	-0.63864	1	1.32177	0.179332	1.20506	0.373771	2.75464	0	-0.546523	0.981003	-0.454418	1
RIBOSOME__OTHER	-1.23846	0.4671	-0.947441	0.639971	-1.14187	0.345043	0.745514	0.921619	-1.70318	0.0906614	-1.42896	0.368244	-0.872528	0.826314	1.15875	0.333509	1.27431	0.331003	1.14506	0.333266	-0.872348	0.974598	0.632315	1
RIBOSOME__SUBUNIT	-1.68873	0.112303	-2.72251	0	1.62038	0.0348455	-0.834463	0.85173	-3.0736	0	-2.20234	0	2.26882	0	-1.61607	0.0431209	1.94489	0.0204194	3.59252	0	2.99396	0	1.49528	0.342644
SIGNALING__CALCIUM	0.786	1	1.45677	0.129644	1.32334	0.308251	-1.04584	0.559148	-0.702579	0.927855	0.439844	0.996283	-0.689699	1	-1.31382	0.317536	-1.46068	0.180308	-1.03562	0.662686	1.94595	0.019458	1.43887	0.375179
SIGNALING__HEDGEHOG-LIKE	1.21152	0.593328	1.94829	0.000181193	1.39106	0.242297	-1.64008	0.071804	1.03082	0.883426	1.16347	0.659898	-0.559671	1	-1.41911	0.194003	-1.00483	0.904703	-1.80752	0.00406921	-1.33607	0.187439	0.850248	1
SIGNALING__HETEROMERIC_G_PROTEIN	1.06542	0.872118	0.66415	1	-0.722108	0.978766	-1.22621	0.392704	0.885926	1	1.26763	0.534864	-1.27884	0.646098	0.740899	0.957091	-1.29455	0.365869	-0.849502	0.836332	---	1	-1.08831	1
SIGNALING__LIPID	0.608013	1	-1.16221	0.349324	0.780669	0.984582	0.750734	0.942729	1.21538	0.731875	1.09444	0.778258	-0.728518	0.980055	-0.771375	0.999411	-0.814396	0.961405	0.685313	0.926212	-0.715359	1	-0.792246	1
SIGNALING__MAPK	1.23234	0.576271	0.585764	1	1.38262	0.243467	-0.930269	0.729623	1.07025	0.839052	-1.35534	0.380096	-1.72447	0.0774424	-1.37781	0.240462	-1.51992	0.117228	-1.11128	0.533096	-0.676845	0.98686	-0.919562	1
SIGNALING__NOTCH	-0.982677	0.721904	-1.34763	0.147704	-2.02343	0.00152623	0.807189	0.913775	1.41498	0.370866	1.18412	0.688139	-1.37249	0.618052	1.96576	0.0020307	1.1383	0.394699	1.22011	0.250314	-1.38384	0.143482	1.33277	0.479932
SIGNALING__OTHER	1.06111	0.862098	1.15331	0.488235	0.803169	0.96448	-0.900204	0.759121	1.06728	0.829782	0.884463	1	-0.717682	0.982466	-0.812901	0.949398	-1.39542	0.247302	-1.01032	0.683483	-1.25795	0.291945	-0.959964	1
SIGNALING__PHOSPHATASE	1.72607	0.0186919	1.03016	0.671937	2.3756	0	1.73656	0.0521902	1.06694	0.813239	0.736106	1	1.24081	0.403007	-2.36163	0	-1.87014	0	-1.17145	0.471093	-1.86656	0	-2.27183	0
SIGNALING__S_T_KINASE	0.911612	1	-0.926449	0.659457	0.976678	0.805312	-0.58488	1	0.877441	1	0.874451	1	-1.15625	0.647318	-0.967766	0.811425	-1.37394	0.255787	-0.657353	0.929448	-1.10408	0.593464	-1.21149	0.844343
SIGNALING__SH_DOMAIN	0.454331	1	-0.766278	0.851063	-0.584498	0.984506	-1.46884	0.182548	0.869652	1	-0.418329	0.997797	-1.30631	0.634746	0.579493	0.987331	-1.16167	0.651545	0.88156	0.702239	0.598709	0.955981	0.582247	1
SIGNALING__SMALL_GTPASE	0.50156	1	-1.68784	0.00837456	-1.40894	0.12939	-1.04451	0.551188	0.792713	1	-0.790744	0.955669	-1.44769	0.597411	1.45973	0.100164	-0.760845	0.982762	1.37711	0.129845	-0.362337	0.931971	0.551732	1
SIGNALING__TGF_BETA	-1.02418	0.766595	1.30317	0.28331	1.21619	0.432257	-1.24801	0.389977	-1.03483	0.599624	-0.94821	0.852289	-1.08385	0.668526	-1.19756	0.438655	-0.750413	0.96975	-0.997318	0.700444	1.17693	0.412128	0.8079	1
SIGNALING__WNT	-0.748686	0.899512	-1.45675	0.0755495	-1.61556	0.0402181	-1.07848	0.547125	0.910102	0.994448	-1.07997	0.667858	-1.52327	0.450645	1.67216	0.0261826	-0.894007	0.962214	1.3744	0.128871	-1.07203	0.651104	-0.979314	1
SIGNALING__Y_KINASE	0.82584	1	1.22776	0.357236	2.09021	0	0.956599	0.735105	0.622335	1	-0.883512	0.933972	-0.635076	1	-2.08511	0	-1.76417	0.00250172	-1.70881	0.0151633	-1.62453	0.0127186	-1.66551	0.0451158
STRESS_RESPONSE__C-TYPE_LECTIN	-1.78759	0.0617644	1.58015	0.0580243	1.34159	0.298241	-1.66651	0.0609562	1.27828	0.595873	-1.32777	0.416868	-1.23726	0.568763	-1.36913	0.244142	-0.995827	0.913665	-1.72377	0.0140636	-0.975994	0.864696	-1.85282	0.00164552
STRESS_RESPONSE__DETOXIFICATION	1.11796	0.775889	1.54639	0.0779095	-1.02702	0.534067	-1.17339	0.463273	1.1576	0.764593	1.45776	0.343456	1.81148	0.0113606	1.01042	0.572475	-1.18231	0.621226	-2.07538	0	---	1	1.2452	0.580079
STRESS_RESPONSE__ER	-1.05285	0.745449	-1.24555	0.262539	1.42666	0.194623	-1.10038	0.515089	0.647856	1	-0.845308	0.935052	-1.16645	0.651174	-1.43154	0.184592	0.730128	0.863324	-0.950584	0.751655	0.88803	0.671657	-0.532298	1
STRESS_RESPONSE__GST	1.49422	0.177856	1.01814	0.659476	0.746031	1	1.72055	0.0456395	1.49295	0.263325	1.17462	0.670428	1.88868	0.00303932	-0.746951	1	-0.627425	0.995342	-1.21896	0.41039	2.88341	0	1.31975	0.487777
STRESS_RESPONSE__HEAT	1.18357	0.636848	0.997142	0.667288	-1.24493	0.239408	0.722586	0.935136	0.468551	0.992409	-1.68797	0.0971993	2.06158	0	1.21655	0.268416	-1.41107	0.239077	-1.13372	0.514313	2.80082	0	1.64612	0.219164
STRESS_RESPONSE__HEAVY_METAL	1.67373	0.0243337	1.54019	0.0783632	0.913256	0.845143	1.95564	0.00712305	1.741	0.0724229	1.42922	0.396117	-1.60432	0.375986	-0.930557	0.85508	-1.58276	0.0759793	-1.77225	0.00619229	-0.823626	1	1.8307	0.0679869
STRESS_RESPONSE__OTHER	-1.24769	0.48051	1.42814	0.141414	0.931805	0.866195	1.49988	0.140466	1.51584	0.255694	1.14077	0.690475	-1.12693	0.647271	-0.966211	0.799347	1.19278	0.370745	-1.3074	0.291197	1.4182	0.201666	1.48255	0.335082
STRESS_RESPONSE__OXIDATIVE	1.61799	0.046498	0.962327	0.668515	0.943454	0.855042	1.71797	0.0402136	1.64975	0.2142	0.90838	0.990083	0.660467	0.970678	-0.923583	0.825647	-1.14415	0.690143	-0.812369	0.879295	1.4565	0.185439	1.76995	0.0869728
STRESS_RESPONSE__PATHOGEN	-1.74039	0.0876388	1.88424	0.000657048	0.92467	0.834745	-2.17394	0	0.962614	0.947662	-1.39598	0.360289	-1.21844	0.601115	-0.924166	0.839266	-1.09146	0.805855	-2.15413	0	-0.470124	0.950478	-1.38295	0.386768
STRESS_RESPONSE__THIOREDOXIN	0.863256	0.987605	-1.17421	0.337932	0.733609	1	1.17603	0.453573	0.992728	0.901163	-0.647816	1	1.00062	0.737872	-0.744707	0.989861	1.33281	0.286848	1.55698	0.0589197	1.25437	0.329321	1.29076	0.482427
TRAFFICKING__ENDOCYTOSIS	-0.8096	0.894202	-1.00905	0.562014	-1.62434	0.0385868	-0.52538	1	0.649019	1	-1.02479	0.742016	-1.18635	0.666009	1.61313	0.0405673	0.757451	0.8602	-0.764834	0.918232	0.837516	0.739637	-0.86213	1
TRAFFICKING__ER_GOLGI	-1.53359	0.212863	-1.76524	0.00351109	-1.70866	0.0220022	-0.678993	0.989564	-1.24479	0.517966	-1.57968	0.18471	0.628614	0.9528	1.69299	0.0232969	1.526	0.194579	1.44913	0.0943737	0.934028	0.638581	0.559973	1
TRAFFICKING__OTHER	0.55782	1	-1.03585	0.541619	-1.05065	0.494347	0.628409	0.971901	0.653089	1	-0.941283	0.836057	-0.8057	0.913039	1.02097	0.559643	1.13115	0.397666	1.57104	0.0557169	-0.477805	0.958597	1.07749	0.782112
TRAFFICKING__VESICLE_TARGETING_FUSION	0.69958	1	-1.86833	0.000380952	-1.39118	0.136634	1.02344	0.652062	0.897434	0.992443	-1.21732	0.560622	-1.15711	0.659656	1.38334	0.140675	0.96872	0.571535	1.3102	0.17268	-0.782077	1	0.798725	1
TRANSCRIPTION__DOSAGE_COMPENSATION	-1.32358	0.399889	0.552969	1	-2.14945	0.000500556	-1.10653	0.513326	1.13553	0.735574	1.00978	0.967576	-1.27734	0.626622	2.15707	0	1.36782	0.252292	-0.72198	0.930306	-1.24401	0.313775	1.07582	0.764598
TRANSCRIPTION__GENERAL_MACHINERY__RNA_POL_I	0.856842	0.981308	1.29016	0.289067	0.703642	0.993067	-1.75189	0.0531056	0.632008	1	-1.16145	0.635738	0.919515	0.758041	-0.705534	0.976991	-1.36039	0.263152	-1.71247	0.0155838	---	1	1.06883	0.743911
TRANSCRIPTION__GENERAL_MACHINERY__RNA_POL_II	0.388584	1	-1.53557	0.0396148	0.622357	0.984982	-0.983158	0.636725	-0.564841	0.985141	-0.794503	0.980931	-0.903242	0.838874	-0.622557	0.983685	-0.635002	1	1.01379	0.512008	-0.940982	0.883918	-0.571028	1
TRANSCRIPTION__GENERAL_MACHINERY__RNA_POL_III	-1.81593	0.0577574	-1.00118	0.566628	-1.83822	0.00864579	1.73963	0.0579576	1.6487	0.164476	1.56365	0.231303	-1.44433	0.559403	1.83655	0.00606845	1.50973	0.184253	1.73161	0.0184933	NA	NA	NA	NA
TRANSCRIPTION__OTHER	1.25221	0.561513	0.63915	1	-1.91102	0.00431809	-0.8711	0.806151	1.31207	0.586159	0.830276	1	-1.31179	0.643288	1.95434	0.0020373	-0.88302	0.954098	-0.584747	0.963872	-1.02144	0.750354	1.20223	0.574234
TRANSCRIPTION_FACTOR__AIRD	-0.712471	0.927932	-2.23923	0	-2.72792	0	1.27273	0.354581	1.50462	0.259071	-1.52453	0.230217	-1.47448	0.600453	2.63857	0	1.16895	0.38642	2.13089	0.000244361	-1.30288	0.226152	0.607806	1
TRANSCRIPTION_FACTOR__AP2	-1.01502	0.735865	0.714835	0.994007	-1.25531	0.23247	1.22679	0.390788	0.571744	0.983395	0.594937	1	-1.09638	0.677659	1.22546	0.26264	2.17688	0.00217857	1.40555	0.118592	-1.2358	0.317519	-0.964343	1
TRANSCRIPTION_FACTOR__E2F	-1.70481	0.108168	-2.30998	0	-2.64371	0	1.31569	0.32863	0.735411	1	-1.00726	0.756295	-1.25718	0.622287	2.63673	0	2.09709	0.00363537	2.69961	0	-1.37446	0.147413	0.764008	1
TRANSCRIPTION_FACTOR__ETS	-0.948076	0.744686	-1.64136	0.0129484	-1.49007	0.0865094	0.821486	0.903425	-1.1907	0.521936	-1.15903	0.620517	0.888391	0.802258	1.49633	0.0859317	1.23207	0.356806	1.98715	0.0012451	-1.1458	0.491123	-0.80537	1
TRANSCRIPTION_FACTOR__FORKHEAD	-1.0051	0.728195	-1.57282	0.0277906	-1.69015	0.0246771	0.920928	0.772853	1.28227	0.607191	0.71316	1	-1.25802	0.640782	1.68633	0.0240438	1.05961	0.474654	1.40221	0.117657	-1.44392	0.0891373	0.771067	1
TRANSCRIPTION_FACTOR__HOMEODOMAIN	0.872374	1	1.02499	0.6701	-2.20917	0.000625695	-0.793165	0.90752	1.52609	0.284622	0.723295	1	-0.900027	0.833379	2.13197	0	-0.894669	0.976917	-0.673614	0.940365	-1.20941	0.367904	1.0096	0.854839
TRANSCRIPTION_FACTOR__NF	0.780137	1	-0.907377	0.684602	-1.46789	0.0971489	-0.752694	0.952811	1.43902	0.378273	-1.07579	0.660332	-1.31453	0.662305	1.49867	0.0866127	-0.758633	0.972694	-1.26098	0.354399	-1.06555	0.658138	-0.526963	1
TRANSCRIPTION_FACTOR__T_BOX	-0.583553	0.968936	NA	NA	NA	NA	NA	NA	NA	NA	0.90354	0.981952	NA	NA	NA	NA	1.12985	0.390622	NA	NA	NA	NA	NA	NA
TRANSCRIPTION_FACTOR__ZF	-0.795639	0.888572	1.04858	0.65807	-1.53145	0.0707186	-0.916793	0.735245	0.775104	1	1.02548	0.939126	-1.35389	0.649705	1.50933	0.0833395	1.03938	0.478658	-0.752127	0.920753	-0.89346	0.947807	1.19832	0.562122
TRANSMEMBRANE_PROTEIN__ER	-0.986039	0.728237	-1.48994	0.0591095	-0.809931	0.889888	-0.578768	1	-0.981713	0.636769	-1.69408	0.109218	0.930633	0.756954	0.801072	0.902234	1.41098	0.250626	1.54726	0.061668	-0.798732	1	-0.738487	1
TRANSMEMBRANE_PROTEIN__OTHER	0.630935	1	0.932115	0.692621	0.871701	0.886614	-1.40408	0.224586	0.613516	0.992609	0.998044	0.932856	-1.25548	0.572252	-0.887753	0.886548	-1.04545	0.895725	-0.85508	0.839626	-0.49371	0.975201	-0.737353	1
TRANSMEMBRANE_PROTEIN__SEVEN_TRANSMEMBRANE_RECEPTOR	0.96722	1	0.918954	0.703999	0.718253	0.992205	-1.18506	0.454009	0.899669	1	0.916936	0.988899	-1.25608	0.587791	-0.710193	1	-0.807426	0.945876	-1.22929	0.411692	---	1	1.34274	0.485767
TRANSMEMBRANE_TRANSPORT__ABC	-1.42204	0.295146	1.00896	0.666454	1.54482	0.0827336	-1.32925	0.299821	0.792559	1	-0.903347	0.901751	1.5909	0.098425	-1.56567	0.0667589	-0.783339	0.966401	-1.26175	0.363274	-0.769641	0.995032	-1.45263	0.307016
TRANSMEMBRANE_TRANSPORT__AMINO_ACID	0.911974	1	1.50997	0.0907919	0.884187	0.892031	-1.13133	0.486293	-0.953191	0.662415	1.27499	0.568177	-0.77516	0.948645	-0.867762	0.895997	-1.0223	0.908985	-1.13391	0.52527	1.03264	0.537548	0.66	1
TRANSMEMBRANE_TRANSPORT__AQUAPORIN	-1.52113	0.216159	NA	NA	0.930509	0.836838	-1.46798	0.175779	-1.39167	0.347225	-1.31335	0.4275	-1.10149	0.692851	-0.925657	0.851225	-0.608813	0.982898	NA	NA	1.04893	0.526142	1.12862	0.667987
TRANSMEMBRANE_TRANSPORT__CALCIUM_CHANNEL	0.945528	1	1.43216	0.146859	1.17894	0.457422	-1.73291	0.0484059	-1.44581	0.289763	1.3275	0.554275	0.61734	0.939776	-1.17344	0.48316	-1.3974	0.256143	-1.22335	0.412152	0.947399	0.648114	-1.02601	1
TRANSMEMBRANE_TRANSPORT__CHLORIDE_CHANNEL	1.55148	0.107436	1.67386	0.0255386	1.43069	0.200996	-1.04805	0.56534	0.751386	1	1.3031	0.56828	-1.57496	0.361305	-1.4361	0.188221	-1.46226	0.189823	-1.85762	0.00152893	-0.633157	0.982564	-0.871929	1
TRANSMEMBRANE_TRANSPORT__EXTRACELLULAR_LIGAND_GATED_CHANNEL	0.959587	1	1.61121	0.0454563	1.54384	0.0774903	-1.72621	0.0444799	-1.21555	0.52263	1.37313	0.425617	1.23369	0.397506	-1.53807	0.0826656	-1.35894	0.256269	-1.67654	0.0208729	2.20685	0	-0.94246	1
TRANSMEMBRANE_TRANSPORT__LIPID	1.2511	0.541849	1.33653	0.2387	-0.70342	0.981848	-1.23456	0.401241	0.864506	1	-0.942973	0.849512	-1.24785	0.559436	0.717006	0.969012	1.04668	0.478088	-1.52694	0.0837874	1.79399	0.0533424	1.22952	0.596686
TRANSMEMBRANE_TRANSPORT__MAJOR_FACILITATOR	-1.47897	0.264901	1.40472	0.16298	1.08933	0.614554	-1.74188	0.0539812	-1.94814	0.00529902	1.11598	0.752378	0.999202	0.71646	-1.09554	0.58389	-1.03164	0.919914	-1.39727	0.205582	-0.664654	0.98426	-0.97945	1
TRANSMEMBRANE_TRANSPORT__MITOCHONDRIAL	1.45796	0.219007	-0.880184	0.714286	1.62368	0.0366854	1.58304	0.102576	-0.676826	0.932951	0.813778	1	1.00575	0.75174	-1.59192	0.0534568	-1.71306	0.00837196	-0.932138	0.764497	-1.09819	0.598626	-1.11465	1
TRANSMEMBRANE_TRANSPORT__NICOTINIC_ACID_RECEPTOR	1.64371	0.0331416	0.578529	1	1.21814	0.441414	1.22083	0.390832	1.5994	0.203477	1.50554	0.287023	-1.09091	0.67738	-1.2207	0.42389	-1.4493	0.188146	-0.910736	0.792252	1.59229	0.0951663	-0.812585	1
TRANSMEMBRANE_TRANSPORT__OTHER	0.602139	1	0.970218	0.664162	0.76684	0.989248	-1.30592	0.316011	-0.991329	0.652846	1.17187	0.655649	-0.652116	1	-0.750747	1	-1.3611	0.272616	-0.747026	0.914787	-1.04554	0.692081	-0.604523	1
TRANSMEMBRANE_TRANSPORT__POTASSIUM_CHANNEL	0.73902	1	1.63619	0.0373406	1.12564	0.562592	-1.72141	0.0436643	0.683295	1	1.29113	0.575439	-0.94128	0.812941	-1.12386	0.553642	-1.19294	0.60518	-1.41132	0.200583	1.59807	0.09842	-1.01928	1
TRANSMEMBRANE_TRANSPORT__SODIUM_CHANNEL	-0.776304	0.878094	1.52508	0.0828417	1.32437	0.32009	-1.42279	0.218163	-1.04665	0.611147	1.1894	0.696902	-1.15172	0.642981	-1.32449	0.321826	-0.948912	0.967993	-1.51442	0.0899956	1.67695	0.0739124	1.46718	0.339716
TRANSMEMBRANE_TRANSPORT__SOLUTE_CARRIER	-1.32593	0.412947	1.59523	0.0517106	1.30418	0.324146	-1.33972	0.294213	-1.17089	0.516923	1.39267	0.435024	1.61133	0.0892815	-1.3206	0.316412	-0.904632	0.98787	-1.27624	0.342998	-0.760011	0.99362	-0.954951	0.990793
TRANSMEMBRANE_TRANSPORT__TRP__CHANNEL	-0.810909	0.90624	-1.0262	0.551025	1.00457	0.749783	-1.52953	0.131094	-0.88504	0.778373	0.741528	1	1.13092	0.522818	-0.995578	0.771116	-1.12436	0.717221	NA	NA	1.71155	0.0727773	1.29705	0.519058

## Sheet: category_3
Appendix S6. Transcriptomic changes in WormCat terms caused by specific genetic inhibition that suppresses longevity caused by daf-2 mutations. Colors used for columns B to X represent the changes ranging from −3 (blue) to +3 (red). Dataset of daf-16 mutants was obtained from the data using daf-16(mgDf47) (Riedel et al., 2013).
Term	NES daf-16(-)	FDR daf-16(-)	NES hel-1(-)	FDR hel-1(-)	NES pfd-6(-)	FDR pfd-6(-)	NES daf-18(nr2037)	FDR daf-18(nr2037)	NES daf-18(yh1)	FDR daf-18(yh1)	NES swsn-1(-)	FDR swsn-1(-)	NES hsf-1 RNAi	FDR hsf-1 RNAi	NES hlh-30(-)	FDR hlh-30(-)	NES spr-4(-); spr-3(-)	FDR spr-4(-); spr-3(-)	NES smg-2(-)	FDR smg-2(-)	NES his-72(-); his-71(-)	FDR his-72(-); his-71(-)	NES math-33(-)	FDR math-33(-)
CELL_CYCLE__APC	-1.32064	0.484338	-1.71498	0.0088201	-1.89313	0.00668607	1.27546	0.529954	1.14975	0.743694	-0.572498	0.999118	-1.17712	0.704402	1.88101	0.0066135	1.62336	0.120866	1.95728	0.00235717	-1.45222	0.120173	0.43885	1
CELL_CYCLE__CHROMOSOME_DYNAMICS__MEIOTIC_FUNCTIONS	-0.52667	0.999218	-1.71897	0.00888756	-1.60241	0.0577641	1.46823	0.305615	1.11027	0.750909	-0.421598	0.996755	-0.513924	1	1.63076	0.046587	1.44383	0.226771	1.87671	0.00452575	-1.78968	0.000713419	0.502418	1
CELL_CYCLE__CHROMOSOME_DYNAMICS__OTHER	-1.27083	0.511772	-1.4447	0.0909375	-1.67324	0.0382705	0.942699	0.830373	0.662041	0.999164	-0.932138	0.886009	-1.1035	0.755563	1.65015	0.0405077	1.17877	0.41626	1.96476	0.00222843	-1.48626	0.100466	-0.791783	1
CELL_CYCLE__CYCLIN	-1.00632	0.798008	-1.39777	0.120286	-1.87955	0.00738405	1.30837	0.489849	1.31024	0.659789	0.481885	1	-1.07044	0.748772	1.85393	0.00872493	1.50492	0.191131	0.893325	0.681626	-1.64196	0.0163428	NA	NA
CELL_CYCLE__KINASE	-1.01782	0.794759	-1.71112	0.00866513	-1.9648	0.00199194	1.15624	0.646469	1.1937	0.701259	0.976935	0.955224	-1.15298	0.716819	2.01539	0.00282713	1.48867	0.203185	1.78225	0.0109549	-1.45535	0.118955	0.835199	1
CELL_CYCLE__MEIOTIC_MITOTIC_SPINDLE	-1.42367	0.412458	-1.84551	0.00228261	-2.02149	0.000922407	1.43131	0.339976	1.17554	0.725018	-1.39684	0.32346	-1.35415	0.749661	2.00433	0.00247374	1.45786	0.225393	2.20819	0.000189716	-1.54481	0.0522409	-0.491962	1
CELL_CYCLE__OTHER	-0.81251	0.888117	-1.74357	0.00711388	-1.72808	0.0261065	1.09485	0.689965	1.08062	0.782694	0.799582	1	-1.00919	0.801902	1.68322	0.0332441	-0.645922	1	2.30567	0	-1.71585	0.00445286	-1.05361	1
CHAPERONE__CYCLOPHILIN	-0.874303	0.892401	-1.14215	0.392762	-0.669177	0.951769	-0.853668	0.86751	-1.06443	0.648789	-1.17853	0.560736	-0.639931	1	0.681544	0.943883	-0.662781	1	1.02909	0.514909	-0.579963	1	1.02788	0.878853
CHAPERONE__DNAJ_DOMAIN	-1.22232	0.520827	-1.76889	0.00515395	-1.35226	0.184846	0.752801	0.933056	0.577161	0.979558	-0.802088	0.969769	-0.446602	1	1.33258	0.190046	1.03747	0.559344	2.30932	0	-0.826768	0.992475	-0.407647	1
CHAPERONE__OTHER	-1.43336	0.407324	-1.00971	0.577322	-0.899402	0.728766	-1.00821	0.679289	-1.67375	0.123024	-1.42824	0.322753	0.932881	0.776027	0.872421	0.774813	1.39027	0.262402	1.52468	0.0732587	1.15584	0.35953	0.657797	1
CILIA__IFT-MOTOR	1.03435	0.976226	0.605841	1	-1.16246	0.336596	-1.19595	0.481354	1.30062	0.650662	0.46137	1	-0.511494	0.998256	1.1494	0.357267	-1.269	0.556361	-1.03023	0.735744	-0.920714	0.938551	-0.563511	1
CILIA__OTHER	1.3336	0.530121	NA	NA	0.428509	0.997456	1.14099	0.660557	1.20904	0.685702	0.534314	1	NA	NA	-0.423629	0.997389	-0.886655	0.974658	NA	NA	-0.833184	1	-1.06957	1
CYTOSKELETON__ACTIN_FUNCTION__ACTIN	-1.35274	0.457333	0.631117	1	-1.03415	0.518307	0.63541	0.98224	-1.19285	0.534303	-1.5429	0.219434	-0.837005	0.8874	1.01283	0.554678	1.24233	0.38519	1.86367	0.00488494	-0.478509	1	1.13935	0.751863
CYTOSKELETON__ACTIN_FUNCTION__BINDING	-0.640997	0.962773	0.92218	0.743839	-0.883884	0.750486	-0.493859	1	0.763899	1	-1.75637	0.104654	-1.30507	0.692248	0.843527	0.805595	-0.633214	1	1.3221	0.189304	0.651841	0.96248	0.655347	1
CYTOSKELETON__CADHERIN	1.41179	0.354609	0.65353	1	0.960722	0.804384	-1.95009	0.00853437	1.01138	0.858449	0.748404	1	-1.08795	0.740074	-0.954912	0.806301	-1.59216	0.140075	-1.47165	0.177683	1.23487	0.300825	1.07856	0.844416
CYTOSKELETON__CLAUDIN	1.13372	0.835607	1.29429	0.337418	-0.901079	0.739905	-1.66779	0.0673477	0.606104	0.976758	-1.71135	0.0947207	-0.892231	0.867825	0.919408	0.721623	-0.86255	0.961112	-1.34118	0.335322	1.77233	0.0362725	1.10528	0.824593
CYTOSKELETON__INNEXIN	-1.09043	0.701242	0.994147	0.711974	-0.971507	0.625717	-1.17148	0.497632	0.817476	1	-1.06996	0.667836	-1.15052	0.71194	0.974632	0.618831	-0.835144	0.962358	0.784882	0.819257	-1.23577	0.425166	-0.960302	1
CYTOSKELETON__INTERMEDIATE_FILAMENT_PROTEIN	-1.58269	0.328119	1.44905	0.198046	1.22611	0.50722	-1.22363	0.43969	-1.23153	0.515021	0.774902	1	-1.7554	0.0702456	-1.24808	0.461659	-0.834475	0.954537	0.830852	0.7545	0.778994	0.85288	-1.11719	1
CYTOSKELETON__MICROTUBULE__BINDING	-0.508388	0.987985	-1.39536	0.1204	-0.836024	0.796462	0.534276	0.992965	0.807277	1	-1.55044	0.221053	-0.713632	0.966665	0.832105	0.802279	-1.18643	0.707239	1.49037	0.0878821	-0.993664	0.867376	0.701	1
CYTOSKELETON__MICROTUBULE__TAU_TUBULIN_KINASE	1.68955	0.03962	0.948936	0.742136	2.5057	0	1.79827	0.0378646	0.700087	1	-0.795036	0.951207	1.94657	0.00193277	-2.52323	0	-2.08037	0	-1.48769	0.161	-2.00265	0	-2.36174	0
CYTOSKELETON__MICROTUBULE__TUBULIN	0.728737	1	1.27897	0.346091	-0.916826	0.712121	-1.18519	0.491667	-1.34922	0.412092	-1.13862	0.596047	-1.46799	0.736771	0.905671	0.742298	1.11349	0.453114	-0.639806	0.97667	1.5843	0.0879235	1.16191	0.816473
CYTOSKELETON__MICROTUBULE__TUBULIN_MODIFICATION	0.570998	1	0.920317	0.738307	-1.00297	0.567936	0.91623	0.851305	0.632901	0.994203	0.506252	1	-0.664669	1	0.98017	0.613875	-1.30859	0.484928	1.15111	0.350355	0.595123	0.966074	0.867685	1
CYTOSKELETON__MOTOR_PROTEIN__DYNEIN	0.495815	1	-1.32872	0.17412	0.928106	0.833791	-0.397449	1	-1.08797	0.638841	-1.27619	0.472667	-0.401368	1	-0.941312	0.825992	-0.502662	1	-1.35988	0.321633	0.699173	0.936424	-1.2508	0.817457
CYTOSKELETON__MOTOR_PROTEIN__KINESIN	0.68616	1	-1.09168	0.470403	-0.858303	0.785875	1.05722	0.714786	0.586249	0.981704	-1.08024	0.653338	-0.998415	0.797127	0.836475	0.802261	0.72587	0.910644	1.62457	0.0415608	-1.42883	0.143949	1.62319	0.384601
CYTOSKELETON__OTHER	0.971577	1	1.7151	0.0265471	-1.19345	0.312888	-1.17679	0.497248	0.981936	0.896754	-1.13145	0.602018	-1.57426	0.509115	1.19247	0.310809	-0.901228	0.977076	-1.03496	0.746473	-0.957084	0.898089	1.37448	0.525047
DEVELOPMENT__APOPTOSIS	0.993344	1	-1.29207	0.213346	-0.871773	0.766385	0.712021	0.952066	0.75335	1	1.15159	0.750993	-1.42724	0.708915	0.876598	0.773305	-0.537789	1	1.07845	0.454233	-1.05921	0.776851	-1.00112	1
DEVELOPMENT__GENERAL	-0.835698	0.884599	-1.38539	0.124412	-1.45033	0.125704	0.828596	0.924425	-0.84923	0.820957	-0.968001	0.827046	-0.985529	0.79689	1.4572	0.119382	-0.571143	0.998749	1.73072	0.0185831	-1.23955	0.423222	-0.632114	1
DEVELOPMENT__GERMLINE	1.68241	0.0380009	1.20247	0.424209	1.06898	0.704473	1.53938	0.230039	1.1504	0.755571	0.610476	1	0.798014	0.888473	-1.06813	0.684484	-1.76299	0.00722592	-0.70898	0.955715	-1.83805	0.000218203	-1.36869	0.496009
DEVELOPMENT__SOMATIC	-1.10916	0.669896	-0.936142	0.661206	-1.99026	0.0013831	0.805602	0.928965	1.27004	0.640226	-1.01157	0.770249	-1.44404	0.712658	2.00712	0.00263866	1.33896	0.284431	1.51268	0.0776677	-1.33871	0.247893	0.655623	1
DNA__NUCLEASE	-0.667344	0.959012	-0.891154	0.708907	-1.79829	0.0167066	1.13713	0.647033	1.05753	0.786187	-0.737062	0.965265	-1.37652	0.751166	1.81267	0.0118651	1.03185	0.561781	0.97916	0.557111	-1.36558	0.220652	-0.515076	1
DNA__REPAIR	-0.84032	0.906018	-2.21969	0	-2.11664	0.000226054	1.79968	0.041116	1.42802	0.600742	-0.565142	0.993398	-0.963782	0.811993	2.12481	0.000452241	1.83712	0.0405016	2.10092	0.00033049	-1.6667	0.0111187	-0.404997	1
DNA__REPLICATION	-1.37127	0.46142	-2.35303	0	-2.47175	0	1.8656	0.0503141	1.39988	0.643174	-0.740641	0.970056	-1.3388	0.727905	2.41088	0	1.77053	0.0604381	1.7661	0.0133603	-1.76742	0.00125725	0.425346	1
EXTRACELLULAR_MATERIAL__CHITINASE	1.30632	0.54366	1.00646	0.726272	-0.920873	0.71127	1.42451	0.341098	1.19474	0.712767	-1.03921	0.733292	-1.0711	0.756981	0.901597	0.736718	-0.836869	0.968618	-1.80441	0.00700427	-0.796207	1	1.18622	0.802115
EXTRACELLULAR_MATERIAL__CHONDROITIN_SULFOTRANSFERASE	-1.03398	0.803137	NA	NA	1.23491	0.49624	-1.74388	0.0492057	-1.04428	0.653858	1.48491	0.292271	0.960816	0.761251	-1.24157	0.466405	-1.44371	0.331995	NA	NA	-0.416932	0.98163	-1.07664	1
EXTRACELLULAR_MATERIAL__COLLAGEN	1.69318	0.0487342	2.48834	0	2.52664	0	2.18307	0.000984496	2.05398	0	1.04033	0.878315	-1.00347	0.80442	-2.54171	0	1.98959	0.0115773	-1.54387	0.109962	-1.90547	0	1.21874	0.790093
EXTRACELLULAR_MATERIAL__CUTICLIN	1.41413	0.363272	1.02777	0.734209	-1.79295	0.0169349	-2.14638	0	0.725912	1	1.32088	0.580691	0.797365	0.876556	1.77512	0.0186126	-1.28673	0.540061	-0.688152	0.969261	-1.46584	0.108982	1.45564	0.408526
EXTRACELLULAR_MATERIAL__GALECTIN	1.38952	0.389166	1.51408	0.143971	1.28427	0.42987	0.979825	0.827032	0.777092	1	-0.855909	0.93796	0.830218	0.861001	-1.28485	0.418086	-1.08501	0.866192	-1.40748	0.27081	-0.714314	1	1.52103	0.382721
EXTRACELLULAR_MATERIAL__MATRIX	-0.948666	0.835703	1.79926	0.0067904	0.897041	0.866854	-1.8065	0.0393215	-1.47886	0.297704	-1.4449	0.330814	-1.27437	0.650555	-0.898933	0.863677	-0.870777	0.975046	-1.36726	0.314972	-0.453691	0.997446	-0.621992	1
EXTRACELLULAR_MATERIAL__PGI	0.71548	1	0.848016	0.838918	1.12019	0.65432	-1.70796	0.0517043	-1.05228	0.64946	-1.10613	0.626916	-0.916932	0.832645	-1.10873	0.658691	-0.955094	0.954296	-1.19221	0.54269	-1.54496	0.0539327	-0.766394	1
EXTRACELLULAR_MATERIAL__SECRETED_PROTEIN	-0.83298	0.87161	1.11366	0.568721	0.7046	0.960711	-1.50998	0.175285	-1.10143	0.623926	-0.870653	0.916208	-0.529785	1	-0.7023	0.973909	-1.00337	0.975542	-1.01618	0.758071	-0.959112	0.903345	0.743881	1
GLOBIN	1.29658	0.557865	1.4117	0.238932	1.1079	0.675504	-0.97255	0.725069	1.1509	0.768472	1.38975	0.469696	0.769341	0.891936	-1.10004	0.658044	-1.51187	0.239916	-1.15496	0.614343	2.29709	0.00037037	1.02154	0.883595
LYSOSOME__ACID_PHOSPHATASE	-1.4688	0.42328	1.47951	0.16533	1.06556	0.690605	-1.41325	0.252538	0.754371	1	1.6513	0.109478	1.3288	0.366964	-1.0901	0.661235	-1.02635	0.977053	-0.950556	0.838881	0.888578	0.678783	-1.15331	1
LYSOSOME__AUTOPHAGY	-0.786519	0.901768	0.557062	1	-2.07844	0.000713173	0.514926	0.983171	1.31527	0.687262	-1.30387	0.449798	-1.39567	0.738562	2.08861	0.000687946	-0.971501	0.959462	1.07114	0.460816	-0.627495	1	0.763198	1
LYSOSOME__OTHER	-0.696529	0.940608	-1.24849	0.266798	-1.68666	0.0350912	0.910593	0.843915	1.11305	0.755579	0.931266	0.9878	-1.26387	0.610696	1.69738	0.0314433	1.35846	0.287093	1.23206	0.2737	-0.563308	1	-0.59126	1
LYSOSOME__VACUOLAR_ATPASE	-2.27123	0	-0.792643	0.83205	1.05352	0.709904	-1.55916	0.136288	-2.11518	0.000418605	-2.0875	0.00183685	1.41919	0.279815	-1.07392	0.680825	0.93524	0.665232	0.990375	0.549074	1.4856	0.134334	-0.73931	1
MAJOR_SPERM_PROTEIN	1.94822	0	2.00799	0	2.20463	0	1.74808	0.0623758	-1.12893	0.593551	-0.995134	0.778057	2.18952	0	-2.26225	0	-2.21013	0	-1.29857	0.391524	-2.21471	0	-2.22465	0
METABOLISM__1CC__FOLATE	-1.57783	0.311068	1.08075	0.628669	0.673729	0.972754	0.595671	0.983174	-0.604909	1	-0.596994	0.997644	-0.520917	1	-0.680674	0.967107	1.67772	0.0951329	-1.26694	0.424502	0.909651	0.649369	0.772973	1
METABOLISM__AMINO_ACID__BREAKDOWN	-1.76541	0.117215	1.78154	0.00872168	1.14402	0.627989	0.768544	0.918854	-1.46809	0.30106	1.08076	0.845653	1.96954	0.00121688	-1.13692	0.644783	1.80205	0.0512816	-1.15038	0.614329	2.10307	0.00329079	0.877332	1
METABOLISM__AMINO_ACID__SYNTHESIS	0.972793	1	1.37722	0.24828	1.001	0.753526	1.1186	0.665624	-0.94724	0.737169	1.1128	0.824961	1.17724	0.479206	-1.01669	0.735127	-0.911246	0.966648	-0.921546	0.866177	-1.01974	0.847008	-0.708661	1
METABOLISM__AMINO_SUGAR	-0.921798	0.854549	-1.16091	0.372078	-1.32018	0.198032	0.97846	0.808673	1.22082	0.679159	-0.660386	0.986579	-0.6093	1	1.32311	0.194455	1.34246	0.286512	1.19937	0.304958	-1.3854	0.203208	0.822147	1
METABOLISM__CARBOHYDRATE	0.802172	1	1.2151	0.407332	-0.837771	0.801004	1.09629	0.697595	1.02039	0.84671	0.777414	1	-0.771693	0.924777	0.839532	0.805111	1.13437	0.445559	-0.896616	0.87329	1.00284	0.526355	0.670228	1
METABOLISM__GLUTATHIONE	0.714104	1	1.02505	0.728975	0.739798	0.957486	-0.931831	0.771202	0.762579	1	1.26362	0.614981	1.31767	0.373994	-0.733381	0.956376	-1.01897	0.970937	-1.13546	0.630283	1.59944	0.0810534	1.52482	0.410882
METABOLISM__GLYCOLYSIS	0.866977	1	1.3353	0.293025	0.710536	0.973169	1.52833	0.236031	0.966971	0.921662	0.841717	1	-0.880986	0.862321	-0.701592	0.965252	0.946728	0.659006	1.01241	0.519948	1.09963	0.414333	1.20762	0.752438
METABOLISM__INSULIN	1.67184	0.0427826	1.15536	0.49364	1.10331	0.675288	1.84767	0.0497464	1.52339	0.453446	1.16446	0.741192	-1.28807	0.641978	-1.11412	0.668571	-0.823849	0.962602	-1.63783	0.047316	1.48069	0.134525	1.62246	0.323261
METABOLISM__LIPID__BETA_OXIDATION	-1.11433	0.669121	1.35291	0.275582	1.37223	0.2945	0.925839	0.848983	-1.19024	0.526156	0.979376	0.963005	1.14584	0.524208	-1.36828	0.311526	-1.11424	0.801743	-1.17482	0.575386	1.16216	0.36258	-0.937955	1
METABOLISM__LIPID__BINDING	-1.25046	0.504308	1.22246	0.415204	-0.845772	0.793498	0.802316	0.92593	1.03368	0.824367	1.0658	0.83143	1.29969	0.380688	0.860571	0.782171	-0.619925	1	-1.08542	0.657454	-1.64251	0.0168212	1.15705	0.810678
METABOLISM__LIPID__FATTY_ACID	1.32689	0.532221	1.16359	0.48528	1.12458	0.654494	0.873856	0.883632	0.749554	1	1.07384	0.851826	-1.00143	0.799839	-1.11638	0.675497	-1.17385	0.718961	0.895493	0.684333	1.16623	0.36219	1.04215	0.84969
METABOLISM__LIPID__GLYCEROLIPID_	-0.838548	0.898929	0.923019	0.751187	-1.40681	0.152416	0.985634	0.835372	1.10878	0.743353	1.51068	0.266066	-0.832058	0.879964	1.36326	0.172792	0.652142	0.945423	1.04785	0.493711	-0.431223	0.993874	1.20952	0.770324
METABOLISM__LIPID__LIPASE	1.56899	0.117119	1.6406	0.0635672	0.820194	0.9266	0.979651	0.816708	1.39684	0.6222	1.55012	0.268937	1.47137	0.232437	-0.815117	0.915435	-1.31589	0.475264	-0.804834	0.944836	-1.00831	0.858715	1.21497	0.777713
METABOLISM__LIPID__O-ACYL_TRANSFERASE	0.863384	1	1.40762	0.238427	1.57698	0.0981817	-1.85641	0.0233778	-1.34775	0.400296	0.835067	1	-0.928618	0.835692	-1.59193	0.0869096	-1.21179	0.663467	-1.66239	0.0366449	-1.66867	0.0113656	-1.17272	1
METABOLISM__LIPID__OTHER	-0.947108	0.817767	-0.959734	0.637871	0.831374	0.938604	-1.00359	0.679277	-1.13201	0.60107	1.23075	0.656522	0.763831	0.875155	-0.816897	0.922515	1.14208	0.447331	0.980301	0.561296	-0.527508	1	-0.513671	1
METABOLISM__LIPID__PHOSPHOLIPID	-1.08932	0.692153	0.569723	1	1.34816	0.325775	0.931012	0.847109	-0.93292	0.743416	1.25736	0.583343	-0.781779	0.925468	-1.32537	0.364637	-0.864815	0.966365	-0.70967	0.96408	-0.746332	1	-0.58136	1
METABOLISM__LIPID__SPHINGOLIPID	-1.26105	0.506173	-0.883206	0.716271	-0.814132	0.824588	-1.02834	0.666785	1.24205	0.696566	0.702077	1	1.04624	0.684562	0.811862	0.820828	1.09516	0.470943	-0.742564	0.962851	1.80186	0.0289813	0.825485	1
METABOLISM__LIPID__STEROL	1.15126	0.797777	-0.822349	0.799927	1.1452	0.637308	0.965323	0.808429	0.668538	1	0.908463	1	1.28876	0.388283	-1.13204	0.645634	0.925878	0.665956	-0.639195	0.968255	2.20779	0.00234198	1.08057	0.854499
METABOLISM__MITOCHONDRIA__CITRIC_ACID_CYCLE	0.592089	1	-1.06872	0.499813	0.932524	0.845666	0.9231	0.84533	-1.48785	0.298442	-0.767031	0.954733	-0.624744	0.997048	-0.929073	0.832037	0.954878	0.661362	1.38822	0.142295	1.42019	0.173036	0.637871	1
METABOLISM__MITOCHONDRIA__COMPLEX_I	-1.34055	0.468595	-1.79644	0.00367547	1.2458	0.492913	1.01634	0.793133	-2.1128	0.000348837	-1.75151	0.0920547	1.75997	0.0388936	-1.26706	0.450456	1.69337	0.0955174	2.17069	0.000142287	2.81684	0	0.963301	1
METABOLISM__MITOCHONDRIA__COMPLEX_III	1.22832	0.674009	-1.01851	0.574535	1.37931	0.312506	0.841545	0.910267	-1.88157	0.0203836	-0.786762	0.95439	1.64993	0.099	-1.36855	0.322004	-1.43492	0.325354	0.940962	0.607594	1.03005	0.492897	-0.613507	1
METABOLISM__MITOCHONDRIA__COMPLEX_IV	-0.869851	0.891115	-1.49734	0.0617495	1.06561	0.701798	0.722752	0.947321	-1.78023	0.0655154	-1.47716	0.295443	1.42994	0.272599	-1.06474	0.671415	-0.452765	0.998346	1.87109	0.00462712	1.68794	0.0575977	0.908929	1
METABOLISM__MITOCHONDRIA__COMPLEX_V	0.486086	1	-1.48376	0.0688308	1.2659	0.464571	1.09362	0.682225	-1.62128	0.155799	-1.63927	0.138612	1.39815	0.289956	-1.29273	0.421391	1.11734	0.45305	2.20776	0.000175123	2.48797	0	0.66014	1
METABOLISM__MITOCHONDRIA__CYTOCHROME_C_OXIDASE_ASSEMBLY_FACTOR	0.811697	1	-1.04009	0.546878	-0.929854	0.698968	-0.727116	0.976776	-1.35308	0.436223	0.865738	1	1.25872	0.405863	0.884186	0.765486	0.636483	0.94732	1.63755	0.0384015	1.38718	0.185364	-0.609964	1
METABOLISM__MITOCHONDRIA__GENE_EXPRESSION	-0.458294	0.990808	-1.54176	0.046208	-0.56796	0.979992	0.887804	0.863656	-1.07892	0.631709	-1.27107	0.470967	1.20798	0.459572	0.589176	0.982466	0.600806	0.952999	1.53049	0.0723143	-0.426054	0.987482	0.671385	1
METABOLISM__MITOCHONDRIA__OTHER	1.26218	0.63328	-1.4248	0.10414	0.753485	0.968643	1.26226	0.535262	1.36843	0.644876	0.80403	1	1.18461	0.489921	-0.75553	0.987474	0.718849	0.909968	1.59302	0.0494268	1.76847	0.0364181	1.097	0.834133
METABOLISM__MITOCHONDRIA__RIBOSOME	-2.00834	0.0061843	-2.25356	0	-1.19886	0.309069	0.520201	0.989496	-2.57888	0	-2.10159	0.000805556	2.27068	0	1.1993	0.309638	1.56402	0.146429	3.31613	0	1.96177	0.0124337	0.632172	1
METABOLISM__MITOCHONDRIA__TRANSLOCASE	-0.834183	0.878145	-1.71153	0.00882486	1.24034	0.494384	0.991172	0.833178	-1.67505	0.140842	0.788354	1	1.17827	0.488867	-1.23975	0.459892	-0.995218	0.946539	2.1794	0.000151773	-0.903116	0.964689	-0.924458	1
METABOLISM__MITOCHONDRIA__TRANSPORTER	0.655829	1	0.653562	1	1.08022	0.687195	1.19339	0.57819	-0.832585	0.817414	-0.936748	0.885972	-0.799725	0.906165	-1.08119	0.673275	-0.720277	1	-0.666399	0.971885	-0.780559	1	-0.70737	1
METABOLISM__NUCLEOTIDE	-1.01687	0.784773	-1.20335	0.319205	-0.605646	0.981438	0.626224	0.980511	-1.17344	0.531571	0.828533	1	1.46479	0.231725	0.61505	0.979016	1.16409	0.425923	1.87438	0.00451782	1.02916	0.488814	0.701589	1
METABOLISM__OTHER	0.898275	1	1.26931	0.357056	1.20003	0.525651	1.01928	0.797487	0.822375	1	1.07226	0.841042	1.61141	0.113643	-1.1924	0.53273	-0.809759	0.976328	-1.12463	0.636382	---	1	1.22246	0.806037
METABOLISM__PENTOSE_PHOSPHATE_PATHWAY	0.731501	1	-1.32281	0.17819	0.674953	0.980925	0.854784	0.903116	-0.481311	1	-1.29346	0.457358	-0.555349	1	-0.684798	0.97252	-0.675905	1	1.87811	0.00453005	1.65583	0.0644215	-0.977989	1
METABOLISM__SHORT_CHAIN_DEHYDROGENASE	1.46697	0.263957	1.24294	0.391534	0.980213	0.769286	1.61398	0.159402	1.35311	0.649973	1.36503	0.510077	1.48036	0.239901	-0.991134	0.764438	-0.99408	0.93723	-1.21004	0.520853	1.98152	0.0102852	1.92594	0.0526218
MRNA_FUNCTIONS__BINDING__KH	0.555291	1	-0.786786	0.833495	0.859197	0.909538	0.8649	0.892075	-0.87658	0.805381	-1.1207	0.614301	-0.843062	0.88558	-0.854132	0.91872	0.71688	0.903016	-0.796486	0.927132	-1.38094	0.20225	-0.930928	1
MRNA_FUNCTIONS__BINDING__OTHER	-1.52535	0.362905	-1.74118	0.00688092	-1.58744	0.0612595	0.816719	0.937215	-1.21145	0.51151	-1.42689	0.31261	-0.918193	0.838208	1.58251	0.0608771	0.937138	0.669189	2.14272	0.000126478	-1.31589	0.282717	0.919464	1
MRNA_FUNCTIONS__BINDING__PUF	0.621859	1	-1.57553	0.0350257	-1.75668	0.0220139	1.07128	0.713545	-0.85689	0.818768	0.579834	1	-0.650125	1	1.76099	0.0190488	1.45451	0.222186	1.62502	0.0422111	-1.81677	0.000394693	-1.26753	0.783723
MRNA_FUNCTIONS__BINDING__RBM	-0.697714	0.94772	-1.75406	0.00585209	-1.77775	0.0188059	-0.796691	0.928113	-0.842479	0.821757	-1.44319	0.320444	-0.707953	0.958917	1.72254	0.0271301	0.84781	0.78009	1.35783	0.160705	-1.1457	0.593627	-0.469308	1
MRNA_FUNCTIONS__BINDING__ZF	-1.21442	0.527547	-1.89279	0.00113565	-2.18216	0	1.23137	0.546274	1.44728	0.596706	0.767494	1	-1.49496	0.706937	2.13358	0.000508771	1.90993	0.0286066	1.84303	0.00605201	-1.841	0.000245479	-0.71654	1
MRNA_FUNCTIONS__PROCESSING__HELICASE	-1.18746	0.565111	-2.15059	0	-1.93205	0.00332662	1.23099	0.535576	-1.351	0.423477	-1.56957	0.219786	1.26842	0.402111	1.91677	0.00488017	1.68184	0.09693	2.96098	0	-1.48866	0.101036	0.75223	1
MRNA_FUNCTIONS__PROCESSING__LSM	-1.51562	0.342151	-1.46926	0.075628	-1.48299	0.106864	0.661577	0.977556	-1.25196	0.519704	-1.26985	0.461296	0.664371	0.951613	1.46324	0.117888	1.61188	0.11599	1.81703	0.0075449	-0.835252	1	1.16305	0.83624
MRNA_FUNCTIONS__PROCESSING__NMD	-0.888208	0.883707	-1.41936	0.105091	-1.32739	0.19299	1.25506	0.540504	1.06139	0.787557	-1.35553	0.370483	-1.08458	0.737643	1.38327	0.162531	1.36873	0.280982	1.02631	0.513591	-1.14941	0.59219	0.605504	1
MRNA_FUNCTIONS__PROCESSING__NUCLEASE	-0.949375	0.845339	-1.50856	0.0576082	-1.32829	0.19505	1.44916	0.317656	1.07282	0.791837	-0.71861	0.968435	0.892268	0.776379	1.3495	0.182766	1.16593	0.429816	1.82458	0.00728665	-1.18458	0.528107	0.713291	1
MRNA_FUNCTIONS__PROCESSING__OTHER	-0.878086	0.895196	0.9778	0.715516	-1.17054	0.328257	0.962314	0.805479	-0.552725	1	1.22677	0.652516	0.915639	0.757556	1.19619	0.309684	0.755194	0.894747	-0.863888	0.91158	-0.748757	1	0.766167	1
MRNA_FUNCTIONS__PROCESSING__POLYADENYLATION	-0.862156	0.895039	-1.82889	0.00287112	-1.52469	0.089917	1.11376	0.666098	0.713609	1	1.13859	0.759136	-1.01726	0.804102	1.55401	0.071737	0.882556	0.735843	2.01655	0.000797368	-1.53487	0.0581502	-0.926329	1
MRNA_FUNCTIONS__PROCESSING__SNRNP	-1.36045	0.455035	-2.12054	0	-2.02249	0.000983901	1.41178	0.35302	-1.24827	0.512219	-1.23564	0.480244	-0.434504	1	1.96969	0.00283929	1.86181	0.0371655	2.16814	0.000133917	-1.47752	0.101063	-0.616929	1
MRNA_FUNCTIONS__PROCESSING__SPLICING	-1.65545	0.202666	-2.25333	0	-2.49883	0	1.37861	0.396001	-0.379599	0.999417	-1.51948	0.233243	-0.836714	0.880173	2.60956	0	2.06288	0.0118675	2.43356	0	-1.4362	0.137496	0.900224	1
MUSCLE_FUNCTION	0.564304	1	2.08349	0	1.74648	0.0125916	-1.8171	0.038337	-1.46114	0.29728	-1.29033	0.452012	0.980957	0.778212	-1.75666	0.011326	-1.18254	0.705565	-1.09694	0.672729	2.03981	0.00683029	0.731615	1
NEURONAL_FUNCTION__DEVELOPMENT	0.564935	1	0.573522	1	-1.28743	0.225024	-1.02596	0.661505	1.12737	0.753913	-0.900115	0.884163	-1.2483	0.625821	1.25105	0.25898	-1.28136	0.543606	0.56132	0.976739	-0.98387	0.882301	0.631293	1
NEURONAL_FUNCTION__OTHER	0.881262	1	1.63789	0.0576021	1.02913	0.727309	-1.9039	0.0181382	-0.984514	0.683584	0.907597	0.991399	-0.519641	1	-1.02754	0.719979	-1.35634	0.405863	-1.35163	0.331519	1.09858	0.410572	1.07151	0.849595
NEURONAL_FUNCTION__SYNAPTIC_FUNCTION__NEUROPEPTIDE	1.20705	0.691058	1.97405	0	1.78023	0.00774023	-2.06859	0.00035034	0.679256	1	0.686078	1	-1.29354	0.642483	-1.77554	0.00871436	-1.47817	0.278282	-1.56566	0.0922396	2.43823	0	1.62053	0.282573
NEURONAL_FUNCTION__SYNAPTIC_FUNCTION__NEUROTRANSMITTER_METABOLISM	1.0981	0.891051	1.72422	0.0248234	1.0947	0.673969	-0.952363	0.757554	0.817049	1	1.10438	0.80372	1.68241	0.0789467	-1.10321	0.661747	-1.24113	0.620354	-1.57515	0.0874772	-1.03627	0.821823	0.816515	1
NEURONAL_FUNCTION__SYNAPTIC_FUNCTION__NEUROTRANSMITTER_RECEPTOR	0.657101	1	1.23405	0.400653	1.38189	0.318784	-1.7811	0.0421948	-0.986502	0.690947	1.11033	0.800323	1.37724	0.310217	-1.38815	0.327803	-1.42464	0.340306	-1.32043	0.370949	2.40523	0	-0.632692	1
NEURONAL_FUNCTION__SYNAPTIC_FUNCTION__OTHER	0.968481	1	1.47752	0.162352	1.08805	0.678696	-1.8819	0.0204731	0.421033	0.99573	1.03914	0.867181	-0.982851	0.793337	-1.09246	0.666803	-1.46524	0.299992	-1.20711	0.517379	1.72372	0.047155	-0.885204	1
NEURONAL_FUNCTION__SYNAPTIC_FUNCTION__VESICLE_TRAFFICKING	0.972077	1	1.34294	0.285884	1.00627	0.761915	-1.59338	0.116133	-0.883056	0.817352	0.981749	0.971533	0.634041	0.927975	-1.03038	0.723802	-1.07492	0.883393	-0.802291	0.928488	1.91878	0.0149716	1.15297	0.781459
NON-CODING_RNA__LINC	0.888038	1	-0.499556	0.994347	0.844728	0.925343	1.14377	0.665664	0.906288	0.980079	1.47633	0.295989	0.636695	0.937807	-0.844094	0.92645	-0.608389	0.992593	-1.34371	0.339576	1.37635	0.190386	-1.11798	1
NON-CODING_RNA__NCRNA	1.05012	0.947601	1.29153	0.328991	0.586588	0.98349	0.585565	0.980605	1.16185	0.750679	1.00816	0.92579	-1.69709	0.142537	-0.57959	0.98645	0.985917	0.618235	-1.80247	0.00638741	---	1	-1.03776	1
NON-CODING_RNA__SMALL_RNA__ARGONAUTE	1.16727	0.765371	-1.25422	0.262164	1.03629	0.720214	1.33622	0.465012	1.21527	0.681376	0.469566	1	-1.3244	0.70969	-1.05577	0.682993	-1.19085	0.706316	1.68736	0.0272218	-1.63285	0.0182563	-0.967344	1
NON-CODING_RNA__SMALL_RNA__OTHER	-1.00188	0.785997	-1.76	0.00557335	-1.96258	0.00189708	1.48757	0.281765	1.19213	0.691716	-1.02061	0.757799	-1.06479	0.742471	1.97345	0.00275194	1.43957	0.225062	1.8337	0.00684726	-1.35072	0.234893	-0.524377	1
NON-CODING_RNA__SNORNA	-0.718112	0.932622	-0.855388	0.751122	-0.799187	0.825983	1.54757	0.227685	0.532184	0.992605	-0.454219	1	NA	NA	0.78364	0.847475	1.12277	0.451925	0.839471	0.746986	1.18089	0.347301	0.874936	1
NON-CODING_RNA__TRNA__METHYLATION	0.689297	1	-1.53826	0.0454536	-1.28319	0.226316	0.807418	0.944219	-0.873577	0.799653	-0.854765	0.929669	1.05267	0.685074	1.25335	0.26007	-0.929547	0.980256	1.9036	0.00399612	-0.827058	1	0.888798	1
NON-CODING_RNA__TRNA__PRODUCTION	-1.11723	0.674418	-2.16085	0	-1.85735	0.00958007	1.40921	0.345686	-1.21985	0.522367	-1.55911	0.220618	1.2367	0.420771	1.88714	0.00655878	1.57804	0.139841	2.30853	0	-0.980116	0.881918	0.54247	1
NUCLEAR_PORE__STRUCTURE	-1.91185	0.0217881	-2.21709	0	-2.30624	0	1.32904	0.467489	0.735843	1	-0.834533	0.950924	-1.10116	0.740304	2.26603	0	1.90199	0.0265836	2.5084	0	-1.48396	0.0995433	-1.20006	0.969622
NUCLEIC_ACID__BINDING__OTHER	-0.849411	0.908288	-1.23551	0.282952	-1.39798	0.154431	0.790525	0.919044	0.903675	0.974433	0.702091	1	-0.929392	0.842615	1.39986	0.152657	-0.86717	0.971923	-0.834642	0.928806	-1.2417	0.425168	-0.508712	1
NUCLEIC_ACID__BINDING__ZINC_FINGER	-1.03364	0.790907	-1.23491	0.280088	-2.07329	0.000653742	0.751721	0.926251	1.30612	0.65285	0.871514	1	-1.24234	0.616561	2.10341	0.000551833	-0.625285	1	0.949706	0.599384	-1.36418	0.214201	0.727324	1
PROTEIN_MODIFICATION__ACETYLTRANSFERASE	-1.24186	0.511808	-1.38787	0.123437	-1.19048	0.312924	-0.745831	0.973402	-1.10662	0.626933	0.570785	1	1.33227	0.373146	1.18566	0.31659	1.21933	0.397133	1.98568	0.00166969	-0.620205	1	-0.706413	1
PROTEIN_MODIFICATION__CARBOHYDRATE	0.867293	1	-0.860854	0.748337	1.20324	0.52918	-1.29147	0.359935	0.650802	1	-0.799448	0.964227	-1.38682	0.743162	-1.20681	0.507686	-1.04154	0.944314	-0.803996	0.936001	-0.481316	1	-0.846661	1
PROTEIN_MODIFICATION__LIPIDATION	-0.836685	0.892212	-1.42203	0.10456	1.28894	0.430753	-1.03703	0.65763	-1.03264	0.642164	-0.784864	0.947251	-1.032	0.782971	-1.28606	0.426792	1.19132	0.410946	1.60575	0.0470879	-0.351597	0.978646	-1.41915	0.390606
PROTEIN_MODIFICATION__METHYLTRANSFERASE	1.38411	0.390205	-0.990346	0.593056	-1.22317	0.281731	1.12749	0.656302	0.955695	0.903523	1.26309	0.597943	0.977074	0.770402	1.21729	0.291223	-0.675367	1	1.40295	0.136091	-0.831543	1	1.38198	0.528793
PROTEIN_MODIFICATION__OTHER	-1.17153	0.588396	1.0096	0.729923	-0.559225	0.974261	-0.630803	1	-1.26581	0.524501	-1.36217	0.368259	-0.88041	0.855328	0.583874	0.968157	1.81117	0.0503736	1.01479	0.527781	1.30595	0.234495	0.831242	1
PROTEIN_MODIFICATION__SUMO	-1.22275	0.531087	-1.42768	0.10333	-1.62406	0.05186	1.13797	0.656492	0.809756	1	-0.731617	0.962581	-0.924746	0.834745	1.61632	0.0498329	0.855443	0.774833	1.70073	0.0240639	-0.870695	0.987001	-1.49828	0.299898
PROTEOLYSIS_GENERAL__ASPARTATE__CATHEPSIN	0.837314	1	1.38196	0.246399	0.826501	0.925952	-1.35465	0.304408	-1.03711	0.644696	1.30326	0.576189	-0.947486	0.825621	-0.823981	0.930764	1.33881	0.278286	-1.52656	0.125998	-0.759197	1	-0.759683	1
PROTEOLYSIS_GENERAL__ASPARTATE__OTHER	0.947892	1	0.595554	1	-1.02295	0.53459	0.943596	0.838309	1.22656	0.677176	-0.713294	0.965609	1.47953	0.229674	1.04576	0.501415	-0.476246	1	-0.807043	0.951628	1.00256	0.520697	1.12448	0.779853
PROTEOLYSIS_GENERAL__CARBOXYPEPTIDASE	0.681864	1	1.61971	0.0611942	1.6678	0.0385766	-1.11838	0.542772	-0.959529	0.724301	0.938813	0.983513	1.61883	0.121126	-1.65732	0.0471785	-1.316	0.488508	-1.38197	0.303965	0.998777	0.520488	0.698644	1
PROTEOLYSIS_GENERAL__CYSTEINE__CALPAIN	0.806176	1	NA	NA	NA	NA	NA	NA	NA	NA	-0.822721	0.952459	NA	NA	NA	NA	NA	NA	NA	NA	NA	NA	NA	NA
PROTEOLYSIS_GENERAL__CYSTEINE__CATHEPSIN	-1.21372	0.518761	1.50244	0.147739	0.616462	0.98731	-1.14608	0.527952	-1.55927	0.218714	1.09318	0.823151	1.28505	0.383502	-0.616171	0.996448	-1.5365	0.213267	-1.03967	0.745876	-0.680855	1	-1.31372	0.663318
PROTEOLYSIS_GENERAL__INHIBITOR__SERINE	1.10683	0.901671	1.39729	0.240575	1.39223	0.319958	-1.39796	0.258449	1.28542	0.682339	0.953597	0.974614	-0.533633	1	-1.38058	0.318667	-0.839461	0.973455	-1.27563	0.423847	-0.964086	0.901651	1.14774	0.759997
PROTEOLYSIS_GENERAL__INHIBITOR__TIL_DOMAIN	0.987784	1	1.47956	0.171603	1.42291	0.288066	1.21724	0.54511	1.33437	0.666175	1.46085	0.319836	-1.35	0.73745	-1.46529	0.226317	-1.39109	0.41636	-0.950981	0.849005	-1.57056	0.0435989	1.26386	0.744753
PROTEOLYSIS_GENERAL__METALLOPEPTIDASE	-0.899702	0.880849	1.67584	0.0446916	1.83347	0.00298076	-1.35366	0.298054	0.963433	0.918551	1.25928	0.594057	-1.14157	0.721897	-1.85301	0.00177202	-1.15259	0.761339	-1.71791	0.0195009	-0.923546	0.94264	-1.37915	0.492042
PROTEOLYSIS_GENERAL__OTHER	1.22577	0.664919	1.0034	0.712656	1.41442	0.293798	-0.988881	0.699987	0.963056	0.908062	0.811099	1	0.800376	0.8977	-1.39204	0.347297	-0.948238	0.959825	-1.03262	0.740997	-1.17975	0.533151	0.881614	1
PROTEOLYSIS_GENERAL__SERINE	-1.0264	0.797562	0.933478	0.750537	1.26278	0.461108	-1.35737	0.308063	-1.27413	0.525393	-0.876481	0.913333	-0.866987	0.862648	-1.25362	0.459057	0.990511	0.617324	-1.09447	0.667567	-0.695574	1	-1.08404	1
PROTEOLYSIS_PROTEASOME__19S	-1.53031	0.374144	-1.98337	0.000140931	-1.41479	0.147848	1.27237	0.523542	-1.25605	0.527508	0.641934	1	-0.512481	1	1.38758	0.160912	1.40896	0.246949	1.83683	0.00644165	-1.47647	0.0996399	0.470284	1
PROTEOLYSIS_PROTEASOME__20S	-1.69558	0.154243	-1.78673	0.00417236	-1.66744	0.0397054	0.96734	0.813698	-1.93861	0.0109534	-1.15326	0.596236	-0.318651	0.999675	1.69044	0.0320015	1.86153	0.0339617	2.2474	0	1.41962	0.170267	0.777064	1
PROTEOLYSIS_PROTEASOME__E1_LIKE	-0.888833	0.893185	-1.39246	0.120989	-0.958302	0.646436	0.793682	0.931546	0.730669	1	-1.39429	0.318427	-0.995748	0.793581	0.96812	0.625947	0.801563	0.836234	1.58301	0.0525622	-0.534654	1	0.708168	1
PROTEOLYSIS_PROTEASOME__E3__F_BOX	1.09483	0.882593	0.601933	1	-2.92363	0	1.80136	0.0455722	1.6792	0.170893	2.023	0	-1.62428	0.355808	3.01546	0	2.00284	0.0172517	-1.39648	0.283655	-1.56789	0.0434283	-1.11933	1
PROTEOLYSIS_PROTEASOME__E3__OTHER	-0.907412	0.875327	-1.56173	0.0390892	-1.65576	0.0428785	0.788612	0.913408	0.782408	1	-1.71857	0.0967879	-1.32455	0.731521	1.65045	0.0414957	-0.757373	0.998681	0.870555	0.701631	-0.751851	1	-1.13143	1
PROTEOLYSIS_PROTEASOME__E3__RING_FINGER	0.694399	1	-1.40722	0.114059	-1.39952	0.155895	0.770297	0.933099	1.38788	0.596112	-1.03716	0.727894	-1.44215	0.681348	1.3739	0.165593	-0.798198	0.976015	-0.624117	0.962336	-0.952746	0.897936	-0.686387	1
PROTEOLYSIS_PROTEASOME__E3__SCF	1.07161	0.918289	-0.643179	0.970826	-2.30542	0	1.83363	0.0419999	1.79743	0.0312575	1.21818	0.646318	-1.44881	0.733483	2.31454	0	1.87885	0.0339498	-0.901298	0.875032	-1.68232	0.009308	1.05341	0.844461
PROTEOLYSIS_PROTEASOME__OTHER	-0.535567	1	-1.64904	0.0167235	-1.08476	0.441603	1.25032	0.539213	-0.818386	0.829342	-0.996854	0.785113	0.704838	0.936374	1.07016	0.468561	-0.871609	0.983355	2.01213	0.00106384	-1.17427	0.539766	-1.27581	0.78744
PROTEOLYSIS_PROTEASOME__UBIQUITIN_PEPTIDASE	-0.989434	0.793101	-1.81571	0.00315765	-1.18894	0.311352	1.16347	0.640382	0.738913	1	0.733982	1	-0.959075	0.812694	1.16205	0.342671	-0.94404	0.958532	1.47697	0.0937903	-1.07881	0.739772	-0.717019	1
PSEUDOGENE	1.21105	0.695056	0.529275	0.991719	1.5068	0.16977	1.84475	0.0418992	1.52776	0.484328	0.941964	0.989631	-0.758374	0.928737	-1.50915	0.169838	-0.617614	1	-2.45459	0	-0.901428	0.958346	-1.53005	0.244016
RIBOSOME__BIOGENESIS	0.314847	0.999691	-2.15444	0	-1.73762	0.0249054	-0.69269	0.984339	-2.40938	0	-1.93268	0.0111851	2.03547	0	1.70125	0.0312453	0.94957	0.662089	3.09035	0	-1.36499	0.217161	0.98738	0.980614
RIBOSOME__EIF	-1.27926	0.519578	-2.15206	0	-1.30897	0.206136	-0.387778	0.998824	-2.31789	0	-1.21209	0.50715	-0.639324	0.998368	1.33121	0.189048	1.23656	0.386991	2.75989	0	-0.54537	1	-0.451761	1
RIBOSOME__OTHER	-1.25136	0.514118	-0.966262	0.631956	-1.17331	0.328461	0.768749	0.926997	-1.7049	0.119969	-1.45831	0.31947	-0.87757	0.852325	1.17158	0.332271	1.30859	0.310905	1.15836	0.349463	-0.867844	0.982293	0.645367	1
RIBOSOME__SUBUNIT	-1.70002	0.166705	-2.69049	0	1.62045	0.0676163	-0.836228	0.889428	-3.13841	0	-2.23698	0	2.22375	0	-1.6459	0.0507513	2.00036	0.0134592	3.76097	0	3.03131	0	1.49712	0.352092
SIGNALING__CALCIUM__CALMODULIN	0.712756	1	1.31151	0.321688	1.37921	0.301556	-0.781808	0.941482	0.696473	1	-0.688094	0.982074	0.92183	0.758706	-1.33368	0.356198	-1.2784	0.539536	-0.896227	0.86371	1.66429	0.0629283	1.38373	0.5522
SIGNALING__CALCIUM__EF_HAND	-0.732554	0.932756	NA	NA	0.755603	0.975904	-0.721639	0.972804	-0.836389	0.821396	-0.810097	0.96574	NA	NA	-0.75169	0.962442	-1.22428	0.663861	-1.08664	0.664798	1.49567	0.13085	1.51652	0.3607
SIGNALING__HEDGEHOG-LIKE	1.20412	0.667633	1.94573	0.000148966	1.38836	0.316158	-1.59232	0.112252	1.04094	0.81747	1.15999	0.739978	-0.563776	1	-1.38771	0.315576	-1.00651	0.99422	-1.80171	0.00575434	-1.32403	0.272034	0.840205	1
SIGNALING__HETEROMERIC_G_PROTEIN__ARRESTIN	1.3256	0.518214	0.813661	0.874769	-1.26778	0.23997	1.31264	0.492646	1.36524	0.6303	1.66933	0.114321	-1.29711	0.648211	1.27726	0.235889	-0.660854	1	-0.903545	0.881376	1.18506	0.346547	-1.48103	0.315379
SIGNALING__HETEROMERIC_G_PROTEIN__G_ALPHA_SUBUNIT	1.44203	0.30102	-0.565277	0.98961	0.512692	0.996393	-0.875841	0.85654	-0.598324	1	0.80298	1	-1.21534	0.634611	-0.5133	0.99599	-1.43629	0.337604	-0.611444	0.96267	1.14966	0.36254	-0.780083	1
SIGNALING__HETEROMERIC_G_PROTEIN__GUANYLYL_CYCLASE	0.688754	1	0.67467	1	-0.805843	0.830707	-1.80052	0.0374452	-0.923516	0.751386	-1.22905	0.484525	-1.30293	0.681339	0.820513	0.814277	-1.53288	0.20351	-1.08915	0.669295	2.02113	0.00721875	-0.937787	1
SIGNALING__HETEROMERIC_G_PROTEIN__OTHER	-1.26606	0.508142	-0.948276	0.652049	-1.49544	0.10177	0.985022	0.825593	1.24136	0.681648	1.52985	0.262593	-1.16281	0.715904	1.48987	0.101276	-0.674858	1	-0.637871	0.960585	-1.55005	0.0543983	-0.53324	1
SIGNALING__HETEROMERIC_G_PROTEIN__RECEPTOR	1.03417	0.959234	0.940723	0.747648	1.04469	0.721756	-1.72324	0.049841	-0.688309	0.977837	1.07121	0.829816	-0.805295	0.905258	-1.04849	0.690428	-1.11719	0.806095	-0.958153	0.844444	2.39401	0	-0.972626	1
SIGNALING__LIPID__PHOSPHATASE	0.721938	1	-1.47626	0.0721809	-1.36355	0.180116	-0.86363	0.870501	1.11308	0.767859	0.872671	1	-1.15352	0.726925	1.37851	0.163852	1.1464	0.447203	0.650137	0.948389	-0.522458	1	-0.514638	1
SIGNALING__LIPID__PHOSPHOLIPASE_B	0.699696	1	0.527612	0.983012	1.19436	0.529588	1.08622	0.689738	1.24127	0.665783	1.5664	0.258815	-0.750612	0.924935	-1.21069	0.509478	-1.14417	0.774866	-0.738653	0.948564	-1.47791	0.10361	-0.950518	1
SIGNALING__LIPID__PHOSPHOLIPASE_C	-0.840404	0.915996	-1.08286	0.480505	0.984179	0.781616	0.845633	0.911915	1.08579	0.780693	0.966141	0.95573	1.69952	0.0709148	-0.979523	0.770472	-0.749357	0.992472	-0.474928	0.990929	1.84054	0.0263184	0.967576	1
SIGNALING__MAPK	1.24858	0.661052	0.598471	1	1.41028	0.290571	-0.89961	0.816907	1.07236	0.781498	-1.41077	0.320171	-1.74078	0.0716114	-1.39015	0.336781	-1.51074	0.225155	-1.1022	0.671016	-0.673551	1	-0.894457	1
SIGNALING__NOTCH	-0.957279	0.837875	-1.3666	0.139293	-1.94704	0.00283472	0.792852	0.923968	1.39627	0.593066	1.21001	0.656756	-1.40894	0.752075	1.98981	0.00250079	1.12752	0.450705	1.21747	0.287764	-1.42537	0.14509	1.32708	0.642061
SIGNALING__OTHER	1.05968	0.936855	1.18477	0.451153	0.819291	0.918037	-0.908465	0.809737	1.06918	0.778613	0.882651	1	-0.709615	0.964433	-0.824852	0.939853	-1.3789	0.407242	-1.00643	0.770358	-1.26057	0.39775	-0.960097	1
SIGNALING__PHOSPHATASE__OTHER	1.58405	0.111432	0.872658	0.809375	1.959	0.0001079	1.35324	0.437579	1.13821	0.749641	0.630722	1	0.953724	0.76144	-1.96189	0.000113131	-1.6607	0.0488805	-0.597286	0.963106	-1.59162	0.0328678	-1.79655	0.0103264
SIGNALING__PHOSPHATASE__Y_	1.66947	0.0389095	1.21929	0.413708	2.47896	0	1.83353	0.0359999	0.960915	0.901984	0.826803	1	1.40427	0.291537	-2.48937	0	-1.8801	0	-1.59567	0.0763976	-2.03096	0	-2.38747	0
SIGNALING__S_T_KINASE	0.903576	1	-0.938673	0.663346	0.980828	0.778241	-0.568691	1	0.880692	1	0.859101	1	-1.13749	0.720585	-0.981207	0.776792	-1.37025	0.391217	-0.656581	0.971744	-1.09586	0.710393	-1.2488	0.788357
SIGNALING__SH_DOMAIN	0.469402	1	-0.770694	0.848686	-0.594646	0.977922	-1.45333	0.221206	0.873535	1	-0.427293	1	-1.30867	0.699509	0.586081	0.975567	-1.12395	0.798601	0.884335	0.683442	0.609229	0.966798	0.579059	1
SIGNALING__SMALL_GTPASE__ARF	0.870949	1	-1.50399	0.0587074	-1.351	0.183142	-0.435979	1	0.997923	0.868401	0.763881	1	-0.753617	0.928068	1.41754	0.14023	0.962172	0.655512	0.88794	0.683741	-0.678851	1	0.7168	1
SIGNALING__SMALL_GTPASE__OTHER	-0.523309	0.991665	-1.58959	0.0305579	-1.09207	0.434147	-0.667868	0.988785	0.67137	1	-0.973574	0.824295	-1.11769	0.733332	1.11298	0.399317	-0.926793	0.964427	1.23941	0.268903	-0.557676	1	0.737811	1
SIGNALING__SMALL_GTPASE__RAB	0.791967	1	-1.66944	0.0135955	-1.1455	0.353186	-0.564706	1	0.774462	1	0.533854	1	-1.23019	0.633173	1.13601	0.372348	0.627064	0.944894	1.15445	0.349975	-0.519056	1	0.94903	1
SIGNALING__SMALL_GTPASE__RAS	-0.730858	0.926148	-0.797808	0.831662	-0.853632	0.786722	-1.12467	0.550112	0.742151	1	-0.798609	0.95538	-1.27428	0.636609	0.868233	0.774659	-0.803449	0.976833	1.01477	0.521791	0.624316	0.965956	-0.477503	1
SIGNALING__SMALL_GTPASE__RHO_RAC	0.730881	1	-0.920454	0.675673	-1.37011	0.176869	-1.46626	0.212911	0.622797	0.979527	-0.923324	0.884032	-1.5295	0.575911	1.4197	0.140745	-1.00014	0.958081	0.974784	0.559249	0.591523	0.958736	0.408564	0.998881
SIGNALING__TGF_BETA	-1.00448	0.79088	1.29181	0.335306	1.21153	0.519235	-1.24594	0.418851	-1.01875	0.648092	-0.950809	0.860359	-1.09088	0.743627	-1.21195	0.517887	-0.75566	0.992505	-0.985563	0.806856	1.15922	0.36095	0.819748	1
SIGNALING__WNT	-0.749927	0.919006	-1.45146	0.0875354	-1.64987	0.0437711	-1.07567	0.598248	0.896099	0.979671	-1.08141	0.661066	-1.49007	0.676944	1.65635	0.0411525	-0.900593	0.967841	1.40066	0.135768	-1.08302	0.737225	-0.977145	1
SIGNALING__Y_KINASE	0.821879	1	1.24959	0.38591	2.06698	0	0.971124	0.815472	0.6291	0.989499	-0.907759	0.888467	-0.626716	1	-2.07459	0	-1.76674	0.00773959	-1.72463	0.0205065	-1.65362	0.0140618	-1.68065	0.0611338
STRESS_RESPONSE__C-TYPE_LECTIN	-1.70149	0.18823	1.59568	0.0735237	1.35407	0.323816	-1.65368	0.0745416	1.27141	0.67171	-1.26753	0.444311	-1.22832	0.626378	-1.36647	0.304832	-0.995228	0.95915	-1.71104	0.0191611	-0.974307	0.886436	-1.83426	0.00651454
STRESS_RESPONSE__DETOXIFICATION__CYP	1.53337	0.162498	1.35346	0.281469	-1.55453	0.0764362	-1.15578	0.518796	1.40353	0.665463	1.33706	0.592091	1.61597	0.116666	1.5707	0.0652488	-1.21453	0.668873	-1.91747	0.000674732	-0.648134	1	1.50969	0.347338
STRESS_RESPONSE__DETOXIFICATION__UGT	-1.3988	0.418064	1.62204	0.0625272	1.00109	0.764143	-1.0104	0.684422	-1.55058	0.217885	1.50276	0.264211	1.70111	0.0760092	-1.00429	0.743744	-1.10475	0.818377	-2.06131	0	2.18971	0.00195165	-0.677342	1
STRESS_RESPONSE__ER	-1.03967	0.801573	-1.20789	0.316384	1.42505	0.297537	-1.11844	0.552168	0.640935	0.99485	-0.830502	0.948163	-1.22498	0.622818	-1.43156	0.270065	0.749122	0.892248	-0.937486	0.844497	0.910469	0.655317	-0.543573	1
STRESS_RESPONSE__GST	1.48612	0.243535	1.0035	0.722504	0.757029	0.984169	1.73128	0.0689705	1.49774	0.471131	1.16955	0.741791	1.93977	0.00218506	-0.744856	0.961136	-0.628721	1	-1.2206	0.505121	2.9665	0	1.29782	0.715132
STRESS_RESPONSE__HEAT	1.20445	0.682367	0.999205	0.71092	-1.23508	0.270265	0.728006	0.94928	0.462428	0.997229	-1.70056	0.0923478	2.00665	0.000693066	1.23863	0.267365	-1.41117	0.36641	-1.11705	0.644751	2.72043	0	1.63165	0.448104
STRESS_RESPONSE__HEAVY_METAL	1.70566	0.0519392	1.625	0.0643289	0.928413	0.843898	1.94268	0.0211125	1.71018	0.13278	1.45664	0.311056	-1.66785	0.211959	-0.93835	0.822162	-1.5723	0.149233	-1.77126	0.00942375	-0.830853	1	1.8359	0.0949732
STRESS_RESPONSE__OTHER	-1.2735	0.519108	1.42324	0.225846	0.937801	0.845201	1.48856	0.291963	1.51494	0.444415	1.1488	0.743483	-1.13056	0.725691	-0.955322	0.816011	1.23044	0.388763	-1.30655	0.393531	1.44253	0.157821	1.47938	0.373192
STRESS_RESPONSE__OXIDATIVE	1.63713	0.0543969	0.974153	0.71331	0.927915	0.823815	1.6633	0.11874	1.61874	0.230658	0.914413	1	0.661055	0.942125	-0.927329	0.825182	-1.13652	0.785447	-0.812959	0.95323	1.4194	0.1673	1.78146	0.127214
STRESS_RESPONSE__PATHOGEN__CUB	-2.12335	0.000838028	1.42646	0.228178	1.03871	0.725338	-2.33573	0	-1.91578	0.0151527	-1.73862	0.0894161	1.53736	0.17087	-1.06755	0.675221	-0.847685	0.968845	-1.71825	0.0211529	-0.754236	1	-1.54449	0.235635
STRESS_RESPONSE__PATHOGEN__OTHER	-1.45987	0.421696	1.77933	0.00772331	0.744773	0.960388	-1.71389	0.0515789	0.940007	0.917734	-1.24931	0.4614	-1.3028	0.664025	-0.753303	0.969961	-1.0009	0.969073	-1.99031	0	0.701708	0.944056	-1.47342	0.30916
STRESS_RESPONSE__PATHOGEN__SAPOSIN_	1.59839	0.0976603	0.822425	0.869891	0.588499	0.991727	1.59602	0.176317	1.27944	0.683087	1.53825	0.268626	-0.99461	0.786949	-0.599474	0.986778	1.08227	0.486213	-0.765554	0.96238	1.75236	0.0405321	1.57136	0.362385
STRESS_RESPONSE__THIOREDOXIN	0.865995	1	-1.15617	0.374904	0.724936	0.966276	1.19485	0.586207	1.00883	0.853734	-0.657378	0.979901	0.972926	0.764756	-0.735142	0.96375	1.2983	0.318677	1.57943	0.0534491	1.37369	0.189195	1.28872	0.686322
TRAFFICKING__ENDOCYTOSIS__OTHER	-0.99849	0.782975	0.711201	1	-1.33514	0.19172	-0.739556	0.971002	0.783542	1	-0.662254	0.994525	-1.19645	0.669802	1.34142	0.185091	-0.77767	0.988045	-0.961572	0.848655	0.663781	0.962609	-0.377375	0.999482
TRAFFICKING__ER_GOLGI__COP_I	-0.809724	0.883713	-1.34392	0.158187	-1.15104	0.34877	0.914164	0.846185	0.793848	1	-1.14331	0.595919	0.952145	0.75088	1.12153	0.390571	-0.572107	1	-1.04864	0.735563	1.14743	0.360666	0.527293	1
TRAFFICKING__ER_GOLGI__COP_II	-1.54313	0.372379	-1.57206	0.0353559	-1.44802	0.125228	-1.43176	0.240993	-1.67409	0.13146	-1.4142	0.325336	-0.971129	0.806102	1.44116	0.126585	1.54556	0.159183	1.78542	0.0107613	1.19707	0.336574	0.77509	1
TRAFFICKING__ER_GOLGI__GOLGI_OTHER	-0.759396	0.91564	-0.933374	0.659281	-1.33867	0.191312	-0.48781	1	-0.574957	1	0.556766	1	0.961277	0.77466	1.34529	0.18414	1.26083	0.365995	1.16016	0.351469	0.632361	0.969853	0.770347	1
TRAFFICKING__ER_GOLGI__TRAFFICKING_PROTEIN_PARTICLE_COMPLEX	-0.977926	0.809423	-1.16313	0.373263	-1.36076	0.179437	1.06054	0.717267	0.692462	1	-1.2688	0.452368	0.768665	0.880393	1.29488	0.21952	1.61942	0.120241	1.42277	0.124499	1.04819	0.471849	1.15177	0.766204
TRAFFICKING__OTHER	0.552539	1	-1.01762	0.569685	-1.06416	0.474007	0.614781	0.979523	0.64814	0.996437	-0.915079	0.892635	-0.817445	0.894484	1.03909	0.507329	1.18636	0.411783	1.5715	0.0554292	-0.473612	1	1.06733	0.846496
TRAFFICKING__VESICLE_TARGETING_FUSION__SNARE	0.779481	1	-1.3513	0.153347	0.815619	0.914108	0.690401	0.95819	0.486075	0.999391	0.518235	1	-1.03332	0.789782	-0.820715	0.926275	-0.739968	0.987428	1.04466	0.493426	-0.995305	0.873093	0.726571	1
TRANSCRIPTION__CHROMATIN_MODIFICATION__DEACETYLASE	-1.41828	0.405835	-1.70603	0.00890642	-1.72418	0.0254666	0.640578	0.986495	-0.704451	0.971897	-1.40707	0.315586	-1.16568	0.72105	1.7517	0.0202359	1.1976	0.424607	2.10267	0.000347884	-1.15302	0.590559	0.73261	1
TRANSCRIPTION__CHROMATIN_MODIFICATION__DEMETHYLASE	-1.146	0.622124	-1.66451	0.0139848	-1.9772	0.0015293	1.24669	0.53475	1.24112	0.650664	-0.997308	0.795657	-1.32155	0.678284	1.99936	0.00244018	1.94016	0.0234687	2.05456	0.000559492	-1.03152	0.824884	0.851236	1
TRANSCRIPTION__CHROMATIN_MODIFICATION__NURD	-1.4539	0.4159	-1.61235	0.0233815	-1.60471	0.0582868	0.897815	0.852022	-1.6499	0.136567	-0.910521	0.892677	0.529472	0.972561	1.61981	0.0502476	1.63288	0.119223	2.09845	0.000395811	-1.24835	0.415031	0.603644	1
TRANSCRIPTION__CHROMATIN_MODIFICATION__REST	-1.31049	0.49097	-1.62222	0.0214368	-1.99876	0.00110453	1.27969	0.533306	1.14709	0.737659	0.87947	1	-1.01654	0.796372	1.99521	0.00230462	1.79759	0.0499935	1.90615	0.00412932	-1.31488	0.279201	0.906893	1
TRANSCRIPTION__CHROMATIN_STRUCTURE__OTHER	-0.947823	0.826619	-1.62571	0.0213359	-1.49673	0.102729	0.806333	0.936793	-1.2383	0.515365	-1.15414	0.605844	0.924726	0.779036	1.52749	0.0810255	1.19702	0.417595	2.03955	0.000615793	-1.14247	0.593995	-0.80787	1
TRANSCRIPTION__DOSAGE_COMPENSATION	-1.02298	0.794175	-1.52992	0.0489118	-1.70075	0.0316115	0.906508	0.842595	1.25591	0.669476	0.702563	1	-1.28659	0.631311	1.70263	0.031966	1.10214	0.465825	1.43552	0.117289	-1.38302	0.203182	0.775442	1
TRANSCRIPTION__GENERAL_MACHINERY__RNA_POL_I__SUBUNIT	0.879437	1	1.01902	0.720341	-2.13598	0.00025431	-0.800675	0.93236	1.53077	0.529659	0.733755	1	-0.885425	0.863037	2.10885	0.000607016	-0.8973	0.964354	-0.674672	0.973502	-1.21572	0.460975	1.04425	0.858566
TRANSCRIPTION__GENERAL_MACHINERY__RNA_POL_II__CCR4_NOT	0.771244	1	-0.919433	0.664655	-1.45942	0.121205	-0.752839	0.97484	1.43624	0.605095	-1.08272	0.669524	-1.34509	0.729275	1.45039	0.121337	-0.776979	0.980518	-1.22808	0.49725	-1.06511	0.769415	-0.543462	1
TRANSCRIPTION__GENERAL_MACHINERY__RNA_POL_II__OTHER	-0.582085	0.992775	NA	NA	NA	NA	NA	NA	NA	NA	0.918014	1	NA	NA	NA	NA	1.19271	0.416168	NA	NA	NA	NA	NA	NA
TRANSCRIPTION__GENERAL_MACHINERY__RNA_POL_II__SUBUNIT	-0.797625	0.894151	1.02035	0.728319	-1.54661	0.0793205	-0.935765	0.773035	0.766375	1	1.04934	0.865859	-1.3707	0.743941	1.5295	0.0815566	0.997123	0.61257	-0.741026	0.955136	-0.900952	0.949567	1.26112	0.724672
TRANSCRIPTION__GENERAL_MACHINERY__RNA_POL_II__TFIID	-1.36595	0.457244	0.548369	0.995018	-2.19636	0	-1.09752	0.573338	1.13518	0.744998	1.01626	0.916951	-1.26433	0.622079	2.14923	0	1.35578	0.2764	-0.724527	0.956097	-1.2553	0.403954	1.06624	0.833823
TRANSCRIPTION__GENERAL_MACHINERY__RNA_POL_II__TFIIF	0.853084	1	1.29993	0.334677	0.706028	0.96855	-1.76216	0.0466934	0.628984	0.98202	-1.15238	0.586478	0.922328	0.77039	-0.705639	0.980006	-1.37217	0.399327	-1.71262	0.0199586	---	1	1.05455	0.85651
TRANSCRIPTION__GENERAL_MACHINERY__RNA_POL_II__TFIIH	0.390993	1	-1.54162	0.0451334	0.622213	1	-0.943234	0.767197	-0.550437	0.999648	-0.779751	0.945534	-0.891589	0.860885	-0.624925	1	-0.638296	1	0.99097	0.554075	-0.944443	0.906781	-0.573133	1
TRANSCRIPTION__GENERAL_MACHINERY__RNA_POL_III	-1.80451	0.0909782	-1.00697	0.569621	-1.87311	0.00797996	1.70845	0.0809279	1.62157	0.258701	1.57682	0.282383	-1.45024	0.775637	1.88367	0.00646596	1.46142	0.228003	1.68203	0.0277664	NA	NA	NA	NA
TRANSCRIPTION__OTHER	1.24494	0.655581	0.654602	1	-1.94745	0.00296357	-0.86096	0.864512	1.31317	0.671404	0.824066	1	-1.32379	0.690324	1.93761	0.00377924	-0.883449	0.971229	-0.592956	0.957299	-1.01675	0.845063	1.17703	0.809273
TRANSCRIPTION_FACTOR__AIRD	-0.938716	0.826441	-1.18629	0.341371	-1.72791	0.0253606	-0.699043	0.988432	1.10044	0.754006	-1.54269	0.207475	-1.32987	0.736522	1.76566	0.0192244	-0.984409	0.950141	0.59572	0.971273	-0.892264	0.957393	1.08929	0.842755
TRANSCRIPTION_FACTOR__BHLH	-1.40048	0.429838	-1.36896	0.13878	-1.59743	0.0582845	0.699462	0.956866	1.27098	0.654588	-1.10749	0.63509	-1.40362	0.737678	1.60048	0.0548221	0.933688	0.659427	-0.853279	0.918986	-1.20623	0.478525	-0.793068	1
TRANSCRIPTION_FACTOR__BZIP	-1.15984	0.601948	-1.55191	0.0422346	-2.03774	0.000900933	1.0691	0.708149	1.45583	0.60572	-0.837582	0.955452	-1.2609	0.606055	2.03258	0.00218926	-0.497752	1	2.09896	0.000414659	-1.23212	0.427185	0.770169	1
TRANSCRIPTION_FACTOR__ETS	0.417272	1	-1.74353	0.00681747	-2.1086	0.000203448	1.23665	0.546179	1.27533	0.677891	-1.43879	0.31594	-1.24684	0.61748	2.15614	0	1.13513	0.451177	2.18882	0.000162614	-1.37004	0.217308	1.14121	0.763119
TRANSCRIPTION_FACTOR__GATA	-1.29102	0.52037	-1.80856	0.00322898	-2.03954	0.000970236	1.2897	0.521784	1.32816	0.663996	-1.26392	0.440938	-1.3548	0.775942	1.97529	0.00288953	1.66989	0.0951858	1.89317	0.00433326	-1.34278	0.244907	0.751195	1
TRANSCRIPTION_FACTOR__HMG_BOX	-1.33633	0.463419	0.984089	0.722174	-1.26188	0.242874	1.00316	0.814866	0.685652	1	-0.76591	0.946597	-1.07012	0.740066	1.24044	0.268285	2.39069	0	0.762486	0.843008	-0.998759	0.874336	-0.973662	1
TRANSCRIPTION_FACTOR__NF	1.47042	0.269199	-1.00769	0.57462	0.827538	0.934731	1.46267	0.304002	0.944602	0.918048	0.389151	0.998172	-0.853397	0.876892	-0.828168	0.944574	-1.38977	0.403911	1.37431	0.150273	-1.55001	0.0523564	-1.09904	1
TRANSMEMBRANE_PROTEIN__ER	-0.972089	0.8124	-1.52471	0.0504033	-0.799286	0.83316	-0.569882	1	-0.987395	0.700652	-1.69572	0.087054	0.896739	0.781175	0.793935	0.840225	1.42919	0.230434	1.59731	0.0488952	-0.783506	1	-0.741518	1
TRANSMEMBRANE_PROTEIN__OTHER	0.630037	1	0.932056	0.743751	0.872511	0.89482	-1.41238	0.246804	0.608353	0.982566	0.994696	0.94944	-1.26585	0.631261	-0.879009	0.892916	-1.04323	0.968319	-0.851616	0.911415	-0.492461	1	-0.738803	1
TRANSMEMBRANE_PROTEIN__SEVEN_TRANSMEMBRANE_RECEPTOR___DMSR	-0.828885	0.869689	NA	NA	NA	NA	NA	NA	NA	NA	1.28276	0.58637	NA	NA	NA	NA	-0.919267	0.970621	NA	NA	1.83922	0.0258357	NA	NA
TRANSMEMBRANE_PROTEIN__SEVEN_TRANSMEMBRANE_RECEPTOR__OTHER	0.64097	1	-0.608386	0.981925	0.746452	0.967959	-1.27498	0.379136	-0.454945	1	1.30533	0.590842	-0.77307	0.930346	-0.761118	0.990077	-1.24118	0.63502	-0.762864	0.95598	1.93546	0.0131465	-0.849643	1
TRANSMEMBRANE_PROTEIN__SEVEN_TRANSMEMBRANE_RECEPTOR__SRA_	NA	NA	NA	NA	NA	NA	NA	NA	NA	NA	NA	NA	NA	NA	NA	NA	0.496852	0.9859	NA	NA	1.36746	0.191016	NA	NA
TRANSMEMBRANE_PROTEIN__SEVEN_TRANSMEMBRANE_RECEPTOR__SRAB	NA	NA	NA	NA	NA	NA	NA	NA	NA	NA	NA	NA	NA	NA	NA	NA	0.811769	0.830211	NA	NA	1.81425	0.0279291	NA	NA
TRANSMEMBRANE_PROTEIN__SEVEN_TRANSMEMBRANE_RECEPTOR__SRB	NA	NA	NA	NA	NA	NA	NA	NA	NA	NA	NA	NA	NA	NA	NA	NA	NA	NA	NA	NA	1.61474	0.0762879	NA	NA
TRANSMEMBRANE_PROTEIN__SEVEN_TRANSMEMBRANE_RECEPTOR__SRBC	NA	NA	NA	NA	NA	NA	NA	NA	NA	NA	NA	NA	NA	NA	NA	NA	-0.85042	0.973321	NA	NA	1.85857	0.0233334	NA	NA
TRANSMEMBRANE_PROTEIN__SEVEN_TRANSMEMBRANE_RECEPTOR__SRD	1.08924	0.882335	NA	NA	-0.899699	0.735509	-0.807262	0.932373	-0.580097	1	-0.609553	1	-1.76952	0.096632	0.904819	0.736677	-0.929277	0.969622	NA	NA	1.30537	0.231119	-1.4547	0.336546
TRANSMEMBRANE_PROTEIN__SEVEN_TRANSMEMBRANE_RECEPTOR__SRE	1.27363	0.613129	NA	NA	-1.06102	0.474148	-0.672271	0.9951	-1.07917	0.644149	1.36681	0.530308	0.787543	0.878033	1.06801	0.466791	-1.15362	0.772266	NA	NA	2.01855	0.00701198	NA	NA
TRANSMEMBRANE_PROTEIN__SEVEN_TRANSMEMBRANE_RECEPTOR__SRG	1.40125	0.370118	NA	NA	NA	NA	NA	NA	NA	NA	-1.19811	0.526911	NA	NA	NA	NA	-1.01948	0.983648	NA	NA	1.81871	0.0278083	NA	NA
TRANSMEMBRANE_PROTEIN__SEVEN_TRANSMEMBRANE_RECEPTOR__SRH	1.10061	0.901825	0.79551	0.892786	1.48307	0.201178	-1.08929	0.580061	-1.05292	0.660644	-1.58873	0.201185	0.66456	0.964289	-1.48735	0.196644	1.35759	0.281262	NA	NA	2.05751	0.00583502	NA	NA
TRANSMEMBRANE_PROTEIN__SEVEN_TRANSMEMBRANE_RECEPTOR__SRI_	-1.28576	0.518087	NA	NA	NA	NA	NA	NA	NA	NA	1.21897	0.660331	0.874704	0.796572	NA	NA	1.61805	0.117089	NA	NA	1.4084	0.172667	NA	NA
TRANSMEMBRANE_PROTEIN__SEVEN_TRANSMEMBRANE_RECEPTOR__SRJ	NA	NA	NA	NA	NA	NA	NA	NA	NA	NA	NA	NA	NA	NA	NA	NA	-0.40511	0.996384	NA	NA	0.950233	0.592923	NA	NA
TRANSMEMBRANE_PROTEIN__SEVEN_TRANSMEMBRANE_RECEPTOR__SRSX	-0.644493	0.968951	NA	NA	NA	NA	NA	NA	NA	NA	0.620928	1	NA	NA	NA	NA	1.747	0.0666574	NA	NA	1.31197	0.232553	NA	NA
TRANSMEMBRANE_PROTEIN__SEVEN_TRANSMEMBRANE_RECEPTOR__SRT	0.761769	1	NA	NA	NA	NA	NA	NA	NA	NA	-0.931708	0.875503	NA	NA	NA	NA	-0.974052	0.964928	NA	NA	1.12369	0.387909	NA	NA
TRANSMEMBRANE_PROTEIN__SEVEN_TRANSMEMBRANE_RECEPTOR__SRU	NA	NA	NA	NA	NA	NA	NA	NA	NA	NA	NA	NA	NA	NA	NA	NA	-1.57371	0.162694	NA	NA	1.27436	0.260668	NA	NA
TRANSMEMBRANE_PROTEIN__SEVEN_TRANSMEMBRANE_RECEPTOR__SRV	NA	NA	NA	NA	NA	NA	NA	NA	NA	NA	NA	NA	NA	NA	NA	NA	-1.2168	0.675951	NA	NA	1.31561	0.232289	NA	NA
TRANSMEMBRANE_PROTEIN__SEVEN_TRANSMEMBRANE_RECEPTOR__SRW	1.57232	0.121114	NA	NA	NA	NA	NA	NA	NA	NA	0.717009	1	-1.57019	0.473063	NA	NA	0.675733	0.934521	NA	NA	1.62713	0.0737364	NA	NA
TRANSMEMBRANE_PROTEIN__SEVEN_TRANSMEMBRANE_RECEPTOR__SRX	0.635233	1	NA	NA	NA	NA	NA	NA	NA	NA	0.458581	1	1.31043	0.374366	NA	NA	-0.741703	0.993573	NA	NA	1.98085	0.00974383	NA	NA
TRANSMEMBRANE_PROTEIN__SEVEN_TRANSMEMBRANE_RECEPTOR__SRXA	NA	NA	NA	NA	NA	NA	NA	NA	NA	NA	NA	NA	NA	NA	NA	NA	NA	NA	NA	NA	1.46566	0.143993	NA	NA
TRANSMEMBRANE_PROTEIN__SEVEN_TRANSMEMBRANE_RECEPTOR__SRZ	NA	NA	NA	NA	NA	NA	NA	NA	NA	NA	NA	NA	NA	NA	NA	NA	-0.955925	0.963584	NA	NA	1.54356	0.106851	NA	NA
TRANSMEMBRANE_PROTEIN__SEVEN_TRANSMEMBRANE_RECEPTOR__STR	1.48654	0.257825	NA	NA	0.617189	0.996151	-1.69259	0.0569486	-0.765393	0.901579	0.973581	0.950188	-1.579	0.551977	-0.608738	0.991245	-1.32793	0.464812	-1.59344	0.0740343	1.20068	0.337126	1.52704	0.447773
TRANSMEMBRANE_TRANSPORT__ABC	-1.43625	0.419851	0.983294	0.714346	1.55691	0.114896	-1.35093	0.294667	0.785381	1	-0.899711	0.87433	1.55756	0.15633	-1.5576	0.119965	-0.784963	0.986218	-1.27418	0.417353	-0.761282	1	-1.44276	0.346548
TRANSMEMBRANE_TRANSPORT__AMINO_ACID	0.903436	1	1.51304	0.139612	0.872611	0.905383	-1.12696	0.555544	-0.936727	0.747233	1.26405	0.633369	-0.760328	0.933875	-0.873372	0.893079	-1.00589	0.981994	-1.12623	0.64318	1.05813	0.460546	0.667636	1
TRANSMEMBRANE_TRANSPORT__AQUAPORIN	-1.52426	0.343055	NA	NA	0.9136	0.843563	-1.51301	0.177619	-1.45291	0.296465	-1.31546	0.438755	-1.0982	0.736598	-0.909066	0.854036	-0.613145	0.99703	NA	NA	1.07176	0.444482	1.15358	0.800346
TRANSMEMBRANE_TRANSPORT__CALCIUM_CHANNEL	0.944281	1	1.40617	0.233138	1.17547	0.566957	-1.74002	0.0455269	-1.45091	0.287856	1.32392	0.594267	0.657001	0.933742	-1.16972	0.580467	-1.37218	0.413589	-1.23608	0.488081	0.989069	0.530914	-1.01232	1
TRANSMEMBRANE_TRANSPORT__CHLORIDE_CHANNEL	1.54169	0.156944	1.66749	0.0464111	1.43222	0.295487	-1.05105	0.638902	0.750961	1	1.30565	0.613194	-1.56052	0.471177	-1.4361	0.273393	-1.44424	0.349334	-1.86187	0.0032315	-0.634386	1	-0.888911	1
TRANSMEMBRANE_TRANSPORT__EXTRACELLULAR_LIGAND_GATED_CHANNEL	0.986958	1	1.58838	0.0755356	1.54747	0.118351	-1.74359	0.0463649	-1.21173	0.524393	1.40074	0.454659	1.23885	0.427954	-1.53599	0.138644	-1.35053	0.410361	-1.66401	0.0385931	2.19335	0.00212907	-0.948479	1
TRANSMEMBRANE_TRANSPORT__LIPID	1.23487	0.670199	1.31831	0.316426	-0.70882	0.926492	-1.24098	0.418008	0.869373	1	-0.907121	0.878829	-1.30094	0.6537	0.702445	0.934	1.00567	0.604788	-1.51942	0.123885	1.82202	0.027605	1.25678	0.712013
TRANSMEMBRANE_TRANSPORT__MAJOR_FACILITATOR	-1.44157	0.425298	1.39549	0.236867	1.09548	0.683948	-1.77806	0.0397946	-1.9908	0.00451915	1.11058	0.815575	0.989068	0.775962	-1.1134	0.658127	-1.04167	0.958476	-1.3799	0.298701	-0.669964	1	-0.996656	1
TRANSMEMBRANE_TRANSPORT__MITOCHONDRIAL__SOLUTE_CARRIER	1.4504	0.292739	-0.920113	0.669782	1.59787	0.0818563	1.58299	0.183931	-0.646265	1	0.814663	1	1.0201	0.723243	-1.60049	0.0839067	-1.72112	0.0156746	-0.941754	0.847108	-1.1175	0.655674	-1.11917	1
TRANSMEMBRANE_TRANSPORT__NICOTINIC_ACID_RECEPTOR	1.65866	0.0422489	0.582207	1	1.21529	0.521927	1.22332	0.542672	1.6357	0.2546	1.5236	0.251837	-1.10242	0.747759	-1.25734	0.462317	-1.50748	0.217788	-0.918592	0.861118	1.52371	0.115581	-0.809764	1
TRANSMEMBRANE_TRANSPORT__OTHER	0.599215	1	0.970409	0.711637	0.762742	0.986654	-1.29412	0.364335	-1.01879	0.659106	1.17478	0.741659	-0.658019	1	-0.754857	0.978131	-1.36629	0.390442	-0.752624	0.95967	-1.03925	0.823863	-0.605059	1
TRANSMEMBRANE_TRANSPORT__POTASSIUM_CHANNEL	0.733953	1	1.63864	0.0610228	1.12481	0.666662	-1.75001	0.0495478	0.679356	1	1.28485	0.599628	-0.947432	0.817383	-1.13928	0.651555	-1.20394	0.67623	-1.43367	0.231066	1.90815	0.0152452	-1.01597	1
TRANSMEMBRANE_TRANSPORT__SODIUM_CHANNEL	-0.771029	0.916807	1.52632	0.135086	1.31102	0.40054	-1.42683	0.240967	-1.03946	0.651859	1.18282	0.731541	-1.12732	0.722496	-1.34289	0.346526	-0.960529	0.963248	-1.52217	0.125727	1.70779	0.0516918	1.42845	0.452417
TRANSMEMBRANE_TRANSPORT__SOLUTE_CARRIER	-1.24161	0.501359	1.59607	0.0770356	1.30833	0.394712	-1.34118	0.300874	-1.18471	0.523954	1.40813	0.453398	1.5965	0.120952	-1.30683	0.399838	-0.913248	0.973029	-1.28809	0.405836	-0.763302	1	-0.959232	1
TRANSMEMBRANE_TRANSPORT__TRP__CHANNEL	-0.768197	0.912128	-1.02097	0.576277	1.00673	0.772099	-1.49732	0.182837	-0.880567	0.810271	0.738903	1	1.12432	0.554476	-1.00828	0.744697	-1.12814	0.799243	NA	NA	1.68371	0.0573275	1.29083	0.708057
UNKNOWN__PRION_DOMAIN	0.801248	1	1.21905	0.406962	1.37768	0.294075	-1.8579	0.0258135	1.11773	0.768397	1.3367	0.566515	-1.27297	0.626653	-1.36982	0.3306	-0.963858	0.966996	-1.14521	0.61705	-0.724472	1	-0.867041	1
UNKNOWN__REGULATED_BY_MULTIPLE_STRESSES	1.31	0.549935	1.38298	0.25131	1.77937	0.00710473	1.63856	0.139348	1.35053	0.632622	1.2926	0.592677	-1.0614	0.74067	-1.79166	0.006952	-1.3864	0.398452	-1.3027	0.392536	-1.73926	0.00277049	-1.65261	0.0761524
