# Supplementary material for: Combinatorial transcriptomic and genetic dissection of insulin/IGF‐1 signaling‐regulated longevity in Caenorhabditis elegans
Source: Aging Cell. 2024 Mar 26;23(7):e14151. doi: 10.1111/acel.14151 (PMC11258480; doi:10.1111/acel.14151)
Supplement: Supplementary file 11 — Appendix S7. [file ACEL-23-e14151-s013.xlsx]

## Sheet: sheet
Appendix S7. Intensities of links between different genetic components at transcriptome levels in daf-2 mutant backgrounds.
Component 1	Component 2	Intensity
daf-18(nr2037)	daf-18(yh1)	0.972541
hlh-30	smg-2	0.964021
hel-1	smg-2	0.962969
daf-16	daf-18(yh1)	0.960906
hel-1	hlh-30	0.954988
hlh-30	spr-4; spr-3	0.948986
smg-2	spr-4; spr-3	0.922226
hel-1	spr-4; spr-3	0.922148
daf-16	math-33	0.897028
daf-18(nr2037)	his-72; his-71	0.888289
his-72; his-71	hlh-30	0.88669
hlh-30	pfd-6	0.886164
hel-1	his-72; his-71	0.877385
daf-18(yh1)	his-72; his-71	0.859079
his-72; his-71	math-33	0.841785
hlh-30	hsf-1 RNAi	0.832699
pfd-6	spr-4; spr-3	0.82728
daf-18(yh1)	hsf-1 RNAi	0.812549
daf-16	hsf-1 RNAi	0.800373
daf-18(nr2037)	spr-4; spr-3	0.795736
his-72; his-71	smg-2	0.739797
hel-1	hsf-1 RNAi	0.732298
hel-1	swsn-1	0.668784
smg-2	swsn-1	0.64483
daf-18(yh1)	math-33	0.624639
daf-16	swsn-1	0.620824
math-33	pfd-6	0.606212
daf-18(yh1)	hlh-30	0.60558
his-72; his-71	hsf-1 RNAi	0.587688
daf-18(yh1)	swsn-1	0.574308
daf-16	daf-18(nr2037)	0.505055
daf-16	spr-4; spr-3	0.501693
daf-18(nr2037)	hel-1	0.469643
daf-18(nr2037)	smg-2	0.469273
hlh-30	swsn-1	0.462195
math-33	spr-4; spr-3	0.459725
spr-4; spr-3	swsn-1	0.430426
math-33	smg-2	0.43006
hel-1	pfd-6	0.424207
pfd-6	smg-2	0.408106
his-72; his-71	spr-4; spr-3	0.398531
daf-18(nr2037)	hlh-30	0.389499
math-33	swsn-1	0.358185
daf-18(nr2037)	math-33	0.345235
hel-1	math-33	0.340057
hlh-30	math-33	0.328761
hsf-1 RNAi	spr-4; spr-3	0.320433
hsf-1 RNAi	swsn-1	0.309239
hsf-1 RNAi	smg-2	0.289888
daf-18(nr2037)	pfd-6	0.27738
daf-16	hlh-30	0.270939
daf-18(yh1)	smg-2	0.266272
hsf-1 RNAi	math-33	0.263816
his-72; his-71	pfd-6	0.262275
pfd-6	swsn-1	0.261996
daf-16	hel-1	0.246157
daf-16	smg-2	0.221128
daf-16	pfd-6	0.190323
hsf-1 RNAi	pfd-6	0.186478
daf-16	his-72; his-71	0.181638
daf-18(nr2037)	hsf-1 RNAi	0.150769
daf-18(yh1)	pfd-6	0.139903
daf-18(nr2037)	swsn-1	0.127349
daf-18(yh1)	hel-1	0.105522
daf-18(yh1)	spr-4; spr-3	0.0864453
his-72; his-71	swsn-1	0.0800611
