# Supplementary material for: Combinatorial transcriptomic and genetic dissection of insulin/IGF‐1 signaling‐regulated longevity in Caenorhabditis elegans
Source: Aging Cell. 2024 Mar 26;23(7):e14151. doi: 10.1111/acel.14151 (PMC11258480; doi:10.1111/acel.14151)
Supplement: Supplementary file 12 — Appendix S8. [file ACEL-23-e14151-s001.xlsx]

## Sheet: genes_up
Appendix S8. Comparisons of genes differentially expressed and WormCat terms differentially regulated by mutations of smg-2 and hlh-30 in daf-2 mutants
Category	Gene ID	Transcript ID	External gene name	Gene biotype	Description
smg-2(-)	WBGene00000169	F32A5.5a.1,F32A5.5b.1,F32A5.5b.2	aqp-1	protein_coding	AQuaPorin or aquaglyceroporin related
smg-2(-)	WBGene00000377	T05C12.7.1	cct-1	protein_coding	T-complex protein 1 subunit alpha
smg-2(-)	WBGene00000473	F46F11.2.1	cey-2	protein_coding	C. Elegans Y-box
smg-2(-)	WBGene00000479	C07H6.5.1	cgh-1	protein_coding	ATP-dependent RNA helicase cgh-1
smg-2(-)	WBGene00000499	Y60A3A.12.1	chk-2	protein_coding	Serine/threonine-protein kinase chk-2
smg-2(-)	WBGene00000544	Y47H10A.1.1	clp-3	protein_coding	CaLPain family
smg-2(-)	WBGene00000550	F55H2.6.1	clu-1	protein_coding	Clustered mitochondria protein homolog
smg-2(-)	WBGene00001044	Y39C12A.8.1	dnj-26	protein_coding	DNaJ domain (Prokaryotic heat shock protein)
smg-2(-)	WBGene00001214	F26A3.3.1	ego-1	protein_coding	Enhancer of Glp-One (Glp-1); RNA-directed RNA polymerase related EGO-1
smg-2(-)	WBGene00001226	T23D8.4.1,T23D8.4.2,T23D8.4.3	eif-3.C	protein_coding	Eukaryotic translation initiation factor 3 subunit C
smg-2(-)	WBGene00001399	F10D2.9.1	fat-7	protein_coding	Delta(9)-fatty-acid desaturase fat-7
smg-2(-)	WBGene00001402	F21H12.5.1	fbf-2	protein_coding	Fem-3 mRNA-binding factor 2
smg-2(-)	WBGene00001566	C28C12.9.1,C28C12.9.2	acdh-13	protein_coding	Acyl CoA DeHydrogenase
smg-2(-)	WBGene00001598	T21G5.3.1	glh-1	protein_coding	ATP-dependent RNA helicase glh-1
smg-2(-)	WBGene00001859	T05E8.2.1	hil-8	protein_coding	HIstone H1 Like
smg-2(-)	WBGene00002032	F41H10.10.1	htp-1	protein_coding	Him-Three Paralog
smg-2(-)	WBGene00002850	C16A3.3.1	let-716	protein_coding
smg-2(-)	WBGene00003073	R74.1.1,R74.1.2	lars-1	protein_coding	Leucine--tRNA ligase
smg-2(-)	WBGene00003119	Y48C3A.7.1	mac-1	protein_coding
smg-2(-)	WBGene00003246	R06B9.6.1	mig-14	protein_coding
smg-2(-)	WBGene00003539	T11F9.3.1,T11F9.3.2	nas-20	protein_coding	Zinc metalloproteinase nas-20
smg-2(-)	WBGene00004020	EGAP2.3.1,EGAP2.3.2	pho-1	protein_coding	Intestinal acid phosphatase
smg-2(-)	WBGene00004058	C44B7.8.1	pmp-1	protein_coding	Peroxisomal Membrane Protein related
smg-2(-)	WBGene00004094	Y110A7A.18.1	ppw-2	protein_coding	Piwi-like protein
smg-2(-)	WBGene00004409	Y37E3.7.1,Y37E3.7.2,Y37E3.7.3	rla-1	protein_coding	60S acidic ribosomal protein P1
smg-2(-)	WBGene00004413	B0250.1.1	rpl-2	protein_coding	60S ribosomal protein L8
smg-2(-)	WBGene00004420	R13A5.8.1	rpl-9	protein_coding	60S ribosomal protein L9
smg-2(-)	WBGene00004442	R11D1.8.1,R11D1.8.2	rpl-28	protein_coding	60S ribosomal protein L28
smg-2(-)	WBGene00004446	T24B8.1a.1,T24B8.1a.2,T24B8.1a.3,T24B8.1b.1	rpl-32	protein_coding	Ribosomal Protein, Large subunit
smg-2(-)	WBGene00004450	F37C12.4.1,F37C12.4.2	rpl-36	protein_coding	60S ribosomal protein L36
smg-2(-)	WBGene00004453	C26F1.9.1	rpl-39	protein_coding	60S ribosomal protein L39
smg-2(-)	WBGene00004567	F31C3.11	rrn-2.1	rRNA
smg-2(-)	WBGene00004728	F21H11.2a.1,F21H11.2b.1	sax-2	protein_coding	Sensory AXon guidance
smg-2(-)	WBGene00005002	C54G6.5.1,C54G6.5.2	spp-17	protein_coding	SaPosin-like Protein family
smg-2(-)	WBGene00006924	F56D12.5a.1,F56D12.5a.2,F56D12.5a.3,F56D12.5a.4,F56D12.5b.1	vig-1	protein_coding	VIG (Drosophila Vasa Intronic Gene) ortholog
smg-2(-)	WBGene00006936	Y87G2A.5.1,Y87G2A.5.2	glp-4	protein_coding	Valine--tRNA ligase
smg-2(-)	WBGene00007050	F18C5.3.1	utp-20	protein_coding	UTP small subunit (SSU) processome component homolog
smg-2(-)	WBGene00007194	B0491.7.1	B0491.7	protein_coding	Diphthine synthase
smg-2(-)	WBGene00007624	C16C10.3.1	hrde-1	protein_coding	Heritable RNAi Deficient
smg-2(-)	WBGene00008003	C38D4.1a.1,C38D4.1b	enu-3.2	protein_coding	ENhancer of Uncoordination
smg-2(-)	WBGene00008020	C38H2.3.1	C38H2.3	protein_coding
smg-2(-)	WBGene00008042	C40H1.7a.1,C40H1.7b.1	C40H1.7	protein_coding
smg-2(-)	WBGene00008781	F14B4.3.1	rpoa-2	protein_coding	DNA-directed RNA polymerase subunit beta
smg-2(-)	WBGene00009113	F25D7.4.1	maph-1.2	protein_coding	Microtubule-Associated Protein Homolog
smg-2(-)	WBGene00009287	F31C3.5.1	psf-2	protein_coding	Probable DNA replication complex GINS protein PSF2
smg-2(-)	WBGene00009374	F34D10.4.1	F34D10.4	protein_coding
smg-2(-)	WBGene00009993	F53F4.11.1,F53F4.11.2,F53F4.11.3	F53F4.11	protein_coding
smg-2(-)	WBGene00010015	F54B3.3.1,F54B3.3.2	atad-3	protein_coding	ATPase family AAA domain-containing protein 3
smg-2(-)	WBGene00010243	F58D5.3.1	F58D5.3	protein_coding
smg-2(-)	WBGene00010263	F58G1.1.1	wago-4	protein_coding	Piwi-like protein
smg-2(-)	WBGene00010478	K01G5.5.1	K01G5.5	protein_coding	Putative H/ACA ribonucleoprotein complex subunit 4
smg-2(-)	WBGene00010925	M153.2.1	M153.2	protein_coding
smg-2(-)	WBGene00011046	R05H10.7.1	R05H10.7	protein_coding
smg-2(-)	WBGene00011435	T04D3.8.1	T04D3.8	protein_coding
smg-2(-)	WBGene00011578	T07D4.1.1	npr-20	protein_coding	NeuroPeptide Receptor family
smg-2(-)	WBGene00011941	T23B5.4a.1,T23B5.4b.1	T23B5.4	protein_coding
smg-2(-)	WBGene00012316	W06H3.3.1	ctps-1	protein_coding	CTP synthase
smg-2(-)	WBGene00012640	Y38H8A.7.1	Y38H8A.7	protein_coding
smg-2(-)	WBGene00012738	Y40B1B.5.1	eif-3.J	protein_coding	Eukaryotic Initiation Factor
smg-2(-)	WBGene00012802	Y43F4B.3.1	set-25	protein_coding	Histone-lysine N-methyltransferase set-25
smg-2(-)	WBGene00013024	Y49A3A.1.1	cept-2	protein_coding	Choline/EthanolaminePhosphoTransferase
smg-2(-)	WBGene00013030	Y49E10.4.1,Y49E10.4.2	Y49E10.4	protein_coding
smg-2(-)	WBGene00013207	Y54G9A.4.1	zipt-2.3	protein_coding	Zrt (ZRT), Irt-(IRT-) like Protein Transporter
smg-2(-)	WBGene00013766	Y113G7B.17.1,Y113G7B.17.2	prmt-1	protein_coding	Protein arginine N-methyltransferase 1
smg-2(-)	WBGene00013894	ZC434.8.1,ZC434.8.2	ZC434.8	protein_coding	Probable arginine kinase ZC434.8
smg-2(-)	WBGene00013931	ZK39.6.1	clec-97	protein_coding	C-type LECtin
smg-2(-)	WBGene00014083	ZK795.3.1	ZK795.3	protein_coding	Brix domain-containing protein ZK795.3
smg-2(-)	WBGene00015229	B0511.3.1	fbxa-125	protein_coding	F-box A protein
smg-2(-)	WBGene00015230	B0511.4.1	tag-344	protein_coding
smg-2(-)	WBGene00015236	B0511.11.1	B0511.11	protein_coding
smg-2(-)	WBGene00015297	C01F1.2.1	sco-1	protein_coding	SCO (Yeast Suppressor of Cytochrome Oxidase deficiency) homolog
smg-2(-)	WBGene00015456	C04G6.6.1	C04G6.6	protein_coding
smg-2(-)	WBGene00015941	C18A3.3.1	C18A3.3	protein_coding	Probable rRNA-processing protein EBP2 homolog
smg-2(-)	WBGene00016073	C24H12.4a.1,C24H12.4b.1,C24H12.4c.1,C24H12.4d.1	C24H12.4	protein_coding
smg-2(-)	WBGene00016493	C37A2.7.1	C37A2.7	protein_coding	60S acidic ribosomal protein P2
smg-2(-)	WBGene00016799	C50C3.1.1,C50C3.1.2	C50C3.1	protein_coding
smg-2(-)	WBGene00017344	F10E7.2.1	F10E7.2	protein_coding
smg-2(-)	WBGene00018099	F36F12.8.1	ztf-28	protein_coding	Zinc finger putative Transcription Factor family
smg-2(-)	WBGene00018278	F41C6.4a.1,F41C6.4b.1	F41C6.4	protein_coding
smg-2(-)	WBGene00019197	H14A12.5.1	H14A12.5	protein_coding
smg-2(-)	WBGene00019380	K04C2.2.1,K04C2.2.2	K04C2.2	protein_coding
smg-2(-)	WBGene00019510	K07H8.10.1,K07H8.10.2	K07H8.10	protein_coding
smg-2(-)	WBGene00019683	K12H6.2.1,K12H6.2.2	K12H6.2	protein_coding
smg-2(-)	WBGene00019769	M04F3.3.1	M04F3.3	protein_coding
smg-2(-)	WBGene00020389	T10B5.3a.1,T10B5.3b.1	T10B5.3	protein_coding
smg-2(-)	WBGene00020757	T24C4.1.1	ucr-2.3	protein_coding	Ubiquinol-Cytochrome c oxidoReductase complex
smg-2(-)	WBGene00021014	W03G9.2.1	W03G9.2	protein_coding
smg-2(-)	WBGene00021073	W07E6.1a.1,W07E6.1b.1	nol-2	protein_coding	NucleOLar protein
smg-2(-)	WBGene00021074	W07E6.2a.1,W07E6.2b.1	W07E6.2	protein_coding
smg-2(-)	WBGene00021160	Y4C6B.6.1	gba-4	protein_coding	Putative glucosylceramidase 4
smg-2(-)	WBGene00021335	Y34D9A.11.1	spp-23	protein_coding	SaPosin-like Protein family
smg-2(-)	WBGene00021465	Y39G10AR.7a.1,Y39G10AR.7b.1	ekl-7	protein_coding
smg-2(-)	WBGene00021679	Y48G1C.6.1	Y48G1C.6	protein_coding
smg-2(-)	WBGene00021686	Y48G8AL.5a.1,Y48G8AL.5b.1,Y48G8AL.5c.1,Y48G8AL.5d.1	Y48G8AL.5	protein_coding
smg-2(-)	WBGene00021704	Y48G9A.11.1	Y48G9A.11	protein_coding
smg-2(-)	WBGene00021920	Y55F3AM.1.1,Y55F3AM.1.2	mrps-25	protein_coding	Probable 28S ribosomal protein S25, mitochondrial
smg-2(-)	WBGene00021928	Y55F3AM.11.1	Y55F3AM.11	protein_coding
smg-2(-)	WBGene00022042	Y65B4BR.5a.1,Y65B4BR.5b.1,Y65B4BR.5c.1,Y65B4BR.5d.1	icd-2	protein_coding	Nascent polypeptide-associated complex subunit alpha
smg-2(-)	WBGene00022046	Y66H1A.4.1,Y66H1A.4.2	Y66H1A.4	protein_coding	Probable H/ACA ribonucleoprotein complex subunit 1-like protein
smg-2(-)	WBGene00022148	Y71G12B.8.1	ddx-27	protein_coding	DEAD boX helicase homolog
smg-2(-)	WBGene00022159	Y71G12B.24a.1,Y71G12B.24b.1	mppa-1	protein_coding	Mitochondrial Processing Peptidase Alpha
smg-2(-)	WBGene00022236	Y73B6BL.12.1	Y73B6BL.12	protein_coding	Thioredoxin
smg-2(-)	WBGene00044225	C38D4.10.1	C38D4.10	protein_coding
smg-2(-)	WBGene00044323	F15A4.11.1	tag-281	protein_coding
smg-2(-)	WBGene00044455	F23F12.13.1	F23F12.13	protein_coding
smg-2(-)	WBGene00045433	F49D11.10.1,F49D11.10.2	F49D11.10	protein_coding
smg-2(-)	WBGene00077783	D1054.18a.1,D1054.18b.1	D1054.18	protein_coding
smg-2(-)	WBGene00195070	C16C8.20.1	C16C8.20	protein_coding
smg-2(-)	WBGene00219447	C06H5.14.1	C06H5.14	protein_coding
smg-2(-)	WBGene00269376	C04G6.15	C04G6.15	ncRNA
smg-2(-)	WBGene00271694	T10E9.14.1	T10E9.14	protein_coding
hlh-30(-)	WBGene00000106	T07D3.7a.1,T07D3.7b.1	alg-2	protein_coding
hlh-30(-)	WBGene00000120	C01F6.5.1	aly-1	protein_coding	Ref/ALY RNA export adaptor family
hlh-30(-)	WBGene00000213	W03G1.7a.1,W03G1.7b.1	asm-3	protein_coding	Putative sphingomyelin phosphodiesterase asm-3
hlh-30(-)	WBGene00000262	F54B11.6.1	bra-1	protein_coding	BMP Receptor Associated protein family
hlh-30(-)	WBGene00000272	F56A3.5.1	bro-1	protein_coding	BROther (Drosophila tx factor partner) homolog
hlh-30(-)	WBGene00000289	C01G6.8a.1,C01G6.8b.1,C01G6.8c.1	cam-1	protein_coding	Tyrosine-protein kinase receptor cam-1
hlh-30(-)	WBGene00000301	T13F2.8a.1,T13F2.8b.1	cav-1	protein_coding	Caveolin-1
hlh-30(-)	WBGene00000387	F16B4.8a.1,F16B4.8b.1,F16B4.8c.1,F16B4.8d	cdc-25.2	protein_coding	M-phase inducer phosphatase cdc-25.2
hlh-30(-)	WBGene00000388	ZK637.11.1	cdc-25.3	protein_coding	M-phase inducer phosphatase cdc-25.3
hlh-30(-)	WBGene00000395	ZK112.7.1	cdh-3	protein_coding	Cadherin-3
hlh-30(-)	WBGene00000396	F25F2.2.1	cdh-4	protein_coding	Cadherin-4
hlh-30(-)	WBGene00000411	R06F6.1.1	cdl-1	protein_coding	Histone RNA hairpin-binding protein
hlh-30(-)	WBGene00000413	Y54E10A.15.1	cdt-1	protein_coding	CDT (S. pombe CDC10 Dependent Transcript) homolog
hlh-30(-)	WBGene00000422	F08F1.5.1	ced-8	protein_coding	Cell death abnormality protein 8
hlh-30(-)	WBGene00000425	ZK512.3.1	ced-11	protein_coding
hlh-30(-)	WBGene00000444	T26C11.6.1	ceh-21	protein_coding	Homeobox protein ceh-21
hlh-30(-)	WBGene00000453	W05E10.3.1	ceh-32	protein_coding	Homeobox protein ceh-32
hlh-30(-)	WBGene00000457	C37E2.4.1	ceh-36	protein_coding	Homeobox protein ceh-36
hlh-30(-)	WBGene00000460	T26C11.7.1,T26C11.7.2	ceh-39	protein_coding	Homeobox protein ceh-39
hlh-30(-)	WBGene00000461	F17A2.5.1	ceh-40	protein_coding	Homeobox protein ceh-40
hlh-30(-)	WBGene00000463	C28A5.4a.1,C28A5.4b.1	ceh-43	protein_coding	Homeobox protein ceh-43
hlh-30(-)	WBGene00000465	C07G2.1a.1,C07G2.1b.1	cpg-1	protein_coding	Chondroitin proteoglycan 1
hlh-30(-)	WBGene00000469	ZK909.4.1	ces-2	protein_coding	Cell death specification protein 2
hlh-30(-)	WBGene00000478	F27E11.3.1	cfz-2	protein_coding	Frizzled-2
hlh-30(-)	WBGene00000482	T14G8.1.1	chd-3	protein_coding	Chromodomain-helicase-DNA-binding protein 3 homolog
hlh-30(-)	WBGene00000496	T25G3.2.1,T25G3.2.2	chs-1	protein_coding	Chitin synthase chs-1
hlh-30(-)	WBGene00000503	C04F6.3.1	cht-1	protein_coding	Probable endochitinase
hlh-30(-)	WBGene00000591	K08A8.3a.1,K08A8.3b.1,K08A8.3c.1,K08A8.3d.1	coh-1	protein_coding	COHesin family
hlh-30(-)	WBGene00000670	Y41C4A.16.1	col-95	protein_coding	COLlagen
hlh-30(-)	WBGene00000695	F56D5.1.1	col-121	protein_coding	COLlagen
hlh-30(-)	WBGene00000738	F14H12.1.1	col-165	protein_coding	COLlagen
hlh-30(-)	WBGene00000792	F11C7.4.1	crb-1	protein_coding	Drosophila CRumBs homolog
hlh-30(-)	WBGene00000803	F53H4.1.1	csb-1	protein_coding	CSB (Cockayne Syndrome B) homolog
hlh-30(-)	WBGene00000858	W01B6.1.1	cwn-2	protein_coding
hlh-30(-)	WBGene00000868	T06E6.2a.1,T06E6.2a.2,T06E6.2b.1	cyb-3	protein_coding	G2/mitotic-specific cyclin-B3
hlh-30(-)	WBGene00000870	Y38F1A.5.1,Y38F1A.5.2	cyd-1	protein_coding	G1/S-specific cyclin-D
hlh-30(-)	WBGene00000884	D1009.2a.1,D1009.2b.1,D1009.2b.2	cyn-8	protein_coding	Peptidyl-prolyl cis-trans isomerase 8
hlh-30(-)	WBGene00000913	T07A9.6.1	daf-18	protein_coding	Phosphatidylinositol 3,4,5-trisphosphate 3-phosphatase and dual-specificity protein phosphatase daf-18
hlh-30(-)	WBGene00000995	C18D1.1a.1,C18D1.1a.2,C18D1.1b.1,C18D1.1b.2	die-1	protein_coding	Dorsal Intercalation and Elongation defect
hlh-30(-)	WBGene00001075	H27M09.4.1	dpy-14	protein_coding	COLlagen structural; DumPY: shorter than wild-type
hlh-30(-)	WBGene00001076	F54D8.1.1	dpy-17	protein_coding	DumPY: shorter than wild-type
hlh-30(-)	WBGene00001103	W09G12.4.1	dsl-1	protein_coding	Delta-like protein
hlh-30(-)	WBGene00001104	W09G12.1.1	dsl-2	protein_coding	Delta-like protein
hlh-30(-)	WBGene00001105	Y41D4B.10a.1,Y41D4B.10b.1,Y41D4B.10b.2	dsl-3	protein_coding	Delta-like protein
hlh-30(-)	WBGene00001108	H02I12.4.1	dsl-6	protein_coding	Delta-like protein
hlh-30(-)	WBGene00001186	F55A8.1a.1,F55A8.1a.2,F55A8.1b.1	egl-18	protein_coding	GATA-like transcription factor ELT-5
hlh-30(-)	WBGene00001207	R53.3a.1,R53.3b.1,R53.3c	egl-43	protein_coding
hlh-30(-)	WBGene00001210	K11G9.4.1	egl-46	protein_coding	C2H2 zinc finger protein EGL-46
hlh-30(-)	WBGene00001310	F58E10.2.1	end-1	protein_coding	ENDoderm determining; GATA transcription factor END-1
hlh-30(-)	WBGene00001377	C49A1.4a.1,C49A1.4b.1	eya-1	protein_coding	Eyes absent homolog 1
hlh-30(-)	WBGene00001435	C29F7.4a.1,C29F7.4b.1	fkh-3	protein_coding	ForKHead transcription factor family
hlh-30(-)	WBGene00001436	C29F7.5.1	fkh-4	protein_coding	ForKHead transcription factor family
hlh-30(-)	WBGene00001475	F15B9.7a.1,F15B9.7b.1,F15B9.7c.1	fmi-1	protein_coding	FlaMIngo (Cadherin plus 7TM domain) homolog
hlh-30(-)	WBGene00001484	T07D1.4a.1,T07D1.4b.1,T07D1.4d.1	fox-1	protein_coding	Sex determination protein fox-1
hlh-30(-)	WBGene00001546	F22E5.3.1	gcy-21	protein_coding	Receptor-type guanylate cyclase gcy-21
hlh-30(-)	WBGene00001561	W07B3.2a.1,W07B3.2a.2,W07B3.2b.1,W07B3.2b.2,W07B3.2b.3,W07B3.2c.1,W07B3.2c.2,W07B3.2c.3,W07B3.2d.1,W07B3.2d.2,W07B3.2d.3,W07B3.2e.1,W07B3.2e.2,W07B3.2f.1,W07B3.2f.2	gei-4	protein_coding	GEX Interacting protein
hlh-30(-)	WBGene00001569	F52D2.4.1	meg-3	protein_coding
hlh-30(-)	WBGene00001577	T12A7.1.1,T12A7.1.2	gem-4	protein_coding	Gon-2 Extragenic Modifier
hlh-30(-)	WBGene00001583	M163.4.1	gfi-3	protein_coding
hlh-30(-)	WBGene00001591	F11A5.10.1,F11A5.10.2	glc-1	protein_coding	Glutamate-gated chloride channel alpha
hlh-30(-)	WBGene00001820	F53B2.6.1	ham-1	protein_coding
hlh-30(-)	WBGene00001821	C07A12.1a.1,C07A12.1b.1,C07A12.1c.1	ham-2	protein_coding
hlh-30(-)	WBGene00001824	F13D11.2a.1,F13D11.2b.1	hbl-1	protein_coding	Hunchback-like protein
hlh-30(-)	WBGene00001828	F40E10.1.1	hch-1	protein_coding	Zinc metalloproteinase nas-34
hlh-30(-)	WBGene00001853	Y73B6BL.9a.1,Y73B6BL.9b.1	hil-2	protein_coding	Histone H1.2
hlh-30(-)	WBGene00001854	F22F1.1.1	hil-3	protein_coding	Histone H1.3
hlh-30(-)	WBGene00001858	C01B10.5a.1,C01B10.5b.1,C01B10.5c.1,C01B10.5e.1	hil-7	protein_coding	HIstone H1 Like; Histone H1.Q
hlh-30(-)	WBGene00001898	M163.3.1	his-24	protein_coding	Histone H1.1
hlh-30(-)	WBGene00001906	F17E9.10.1	his-32	protein_coding	Histone H3
hlh-30(-)	WBGene00001910	C50F4.6.1	C50F4.6	protein_coding
hlh-30(-)	WBGene00001949	M05B5.5a.1,M05B5.5b	hlh-2	protein_coding	Helix Loop Helix
hlh-30(-)	WBGene00001950	T24B8.6.1	hlh-3	protein_coding	Helix-loop-helix protein 3
hlh-30(-)	WBGene00001958	C18A3.8.1	hlh-14	protein_coding	Helix Loop Helix
hlh-30(-)	WBGene00001960	DY3.3.1	hlh-16	protein_coding	Helix Loop Helix
hlh-30(-)	WBGene00001976	T05A7.4.1,T05A7.4.2	hmg-11	protein_coding	HMG; High mobility group protein I alpha
hlh-30(-)	WBGene00001981	C44C10.8.1	hnd-1	protein_coding	HAND bHLH transcription factor family
hlh-30(-)	WBGene00002051	F52E10.5.1	ifa-3	protein_coding	Intermediate filament protein ifa-3
hlh-30(-)	WBGene00002069	C04F12.3.1	ikb-1	protein_coding	I Kappa B homolog; IKB-1
hlh-30(-)	WBGene00002117	F52B11.6.1	ins-34	protein_coding	INSulin related
hlh-30(-)	WBGene00002124	F08G12.10.1,F08G12.10.2	inx-2	protein_coding	Innexin-2
hlh-30(-)	WBGene00002125	F22F4.2.1	inx-3	protein_coding	Innexin-3
hlh-30(-)	WBGene00002144	Y47G6A.2.1,Y47G6A.2.2	inx-22	protein_coding	Innexin
hlh-30(-)	WBGene00002181	K03D10.1.1	kal-1	protein_coding	KALlmann syndrome homolog
hlh-30(-)	WBGene00002248	T22A3.8.1	lam-3	protein_coding	LAMinin related. See also lmb; Laminin alpha chain
hlh-30(-)	WBGene00003111	Y71G12B.20a.1,Y71G12B.20b.1,Y71G12B.20c.1,Y71G12B.20d.1	mab-20	protein_coding	Semaphorin-2A
hlh-30(-)	WBGene00003154	Y17G7B.5a.1,Y17G7B.5a.2,Y17G7B.5b.1	mcm-2	protein_coding	DNA helicase
hlh-30(-)	WBGene00003155	C25D7.6.1	mcm-3	protein_coding	DNA helicase
hlh-30(-)	WBGene00003156	Y39G10AR.14a.1,Y39G10AR.14a.2,Y39G10AR.14b.1	mcm-4	protein_coding	DNA replication licensing factor mcm-4
hlh-30(-)	WBGene00003157	R10E4.4.1,R10E4.4.2	mcm-5	protein_coding	DNA replication licensing factor mcm-5
hlh-30(-)	WBGene00003159	F32D1.10.1	mcm-7	protein_coding	DNA replication licensing factor MCM7
hlh-30(-)	WBGene00003395	F38E1.7.1,F38E1.7.2	mom-2	protein_coding
hlh-30(-)	WBGene00003410	F21G4.2.1	mrp-4	protein_coding
hlh-30(-)	WBGene00003595	Y69A2AR.29.1	ngn-1	protein_coding	NeuroGeNin
hlh-30(-)	WBGene00003601	C32F10.6.1	nhr-2	protein_coding	Nuclear hormone receptor family member nhr-2
hlh-30(-)	WBGene00003623	F11C1.6a.1,F11C1.6a.2,F11C1.6b.1,F11C1.6b.2	nhr-25	protein_coding	Nuclear hormone receptor family member nhr-25
hlh-30(-)	WBGene00003766	B0213.3.1	nlp-28	protein_coding	Neuropeptide-like protein 28 QWGYGGY-amide GYGGYGGY-amide GMYGGY-amide GMYGGW-amide [Source:UniProtKB/Swiss-Prot;Acc:O44665]
hlh-30(-)	WBGene00003784	ZK1127.1.1,ZK1127.1.2	nos-2	protein_coding	NanOS related
hlh-30(-)	WBGene00003828	C07B5.5.1	nuc-1	protein_coding	Deoxyribonuclease-2
hlh-30(-)	WBGene00003865	ZC513.6.1,ZC513.6.2	oma-2	protein_coding	CCCH-type zinc finger protein oma-2
hlh-30(-)	WBGene00003939	F27E5.2.1	pax-3	protein_coding	PAX (Paired box) transcription factor
hlh-30(-)	WBGene00003955	W03D2.4.1	pcn-1	protein_coding	Proliferating cell nuclear antigen
hlh-30(-)	WBGene00003976	T28H11.4a.1,T28H11.4b.1	pes-1	protein_coding	PES-1 protein; PES-1A protein; Patterned Expression Site
hlh-30(-)	WBGene00003977	F56G4.2.1	pes-2.1	protein_coding	Patterned Expression Site; Pes-2 protein
hlh-30(-)	WBGene00003979	T27D12.4a.1,T27D12.4b.1,T27D12.4c.1	pes-5	protein_coding	Patterned Expression Site
hlh-30(-)	WBGene00003983	Y46G5A.27.1	pes-10	protein_coding	Patterned expression site protein 10
hlh-30(-)	WBGene00004013	F38A6.1a.1,F38A6.1b.1,F38A6.1c.1	pha-4	protein_coding	Defective pharyngeal development protein 4
hlh-30(-)	WBGene00004078	F52E1.1.1	pos-1	protein_coding	Cytoplasmic zinc-finger protein; POsterior Segregation
hlh-30(-)	WBGene00004203	Y113G7B.23a.1,Y113G7B.23b.1,Y113G7B.23b.2,Y113G7B.23c.1,Y113G7B.23d.1,Y113G7B.23d.2,Y113G7B.23e.1,Y113G7B.23f.1,Y113G7B.23g.1,Y113G7B.23h.1	swsn-1	protein_coding	SWI/SNF nucleosome remodeling complex component; SWI3-like protein
hlh-30(-)	WBGene00004217	C32E8.8.1	ptr-2	protein_coding	PaTched Related family
hlh-30(-)	WBGene00004236	Y80D3A.7a.1,Y80D3A.7b.1	ptr-22	protein_coding	PaTched Related family
hlh-30(-)	WBGene00004241	F54C9.8.1	puf-5	protein_coding	Pumilio domain-containing protein 5
hlh-30(-)	WBGene00004243	B0273.2.1,B0273.2.2	puf-7	protein_coding	Pumilio domain-containing protein 7
hlh-30(-)	WBGene00004246	Y48G1BL.3	puf-10	pseudogene
hlh-30(-)	WBGene00004334	T01E8.2.1	ref-1	protein_coding	REF-1; REgulator of Fusion
hlh-30(-)	WBGene00004335	C47C12.3a.1,C47C12.3a.2,C47C12.3b.1	ref-2	protein_coding	REgulator of Fusion
hlh-30(-)	WBGene00004351	F52D2.2.1	rgs-8.1	protein_coding	Regulator of G protein Signaling
hlh-30(-)	WBGene00004354	F45B8.1.1	rgs-11	protein_coding	Regulator of G-protein signaling rgs-11
hlh-30(-)	WBGene00004374	T11F8.3a.1,T11F8.3a.2,T11F8.3b.1,T11F8.3b.2	rme-2	protein_coding	Receptor Mediated Endocytosis
hlh-30(-)	WBGene00004391	T23G5.1.1,T23G5.1.2	rnr-1	protein_coding	Ribonucleoside-diphosphate reductase large subunit
hlh-30(-)	WBGene00004392	C03C10.3.1	rnr-2	protein_coding	Ribonucleoside-diphosphate reductase small chain
hlh-30(-)	WBGene00004745	F52E10.1.1	sdc-1	protein_coding	Zinc finger protein sdc-1
hlh-30(-)	WBGene00004750	F19B10.9.1	sea-1	protein_coding	T-box transcription factor 18
hlh-30(-)	WBGene00004786	F44A6.2.1,F44A6.2.2	sex-1	protein_coding	Steroid hormone receptor family member cnr14
hlh-30(-)	WBGene00004813	Y47D7A.1.1	skr-7	protein_coding	SKR-7; SKp1 Related (Ubiquitin ligase complex component)
hlh-30(-)	WBGene00004814	C52D10.9.1	skr-8	protein_coding	SKR-8; SKp1 Related (Ubiquitin ligase complex component)
hlh-30(-)	WBGene00004815	C52D10.7.1	skr-9	protein_coding	SKR-9; SKp1 Related (Ubiquitin ligase complex component)
hlh-30(-)	WBGene00004816	Y105C5B.13.1	skr-10	protein_coding	SKR-10; SKp1 Related (Ubiquitin ligase complex component)
hlh-30(-)	WBGene00004818	C52D10.6.1,C52D10.6.2	skr-12	protein_coding	SKR-12; SKp1 Related (Ubiquitin ligase complex component); Skp1p homolog
hlh-30(-)	WBGene00004819	C52D10.8.1	skr-13	protein_coding	SKR-13; SKp1 Related (Ubiquitin ligase complex component)
hlh-30(-)	WBGene00004820	Y47D7A.8.1,Y47D7A.8.2,Y47D7A.8.3	skr-14	protein_coding	SKp1 Related (Ubiquitin ligase complex component)
hlh-30(-)	WBGene00004821	F54D10.1.1	skr-15	protein_coding	SKR-15; SKp1 Related (Ubiquitin ligase complex component)
hlh-30(-)	WBGene00004822	C42D4.6.1	skr-16	protein_coding	SKp1 Related (Ubiquitin ligase complex component)
hlh-30(-)	WBGene00004827	K08H2.1.1	skr-21	protein_coding	SKp1 Related (Ubiquitin ligase complex component)
hlh-30(-)	WBGene00004893	F53H8.4.1	sms-2	protein_coding	Phosphatidylcholine:ceramide cholinephosphotransferase 2
hlh-30(-)	WBGene00004984	ZC404.8.1,ZC404.8.2	spn-4	protein_coding	PIP-1
hlh-30(-)	WBGene00005023	T24D1.1a.1,T24D1.1b.1,T24D1.1c.1	sqv-5	protein_coding	Chondroitin sulfate synthase sqv-5
hlh-30(-)	WBGene00005657	C13D9.1.1	srr-6	protein_coding	Serpentine Receptor, class R
hlh-30(-)	WBGene00006063	F08C6.4a.1,F08C6.4b.1	sto-1	protein_coding	Stomatin-1
hlh-30(-)	WBGene00006331	R10E4.2a.1,R10E4.2a.2,R10E4.2a.3,R10E4.2a.4,R10E4.2b.1,R10E4.2b.2,R10E4.2c.1,R10E4.2d.1,R10E4.2e.1,R10E4.2f.1,R10E4.2f.2,R10E4.2f.3,R10E4.2f.4,R10E4.2g.1,R10E4.2g.2,R10E4.2i.1,R10E4.2i.2,R10E4.2j.1,R10E4.2k.1,R10E4.2l.1,R10E4.2l.2,R10E4.2m.1,R10E4.2m.2,R10E4.2n.1,R10E4.2n.2,R10E4.2n.3,R10E4.2n.4,R10E4.2o.1,R10E4.2p.1,R10E4.2p.2,R10E4.2q.1,R10E4.2r.1	sup-26	protein_coding	SUPpressor
hlh-30(-)	WBGene00006379	T23D8.9a.1,T23D8.9a.2,T23D8.9b.1,T23D8.9b.2,T23D8.9c.1	sys-1	protein_coding	SYmmetrical Sister cell hermaphrodite gonad defect
hlh-30(-)	WBGene00006393	F48D6.1.1,F48D6.1.2	taf-11.1	protein_coding	TAF (TBP-associated transcription factor) family
hlh-30(-)	WBGene00006431	C02F12.4.1	tag-52	protein_coding
hlh-30(-)	WBGene00006545	T07C4.2.1	tbx-8	protein_coding	T-box transcription factor tbx-8
hlh-30(-)	WBGene00006546	T07C4.6.1	tbx-9	protein_coding	T-box transcription factor tbx-9
hlh-30(-)	WBGene00006547	F40H6.4.1	tbx-11	protein_coding	Putative T-box protein 11
hlh-30(-)	WBGene00006552	Y66A7A.8.1	tbx-33	protein_coding	Putative T-box protein 33
hlh-30(-)	WBGene00006561	Y38C1AA.4a.1,Y38C1AA.4b.1	tcl-2	protein_coding	T-cell defective protein 2
hlh-30(-)	WBGene00006650	F09E10.11a,F09E10.11b	tts-1	ncRNA
hlh-30(-)	WBGene00006770	Y50D4C.1a.1,Y50D4C.1b.1,Y50D4C.1c.1,Y50D4C.1d.1,Y50D4C.1e.1,Y50D4C.1f.1,Y50D4C.1g.1	unc-34	protein_coding	UNC-34
hlh-30(-)	WBGene00006773	W02D3.9.1,W02D3.9.2	unc-37	protein_coding	Transcription factor unc-37
hlh-30(-)	WBGene00006775	F56A12.1.1	unc-39	protein_coding	Homeobox protein unc-39
hlh-30(-)	WBGene00006804	Y37D8A.13.1	unc-71	protein_coding	Disintegrin and metalloproteinase domain-containing protein unc-71
hlh-30(-)	WBGene00006902	F44F1.7.1	vet-6	protein_coding	Very Early Transcript
hlh-30(-)	WBGene00006970	F28F9.1.1	zag-1	protein_coding	Zinc finger E-box-binding homeobox protein zag-1
hlh-30(-)	WBGene00006996	C08B11.1.1,C08B11.1.2	zyg-11	protein_coding	Early embryogenesis protein zyg-11
hlh-30(-)	WBGene00007053	T04D1.4.1	chd-7	protein_coding	Chromodomain and Helicase Domain protein
hlh-30(-)	WBGene00007139	B0285.7.1	mnp-1	protein_coding	Matrix non-peptidase homolog 1
hlh-30(-)	WBGene00007162	B0391.5.1	fbxa-153	protein_coding	F-box A protein
hlh-30(-)	WBGene00007168	B0393.3.1	B0393.3	protein_coding
hlh-30(-)	WBGene00007211	BE10.3.1	BE10.3	protein_coding
hlh-30(-)	WBGene00007225	C01G6.3.1,C01G6.3.2	C01G6.3	protein_coding
hlh-30(-)	WBGene00007286	C04A11.2.1	C04A11.2	protein_coding
hlh-30(-)	WBGene00007290	C04B4.2.1	C04B4.2	protein_coding
hlh-30(-)	WBGene00007331	C05C10.4.1,C05C10.4.2,C05C10.4.3	pho-11	protein_coding	Putative acid phosphatase 11
hlh-30(-)	WBGene00007342	C05D12.5.1	C05D12.5	protein_coding
hlh-30(-)	WBGene00007365	C06B3.6.1,C06B3.6.2	C06B3.6	protein_coding
hlh-30(-)	WBGene00007366	C06B3.7.1	C06B3.7	protein_coding
hlh-30(-)	WBGene00007391	C06H2.7a.1,C06H2.7b.1	C06H2.7	protein_coding
hlh-30(-)	WBGene00007417	C07E3.6.1	ceh-58	protein_coding	C. Elegans Homeobox
hlh-30(-)	WBGene00007459	C08F11.12.1	C08F11.12	protein_coding	UPF0375 protein C08F11.12
hlh-30(-)	WBGene00007642	C17E4.2.1	C17E4.2	protein_coding
hlh-30(-)	WBGene00007709	C25A1.8.1	clec-87	protein_coding	C-type lectin domain-containing protein 87
hlh-30(-)	WBGene00007758	C27A7.8a.1,C27A7.8b.1	C27A7.8	protein_coding
hlh-30(-)	WBGene00007773	C27C12.3.1	C27C12.3	protein_coding
hlh-30(-)	WBGene00007838	C31C9.4	fbxa-168	pseudogene
hlh-30(-)	WBGene00007850	C31G12.1.1	C31G12.1	protein_coding
hlh-30(-)	WBGene00007875	C32H11.12.1	dod-24	protein_coding	Downstream Of DAF-16 (Regulated by DAF-16)
hlh-30(-)	WBGene00007887	C33A12.12.1	gadr-2	protein_coding
hlh-30(-)	WBGene00007900	C33D9.6a.1,C33D9.6b.1	C33D9.6	protein_coding
hlh-30(-)	WBGene00007979	C36B1.12a.1,C36B1.12a.2,C36B1.12b.1,C36B1.12c.1,C36B1.12c.2	imp-1	protein_coding	IntraMembrane Protease (IMPAS) family
hlh-30(-)	WBGene00008010	C38D9.2.1,C38D9.2.2	C38D9.2	protein_coding
hlh-30(-)	WBGene00008080	C44B9.3.1	C44B9.3	protein_coding
hlh-30(-)	WBGene00008138	C47D12.4.1	C47D12.4	protein_coding
hlh-30(-)	WBGene00008178	C48D1.5a,C48D1.5b,C48D1.5c.1,C48D1.5d.1,C48D1.5e.1,C48D1.5f.1,C48D1.5g	C48D1.5	protein_coding
hlh-30(-)	WBGene00008207	C49F5.3.1	C49F5.3	protein_coding
hlh-30(-)	WBGene00008210	C49F5.6.1	C49F5.6	protein_coding
hlh-30(-)	WBGene00008218	C50B6.2.1	nasp-2	protein_coding	NASP (Human Nuclear Autoantigenic Sperm Protein) homolog
hlh-30(-)	WBGene00008447	E01G4.5.1	E01G4.5	protein_coding
hlh-30(-)	WBGene00008464	E02H4.6.1	E02H4.6	protein_coding
hlh-30(-)	WBGene00008534	F02H6.1	F02H6.1	pseudogene
hlh-30(-)	WBGene00008535	F02H6.2.1,F02H6.2.2	F02H6.2	protein_coding
hlh-30(-)	WBGene00008563	F07H5.13.1	F07H5.13	protein_coding
hlh-30(-)	WBGene00008577	F08G2.5.1	F08G2.5	protein_coding
hlh-30(-)	WBGene00008677	F11A5.9.1	F11A5.9	protein_coding
hlh-30(-)	WBGene00008680	F11A5.15.1	F11A5.15	protein_coding
hlh-30(-)	WBGene00008710	F11E6.7.1	F11E6.7	protein_coding
hlh-30(-)	WBGene00008726	F13A7.11.1	F13A7.11	protein_coding
hlh-30(-)	WBGene00008779	F14B4.1.1	F14B4.1	protein_coding
hlh-30(-)	WBGene00008782	F14B6.1.1	sdz-14	protein_coding	SKN-1 Dependent Zygotic transcript
hlh-30(-)	WBGene00008784	F14B6.3.1	F14B6.3	protein_coding
hlh-30(-)	WBGene00008789	F14D7.2.1	F14D7.2	protein_coding
hlh-30(-)	WBGene00008822	F14H3.3.1,F14H3.3.2	F14H3.3	protein_coding
hlh-30(-)	WBGene00008823	F14H3.4.1	F14H3.4	protein_coding
hlh-30(-)	WBGene00008825	F14H3.6.1	F14H3.6	protein_coding
hlh-30(-)	WBGene00008838	F15A4.2.1	F15A4.2	protein_coding
hlh-30(-)	WBGene00008844	F15A4.10.1	F15A4.10	protein_coding
hlh-30(-)	WBGene00008847	F15A4.13.1	fbxb-102	protein_coding	F-box B protein
hlh-30(-)	WBGene00008862	F15D4.5.1	F15D4.5	protein_coding
hlh-30(-)	WBGene00008882	F16B12.6.1	F16B12.6	protein_coding
hlh-30(-)	WBGene00008904	F17A2.13.1	F17A2.13	protein_coding
hlh-30(-)	WBGene00008922	F17C11.11a.1,F17C11.11b.1	F17C11.11	protein_coding
hlh-30(-)	WBGene00008959	F19H6.4.1	F19H6.4	protein_coding
hlh-30(-)	WBGene00008971	F20C5.6.1	F20C5.6	protein_coding
hlh-30(-)	WBGene00009020	F21D9.6	F21D9.6	pseudogene
hlh-30(-)	WBGene00009041	F22B5.3.1	cut-3	protein_coding	CUTiclin
hlh-30(-)	WBGene00009086	F23D12.2.1	F23D12.2	protein_coding
hlh-30(-)	WBGene00009088	F23D12.4.1	F23D12.4	protein_coding
hlh-30(-)	WBGene00009089	F23D12.5.1	jmjd-3.2	protein_coding	JuMonJi (Transcription factor) Domain protein
hlh-30(-)	WBGene00009156	F26D10.12a.1,F26D10.12b.1,F26D10.12c.1	clec-196	protein_coding	C-type LECtin
hlh-30(-)	WBGene00009202	F28C6.1.1	aptf-4	protein_coding	AP-2 Transcription Factor family
hlh-30(-)	WBGene00009212	F28D1.2.1	atz-1	protein_coding
hlh-30(-)	WBGene00009297	F31E9.4.1	sdz-16	protein_coding	SKN-1 Dependent Zygotic transcript
hlh-30(-)	WBGene00009299	F31E9.6.1	F31E9.6	protein_coding
hlh-30(-)	WBGene00009300	F31F6.1.1	F31F6.1	protein_coding
hlh-30(-)	WBGene00009302	F31F6.3.1	F31F6.3	protein_coding
hlh-30(-)	WBGene00009361	F33E2.5.1,F33E2.5.2	F33E2.5	protein_coding
hlh-30(-)	WBGene00009367	F33H2.3.1	F33H2.3	protein_coding	Acidic leucine-rich nuclear phosphoprotein 32-related protein 1
hlh-30(-)	WBGene00009370	F33H2.7.1	set-10	protein_coding	SET (Trithorax/polycomb) domain containing
hlh-30(-)	WBGene00009426	F35E12.2a.1,F35E12.2b.1	F35E12.2	protein_coding
hlh-30(-)	WBGene00009427	F35E12.3.1	fbxa-181	protein_coding	F-box A protein
hlh-30(-)	WBGene00009526	F38A1.14.1	clec-169	protein_coding	C-type LECtin
hlh-30(-)	WBGene00009537	F38C2.5.1	ccch-2	protein_coding	CCCH-type zinc finger putative transcription factor
hlh-30(-)	WBGene00009546	F38H4.2.1	fbxb-3	protein_coding	F-box B protein
hlh-30(-)	WBGene00009553	F39B2.1.1	hinf-1	protein_coding	HIstone Nuclear Factor p (P) homolog
hlh-30(-)	WBGene00009606	F40G12.11.1	F40G12.11	protein_coding
hlh-30(-)	WBGene00009653	F43D9.1.1	F43D9.1	protein_coding
hlh-30(-)	WBGene00009658	F43G6.5.1	F43G6.5	protein_coding
hlh-30(-)	WBGene00009659	F43G6.7.1	F43G6.7	protein_coding
hlh-30(-)	WBGene00009696	F44F1.4.1	F44F1.4	protein_coding
hlh-30(-)	WBGene00009697	F44F1.5	F44F1.5	pseudogene
hlh-30(-)	WBGene00009698	F44F1.6a.1,F44F1.6b.1	F44F1.6	protein_coding
hlh-30(-)	WBGene00009801	F47A4.5.1	ipla-2	protein_coding	Intracelllar PhosphoLipase A family
hlh-30(-)	WBGene00009823	F47G4.2.1,F47G4.2.2	gadr-6	protein_coding
hlh-30(-)	WBGene00009834	F47H4.1a.1,F47H4.1b.1	lsy-27	protein_coding
hlh-30(-)	WBGene00009862	F49B2.2.1	fbxb-67	protein_coding	F-box B protein
hlh-30(-)	WBGene00009877	F49C12.7a.1,F49C12.7b.1,F49C12.7c.1,F49C12.7c.2	F49C12.7	protein_coding
hlh-30(-)	WBGene00009897	F49E12.1.1	skpo-1	protein_coding	Peroxidase skpo-1
hlh-30(-)	WBGene00009899	F49E12.6.1	efl-3	protein_coding	E2F-like (Mammalian transcription factor)
hlh-30(-)	WBGene00009939	F52F12.6a.1,F52F12.6b.1	ztf-11	protein_coding	Zinc finger putative Transcription Factor family
hlh-30(-)	WBGene00010000	F53F8.3.1	F53F8.3	protein_coding
hlh-30(-)	WBGene00010051	F54D5.5a.1,F54D5.5b.1	F54D5.5	protein_coding
hlh-30(-)	WBGene00010066	F54F7.6.1	F54F7.6	protein_coding
hlh-30(-)	WBGene00010093	F55C5.4.1	capg-2	protein_coding	CAP-G condensin subunit
hlh-30(-)	WBGene00010105	F55C9.8.1	fbxb-62	protein_coding	F-box B protein
hlh-30(-)	WBGene00010106	F55C9.10.1	fbxb-61	protein_coding	F-box B protein
hlh-30(-)	WBGene00010120	F55G7.2.1	dot-1.4	protein_coding	Histone-lysine N-methyltransferase, H3 lysine-79 specific
hlh-30(-)	WBGene00010142	F56A8.8.1	F56A8.8	protein_coding
hlh-30(-)	WBGene00010149	F56D5.5.1	F56D5.5	protein_coding
hlh-30(-)	WBGene00010158	F56G4.3.1	pes-2.2	protein_coding	Patterned Expression Site; Pes-2 protein
hlh-30(-)	WBGene00010199	F57C7.1a.1,F57C7.1b.1,F57C7.1b.2,F57C7.1c.1,F57C7.1c.2,F57C7.1d.1	bet-2	protein_coding	BET (Two bromodomains) family protein
hlh-30(-)	WBGene00010234	F58B3.9.1	ttr-50	protein_coding	TransThyretin-Related family domain
hlh-30(-)	WBGene00010244	F58D5.5.1	F58D5.5	protein_coding
hlh-30(-)	WBGene00010351	H02I12.1.1	cbd-1	protein_coding	Chitin-binding domain protein cbd-1
hlh-30(-)	WBGene00010411	H25K10.1.1	H25K10.1	protein_coding	Purple acid phosphatase
hlh-30(-)	WBGene00010483	K01G12.3.1,K01G12.3.2	K01G12.3	protein_coding
hlh-30(-)	WBGene00010492	K02B9.1.1	meg-1	protein_coding
hlh-30(-)	WBGene00010493	K02B9.2.1	meg-2	protein_coding
hlh-30(-)	WBGene00010495	K02B12.2.1	K02B12.2	protein_coding
hlh-30(-)	WBGene00010519	K03A11.1.1	K03A11.1	protein_coding
hlh-30(-)	WBGene00010555	K04C1.5.1	K04C1.5	protein_coding
hlh-30(-)	WBGene00010568	K04G2.10.1	K04G2.10	protein_coding
hlh-30(-)	WBGene00010585	K05C4.9.1	K05C4.9	protein_coding
hlh-30(-)	WBGene00010606	K06G5.2.1	cyp-13B2	protein_coding	CYtochrome P450 family
hlh-30(-)	WBGene00010690	K08H2.3.1	K08H2.3	protein_coding
hlh-30(-)	WBGene00010691	K08H2.4.1	K08H2.4	protein_coding
hlh-30(-)	WBGene00010726	K09E9.3.1	K09E9.3	protein_coding
hlh-30(-)	WBGene00010785	K12D12.1.1	top-2	protein_coding	DNA topoisomerase 2 top-2
hlh-30(-)	WBGene00010808	M01E5.6.1	sepa-1	protein_coding
hlh-30(-)	WBGene00010893	M28.1.1	cutl-9	protein_coding	CUTiclin-Like
hlh-30(-)	WBGene00010898	M28.7.1	nphp-1	protein_coding	Nephrocystin-1-like protein
hlh-30(-)	WBGene00011010	R04D3.2.1	R04D3.2	protein_coding
hlh-30(-)	WBGene00011011	R04D3.3.1,R04D3.3.2	R04D3.3	protein_coding
hlh-30(-)	WBGene00011049	R06A4.6.1	sdz-26	protein_coding	SKN-1 Dependent Zygotic transcript
hlh-30(-)	WBGene00011153	R09A8.2.1	R09A8.2	protein_coding
hlh-30(-)	WBGene00011175	R09E10.5.1	R09E10.5	protein_coding
hlh-30(-)	WBGene00011229	R11.4.1	R11.4	protein_coding
hlh-30(-)	WBGene00011231	R11A5.3.1	R11A5.3	protein_coding
hlh-30(-)	WBGene00011321	T01C3.4.1	fil-1	protein_coding	Fasting Induced Lipase
hlh-30(-)	WBGene00011345	T01G9.3.1	dma-1	protein_coding
hlh-30(-)	WBGene00011383	T02E9.5.1,T02E9.5.2	T02E9.5	protein_coding
hlh-30(-)	WBGene00011424	T04B2.6.1	dhs-31	protein_coding	DeHydrogenases, Short chain
hlh-30(-)	WBGene00011431	T04D3.1.1	T04D3.1	protein_coding
hlh-30(-)	WBGene00011432	T04D3.2.1	sdz-30	protein_coding	SKN-1 Dependent Zygotic transcript
hlh-30(-)	WBGene00011434	T04D3.5.1,T04D3.5.2	T04D3.5	protein_coding
hlh-30(-)	WBGene00011475	T05D4.2.1	T05D4.2	protein_coding
hlh-30(-)	WBGene00011505	T05G11.1a.1,T05G11.1b.1	pzf-1	protein_coding	Paired Zinc Finger protein
hlh-30(-)	WBGene00011509	T05H10.4a.1,T05H10.4a.2,T05H10.4b.1	T05H10.4	protein_coding
hlh-30(-)	WBGene00011596	T07G12.5a.1,T07G12.5b.1,T07G12.5c.1	T07G12.5	protein_coding
hlh-30(-)	WBGene00011614	T08D10.1.1	nfya-1	protein_coding	Nuclear transcription Factor Y, A (Alpha) subunit
hlh-30(-)	WBGene00011615	T08D10.2.1	lsd-1	protein_coding	Lysine-Specific histone Demethylase homolog
hlh-30(-)	WBGene00011672	T10B9.2.1	cyp-13A5	protein_coding	Putative cytochrome P450 CYP13A5
hlh-30(-)	WBGene00011689	T10C6.7.1	T10C6.7	protein_coding
hlh-30(-)	WBGene00011704	T11A5.5.1	sdz-31	protein_coding	SKN-1 Dependent Zygotic transcript
hlh-30(-)	WBGene00011706	T11B7.1.1	T11B7.1	protein_coding
hlh-30(-)	WBGene00011809	T16G12.8.1	T16G12.8	protein_coding
hlh-30(-)	WBGene00011820	T18D3.1.1	T18D3.1	protein_coding
hlh-30(-)	WBGene00011956	T23F11.4.1	T23F11.4	protein_coding
hlh-30(-)	WBGene00011957	T23F11.6.1	T23F11.6	protein_coding
hlh-30(-)	WBGene00012021	T25E12.6.1	T25E12.6	protein_coding
hlh-30(-)	WBGene00012038	T26E3.5.1	T26E3.5	protein_coding
hlh-30(-)	WBGene00012041	T26E3.8.1	T26E3.8	protein_coding
hlh-30(-)	WBGene00012113	T28B8.1.1,T28B8.1.2	T28B8.1	protein_coding
hlh-30(-)	WBGene00012151	VH15N14R.1.1	VH15N14R.1	protein_coding
hlh-30(-)	WBGene00012198	W02B8.2.1	W02B8.2	protein_coding
hlh-30(-)	WBGene00012239	W04A8.4a.1,W04A8.4a.2,W04A8.4b	W04A8.4	protein_coding
hlh-30(-)	WBGene00012240	W04A8.5.1	W04A8.5	protein_coding
hlh-30(-)	WBGene00012299	W06D11.1.1	W06D11.1	protein_coding
hlh-30(-)	WBGene00012317	W06H12.1.1	ztf-6	protein_coding	Zinc finger putative Transcription Factor family
hlh-30(-)	WBGene00012420	Y7A9D.1.1	Y7A9D.1	protein_coding
hlh-30(-)	WBGene00012436	Y11D7A.13.1	flh-3	protein_coding	FLYWCH zinc finger transcription factor homolog
hlh-30(-)	WBGene00012498	Y24F12A.3	Y24F12A.3	pseudogene
hlh-30(-)	WBGene00012499	Y24F12A.4	Y24F12A.4	pseudogene
hlh-30(-)	WBGene00012546	Y37D8A.4.1	Y37D8A.4	protein_coding
hlh-30(-)	WBGene00012672	Y39B6A.10.1	Y39B6A.10	protein_coding
hlh-30(-)	WBGene00012716	Y39E4B.5.1	Y39E4B.5	protein_coding
hlh-30(-)	WBGene00012723	Y39G8B.2.1	Y39G8B.2	protein_coding
hlh-30(-)	WBGene00012841	Y43F11A.1.1	Y43F11A.1	protein_coding
hlh-30(-)	WBGene00012844	Y43F11A.4.1	Y43F11A.4	protein_coding
hlh-30(-)	WBGene00012851	Y44A6C.2.1	Y44A6C.2	protein_coding
hlh-30(-)	WBGene00012878	Y45F10C.2.1	Y45F10C.2	protein_coding	UPF0375 protein Y45F10C.2
hlh-30(-)	WBGene00012899	Y46G5A.7.1	Y46G5A.7	protein_coding
hlh-30(-)	WBGene00012900	Y46G5A.8.1	Y46G5A.8	protein_coding
hlh-30(-)	WBGene00012916	Y46G5A.28.1	Y46G5A.28	protein_coding
hlh-30(-)	WBGene00013073	Y51A2D.4.1	hmit-1.1	protein_coding	H(+) MyoInositol coTransporter
hlh-30(-)	WBGene00013086	Y51B9A.4.1	arrd-2	protein_coding	ARRestin Domain protein
hlh-30(-)	WBGene00013100	Y51H4A.4a.1,Y51H4A.4b	zip-7	protein_coding	BZIP transcription factor family
hlh-30(-)	WBGene00013106	Y51H4A.12.1	set-26	protein_coding	Histone-lysine N-methyltransferase set-26
hlh-30(-)	WBGene00013145	Y53C12B.6.1	cutl-2	protein_coding	CUTiclin-Like
hlh-30(-)	WBGene00013230	Y56A3A.10.1	fbxb-22	protein_coding	F-box B protein
hlh-30(-)	WBGene00013233	Y56A3A.14.1	sdz-33	protein_coding	SKN-1 Dependent Zygotic transcript
hlh-30(-)	WBGene00013254	Y57A10A.9.1	tag-276	protein_coding
hlh-30(-)	WBGene00013278	Y57A10B.6.1	Y57A10B.6	protein_coding
hlh-30(-)	WBGene00013319	Y57G11C.25.1	ccch-5	protein_coding	CCCH-type zinc finger putative transcription factor
hlh-30(-)	WBGene00013383	Y62E10A.17a.1,Y62E10A.17b.1	aptf-2	protein_coding	AP-2 Transcription Factor family
hlh-30(-)	WBGene00013404	Y63D3A.3.1	fbxb-101	protein_coding	F-box B protein
hlh-30(-)	WBGene00013408	Y63D3A.9a.1,Y63D3A.9b.1	fbxb-93	protein_coding
hlh-30(-)	WBGene00013453	Y67A10A.4.1	fbxa-83	protein_coding	F-box A protein
hlh-30(-)	WBGene00013500	Y71A12B.2.1	Y71A12B.2	protein_coding
hlh-30(-)	WBGene00013508	Y71A12B.11.1	Y71A12B.11	protein_coding
hlh-30(-)	WBGene00013509	Y71A12B.12a.1,Y71A12B.12a.2,Y71A12B.12b.1	Y71A12B.12	protein_coding
hlh-30(-)	WBGene00013647	Y105C5B.5a.1,Y105C5B.5b	Y105C5B.5	protein_coding
hlh-30(-)	WBGene00013652	Y105C5B.12	sams-2	pseudogene
hlh-30(-)	WBGene00013698	Y106G6D.1.1	Y106G6D.1	protein_coding
hlh-30(-)	WBGene00013699	Y106G6D.2.1	Y106G6D.2	protein_coding
hlh-30(-)	WBGene00013721	Y106G6H.9.1	Y106G6H.9	protein_coding
hlh-30(-)	WBGene00013794	Y116A8C.17.1,Y116A8C.17.2	dct-13	protein_coding	DAF-16/FOXO Controlled, germline Tumor affecting
hlh-30(-)	WBGene00013796	Y116A8C.19.1	Y116A8C.19	protein_coding
hlh-30(-)	WBGene00013799	Y116A8C.22.1	athp-3	protein_coding	AT Hook plus PHD finger transcription factor
hlh-30(-)	WBGene00013866	ZC373.1a.1,ZC373.1b.1	cbs-1	protein_coding	Cystathionine Beta-Synthase
hlh-30(-)	WBGene00013876	ZC376.4.1	ceh-74	protein_coding	C. Elegans Homeobox
hlh-30(-)	WBGene00013939	ZK218.5.1	ZK218.5	protein_coding
hlh-30(-)	WBGene00014097	ZK829.9.1	ZK829.9	protein_coding
hlh-30(-)	WBGene00014117	ZK858.3.1	clec-91	protein_coding	C-type lectin domain-containing protein 91
hlh-30(-)	WBGene00014144	ZK899.6.1	ZK899.6	protein_coding
hlh-30(-)	WBGene00014159	ZK938.2.1	arrd-4	protein_coding	ARRestin Domain protein
hlh-30(-)	WBGene00014199	ZK1053.4.1	ZK1053.4	protein_coding
hlh-30(-)	WBGene00014220	ZK1098.3.1	ZK1098.3	protein_coding
hlh-30(-)	WBGene00014904	Y49E10.26	Y49E10.26	pseudogene
hlh-30(-)	WBGene00015044	B0213.15a.1,B0213.15b.1,B0213.15c.1,B0213.15d.1	cyp-34A9	protein_coding	CYtochrome P450 family
hlh-30(-)	WBGene00015045	B0213.16.1	cyp-34A10	protein_coding	CYtochrome P450 family
hlh-30(-)	WBGene00015048	B0218.2.1	faah-2	protein_coding	Fatty Acid Amide Hydrolase homolog
hlh-30(-)	WBGene00015063	B0228.6.1	B0228.6	protein_coding
hlh-30(-)	WBGene00015083	B0244.8.1	egg-1	protein_coding	LDL receptor repeat-containing protein egg-1
hlh-30(-)	WBGene00015112	B0281.5a.1,B0281.5b.1	B0281.5	protein_coding
hlh-30(-)	WBGene00015171	B0410.2a.1,B0410.2b.1	vang-1	protein_coding	Vang-like protein
hlh-30(-)	WBGene00015180	B0416.4.1	B0416.4	protein_coding	Uncharacterized RING finger protein B0416.4
hlh-30(-)	WBGene00015218	B0507.1.1	B0507.1	protein_coding
hlh-30(-)	WBGene00015474	C05D9.7.1	C05D9.7	protein_coding
hlh-30(-)	WBGene00015518	C06E1.1.1	C06E1.1	protein_coding
hlh-30(-)	WBGene00015529	C06E2.5.1,C06E2.5.2	C06E2.5	protein_coding
hlh-30(-)	WBGene00015569	C07D10.5.1	C07D10.5	protein_coding
hlh-30(-)	WBGene00015587	C08A9.7.1	lido-2	protein_coding	SKN-1 Dependent Zygotic transcript
hlh-30(-)	WBGene00015595	C08E3.3.1	bath-33	protein_coding	BTB and MATH domain containing
hlh-30(-)	WBGene00015610	C08F1.6.1	C08F1.6	protein_coding
hlh-30(-)	WBGene00015613	C08F1.10.1	C08F1.10	protein_coding
hlh-30(-)	WBGene00015687	C10G11.7a.1,C10G11.7a.2,C10G11.7a.3,C10G11.7b	chdp-1	protein_coding	Calponin Homology Domain containing Protein
hlh-30(-)	WBGene00015899	C17E7.4.1	C17E7.4	protein_coding
hlh-30(-)	WBGene00015903	C17E7.9a.1,C17E7.9b.1	C17E7.9	protein_coding
hlh-30(-)	WBGene00016071	C24H12.1.1	C24H12.1	protein_coding
hlh-30(-)	WBGene00016080	C24H12.11	C24H12.11	pseudogene
hlh-30(-)	WBGene00016088	C25B8.4a.1,C25B8.4b.1,C25B8.4c.1	clec-266	protein_coding	C-type LECtin
hlh-30(-)	WBGene00016138	C26E6.2.1	flh-2	protein_coding	FLYWCH zinc finger transcription factor homolog
hlh-30(-)	WBGene00016189	C28G1.4.1	C28G1.4	protein_coding
hlh-30(-)	WBGene00016192	C28H8.1.1	bcl-7	protein_coding	BCL7-like protein
hlh-30(-)	WBGene00016295	C32B5.1a.1,C32B5.1b.1,C32B5.1c.1	fbxc-40	protein_coding	F-box C protein
hlh-30(-)	WBGene00016298	C32B5.5a.1,C32B5.5b.1	fbxc-14	protein_coding	F-box C protein
hlh-30(-)	WBGene00016307	C32B5.14a.1,C32B5.14b.1	fbxc-18	protein_coding	F-box C protein
hlh-30(-)	WBGene00016308	C32B5.15a.1,C32B5.15b.1	C32B5.15	protein_coding
hlh-30(-)	WBGene00016309	C32B5.16.1	sdz-4	protein_coding	SKN-1 Dependent Zygotic transcript
hlh-30(-)	WBGene00016359	C33F10.13.1	fbxb-88	protein_coding	F-box B protein
hlh-30(-)	WBGene00016451	C35D10.15.1	clec-6	protein_coding	C-type LECtin
hlh-30(-)	WBGene00016453	C35E7.1a.1,C35E7.1b.1	vet-2	protein_coding	Very Early Transcript
hlh-30(-)	WBGene00016455	C35E7.3.1	C35E7.3	protein_coding
hlh-30(-)	WBGene00016456	C35E7.4.1	C35E7.4	protein_coding
hlh-30(-)	WBGene00016457	C35E7.5a.1,C35E7.5a.2,C35E7.5b.1	C35E7.5	protein_coding
hlh-30(-)	WBGene00016485	C36C9.1.1	meg-4	protein_coding
hlh-30(-)	WBGene00016520	C39B5.2a.1,C39B5.2b.1	C39B5.2	protein_coding
hlh-30(-)	WBGene00016546	C40A11.3.1	C40A11.3	protein_coding
hlh-30(-)	WBGene00016547	C40A11.4.1	C40A11.4	protein_coding
hlh-30(-)	WBGene00016549	C40A11.6.1	C40A11.6	protein_coding
hlh-30(-)	WBGene00016576	C41H7.6.1	lido-9	protein_coding
hlh-30(-)	WBGene00016578	C41H7.8.1	sdz-5	protein_coding	SKN-1 Dependent Zygotic transcript
hlh-30(-)	WBGene00016638	C44B12.5.1	perm-4	protein_coding	PERMeable eggshell
hlh-30(-)	WBGene00016671	C45G7.4.1	C45G7.4	protein_coding
hlh-30(-)	WBGene00016695	C45H4.14a.1,C45H4.14b.1	C45H4.14	protein_coding
hlh-30(-)	WBGene00016782	C49G7.4.1	phat-3	protein_coding	PHAryngeal gland Toxin-related
hlh-30(-)	WBGene00016785	C49G7.7.1,C49G7.7.2	C49G7.7	protein_coding
hlh-30(-)	WBGene00016788	C49G7.10a.1,C49G7.10b.1	C49G7.10	protein_coding
hlh-30(-)	WBGene00016822	C50E3.11.1	C50E3.11	protein_coding
hlh-30(-)	WBGene00016824	C50E3.13.1	C50E3.13	protein_coding
hlh-30(-)	WBGene00016864	C52A10.3.1	C52A10.3	protein_coding
hlh-30(-)	WBGene00016880	C52E2.1.1	fbxb-95	protein_coding	F-box B protein
hlh-30(-)	WBGene00016886	C52E2.7.1	fbxb-96	protein_coding	F-box B protein
hlh-30(-)	WBGene00017046	D2021.1a.1,D2021.1b.1	utx-1	protein_coding	UTX (Ubiquitously transcribed TPR on X) homolog
hlh-30(-)	WBGene00017083	DC2.7a,DC2.7b.1,DC2.7c.1	kin-33	protein_coding
hlh-30(-)	WBGene00017133	EEED8.2.1	EEED8.2	protein_coding
hlh-30(-)	WBGene00017135	EEED8.4.1	EEED8.4	protein_coding	Putative RNA-binding protein EEED8.4
hlh-30(-)	WBGene00017140	EEED8.12.1	EEED8.12	protein_coding	Putative RNA-binding protein EEED8.12
hlh-30(-)	WBGene00017143	EEED8.15.1	EEED8.15	protein_coding
hlh-30(-)	WBGene00017154	F01E11.1.1	ugt-57	protein_coding	UDP-GlucuronosylTransferase
hlh-30(-)	WBGene00017178	F02E8.5.1	atg-16.1	protein_coding	Autophagic-related protein 16.1
hlh-30(-)	WBGene00017208	F07E5.2.1	fbxb-35	protein_coding	F-box B protein
hlh-30(-)	WBGene00017233	F07G11.9.1	lmd-4	protein_coding	LysM Domain (Peptidoglycan binding) protein
hlh-30(-)	WBGene00017249	F08D12.6.1	fbxb-108	protein_coding	F-box B protein
hlh-30(-)	WBGene00017252	F08D12.9.1	sdz-10	protein_coding	SKN-1 Dependent Zygotic transcript
hlh-30(-)	WBGene00017253	F08D12.10.1	sdz-9	protein_coding	SKN-1 Dependent Zygotic transcript
hlh-30(-)	WBGene00017263	F08F3.6.1	F08F3.6	protein_coding
hlh-30(-)	WBGene00017326	F10C1.5.1	dmd-5	protein_coding	DM (Doublesex/MAB-3) Domain family
hlh-30(-)	WBGene00017343	F10E7.1.1	F10E7.1	protein_coding
hlh-30(-)	WBGene00017361	F10E9.12.1	F10E9.12	protein_coding
hlh-30(-)	WBGene00017365	F10G2.4.1	F10G2.4	protein_coding
hlh-30(-)	WBGene00017402	F12E12.1.1	F12E12.1	protein_coding
hlh-30(-)	WBGene00017405	F12E12.4.1	bath-31	protein_coding	BTB and MATH domain containing
hlh-30(-)	WBGene00017408	F12E12.7.1	sdz-11	protein_coding	SKN-1 Dependent Zygotic transcript
hlh-30(-)	WBGene00017423	F13C5.2.1	F13C5.2	protein_coding
hlh-30(-)	WBGene00017481	F15B10.3a.1,F15B10.3b.1	F15B10.3	protein_coding
hlh-30(-)	WBGene00017488	F15E6.8.1	dct-7	protein_coding	DAF-16/FOXO Controlled, germline Tumor affecting
hlh-30(-)	WBGene00017532	F16H11.3.1	ent-5	protein_coding	Equilibrative Nucleoside Transporter
hlh-30(-)	WBGene00017538	F17A9.6.1	ceh-49	protein_coding	One cut domain family member
hlh-30(-)	WBGene00017548	F18A1.7.1	F18A1.7	protein_coding
hlh-30(-)	WBGene00017563	F18C5.10.1,F18C5.10.2	F18C5.10	protein_coding
hlh-30(-)	WBGene00017583	F19B10.1.1,F19B10.1.2	F19B10.1	protein_coding
hlh-30(-)	WBGene00017584	F19B10.2.1	F19B10.2	protein_coding
hlh-30(-)	WBGene00017587	F19B10.5.1	F19B10.5	protein_coding
hlh-30(-)	WBGene00017601	F19F10.5.1	ets-7	protein_coding	ETS class transcription factor
hlh-30(-)	WBGene00017712	F22E5.17.1	F22E5.17	protein_coding
hlh-30(-)	WBGene00017713	F22E5.20.1	F22E5.20	protein_coding
hlh-30(-)	WBGene00017755	F23F12.9a.1,F23F12.9b.1	zip-8	protein_coding	bZIP transcription factor 8
hlh-30(-)	WBGene00017764	F25A2.1.1	F25A2.1	protein_coding
hlh-30(-)	WBGene00017843	F26G5.1a.1,F26G5.1b.1	F26G5.1	protein_coding
hlh-30(-)	WBGene00017908	F28H1.1.1	F28H1.1	protein_coding
hlh-30(-)	WBGene00017930	F29G9.1.1	F29G9.1	protein_coding
hlh-30(-)	WBGene00017986	F32D1.7.1	F32D1.7	protein_coding
hlh-30(-)	WBGene00018021	F34D6.1.1	F34D6.1	protein_coding
hlh-30(-)	WBGene00018037	F35C8.7a.1,F35C8.7a.2,F35C8.7b.1,F35C8.7c.1,F35C8.7c.2	chtl-1	protein_coding	Choline transporter-like protein 1
hlh-30(-)	WBGene00018041	F35D2.3.1	F35D2.3	protein_coding
hlh-30(-)	WBGene00018104	F36H5.5a.1,F36H5.5b.1	fbxb-53	protein_coding	F-box B protein
hlh-30(-)	WBGene00018106	F36H5.8.1	F36H5.8	protein_coding
hlh-30(-)	WBGene00018203	F39F10.3.1	F39F10.3	protein_coding
hlh-30(-)	WBGene00018204	F39F10.4.1	F39F10.4	protein_coding
hlh-30(-)	WBGene00018225	F40B5.1	nep-14	pseudogene
hlh-30(-)	WBGene00018242	F40G9.6.1	F40G9.6	protein_coding
hlh-30(-)	WBGene00018252	F40H3.6.1	F40H3.6	protein_coding
hlh-30(-)	WBGene00018355	F42G2.6.1	ceh-86	protein_coding	C. Elegans Homeobox
hlh-30(-)	WBGene00018386	F43C11.9.1	F43C11.9	protein_coding
hlh-30(-)	WBGene00018436	F45C12.5.1	fbxb-11	protein_coding	F-box B protein
hlh-30(-)	WBGene00018437	F45C12.6.1	btb-8	protein_coding	BTB (Broad/complex/Tramtrack/Bric a brac) domain protein
hlh-30(-)	WBGene00018438	F45C12.7.1	btb-6	protein_coding	BTB (Broad/complex/Tramtrack/Bric a brac) domain protein
hlh-30(-)	WBGene00018444	F45C12.13.1	fbxb-48	protein_coding	F-box B protein
hlh-30(-)	WBGene00018446	F45C12.15.1,F45C12.15.2,F45C12.15.3	ceh-83	protein_coding	C. Elegans Homeobox
hlh-30(-)	WBGene00018452	F45D11.5.1	F45D11.5	protein_coding
hlh-30(-)	WBGene00018456	F45D11.10a.1,F45D11.10b.1	fbxc-39	protein_coding	F-box C protein
hlh-30(-)	WBGene00018489	F46E10.2.1	F46E10.2	protein_coding	5H1
hlh-30(-)	WBGene00018547	F47C12.2.1	clec-78	protein_coding	C-type LECtin
hlh-30(-)	WBGene00018561	F47D12.5.1	gadr-3	protein_coding	Gastrulation-defective protein 3
hlh-30(-)	WBGene00018606	F48E3.6.1	F48E3.6	protein_coding
hlh-30(-)	WBGene00018707	F52F10.3.1	oac-31	protein_coding	O-ACyltransferase homolog
hlh-30(-)	WBGene00018725	F53A9.2.1	kreg-1	protein_coding
hlh-30(-)	WBGene00018740	F53B3.1.1,F53B3.1.2	tra-4	protein_coding	TRAnsformer: XX animals transformed into males
hlh-30(-)	WBGene00018743	F53B3.5.1	F53B3.5	protein_coding
hlh-30(-)	WBGene00018746	F53C3.2.1	fbxb-103	protein_coding	F-box B protein
hlh-30(-)	WBGene00018754	F53C3.11.1	F53C3.11	protein_coding
hlh-30(-)	WBGene00018828	F54E7.5.1	sdz-21	protein_coding	SKN-1 Dependent Zygotic transcript
hlh-30(-)	WBGene00018878	F55D10.3.1	glit-1	protein_coding	GLIoTactin (Drosophila neuroligin-like) homolog
hlh-30(-)	WBGene00019035	F58E1.3.1	fbxb-26	protein_coding	F-box B protein
hlh-30(-)	WBGene00019037	F58E1.5.1	fbxb-17	protein_coding	F-box B protein
hlh-30(-)	WBGene00019040	F58E1.9.1	fbxb-19	protein_coding	F-box B protein
hlh-30(-)	WBGene00019042	F58E1.11.1	fbxc-21	protein_coding	F-box C protein
hlh-30(-)	WBGene00019113	F59E11.7a.1,F59E11.7b.1	F59E11.7	protein_coding
hlh-30(-)	WBGene00019143	H01M10.1.1	H01M10.1	protein_coding
hlh-30(-)	WBGene00019153	H04M03.3.1	H04M03.3	protein_coding
hlh-30(-)	WBGene00019243	H24O09.2.1	fbxb-72	protein_coding	F-box B protein
hlh-30(-)	WBGene00019279	K01A2.4a.1,K01A2.4b.1	K01A2.4	protein_coding
hlh-30(-)	WBGene00019310	K02E7.5	K02E7.5	pseudogene
hlh-30(-)	WBGene00019313	K02E7.9.1	btb-10	protein_coding	BTB (Broad/complex/Tramtrack/Bric a brac) domain protein
hlh-30(-)	WBGene00019357	K03B4.7a.1,K03B4.7b.1	cpg-8	protein_coding	Chondroitin proteoglycan 8
hlh-30(-)	WBGene00019368	K03H6.2a.1,K03H6.2b.1,K03H6.2c.1	K03H6.2	protein_coding
hlh-30(-)	WBGene00019412	K05F6.1.1	fbxb-49	protein_coding	F-box B protein
hlh-30(-)	WBGene00019413	K05F6.2.1	fbxb-50	protein_coding	F-box B protein
hlh-30(-)	WBGene00019414	K05F6.3.1	fbxb-51	protein_coding	F-box B protein
hlh-30(-)	WBGene00019415	K05F6.4.1	K05F6.4	protein_coding
hlh-30(-)	WBGene00019418	K05F6.7.1	fbxb-54	protein_coding	F-box B protein
hlh-30(-)	WBGene00019420	K05F6.9.1	fbxb-46	protein_coding	F-box B protein
hlh-30(-)	WBGene00019514	K08B4.2.1	K08B4.2	protein_coding
hlh-30(-)	WBGene00019564	K09D9.1.1	K09D9.1	protein_coding
hlh-30(-)	WBGene00019687	K12H6.7.1	K12H6.7	protein_coding
hlh-30(-)	WBGene00019700	M01D1.3.1	btb-11	protein_coding	BTB (Broad/complex/Tramtrack/Bric a brac) domain protein
hlh-30(-)	WBGene00019703	M01D1.8.1	fbxb-41	protein_coding	F-box B protein
hlh-30(-)	WBGene00019704	M01D1.9.1	fbxb-40	protein_coding	F-box B protein
hlh-30(-)	WBGene00019705	M01D1.10.1	fbxb-45	protein_coding	F-box B protein
hlh-30(-)	WBGene00019729	M02D8.3.1	M02D8.3	protein_coding
hlh-30(-)	WBGene00019748	M03A8.2.1,M03A8.2.2	atg-2	protein_coding	AuTophaGy (Yeast Atg homolog)
hlh-30(-)	WBGene00019751	M03D4.4a.1,M03D4.4b.1	M03D4.4	protein_coding
hlh-30(-)	WBGene00019788	M116.1.1	M116.1	protein_coding	SKN-1 Dependent Zygotic transcript
hlh-30(-)	WBGene00019791	M116.4.1	sdz-25	protein_coding	SKN-1 Dependent Zygotic transcript
hlh-30(-)	WBGene00019795	M151.3.1	M151.3	protein_coding
hlh-30(-)	WBGene00019796	M151.4.1	M151.4	protein_coding
hlh-30(-)	WBGene00019799	M151.7.1	M151.7	protein_coding
hlh-30(-)	WBGene00019811	R01H2.3.1,R01H2.3.2	egg-2	protein_coding	LDL receptor repeat-containing protein egg-2
hlh-30(-)	WBGene00019814	R02C2.1.1	R02C2.1	protein_coding
hlh-30(-)	WBGene00019815	R02C2.2.1	kin-34	protein_coding
hlh-30(-)	WBGene00019862	R04A9.2.1	nrde-3	protein_coding	Nuclear RNAi defective-3 protein
hlh-30(-)	WBGene00019918	R07C3.2a.1,R07C3.2b.1	fbxc-36	protein_coding	F-box C protein
hlh-30(-)	WBGene00019921	R07C3.5.1	fbxc-34	protein_coding	F-box C protein
hlh-30(-)	WBGene00019922	R07C3.6.1	fbxc-28	protein_coding	F-box C protein
hlh-30(-)	WBGene00019923	R07C3.7.1	fbxc-29	protein_coding	F-box C protein
hlh-30(-)	WBGene00019927	R07C3.11a.1,R07C3.11b.1	fbxc-24	protein_coding	F-box C protein
hlh-30(-)	WBGene00019938	R07E4.5.1	R07E4.5	protein_coding
hlh-30(-)	WBGene00019947	R08C7.3.1,R08C7.3.2,R08C7.3.3	htz-1	protein_coding	Histone H2A.V
hlh-30(-)	WBGene00019952	R08C7.9.1	fbxb-74	protein_coding	F-box B protein
hlh-30(-)	WBGene00019956	R08C7.13.1	fbxb-75	protein_coding	F-box B protein
hlh-30(-)	WBGene00019971	R09A1.1a.1,R09A1.1b.1,R09A1.1c.1,R09A1.1d.1	ergo-1	protein_coding	Piwi-like protein ergo-1
hlh-30(-)	WBGene00020073	R52.1.1	sdz-28	protein_coding	SKN-1 Dependent Zygotic transcript
hlh-30(-)	WBGene00020081	R52.10	sdz-29	pseudogene
hlh-30(-)	WBGene00020130	SSSD1.1.1	igcm-2	protein_coding	ImmunoGlobulin-like Cell adhesion Molecule family
hlh-30(-)	WBGene00020160	T02C5.3a.1,T02C5.3b.1	igcm-3	protein_coding	ImmunoGlobulin-like Cell adhesion Molecule family
hlh-30(-)	WBGene00020170	T02G5.14.1	T02G5.14	protein_coding
hlh-30(-)	WBGene00020205	T04B8.3a.1,T04B8.3b.1	arrd-1	protein_coding	ARRestin Domain protein
hlh-30(-)	WBGene00020208	T04C4.1a.1,T04C4.1b.1,T04C4.1c.1	T04C4.1	protein_coding
hlh-30(-)	WBGene00020261	T05E7.5.1	vet-1	protein_coding	Very Early Transcript
hlh-30(-)	WBGene00020290	T06D4.1a.1,T06D4.1b.1,T06D4.1b.2,T06D4.1b.3	T06D4.1	protein_coding
hlh-30(-)	WBGene00020354	T08B6.5.1	sgnh-1	protein_coding	SGN1 Homolog
hlh-30(-)	WBGene00020361	T08E11.5.1	fbxc-19	protein_coding	F-box C protein
hlh-30(-)	WBGene00020375	T09B4.1.1,T09B4.1.2	pigv-1	protein_coding	GPI mannosyltransferase pigv-1
hlh-30(-)	WBGene00020379	T09B4.5a.1,T09B4.5b.1	T09B4.5	protein_coding
hlh-30(-)	WBGene00020438	T12A2.3.1,T12A2.3.2	T12A2.3	protein_coding
hlh-30(-)	WBGene00020496	T13H2.5a.1,T13H2.5b.1	spat-3	protein_coding	Suppressor of PAr-Two defect
hlh-30(-)	WBGene00020537	T16A1.8.1	fbxb-37	protein_coding	F-box B protein
hlh-30(-)	WBGene00020541	T17A3.3.1	fbxb-81	protein_coding	F-box B protein
hlh-30(-)	WBGene00020543	T17A3.6.1	fbxb-83	protein_coding	F-box B protein
hlh-30(-)	WBGene00020544	T17A3.7.1,T17A3.7.2	fbxb-84	protein_coding	F-box B protein
hlh-30(-)	WBGene00020587	T19H12.1a.1,T19H12.1b.1	ugt-9	protein_coding	UDP-GlucuronosylTransferase
hlh-30(-)	WBGene00020630	T20F7.1.1	T20F7.1	protein_coding
hlh-30(-)	WBGene00020665	T22B2.1.1	T22B2.1	protein_coding
hlh-30(-)	WBGene00020758	T24C4.2.1	T24C4.2	protein_coding
hlh-30(-)	WBGene00020771	T24E12.1.1	T24E12.1	protein_coding
hlh-30(-)	WBGene00020778	T24E12.11.1	T24E12.11	protein_coding
hlh-30(-)	WBGene00020833	T26C12.3a.1,T26C12.3b.1	T26C12.3	protein_coding
hlh-30(-)	WBGene00020835	T27A1.3a.1,T27A1.3b.1	T27A1.3	protein_coding
hlh-30(-)	WBGene00020859	T27C10.4.1	bath-25	protein_coding	BTB and MATH domain containing
hlh-30(-)	WBGene00020902	T28F2.4a.1,T28F2.4b.1	jmjc-1	protein_coding	Bifunctional lysine-specific demethylase and histidyl-hydroxylase NO66
hlh-30(-)	WBGene00020930	W02C12.3a.1,W02C12.3a.2,W02C12.3a.3,W02C12.3b.1,W02C12.3c.1,W02C12.3d.1,W02C12.3e.1,W02C12.3f.1,W02C12.3g.1,W02C12.3g.2,W02C12.3g.3,W02C12.3h.1,W02C12.3h.2,W02C12.3i.1,W02C12.3j.1	hlh-30	protein_coding	Helix Loop Helix
hlh-30(-)	WBGene00020948	W02F12.3.1	era-1	protein_coding	Embryonic mRna (mRNA) Anterior
hlh-30(-)	WBGene00020976	W03B1.7a.1,W03B1.7b.1,W03B1.7c.1	oac-51	protein_coding	O-ACyltransferase homolog
hlh-30(-)	WBGene00021002	W03F9.4a.1,W03F9.4a.2,W03F9.4b.1	W03F9.4	protein_coding
hlh-30(-)	WBGene00021011	W03G1.5.1	W03G1.5	protein_coding
hlh-30(-)	WBGene00021035	W05F2.3.1	W05F2.3	protein_coding
hlh-30(-)	WBGene00021121	W09G12.7.1	W09G12.7	protein_coding
hlh-30(-)	WBGene00021130	W10D9.2	W10D9.2	pseudogene
hlh-30(-)	WBGene00021153	Y4C6A.3.1	Y4C6A.3	protein_coding
hlh-30(-)	WBGene00021186	Y9D1A.1.1	Y9D1A.1	protein_coding
hlh-30(-)	WBGene00021187	Y9D1A.2	Y9D1A.2	pseudogene
hlh-30(-)	WBGene00021188	Y13C8A.1.1	Y13C8A.1	protein_coding
hlh-30(-)	WBGene00021204	Y17G9B.7a.1,Y17G9B.7b.1	fbxb-77	protein_coding	F-box B protein
hlh-30(-)	WBGene00021293	Y25C1A.6.1	Y25C1A.6	protein_coding
hlh-30(-)	WBGene00021299	Y27F2A.8.1	Y27F2A.8	protein_coding
hlh-30(-)	WBGene00021458	Y39G10AL.1a.1,Y39G10AL.1b.1	Y39G10AL.1	protein_coding
hlh-30(-)	WBGene00021463	Y39G10AR.5.1	zeel-1	protein_coding
hlh-30(-)	WBGene00021468	Y39G10AR.10.1	epg-2	protein_coding	Ectopic P granules protein 2
hlh-30(-)	WBGene00021505	Y41D4A.3.1	Y41D4A.3	protein_coding
hlh-30(-)	WBGene00021513	Y41D4B.6a.1,Y41D4B.6b.1	Y41D4B.6	protein_coding
hlh-30(-)	WBGene00021525	Y41D4B.26.1	Y41D4B.26	protein_coding
hlh-30(-)	WBGene00021542	Y43B11AL.1.1	Y43B11AL.1	protein_coding
hlh-30(-)	WBGene00021557	Y45G5AM.5.1	Y45G5AM.5	protein_coding
hlh-30(-)	WBGene00021576	Y46B2A.1.1	fbxc-51	protein_coding	F-box C protein
hlh-30(-)	WBGene00021605	Y46H3C.5.1,Y46H3C.5.2	Y46H3C.5	protein_coding
hlh-30(-)	WBGene00021607	Y46H3C.7.1	Y46H3C.7	protein_coding
hlh-30(-)	WBGene00021719	Y49F6B.7.1	fbxb-104	protein_coding	F-box B protein
hlh-30(-)	WBGene00021725	Y49F6C.3.1	bath-9	protein_coding	BTB and MATH domain containing
hlh-30(-)	WBGene00021726	Y49F6C.4.1	bath-10	protein_coding	BTB and MATH domain containing
hlh-30(-)	WBGene00021763	Y51F10.2a.1,Y51F10.2a.2,Y51F10.2b.1,Y51F10.2b.10,Y51F10.2b.2,Y51F10.2b.3,Y51F10.2b.4,Y51F10.2b.5,Y51F10.2b.6,Y51F10.2b.7,Y51F10.2b.8,Y51F10.2b.9,Y51F10.2c.1,Y51F10.2c.2,Y51F10.2c.3	Y51F10.2	protein_coding
hlh-30(-)	WBGene00021773	Y51H7BR.1.1	fbxb-42	protein_coding	F-box B protein
hlh-30(-)	WBGene00021774	Y51H7BR.2.1	fbxb-43	protein_coding	F-box B protein
hlh-30(-)	WBGene00021898	Y54G2A.36.1,Y54G2A.36.2,Y54G2A.36.3,Y54G2A.36.4	Y54G2A.36	protein_coding
hlh-30(-)	WBGene00021913	Y55B1BR.3.1,Y55B1BR.3.2	cec-8	protein_coding	C.Elegans Chromodomain protein
hlh-30(-)	WBGene00021919	Y55D5A.6.1	cutl-25	protein_coding	CUTiclin-Like
hlh-30(-)	WBGene00021988	Y59E1A.2.1	rgs-8.2	protein_coding	Regulator of G protein Signaling
hlh-30(-)	WBGene00022111	Y71F9AL.6.1	Y71F9AL.6	protein_coding
hlh-30(-)	WBGene00022112	Y71F9AL.7.1	Y71F9AL.7	protein_coding
hlh-30(-)	WBGene00022181	Y71H2AM.16.1	pho-9	protein_coding	Intestinal acid PHOsphatase
hlh-30(-)	WBGene00022265	Y73C8C.8.1	Y73C8C.8	protein_coding
hlh-30(-)	WBGene00022334	Y82E9BR.1.1	Y82E9BR.1	protein_coding
hlh-30(-)	WBGene00022349	Y82E9BR.17a.1,Y82E9BR.17b.1	Y82E9BR.17	protein_coding
hlh-30(-)	WBGene00022418	Y102A11A.8.1	igcm-4	protein_coding	ImmunoGlobulin-like Cell adhesion Molecule family
hlh-30(-)	WBGene00022441	Y110A2AL.4a.1,Y110A2AL.4b.1	Y110A2AL.4	protein_coding
hlh-30(-)	WBGene00022557	ZC204.7.1	fbxb-15	protein_coding	F-box B protein
hlh-30(-)	WBGene00022559	ZC204.9.1	fbxb-20	protein_coding	F-box B protein
hlh-30(-)	WBGene00022586	ZC308.4a.1,ZC308.4b.1	ZC308.4	protein_coding
hlh-30(-)	WBGene00022669	ZK177.1.1	ZK177.1	protein_coding
hlh-30(-)	WBGene00022741	ZK430.5.1	ZK430.5	protein_coding
hlh-30(-)	WBGene00023497	ZK662.4.1,ZK662.4.2	lin-15B	protein_coding
hlh-30(-)	WBGene00044066	Y40B1B.3.1	fbxb-66	protein_coding	F-box B protein
hlh-30(-)	WBGene00044068	ZK867.1a.1,ZK867.1b.1,ZK867.1b.2,ZK867.1c.1,ZK867.1d.1	syd-9	protein_coding
hlh-30(-)	WBGene00044197	F55C9.13.1	fbxb-63	protein_coding	F-box B protein
hlh-30(-)	WBGene00044200	H37A05.4a.1,H37A05.4b.1	H37A05.4	protein_coding	LOW QUALITY PROTEIN: Uncharacterized protein CELE_H37A05.4
hlh-30(-)	WBGene00044249	F55B11.6.1,F55B11.6.2	F55B11.6	protein_coding
hlh-30(-)	WBGene00044281	R04A9.7.1	R04A9.7	protein_coding
hlh-30(-)	WBGene00044292	F56D6.8.1	F56D6.8	protein_coding
hlh-30(-)	WBGene00044371	ZC239.20.1	ZC239.20	protein_coding
hlh-30(-)	WBGene00044417	C08F1.11.1	C08F1.11	protein_coding
hlh-30(-)	WBGene00044439	Y51H7C.15.1	Y51H7C.15	protein_coding
hlh-30(-)	WBGene00044472	F56D6.10.1	dct-8	protein_coding	DAF-16/FOXO Controlled, germline Tumor affecting
hlh-30(-)	WBGene00044479	F15E6.10.1	F15E6.10	protein_coding
hlh-30(-)	WBGene00044526	T28A11.22.1	T28A11.22	protein_coding
hlh-30(-)	WBGene00044692	F12E12.8.1	fbxb-91	protein_coding	F-box B protein
hlh-30(-)	WBGene00044694	F12E12.10.1	fbxb-90	protein_coding	F-box B protein
hlh-30(-)	WBGene00044725	R11G1.7.1	R11G1.7	protein_coding
hlh-30(-)	WBGene00044798	Y46E12A.4.1	tbx-43	protein_coding	T BoX family
hlh-30(-)	WBGene00044951	2RSSE.3	2RSSE.3	pseudogene
hlh-30(-)	WBGene00045261	H29C22.1.1	H29C22.1	protein_coding
hlh-30(-)	WBGene00045498	F56F4.8.1	F56F4.8	protein_coding
hlh-30(-)	WBGene00050903	Y17D7C.4	Y17D7C.4	pseudogene
hlh-30(-)	WBGene00077772	T02G6.10	T02G6.10	pseudogene
hlh-30(-)	WBGene00194651	C33D9.13.1	C33D9.13	protein_coding
hlh-30(-)	WBGene00194981	Y49E10.30.1	Y49E10.30	protein_coding
hlh-30(-)	WBGene00206380	C42D4.18.1	C42D4.18	protein_coding
hlh-30(-)	WBGene00206519	F36H5.13.1	F36H5.13	protein_coding
hlh-30(-)	WBGene00219313	C17E4.20.1	C17E4.20	protein_coding
hlh-30(-)	WBGene00219728	T08E11.10	linc-16	lincRNA
hlh-30(-)	WBGene00219796	C03D6.9.1	C03D6.9	protein_coding
hlh-30(-)	WBGene00235094	K08D9.9.1	K08D9.9	protein_coding
hlh-30(-)	WBGene00235267	Y77E11A.23.1	Y77E11A.23	protein_coding
hlh-30(-)	WBGene00235272	Y43B11AL.5	Y43B11AL.5	pseudogene
hlh-30(-)	WBGene00269373	M01D1.12.1	M01D1.12	protein_coding
hlh-30(-)	WBGene00269388	F45C12.17.1	F45C12.17	protein_coding
hlh-30(-)	WBGene00269419	K05F6.15	K05F6.15	pseudogene
hlh-30(-)	WBGene00271415	T05A7.13.1	T05A7.13	protein_coding
hlh-30(-)	WBGene00304219	Y49E10.37	Y49E10.37	ncRNA

## Sheet: genes_down
Appendix S8. Comparisons of genes differentially expressed and WormCat terms differentially regulated by mutations of smg-2 and hlh-30 in daf-2 mutants
Category	Gene ID	Transcript ID	External gene name	Gene biotype	Description
smg-2(-)/hlh-30(-)	WBGene00000019	C24F3.5a.1,C24F3.5b.1	abt-1	protein_coding	ABC Transporter family
smg-2(-)/hlh-30(-)	WBGene00000133	C05E11.4.1	amt-1	protein_coding	Putative ammonium transporter 1
smg-2(-)/hlh-30(-)	WBGene00000402	C45G7.5.1,C45G7.5.2	cdh-10	protein_coding	CaDHerin family
smg-2(-)/hlh-30(-)	WBGene00000546	Y77E11A.10.1	clp-6	protein_coding	CaLPain family
smg-2(-)/hlh-30(-)	WBGene00000558	R09B5.9.1	cnc-4	protein_coding	CaeNaCin (Caenorhabditis bacteriocin)
smg-2(-)/hlh-30(-)	WBGene00000681	C34H4.4.1	col-107	protein_coding	COLlagen
smg-2(-)/hlh-30(-)	WBGene00000749	ZC373.7.1	col-176	protein_coding	COLlagen
smg-2(-)/hlh-30(-)	WBGene00000989	ZK816.5.1	dhs-26	protein_coding	DeHydrogenases, Short chain
smg-2(-)/hlh-30(-)	WBGene00001068	F16F9.2.1	dpy-6	protein_coding	DumPY: shorter than wild-type
smg-2(-)/hlh-30(-)	WBGene00001414	F43G9.6a.1,F43G9.6b.1,F43G9.6b.2	fer-1	protein_coding	Sperm vesicle fusion protein fer-1
smg-2(-)/hlh-30(-)	WBGene00002348	R06C7.10.1,R06C7.10.2	myo-1	protein_coding	Myosin-1
smg-2(-)/hlh-30(-)	WBGene00003554	F57C12.1.1	nas-38	protein_coding	Zinc metalloproteinase nas-38
smg-2(-)/hlh-30(-)	WBGene00003768	B0213.5.1	nlp-30	protein_coding	Neuropeptide-like protein 30 QWGYGGY-amide GYGGYGGY-amide GYGGY-amide GMW-amide PYGGYGW-amide [Source:UniProtKB/Swiss-Prot;Acc:O44663]
smg-2(-)/hlh-30(-)	WBGene00003879	F57H12.3.1	ora-1	protein_coding	Onchocerca Related Antigen family
smg-2(-)/hlh-30(-)	WBGene00004000	T21E8.1a.1,T21E8.1b.1,T21E8.1b.2,T21E8.1c.1	pgp-6	protein_coding	p-GlycoProtein related
smg-2(-)/hlh-30(-)	WBGene00004002	T21E8.3.1	pgp-8	protein_coding	p-GlycoProtein related
smg-2(-)/hlh-30(-)	WBGene00004133	F57B9.9.1	abu-13	protein_coding	Activated in Blocked Unfolded protein response
smg-2(-)/hlh-30(-)	WBGene00004960	Y66D12A.20.1	spe-6	protein_coding	Serine/threonine-protein kinase spe-6
smg-2(-)/hlh-30(-)	WBGene00004963	C17D12.6a.1,C17D12.6b.1	spe-9	protein_coding	Sperm transmembrane protein 9
smg-2(-)/hlh-30(-)	WBGene00006583	ZK673.7.1	tnc-2	protein_coding	Troponin C, isoform 2
smg-2(-)/hlh-30(-)	WBGene00006589	T08B1.2a.1,T08B1.2c.1	tnt-4	protein_coding	TropoNin T
smg-2(-)/hlh-30(-)	WBGene00006624	F48A9.3.1	try-6	protein_coding	TRYpsin-like protease
smg-2(-)/hlh-30(-)	WBGene00006686	K06B4.12.1	twk-34	protein_coding	TWiK family of potassium channels
smg-2(-)/hlh-30(-)	WBGene00006752	ZK524.2a.1,ZK524.2b.1,ZK524.2c.1,ZK524.2d.1,ZK524.2e.1,ZK524.2f.1,ZK524.2g.1,ZK524.2h.1,ZK524.2i.1,ZK524.2j.1,ZK524.2k.1	unc-13	protein_coding	Phorbol ester/diacylglycerol-binding protein unc-13
smg-2(-)/hlh-30(-)	WBGene00007142	B0334.1.1,B0334.1.2	ttr-18	protein_coding	TransThyretin-Related family domain
smg-2(-)/hlh-30(-)	WBGene00007660	C17H1.7.1	pals-6	protein_coding	Protein containing ALS2cr12 (ALS2CR12) signature
smg-2(-)/hlh-30(-)	WBGene00008137	C47D12.3a.1,C47D12.3b.1	sfxn-1.4	protein_coding	Sideroflexin
smg-2(-)/hlh-30(-)	WBGene00008714	F11F1.1a.1,F11F1.1b.1,F11F1.1c.1	F11F1.1	protein_coding
smg-2(-)/hlh-30(-)	WBGene00008743	F13D12.9.1,F13D12.9.2,F13D12.9.3,F13D12.9.4	F13D12.9	protein_coding
smg-2(-)/hlh-30(-)	WBGene00008854	F15D3.4.1	F15D3.4	protein_coding
smg-2(-)/hlh-30(-)	WBGene00009047	F22B8.4	F22B8.4	pseudogene
smg-2(-)/hlh-30(-)	WBGene00009061	F22G12.1.1	pals-14	protein_coding	Protein containing ALS2cr12 (ALS2CR12) signature
smg-2(-)/hlh-30(-)	WBGene00009178	F26H9.8.1	uggt-2	protein_coding	UDP-Glucose Glycoprotein glucosylTransferase
smg-2(-)/hlh-30(-)	WBGene00009239	F28H7.6.1	irld-6	protein_coding	Insulin/EGF-Receptor L Domain protein
smg-2(-)/hlh-30(-)	WBGene00009592	F40F12.3.1	F40F12.3	protein_coding
smg-2(-)/hlh-30(-)	WBGene00009643	F42G4.6.1	F42G4.6	protein_coding
smg-2(-)/hlh-30(-)	WBGene00009738	F45H7.6a.1,F45H7.6b.1,F45H7.6c.1	hecw-1	protein_coding	E3 ubiquitin-protein ligase hecw-1
smg-2(-)/hlh-30(-)	WBGene00009846	F48F5.2	F48F5.2	pseudogene
smg-2(-)/hlh-30(-)	WBGene00009964	F53B6.9.1	fip-6	protein_coding	Fungus-Induced Protein
smg-2(-)/hlh-30(-)	WBGene00009991	F53F4.8	F53F4.8	pseudogene
smg-2(-)/hlh-30(-)	WBGene00010072	F54F12.1.1	F54F12.1	protein_coding	Protein-tyrosine-phosphatase
smg-2(-)/hlh-30(-)	WBGene00010320	F59B10.4a.1,F59B10.4b.1	F59B10.4	protein_coding
smg-2(-)/hlh-30(-)	WBGene00010636	K07F5.8.1	K07F5.8	protein_coding	Tyrosine-protein phosphatase
smg-2(-)/hlh-30(-)	WBGene00010682	K08F8.5a.1,K08F8.5b.1	K08F8.5	protein_coding
smg-2(-)/hlh-30(-)	WBGene00010786	K12D12.4.1	K12D12.4	protein_coding
smg-2(-)/hlh-30(-)	WBGene00010790	K12G11.3.1	sodh-1	protein_coding	Alcohol dehydrogenase 1
smg-2(-)/hlh-30(-)	WBGene00011207	R10E8.1a.1,R10E8.1a.2,R10E8.1a.3,R10E8.1a.4,R10E8.1b	R10E8.1	protein_coding
smg-2(-)/hlh-30(-)	WBGene00011405	T04A8.3	clec-155	pseudogene
smg-2(-)/hlh-30(-)	WBGene00011493	T05F1.8.1	T05F1.8	protein_coding
smg-2(-)/hlh-30(-)	WBGene00011668	T09F5.9.1	clec-47	protein_coding	C-type LECtin
smg-2(-)/hlh-30(-)	WBGene00011755	T13H5.1a.1,T13H5.1b.1,T13H5.1c.1,T13H5.1d.1,T13H5.1e.1,T13H5.1f.1,T13H5.1g.1,T13H5.1g.2,T13H5.1h.1,T13H5.1i.1,T13H5.1i.2	T13H5.1	protein_coding	Tyrosine-protein phosphatase
smg-2(-)/hlh-30(-)	WBGene00011793	T16A9.3.1,T16A9.3.2	T16A9.3	protein_coding
smg-2(-)/hlh-30(-)	WBGene00011869	T20G5.7.1	dod-6	protein_coding	Downstream Of DAF-16 (Regulated by DAF-16)
smg-2(-)/hlh-30(-)	WBGene00012345	W08E3.4.1	W08E3.4	protein_coding
smg-2(-)/hlh-30(-)	WBGene00012418	Y7A9C.1	Y7A9C.1	pseudogene
smg-2(-)/hlh-30(-)	WBGene00012437	Y11D7A.14.1	nmy-3	protein_coding	Non-muscle MYosin
smg-2(-)/hlh-30(-)	WBGene00012491	Y20C6A.1a.1,Y20C6A.1b.1	Y20C6A.1	protein_coding
smg-2(-)/hlh-30(-)	WBGene00012637	Y38H8A.3.1	Y38H8A.3	protein_coding
smg-2(-)/hlh-30(-)	WBGene00012679	Y39B6A.18	Y39B6A.18	pseudogene
smg-2(-)/hlh-30(-)	WBGene00012727	Y39G8B.7.1	Y39G8B.7	protein_coding
smg-2(-)/hlh-30(-)	WBGene00012886	Y45F10D.6.1	Y45F10D.6	protein_coding
smg-2(-)/hlh-30(-)	WBGene00012917	Y46G5A.29.1	Y46G5A.29	protein_coding
smg-2(-)/hlh-30(-)	WBGene00012924	Y47D3A.5	Y47D3A.5	pseudogene
smg-2(-)/hlh-30(-)	WBGene00013074	Y51A2D.5.1	hmit-1.2	protein_coding	H(+) MyoInositol coTransporter
smg-2(-)/hlh-30(-)	WBGene00013090	Y51B9A.8.1	Y51B9A.8	protein_coding
smg-2(-)/hlh-30(-)	WBGene00013107	Y51H4A.13.1	Y51H4A.13	protein_coding
smg-2(-)/hlh-30(-)	WBGene00013424	Y66A7A.4.1	Y66A7A.4	protein_coding
smg-2(-)/hlh-30(-)	WBGene00013452	Y67A10A.3a.1,Y67A10A.3b.1	Y67A10A.3	protein_coding
smg-2(-)/hlh-30(-)	WBGene00013495	Y70C5C.5	clec-236	pseudogene
smg-2(-)/hlh-30(-)	WBGene00013515	Y73F4A.2.1	Y73F4A.2	protein_coding	DOMON domain-containing protein Y73F4A.2
smg-2(-)/hlh-30(-)	WBGene00014173	ZK970.7.1	ZK970.7	protein_coding
smg-2(-)/hlh-30(-)	WBGene00014821	R10E8.7	R10E8.7	pseudogene
smg-2(-)/hlh-30(-)	WBGene00015046	B0213.17.1	nlp-34	protein_coding	Neuropeptide-Like Protein
smg-2(-)/hlh-30(-)	WBGene00015049	B0218.5.1	B0218.5	protein_coding
smg-2(-)/hlh-30(-)	WBGene00015223	B0507.6.1	B0507.6	protein_coding
smg-2(-)/hlh-30(-)	WBGene00015476	C05D9.9a.1,C05D9.9b.1	C05D9.9	protein_coding
smg-2(-)/hlh-30(-)	WBGene00015796	C15F1.5a.1,C15F1.5b.1	C15F1.5	protein_coding
smg-2(-)/hlh-30(-)	WBGene00016111	C25H3.1.1	C25H3.1	protein_coding
smg-2(-)/hlh-30(-)	WBGene00016133	C26B9.3.1	C26B9.3	protein_coding
smg-2(-)/hlh-30(-)	WBGene00016264	C30F12.5a.1,C30F12.5b.1	C30F12.5	protein_coding
smg-2(-)/hlh-30(-)	WBGene00016281	C31B8.4.1	pals-32	protein_coding	Protein containing ALS2cr12 (ALS2CR12) signature
smg-2(-)/hlh-30(-)	WBGene00016283	C31B8.8.1	zmp-3	protein_coding	Matrix metalloproteinase-C
smg-2(-)/hlh-30(-)	WBGene00016445	C35D10.8.1	C35D10.8	protein_coding
smg-2(-)/hlh-30(-)	WBGene00016659	C45B2.2.1	C45B2.2	protein_coding
smg-2(-)/hlh-30(-)	WBGene00016825	C50E10.1.1	C50E10.1	protein_coding
smg-2(-)/hlh-30(-)	WBGene00016890	C52E12.6.1	lst-5	protein_coding	Lateral Signaling Target
smg-2(-)/hlh-30(-)	WBGene00016912	C54D1.2.1	clec-86	protein_coding	C-type LECtin
smg-2(-)/hlh-30(-)	WBGene00016953	C55C3.3.1	C55C3.3	protein_coding
smg-2(-)/hlh-30(-)	WBGene00016956	C55C3.6a.1,C55C3.6b.1	C55C3.6	protein_coding
smg-2(-)/hlh-30(-)	WBGene00017026	D1037.5.1	ipla-4	protein_coding	Intracelllar PhosphoLipase A family
smg-2(-)/hlh-30(-)	WBGene00017035	D1065.3	D1065.3	pseudogene
smg-2(-)/hlh-30(-)	WBGene00017426	F13C5.5.1	F13C5.5	protein_coding
smg-2(-)/hlh-30(-)	WBGene00017507	F16B4.5a.1,F16B4.5b.1	F16B4.5	protein_coding
smg-2(-)/hlh-30(-)	WBGene00017537	F17A9.5.1	F17A9.5	protein_coding
smg-2(-)/hlh-30(-)	WBGene00017672	F21F3.2.1	F21F3.2	protein_coding
smg-2(-)/hlh-30(-)	WBGene00017736	F23C8.7.1	F23C8.7	protein_coding	Tyrosine-protein kinase
smg-2(-)/hlh-30(-)	WBGene00018127	F36H12.14	F36H12.14	pseudogene
smg-2(-)/hlh-30(-)	WBGene00018135	F37A4.5.1	F37A4.5	protein_coding
smg-2(-)/hlh-30(-)	WBGene00018235	F40E12.2.1	F40E12.2	protein_coding	LOW QUALITY PROTEIN: Uncharacterized protein CELE_F40E12.2
smg-2(-)/hlh-30(-)	WBGene00018449	F45D11.2	F45D11.2	pseudogene
smg-2(-)/hlh-30(-)	WBGene00018450	F45D11.3	F45D11.3	pseudogene
smg-2(-)/hlh-30(-)	WBGene00018451	F45D11.4	F45D11.4	pseudogene
smg-2(-)/hlh-30(-)	WBGene00019021	F57H12.6.1,F57H12.6.2	F57H12.6	protein_coding
smg-2(-)/hlh-30(-)	WBGene00019090	F59A7.2.1	F59A7.2	protein_coding
smg-2(-)/hlh-30(-)	WBGene00019148	H03E18.1.1	H03E18.1	protein_coding
smg-2(-)/hlh-30(-)	WBGene00019215	H20E11.3.1	H20E11.3	protein_coding
smg-2(-)/hlh-30(-)	WBGene00019404	K05B2.4.1	K05B2.4	protein_coding
smg-2(-)/hlh-30(-)	WBGene00019506	K07H8.5.1	K07H8.5	protein_coding
smg-2(-)/hlh-30(-)	WBGene00019556	K09C6.2a,K09C6.2b,K09C6.2c,K09C6.2d,K09C6.2e.1,K09C6.2e.2	K09C6.2	protein_coding
smg-2(-)/hlh-30(-)	WBGene00019587	K09F6.4.1	K09F6.4	protein_coding
smg-2(-)/hlh-30(-)	WBGene00019642	K11C4.1.1	K11C4.1	protein_coding
smg-2(-)/hlh-30(-)	WBGene00019717	M01H9.1.1	trx-3	protein_coding	ThioRedoXin [see also xtr]
smg-2(-)/hlh-30(-)	WBGene00019912	R06B10.1	R06B10.1	pseudogene
smg-2(-)/hlh-30(-)	WBGene00019913	R06B10.2.1	R06B10.2	protein_coding	Protein-tyrosine-phosphatase
smg-2(-)/hlh-30(-)	WBGene00019972	R09A1.2a.1,R09A1.2b.1,R09A1.2c.1,R09A1.2d,R09A1.2e	R09A1.2	protein_coding
smg-2(-)/hlh-30(-)	WBGene00020047	R13A5.3.1	ttr-32	protein_coding	TransThyretin-Related family domain
smg-2(-)/hlh-30(-)	WBGene00020116	R155.2.1	moa-1	protein_coding	Modifier Of Apl-1 activity
smg-2(-)/hlh-30(-)	WBGene00020140	T01B11.4.1	ant-1.4	protein_coding	Adenine Nucleotide Translocator; Mitochondrial adenine nucleotide translocase 1.4
smg-2(-)/hlh-30(-)	WBGene00020192	T03F1.11.1	T03F1.11	protein_coding
smg-2(-)/hlh-30(-)	WBGene00020335	T08A9.2.1	ttr-30	protein_coding	TransThyretin-Related family domain
smg-2(-)/hlh-30(-)	WBGene00020339	T08A9.11a.1,T08A9.11b.1	ttr-59	protein_coding	TransThyretin-Related family domain
smg-2(-)/hlh-30(-)	WBGene00020357	T08E11.1.1	T08E11.1	protein_coding
smg-2(-)/hlh-30(-)	WBGene00020388	T10B5.2a,T10B5.2b	T10B5.2	pseudogene
smg-2(-)/hlh-30(-)	WBGene00020419	T10E9.9a.1,T10E9.9b.1	acdh-4	protein_coding	Acyl CoA DeHydrogenase
smg-2(-)/hlh-30(-)	WBGene00020468	T13A10.1.1	T13A10.1	protein_coding
smg-2(-)/hlh-30(-)	WBGene00020526	T15B7.14.1	T15B7.14	protein_coding
smg-2(-)/hlh-30(-)	WBGene00020613	T20D4.7.1	T20D4.7	protein_coding
smg-2(-)/hlh-30(-)	WBGene00020617	T20D4.11.1	T20D4.11	protein_coding
smg-2(-)/hlh-30(-)	WBGene00020985	W03D8.2a.1,W03D8.2b.1,W03D8.2c	W03D8.2	protein_coding	Serine/threonine-protein phosphatase
smg-2(-)/hlh-30(-)	WBGene00020991	W03D8.10	W03D8.10	pseudogene
smg-2(-)/hlh-30(-)	WBGene00021273	Y23H5B.2	Y23H5B.2	pseudogene
smg-2(-)/hlh-30(-)	WBGene00021630	Y47D9A.3.1	Y47D9A.3	protein_coding
smg-2(-)/hlh-30(-)	WBGene00021796	Y52E8A.3.1,Y52E8A.3.2	Y52E8A.3	protein_coding
smg-2(-)/hlh-30(-)	WBGene00021819	Y53G8B.3	Y53G8B.3	pseudogene
smg-2(-)/hlh-30(-)	WBGene00021858	Y54F10BM.3.1	Y54F10BM.3	protein_coding
smg-2(-)/hlh-30(-)	WBGene00022079	Y69A2AR.8	Y69A2AR.8	pseudogene
smg-2(-)/hlh-30(-)	WBGene00022110	Y71F9AL.4.1	Y71F9AL.4	protein_coding
smg-2(-)/hlh-30(-)	WBGene00022338	Y82E9BR.5.1	Y82E9BR.5	protein_coding
smg-2(-)/hlh-30(-)	WBGene00022484	Y119D3B.6.1	fbxa-77	protein_coding	F-box A protein
smg-2(-)/hlh-30(-)	WBGene00022562	ZC204.12.1	ZC204.12	protein_coding
smg-2(-)/hlh-30(-)	WBGene00022752	ZK484.6.1	ZK484.6	protein_coding
smg-2(-)/hlh-30(-)	WBGene00022760	ZK546.3	ZK546.3	pseudogene
smg-2(-)/hlh-30(-)	WBGene00022849	ZK1127.2.1	acs-6	protein_coding	Fatty Acid CoA Synthetase family
smg-2(-)/hlh-30(-)	WBGene00022873	ZK1240.9.1	ZK1240.9	protein_coding
smg-2(-)/hlh-30(-)	WBGene00023486	K08B4.7.1	K08B4.7	protein_coding	Cystatin
smg-2(-)/hlh-30(-)	WBGene00044660	F44G3.13	fbxa-87	pseudogene
smg-2(-)/hlh-30(-)	WBGene00044672	F42G2.8.1	fbxa-4	protein_coding	F-box A protein
smg-2(-)/hlh-30(-)	WBGene00044712	F22G12.8	F22G12.8	pseudogene
smg-2(-)/hlh-30(-)	WBGene00045416	Y37H2A.14.1	Y37H2A.14	protein_coding
smg-2(-)/hlh-30(-)	WBGene00194643	C48D1.9a.1,C48D1.9b.1,C48D1.9c.1	C48D1.9	protein_coding
smg-2(-)/hlh-30(-)	WBGene00219286	C04F12.16.1	C04F12.16	protein_coding
smg-2(-)	WBGene00000017	T22H6.7.1	abf-6	protein_coding	ABF-6; AntiBacterial Factor related
smg-2(-)	WBGene00000050	D2092.3.1	acr-11	protein_coding	AcetylCholine Receptor
smg-2(-)	WBGene00000051	R01E6.4a.1,R01E6.4b.1	acr-12	protein_coding	AcetylCholine Receptor; Nicotinic acetylcholine receptor-like subunit ACR-12
smg-2(-)	WBGene00000056	F53E10.2a,F53E10.2b.1,F53E10.2c,F53E10.2d,F53E10.2e,F53E10.2f,F53E10.2g.1,F53E10.2h.1,F53E10.2i.1	acr-17	protein_coding	AcetylCholine Receptor
smg-2(-)	WBGene00000116	C54D1.4.1	alh-10	protein_coding	ALdehyde deHydrogenase
smg-2(-)	WBGene00000176	K02G10.7a.1,K02G10.7b.1,K02G10.7c.1,K02G10.7d.1	aqp-8	protein_coding	AQuaPorin or aquaglyceroporin related
smg-2(-)	WBGene00000190	F45E4.1.1	arf-1.1	protein_coding	ADP-ribosylation factor 1-like 1
smg-2(-)	WBGene00000191	F20D1.5	arl-7	pseudogene
smg-2(-)	WBGene00000248	C54C6.2.1	ben-1	protein_coding	Tubulin beta chain
smg-2(-)	WBGene00000273	Y79H2A.1a.1,Y79H2A.1b.1,Y79H2A.1c.1,Y79H2A.1d.1,Y79H2A.1e.1	brp-1	protein_coding	Bypass of Response to Pheromone in yeast
smg-2(-)	WBGene00000298	F32G8.6.1	cat-4	protein_coding	GTP cyclohydrolase 1
smg-2(-)	WBGene00000373	F08F3.7.1	cyp-14A5	protein_coding	CYtochrome P450 family
smg-2(-)	WBGene00000442	F20D12.6a.1,F20D12.6b.1	ceh-19	protein_coding	Homeobox protein ceh-19
smg-2(-)	WBGene00000492	F59C6.7a.1,F59C6.7b.1	che-13	protein_coding	Intraflagellar transport protein che-13
smg-2(-)	WBGene00000528	T27D12.2a.1,T27D12.2b.1	clh-1	protein_coding	Chloride channel protein
smg-2(-)	WBGene00000531	T06F4.2a.1,T06F4.2b.1	clh-4	protein_coding	Chloride channel protein
smg-2(-)	WBGene00000556	R09B5.3a.1,R09B5.3a.2,R09B5.3b.1	cnc-2	protein_coding	CaeNaCin (Caenorhabditis bacteriocin)
smg-2(-)	WBGene00000562	F14H8.6a,F14H8.6b.1,F14H8.6c	cng-1	protein_coding	Cyclic Nucleotide Gated channel
smg-2(-)	WBGene00000583	C48E7.5.1	cof-2	protein_coding	COlmedin (Collagen plus olFactomedin) family; Collagen/olfactomedin domain containing protein 2
smg-2(-)	WBGene00000630	M01A12.1.1	col-53	protein_coding	COLlagen
smg-2(-)	WBGene00000660	T21B4.2.1	col-85	protein_coding	COLlagen
smg-2(-)	WBGene00000670	Y41C4A.16.1	col-95	protein_coding	COLlagen
smg-2(-)	WBGene00000792	F11C7.4.1	crb-1	protein_coding	Drosophila CRumBs homolog
smg-2(-)	WBGene00000799	K04H4.6a.1,K04H4.6a.2,K04H4.6b.1,K04H4.6b.2	crn-6	protein_coding	Cell death-related nuclease 6
smg-2(-)	WBGene00000841	K08E7.7a.1,K08E7.7b	cul-6	protein_coding	Cullin-6
smg-2(-)	WBGene00000932	T05G5.12.1	dao-6	protein_coding	Dauer or Aging adult Overexpression
smg-2(-)	WBGene00000963	R06C7.3.1,R06C7.3.2,R06C7.3.3	dhp-1	protein_coding	Dihydropyrimidinase 1
smg-2(-)	WBGene00000983	F35B12.2.1	dhs-20	protein_coding	DeHydrogenases, Short chain
smg-2(-)	WBGene00000998	K07E12.1a.1,K07E12.1a.2,K07E12.1b.1	dig-1	protein_coding	Mesocentin
smg-2(-)	WBGene00001135	ZK512.6a.1,ZK512.6b.1	eat-4	protein_coding	Probable vesicular glutamate transporter eat-4
smg-2(-)	WBGene00001158	F01G10.3a.1,F01G10.3b.1	ech-9	protein_coding	Enoyl-CoA Hydratase
smg-2(-)	WBGene00001184	F58A3.2a.1,F58A3.2a.2,F58A3.2a.3,F58A3.2a.4,F58A3.2a.5,F58A3.2a.6,F58A3.2b.1,F58A3.2b.2,F58A3.2b.3,F58A3.2b.4,F58A3.2b.5,F58A3.2b.6,F58A3.2c.1,F58A3.2d.1,F58A3.2e.1,F58A3.2f.1,F58A3.2g.1,F58A3.2h.1,F58A3.2i.1,F58A3.2i.2,F58A3.2i.3,F58A3.2i.4,F58A3.2j.1,F58A3.2j.2,F58A3.2j.3,F58A3.2j.4,F58A3.2k.1,F58A3.2l.1,F58A3.2m.1,F58A3.2n.1,F58A3.2o.1,F58A3.2p.1	egl-15	protein_coding	Myoblast growth factor receptor egl-15
smg-2(-)	WBGene00001338	T07A9.2.1	ears-2	protein_coding	Glutamyl(E) Amino-acyl tRNA Synthetase
smg-2(-)	WBGene00001345	F29G9.4a.1,F29G9.4b.1	fos-1	protein_coding	Transcription factor fos-1
smg-2(-)	WBGene00001368	F35H8.5.1	exc-7	protein_coding
smg-2(-)	WBGene00001387	F15B9.1.1	far-3	protein_coding	Fatty Acid/Retinol binding protein
smg-2(-)	WBGene00001391	K01A2.2a.1,K01A2.2b.1,K01A2.2c,K01A2.2d.1	far-7	protein_coding	Fatty Acid/Retinol binding protein
smg-2(-)	WBGene00001457	Y37D8A.15.1,Y37D8A.15.2	flp-14	protein_coding	FMRFamide-like neuropeptides 14 KHEYLRF-amide 1 KHEYLRF-amide 2 KHEYLRF-amide 3 KHEYLRF-amide 4 [Source:UniProtKB/Swiss-Prot;Acc:Q9XWV7]
smg-2(-)	WBGene00001461	Y48D7A.2.1,Y48D7A.2.2	flp-18	protein_coding	FMRFamide-like neuropeptide 18 EMPGVLRF-amide SVPGVLRF-amide 1 SVPGVLRF-amide 2 EIPGVLRF-amide SEVPGVLRF-amide DVPGVLRF-amide SVPGVLRF-amide 3 [Source:UniProtKB/Swiss-Prot;Acc:Q9N4V0]
smg-2(-)	WBGene00001478	Y39A1A.19a.1,Y39A1A.19b.1,Y39A1A.19b.2	fmo-3	protein_coding	Flavin-containing monooxygenase
smg-2(-)	WBGene00001520	K09A9.5.1	gas-1	protein_coding	Probable NADH dehydrogenase [ubiquinone] iron-sulfur protein 2, mitochondrial
smg-2(-)	WBGene00001591	F11A5.10.1,F11A5.10.2	glc-1	protein_coding	Glutamate-gated chloride channel alpha
smg-2(-)	WBGene00001615	C06A8.9a.1,C06A8.9b.1	glr-4	protein_coding	GLutamate Receptor family (AMPA)
smg-2(-)	WBGene00001617	F41B4.4a.1,F41B4.4b.1	glr-6	protein_coding	GLutamate Receptor family (AMPA)
smg-2(-)	WBGene00001633	Y66A7A.6.1,Y66A7A.6.2	gly-8	protein_coding	Probable N-acetylgalactosaminyltransferase 8
smg-2(-)	WBGene00001687	F59D12.4.1	gpn-1	protein_coding	GlyPicaN
smg-2(-)	WBGene00001772	F37B1.1.1	gst-24	protein_coding	Glutathione S-Transferase
smg-2(-)	WBGene00001789	R13D7.7.1	gst-41	protein_coding	Glutathione S-Transferase
smg-2(-)	WBGene00001796	F54D1.5.1	gtl-2	protein_coding	Gon-Two Like (TRP subfamily)
smg-2(-)	WBGene00001806	ZK622.2.1	gur-5	protein_coding	GUstatory Receptor family
smg-2(-)	WBGene00001863	F15G9.4a.1,F15G9.4b.1,F15G9.4c.1,F15G9.4d.1	him-4	protein_coding	High Incidence of Males (Increased X chromosome loss)
smg-2(-)	WBGene00001947	W09H1.2.1	his-73	protein_coding	HIStone
smg-2(-)	WBGene00001963	F40G9.4	btb-1	pseudogene
smg-2(-)	WBGene00001984	W06B11.4a.1,W06B11.4b.1	hog-1	protein_coding	HOG only (Hedgehog Hog domain alone)
smg-2(-)	WBGene00002017	T27E4.2.1	hsp-16.11	protein_coding	Heat shock protein Hsp-16.1/Hsp-16.11
smg-2(-)	WBGene00002019	T27E4.3.1	hsp-16.48	protein_coding	Heat shock protein Hsp-16.48/Hsp-16.49
smg-2(-)	WBGene00002020	T27E4.9.1	hsp-16.49	protein_coding	Heat shock protein Hsp-16.48/Hsp-16.49
smg-2(-)	WBGene00002026	C12C8.1.1	hsp-70	protein_coding	Heat Shock Protein
smg-2(-)	WBGene00002063	Y57A10A.30.1,Y57A10A.30.2,Y57A10A.30.3,Y57A10A.30.4	ife-5	protein_coding	Eukaryotic translation initiation factor 4E-5
smg-2(-)	WBGene00002087	ZK75.1.1	ins-4	protein_coding	Probable insulin-like peptide beta-type 1
smg-2(-)	WBGene00002090	ZK1251.2a.1,ZK1251.2b.1	ins-7	protein_coding	Probable insulin-like peptide beta-type 4
smg-2(-)	WBGene00002188	ZC416.4.1	kgb-2	protein_coding	Mitogen-activated protein kinase
smg-2(-)	WBGene00002252	B0286.2a.1,B0286.2b.1	lat-2	protein_coding	Latrophilin-like protein LAT-2
smg-2(-)	WBGene00002270	R07B1.2.1,R07B1.2.2	lec-7	protein_coding	Probable galaptin lec-7
smg-2(-)	WBGene00002827	C29E6.1a.1,C29E6.1a.2,C29E6.1b.1,C29E6.1b.2,C29E6.1c.1,C29E6.1c.2	let-653	protein_coding
smg-2(-)	WBGene00002983	C54G7.3a.1,C54G7.3b.1	lgx-1	protein_coding	Lin-12 and Glp-1 X-hybridizing
smg-2(-)	WBGene00003000	ZC247.3.1	lin-11	protein_coding
smg-2(-)	WBGene00003045	F18A1.4a.1,F18A1.4b.1	lir-2	protein_coding	LIR-2B protein; LIn-26 Related
smg-2(-)	WBGene00003055	F48E8.1a.1,F48E8.1a.2,F48E8.1b.1,F48E8.1c.1	lon-1	protein_coding
smg-2(-)	WBGene00003071	F29D11.1.1	lrp-1	protein_coding	Low-density lipoprotein receptor-related protein
smg-2(-)	WBGene00003091	Y22F5A.5.1	lys-2	protein_coding	Lysozyme-like protein 2
smg-2(-)	WBGene00003092	Y22F5A.6.1	lys-3	protein_coding	Lysozyme-like protein 3
smg-2(-)	WBGene00003096	C02A12.4.1	lys-7	protein_coding	Lysozyme-like protein 7
smg-2(-)	WBGene00003124	K10B3.9.1,K10B3.9.2	mai-1	protein_coding	ATPase inhibitor mai-1, mitochondrial
smg-2(-)	WBGene00003248	F57B7.4.1	mig-17	protein_coding	Metalloprotease mig-17
smg-2(-)	WBGene00003473	K11G9.6.1	mtl-1	protein_coding	Metallothionein-1
smg-2(-)	WBGene00003497	K07D8.1.1	mup-4	protein_coding	Transmembrane matrix receptor MUP-4
smg-2(-)	WBGene00003514	T18D3.4.1	myo-2	protein_coding	Myosin-2
smg-2(-)	WBGene00003528	C37H5.9a.1,C37H5.9b.1,C37H5.9c.1,C37H5.9c.2	nas-9	protein_coding	Zinc metalloproteinase nas-9
smg-2(-)	WBGene00003530	K11G12.1a.1,K11G12.1b.1	nas-11	protein_coding	Zinc metalloproteinase nas-11
smg-2(-)	WBGene00003540	T11F9.5.1	nas-21	protein_coding	Zinc metalloproteinase-like protein nas-21
smg-2(-)	WBGene00003551	K04E7.3.1	nas-33	protein_coding	Zinc metalloproteinase nas-33
smg-2(-)	WBGene00003555	F38E9.2.1	nas-39	protein_coding	Zinc metalloproteinase nas-39
smg-2(-)	WBGene00003604	Y73F8A.21a.1,Y73F8A.21b,Y73F8A.21c.1	nhr-5	protein_coding	Nuclear hormone receptor family member nhr-5
smg-2(-)	WBGene00003640	C06C6.5a.1,C06C6.5a.2,C06C6.5b,C06C6.5c,C06C6.5d	nhr-50	protein_coding	Nuclear Hormone Receptor family
smg-2(-)	WBGene00003643	K06B4.11.1	nhr-53	protein_coding	Nuclear hormone receptor family member nhr-53
smg-2(-)	WBGene00003649	T27B7.1a.1,T27B7.1b.1	nhr-59	protein_coding	Nuclear hormone receptor family member nhr-59
smg-2(-)	WBGene00003670	H10E21.3a.1,H10E21.3b.1	nhr-80	protein_coding	Nuclear Hormone Receptor family
smg-2(-)	WBGene00003675	W05B5.3a.1,W05B5.3b.1,W05B5.3b.2	nhr-85	protein_coding	Nuclear hormone receptor family member nhr-85
smg-2(-)	WBGene00003677	Y41D4B.7.1	nhr-87	protein_coding	Nuclear Hormone Receptor family
smg-2(-)	WBGene00003691	H12C20.6a.1,H12C20.6b	nhr-101	protein_coding	Nuclear Hormone Receptor family
smg-2(-)	WBGene00003693	F44C8.4.1	nhr-103	protein_coding	Nuclear hormone receptor family member nhr-103
smg-2(-)	WBGene00003694	R11E3.5a.1,R11E3.5b.1,R11E3.5c.1,R11E3.5d.1	nhr-104	protein_coding	Nuclear Hormone Receptor family; Nuclear receptor NHR-104
smg-2(-)	WBGene00003699	T12C9.5a.1,T12C9.5b.1,T12C9.5c.1	nhr-109	protein_coding	Nuclear Hormone Receptor family
smg-2(-)	WBGene00003700	Y46H3D.5a.1,Y46H3D.5a.2,Y46H3D.5b.1	nhr-110	protein_coding	Nuclear Hormone Receptor family
smg-2(-)	WBGene00003702	Y70C5C.6.1	nhr-112	protein_coding	Nuclear Hormone Receptor family
smg-2(-)	WBGene00003723	F44C8.8a.1,F44C8.8b	nhr-133	protein_coding	Nuclear hormone receptor family member nhr-133
smg-2(-)	WBGene00003725	VC5.5.1	nhr-135	protein_coding	Nuclear Hormone Receptor family
smg-2(-)	WBGene00003729	B0395.1.1	nhx-1	protein_coding	Sodium/hydrogen exchanger
smg-2(-)	WBGene00003751	E03D2.1.1	nlp-13	protein_coding	Neuropeptide-Like Protein
smg-2(-)	WBGene00003754	T13A10.5a.1,T13A10.5b.1	nlp-16	protein_coding	Neuropeptide-Like Protein
smg-2(-)	WBGene00003759	Y47D3B.2a.1,Y47D3B.2b.1	nlp-21	protein_coding	Neuropeptide-Like Protein
smg-2(-)	WBGene00003767	B0213.4.1	nlp-29	protein_coding	Neuropeptide-like protein 29 QWGYGGY-amide GYGGYGGY-amide GMYGGY-amide GMYGGW-amide [Source:UniProtKB/Swiss-Prot;Acc:O44664]
smg-2(-)	WBGene00003769	B0213.6.1	nlp-31	protein_coding	Neuropeptide-like protein 31 QWGYGGY-amide GYGGYGGY-amide GYGGY-amide GMYGGY-amide PYGGYGW-amide [Source:UniProtKB/Swiss-Prot;Acc:O44662]
smg-2(-)	WBGene00003844	K11C4.4.1	odc-1	protein_coding	Ornithine decarboxylase
smg-2(-)	WBGene00003883	T27B1.1.1	osm-1	protein_coding	Intraflagellar transport protein osm-1
smg-2(-)	WBGene00003887	T05D4.4a.1,T05D4.4b.1	osm-7	protein_coding
smg-2(-)	WBGene00003891	F11C7.5.1,F11C7.5.2	osm-11	protein_coding
smg-2(-)	WBGene00003999	C05A9.1a.1,C05A9.1b.1	pgp-5	protein_coding	p-GlycoProtein related
smg-2(-)	WBGene00004001	T21E8.2.1	pgp-7	protein_coding	p-GlycoProtein related
smg-2(-)	WBGene00004004	C54D1.1.1	pgp-10	protein_coding	p-GlycoProtein related
smg-2(-)	WBGene00004006	F22E10.1.1	pgp-12	protein_coding	p-GlycoProtein related
smg-2(-)	WBGene00004008	F22E10.3.1	pgp-14	protein_coding	p-GlycoProtein related; p-glycoprotein related (146.8 kD) (Pgp-14)
smg-2(-)	WBGene00004023	T16D1.2.1,T16D1.2.2	pho-4	protein_coding	Intestinal acid PHOsphatase
smg-2(-)	WBGene00004029	K09B11.1a.1,K09B11.1a.2,K09B11.1b.1,K09B11.1c	pik-1	protein_coding	Pelle-like serine/threonine-protein kinase pik-1
smg-2(-)	WBGene00004052	H23L24.5.1	parg-2	protein_coding	Poly(ADP-ribose) glycohydrolase 2
smg-2(-)	WBGene00004054	AC8.1	AC8.1	pseudogene
smg-2(-)	WBGene00004103	C09G1.1.1	pqn-11	protein_coding	Prion-like-(Q/N-rich)-domain-bearing protein
smg-2(-)	WBGene00004172	Y75B8A.27.1,Y75B8A.27.2	pqn-92	protein_coding	Prion-like-(Q/N-rich)-domain-bearing protein
smg-2(-)	WBGene00004222	F44F4.4.1	ptr-8	protein_coding	PaTched Related family
smg-2(-)	WBGene00004226	K07A3.2a.1,K07A3.2b	ptr-12	protein_coding	PaTched Related family
smg-2(-)	WBGene00004227	K07C10.1.1	ptr-13	protein_coding	PaTched Related family
smg-2(-)	WBGene00004229	T07H8.6.1,T07H8.6.2	ptr-15	protein_coding	PaTched Related family
smg-2(-)	WBGene00004234	Y53F4B.28.1	ptr-20	protein_coding	PaTched Related family
smg-2(-)	WBGene00004237	ZK270.1.1	ptr-23	protein_coding	PaTched Related family
smg-2(-)	WBGene00004265	Y45F10B.10a.1,Y45F10B.10b.1,Y45F10B.10c.1	qui-1	protein_coding	QUInine non-avoider
smg-2(-)	WBGene00004317	F20D1.6.1	rbg-1	protein_coding	Rab3 GTPase-activating protein catalytic subunit
smg-2(-)	WBGene00004395	C16D9.2.1	rol-3	protein_coding
smg-2(-)	WBGene00004811	F47H4.10.1	skr-5	protein_coding	SKp1 Related (Ubiquitin ligase complex component)
smg-2(-)	WBGene00004817	F13A7.9	skr-11	pseudogene
smg-2(-)	WBGene00004875	F47G4.7.1	smd-1	protein_coding	S-adenosylmethionine decarboxylase proenzyme S-adenosylmethionine decarboxylase alpha chain S-adenosylmethionine decarboxylase beta chain [Source:UniProtKB/Swiss-Prot;Acc:O02655]
smg-2(-)	WBGene00004994	T25C12.2.1	spp-9	protein_coding	SaPosin-like Protein family
smg-2(-)	WBGene00005011	F26F4.8.1	F26F4.8	protein_coding
smg-2(-)	WBGene00005228	C05E4.14a.1,C05E4.14b.1,C05E4.14c.1,C05E4.14d.1,C05E4.14e.1,C05E4.14f.1,C05E4.14g.1,C05E4.14h.1,C05E4.14i.1,C05E4.14j.1	srh-2	protein_coding	Serpentine Receptor, class H
smg-2(-)	WBGene00005444	T05E12.7a.1,T05E12.7b,T05E12.7c.1	srh-237	protein_coding	Serpentine Receptor, class H
smg-2(-)	WBGene00005602	C03G6.3a.1,C03G6.3b	srj-14	protein_coding	Serpentine Receptor, class J
smg-2(-)	WBGene00005655	K11D12.3a.1,K11D12.3b.1	srr-4	protein_coding	Serpentine Receptor, class R
smg-2(-)	WBGene00005657	C13D9.1.1	srr-6	protein_coding	Serpentine Receptor, class R
smg-2(-)	WBGene00006084	Y73C8A.1a,Y73C8A.1b.1	str-16	protein_coding	Seven TM Receptor
smg-2(-)	WBGene00006220	T01B11.5a.1,T01B11.5b.1	str-176	protein_coding	Seven TM Receptor
smg-2(-)	WBGene00006321	T22B2.4a.1,T22B2.4b.1	sup-12	protein_coding	SUPpressor
smg-2(-)	WBGene00006418	B0222.4.1	spl-2	protein_coding	Sphingosine Phosphate Lyase
smg-2(-)	WBGene00006423	T21G5.5a.1,T21G5.5b.1,T21G5.5c.1,T21G5.5d.1	asd-2	protein_coding	RNA-binding protein asd-2
smg-2(-)	WBGene00006436	W06H8.8a.1,W06H8.8a.2,W06H8.8b.1,W06H8.8b.2,W06H8.8c.1,W06H8.8d.1,W06H8.8d.2,W06H8.8e.1,W06H8.8e.2,W06H8.8f.1,W06H8.8g.1,W06H8.8h.1,W06H8.8i.1,W06H8.8j.1,W06H8.8k.1,W06H8.8l.1,W06H8.8m.1,W06H8.8m.2,W06H8.8n.1,W06H8.8n.2	ttn-1	protein_coding	Titin homolog
smg-2(-)	WBGene00006467	C01B7.4a.1,C01B7.4a.2,C01B7.4b.1,C01B7.4b.2	magu-2	protein_coding	MAGUK family
smg-2(-)	WBGene00006539	T04H1.9.1	tbb-6	protein_coding	Tubulin beta chain
smg-2(-)	WBGene00006621	C43G2.5a.1,C43G2.5b.1	try-3	protein_coding	TRYpsin-like protease
smg-2(-)	WBGene00006627	C02F5.8.1	tsp-1	protein_coding	Tetraspanin-1
smg-2(-)	WBGene00006634	F33C8.3.1	tsp-8	protein_coding	Tetraspanin
smg-2(-)	WBGene00006650	F09E10.11a,F09E10.11b	tts-1	ncRNA
smg-2(-)	WBGene00006652	Y113G7A.6a.1,Y113G7A.6b.1,Y113G7A.6c.1,Y113G7A.6d.1	ttx-1	protein_coding
smg-2(-)	WBGene00006675	T01B4.2a.1,T01B4.2b.1,T01B4.2c.1	twk-22	protein_coding	TWiK family of potassium channels
smg-2(-)	WBGene00006685	W06D12.5.1	twk-33	protein_coding	TWiK family of potassium channels
smg-2(-)	WBGene00006762	Y37D8A.23a.1,Y37D8A.23a.2,Y37D8A.23b.1,Y37D8A.23c.1	unc-25	protein_coding	Glutamic acid decarboxylase
smg-2(-)	WBGene00006894	T17A3.1.1	ver-1	protein_coding
smg-2(-)	WBGene00006947	ZK1290.12.1	wrt-1	protein_coding	Warthog protein 1 Warthog protein 1 N-product Warthog protein 1 C-product [Source:UniProtKB/Swiss-Prot;Acc:Q94128]
smg-2(-)	WBGene00006971	R13F6.6a.1,R13F6.6b.1,R13F6.6c.1	zak-1	protein_coding	Mammalian ZAK kinase homolog
smg-2(-)	WBGene00007055	F41E6.6.1,F41E6.6.2	tag-196	protein_coding
smg-2(-)	WBGene00007071	AC3.5a.1,AC3.5a.2,AC3.5b.1	AC3.5	protein_coding	Aminopeptidase-like protein AC3.5
smg-2(-)	WBGene00007072	AC3.7.1	ugt-1	protein_coding	UDP-GlucuronosylTransferase
smg-2(-)	WBGene00007075	AC8.3.1	AC8.3	protein_coding
smg-2(-)	WBGene00007079	AC8.7.1	AC8.7	protein_coding
smg-2(-)	WBGene00007097	B0024.4.1	B0024.4	protein_coding
smg-2(-)	WBGene00007121	B0250.4	B0250.4	pseudogene
smg-2(-)	WBGene00007131	B0284.1.1	pals-26	protein_coding	Protein containing ALS2cr12 (ALS2CR12) signature
smg-2(-)	WBGene00007132	B0284.2.1	pals-27	protein_coding	Protein containing ALS2cr12 (ALS2CR12) signature
smg-2(-)	WBGene00007140	B0331.1.1	cyp-29A4	protein_coding	CYtochrome P450 family
smg-2(-)	WBGene00007147	B0334.9	B0334.9	pseudogene
smg-2(-)	WBGene00007153	B0365.6.1,B0365.6.2,B0365.6.3,B0365.6.4	clec-41	protein_coding	C-type LECtin
smg-2(-)	WBGene00007170	B0393.5.1	B0393.5	protein_coding
smg-2(-)	WBGene00007200	B0513.9a.1,B0513.9b.1	vamp-8	protein_coding	VAMP (Vesicle Associated Membrane Protein) homolog
smg-2(-)	WBGene00007203	B0564.3.1,B0564.3.2	best-1	protein_coding	Bestrophin homolog 1
smg-2(-)	WBGene00007255	C01H6.6.1	cnnm-4	protein_coding	Metal transporter cnnm-4
smg-2(-)	WBGene00007322	C05B5.5a.1,C05B5.5b	C05B5.5	protein_coding	Uncharacterized F-box protein C05B5.5
smg-2(-)	WBGene00007324	C05B5.8.1	C05B5.8	protein_coding
smg-2(-)	WBGene00007339	C05D12.1.1,C05D12.1.2,C05D12.1.3	C05D12.1	protein_coding
smg-2(-)	WBGene00007365	C06B3.6.1,C06B3.6.2	C06B3.6	protein_coding
smg-2(-)	WBGene00007366	C06B3.7.1	C06B3.7	protein_coding
smg-2(-)	WBGene00007384	C06G8.1.1	swt-3	protein_coding	Sugar transporter SWEET
smg-2(-)	WBGene00007395	C06H5.7.1,C06H5.7.2	dcar-1	protein_coding	DihydroCaffeic Acid Receptor; L-3,4-dihydroxyphenylalanine receptor
smg-2(-)	WBGene00007397	C07A4.2.1	C07A4.2	protein_coding
smg-2(-)	WBGene00007402	C07A9.6.1	ugt-60	protein_coding	Putative UDP-glucuronosyltransferase ugt-60
smg-2(-)	WBGene00007404	C07A9.8.1	best-5	protein_coding	Bestrophin homolog 5
smg-2(-)	WBGene00007412	C07E3.1a.1,C07E3.1a.2,C07E3.1b.1	stip-1	protein_coding	Septin and tuftelin-interacting protein 1 homolog
smg-2(-)	WBGene00007414	C07E3.3a.1,C07E3.3b.1	C07E3.3	protein_coding
smg-2(-)	WBGene00007425	C08B6.4a.1,C08B6.4b.1	C08B6.4	protein_coding
smg-2(-)	WBGene00007430	C08B6.10.1	C08B6.10	protein_coding
smg-2(-)	WBGene00007440	C08E8.4.1	C08E8.4	protein_coding
smg-2(-)	WBGene00007460	C08F11.13a.1,C08F11.13a.2,C08F11.13b.1,C08F11.13c.1,C08F11.13c.2	C08F11.13	protein_coding
smg-2(-)	WBGene00007472	C08H9.13.1	chil-7	protein_coding	CHItinase-Like
smg-2(-)	WBGene00007473	C08H9.14.1	chil-8	protein_coding	CHItinase-Like
smg-2(-)	WBGene00007506	C10C5.2.1	C10C5.2	protein_coding
smg-2(-)	WBGene00007520	C11E4.6.1	C11E4.6	protein_coding
smg-2(-)	WBGene00007521	C11E4.7a.1,C11E4.7b.1	C11E4.7	protein_coding
smg-2(-)	WBGene00007531	C11H1.7a.1,C11H1.7a.2,C11H1.7b.1	C11H1.7	protein_coding
smg-2(-)	WBGene00007533	C12C8.2a.1,C12C8.2b.1	cbl-1	protein_coding	Cystathionine Beta Lyase
smg-2(-)	WBGene00007599	C15A11.7a.1,C15A11.7b	C15A11.7	protein_coding
smg-2(-)	WBGene00007732	C25G4.4.1	spe-44	protein_coding
smg-2(-)	WBGene00007745	C26D10.4.1	C26D10.4	protein_coding
smg-2(-)	WBGene00007750	C26G2.1a.1,C26G2.1b.1,C26G2.1c.1,C26G2.1d.1,C26G2.1e.1,C26G2.1f.1,C26G2.1g.1	syg-2	protein_coding	Synaptogenesis protein syg-2
smg-2(-)	WBGene00007751	C26G2.2a.1,C26G2.2b.1	C26G2.2	protein_coding
smg-2(-)	WBGene00007755	C27A7.3a.1,C27A7.3b.1,C27A7.3c.1,C27A7.3d.1	C27A7.3	protein_coding	Ectonucleotide pyrophosphatase/phosphodiesterase C27A7.3
smg-2(-)	WBGene00007764	C27B7.7a.1,C27B7.7b	C27B7.7	protein_coding	Ig-like and fibronectin type-III domain-containing protein C27B7.7
smg-2(-)	WBGene00007765	C27B7.9.1	C27B7.9	protein_coding
smg-2(-)	WBGene00007813	C29F7.6a.1,C29F7.6b.1	jmjd-3.3	protein_coding	JuMonJi (Transcription factor) Domain protein
smg-2(-)	WBGene00007838	C31C9.4	fbxa-168	pseudogene
smg-2(-)	WBGene00007853	C31G12.4a.1,C31G12.4b.1	C31G12.4	protein_coding
smg-2(-)	WBGene00007875	C32H11.12.1	dod-24	protein_coding	Downstream Of DAF-16 (Regulated by DAF-16)
smg-2(-)	WBGene00007902	C33D9.9	C33D9.9	pseudogene
smg-2(-)	WBGene00007919	C34C6.7a.1,C34C6.7b.1	cup-16	protein_coding
smg-2(-)	WBGene00007964	C36A4.2.1	cyp-25A2	protein_coding	CYtochrome P450 family
smg-2(-)	WBGene00007988	C37A5.1.1,C37A5.1.2	best-8	protein_coding	Bestrophin homolog
smg-2(-)	WBGene00007989	C37A5.2.1	fipr-22	protein_coding	FIP (Fungus-Induced Protein) Related
smg-2(-)	WBGene00008010	C38D9.2.1,C38D9.2.2	C38D9.2	protein_coding
smg-2(-)	WBGene00008036	C40C9.3.1	C40C9.3	protein_coding
smg-2(-)	WBGene00008038	C40H1.2.1	C40H1.2	protein_coding
smg-2(-)	WBGene00008048	C40H5.6	hpo-41	pseudogene
smg-2(-)	WBGene00008076	C43F9.9.1,C43F9.9.2	lgc-43	protein_coding	Ligand-Gated ion Channel
smg-2(-)	WBGene00008084	C44C10.3.1	C44C10.3	protein_coding
smg-2(-)	WBGene00008101	C44H9.6.1,C44H9.6.2,C44H9.6.3	C44H9.6	protein_coding
smg-2(-)	WBGene00008130	C47B2.1.1	fbxa-140	protein_coding	F-box A protein
smg-2(-)	WBGene00008192	C49C3.2	C49C3.2	pseudogene
smg-2(-)	WBGene00008233	C50F4.8.1	C50F4.8	protein_coding
smg-2(-)	WBGene00008270	C53A5.13a.1,C53A5.13b.1	C53A5.13	protein_coding
smg-2(-)	WBGene00008296	C54D10.1.1	cdr-2	protein_coding	CaDmium Responsive; Cadmium-inducible lysosomal protein CDR-2
smg-2(-)	WBGene00008298	C54D10.3.1	C54D10.3	protein_coding
smg-2(-)	WBGene00008301	C54D10.7.1	pals-39	protein_coding	Protein containing ALS2cr12 (ALS2CR12) signature
smg-2(-)	WBGene00008320	C54G10.4a.1,C54G10.4b.1,C54G10.4b.2,C54G10.4c.1	slc-25A29	protein_coding	SLC (SoLute Carrier) homolog
smg-2(-)	WBGene00008339	C55A6.10a.1,C55A6.10b.1	C55A6.10	protein_coding
smg-2(-)	WBGene00008349	CE7X_3.1	CE7X_3.1	pseudogene
smg-2(-)	WBGene00008350	CE7X_3.2	CE7X_3.2	pseudogene
smg-2(-)	WBGene00008389	D1086.2a.1,D1086.2b.1	D1086.2	protein_coding
smg-2(-)	WBGene00008476	E03H4.8.1	E03H4.8	protein_coding
smg-2(-)	WBGene00008485	F01D4.1a.1,F01D4.1b.1	ugt-43	protein_coding	UDP-GlucuronosylTransferase
smg-2(-)	WBGene00008492	F01D5.1.1	F01D5.1	protein_coding
smg-2(-)	WBGene00008511	F01G10.9.1	F01G10.9	protein_coding
smg-2(-)	WBGene00008517	F02C12.3.1	F02C12.3	protein_coding
smg-2(-)	WBGene00008577	F08G2.5.1	F08G2.5	protein_coding
smg-2(-)	WBGene00008584	F08G5.6.1,F08G5.6.2	irg-4	protein_coding	Infection Response protein
smg-2(-)	WBGene00008597	F08H9.9.1	clec-55	protein_coding	C-type LECtin
smg-2(-)	WBGene00008599	F09A5.2.1	F09A5.2	protein_coding	Putative tyrosine-protein kinase F09A5.2
smg-2(-)	WBGene00008602	F09B9.1a.1,F09B9.1b.1	oac-14	protein_coding	O-ACyltransferase homolog
smg-2(-)	WBGene00008628	F09F3.6.1	ttr-21	protein_coding	TransThyretin-Related family domain
smg-2(-)	WBGene00008632	F10A3.2.1	fbxa-88	protein_coding	F-box A protein
smg-2(-)	WBGene00008656	F10F2.4.1	lron-5	protein_coding	ELRR (Extracellular Leucine-Rich Repeat) ONly
smg-2(-)	WBGene00008681	F11A6.2.1	scrm-4	protein_coding	Phospholipid scramblase
smg-2(-)	WBGene00008693	F11C1.4.1	F11C1.4	protein_coding
smg-2(-)	WBGene00008711	F11E6.8a.1,F11E6.8b.1,F11E6.8c.1	F11E6.8	protein_coding
smg-2(-)	WBGene00008731	F13B12.3a.1,F13B12.3b	F13B12.3	protein_coding
smg-2(-)	WBGene00008735	F13D2.1a.1,F13D2.1b.1	F13D2.1	protein_coding
smg-2(-)	WBGene00008739	F13D12.3.1	F13D12.3	protein_coding
smg-2(-)	WBGene00008779	F14B4.1.1	F14B4.1	protein_coding
smg-2(-)	WBGene00008799	F14E5.1.1	F14E5.1	protein_coding
smg-2(-)	WBGene00008809	F14F7.2.1	cyp-13A11	protein_coding	CYtochrome P450 family
smg-2(-)	WBGene00008841	F15A4.6.1	F15A4.6	protein_coding
smg-2(-)	WBGene00008842	F15A4.8a,F15A4.8b,F15A4.8c	chil-28	pseudogene
smg-2(-)	WBGene00008849	F15B9.5a.1,F15B9.5b.1,F15B9.5c.1,F15B9.5d.1	try-10	protein_coding	TRYpsin-like protease
smg-2(-)	WBGene00008886	F16C3.2.1	F16C3.2	protein_coding
smg-2(-)	WBGene00008916	F17C11.5.1	clec-221	protein_coding	C-type LECtin
smg-2(-)	WBGene00008922	F17C11.11a.1,F17C11.11b.1	F17C11.11	protein_coding
smg-2(-)	WBGene00008944	F19B2.5.1,F19B2.5.2	F19B2.5	protein_coding
smg-2(-)	WBGene00008964	F19H8.4.1	mltn-9	protein_coding	MLt-TeN (Mlt-10) related
smg-2(-)	WBGene00008970	F20C5.5.1,F20C5.5.2	F20C5.5	protein_coding
smg-2(-)	WBGene00008973	F20D1.1.1	F20D1.1	protein_coding
smg-2(-)	WBGene00008974	F20D1.2.1	tbc-1	protein_coding	TBC (Tre-2/Bub2/Cdc16) domain family
smg-2(-)	WBGene00008975	F20D1.3.1	F20D1.3	protein_coding
smg-2(-)	WBGene00008980	F20D1.10.1,F20D1.10.2,F20D1.10.3	emre-1	protein_coding	Essential MCU regulator, mitochondrial
smg-2(-)	WBGene00008985	F20G2.1.1	F20G2.1	protein_coding
smg-2(-)	WBGene00008988	F20G2.5.1	F20G2.5	protein_coding
smg-2(-)	WBGene00009028	F21H7.2.1,F21H7.2.2	F21H7.2	protein_coding
smg-2(-)	WBGene00009044	F22B5.6.1	F22B5.6	protein_coding
smg-2(-)	WBGene00009054	F22D6.9.1	F22D6.9	protein_coding	Serine/threonine-protein phosphatase
smg-2(-)	WBGene00009060	F22E12.3.1	F22E12.3	protein_coding
smg-2(-)	WBGene00009096	F23H12.8.1	fipr-1	protein_coding	FIP (Fungus-Induced Protein) Related
smg-2(-)	WBGene00009097	F23H12.9a.1,F23H12.9b.1	fipr-2	protein_coding	FIP (Fungus-Induced Protein) Related
smg-2(-)	WBGene00009213	F28D1.3.1	thn-1	protein_coding	THaumatiN family
smg-2(-)	WBGene00009225	F28F8.8a.1,F28F8.8b.1	fbxa-94	protein_coding	F-box A protein
smg-2(-)	WBGene00009257	F29G6.1.1	F29G6.1	protein_coding
smg-2(-)	WBGene00009291	F31D4.4.1	clec-264	protein_coding	C-type LECtin
smg-2(-)	WBGene00009295	F31E9.1	fbxa-180	pseudogene
smg-2(-)	WBGene00009296	F31E9.3.1	F31E9.3	protein_coding
smg-2(-)	WBGene00009311	F32A11.7.1	mltn-1	protein_coding	MLt-TeN (Mlt-10) related
smg-2(-)	WBGene00009314	F32B4.4a.1,F32B4.4b.1,F32B4.4b.2,F32B4.4c.1	F32B4.4	protein_coding
smg-2(-)	WBGene00009360	F33E2.4.1,F33E2.4.2,F33E2.4.3	F33E2.4	protein_coding
smg-2(-)	WBGene00009383	F35B12.3.1	F35B12.3	protein_coding
smg-2(-)	WBGene00009428	F35E12.4	F35E12.4	pseudogene
smg-2(-)	WBGene00009430	F35E12.6.1,F35E12.6.2,F35E12.6.3	F35E12.6	protein_coding
smg-2(-)	WBGene00009431	F35E12.7a.1,F35E12.7b.1,F35E12.7c.1,F35E12.7d.1	dct-17	protein_coding	DAF-16/FOXO Controlled, germline Tumor affecting
smg-2(-)	WBGene00009433	F35E12.9a.1,F35E12.9b.1,F35E12.9c.1,F35E12.9d	F35E12.9	protein_coding
smg-2(-)	WBGene00009476	F36F2.2.1	F36F2.2	protein_coding
smg-2(-)	WBGene00009485	F36G9.3a.1,F36G9.3b.1	F36G9.3	protein_coding
smg-2(-)	WBGene00009488	F36G9.12.1	oac-20	protein_coding	O-ACyltransferase homolog
smg-2(-)	WBGene00009490	F36G9.14.1	fbxa-99	protein_coding	F-box A protein
smg-2(-)	WBGene00009522	F38A1.9.1	F38A1.9	protein_coding
smg-2(-)	WBGene00009533	F38B7.2a.1,F38B7.2b.1	F38B7.2	protein_coding
smg-2(-)	WBGene00009617	F41E7.1.1	F41E7.1	protein_coding
smg-2(-)	WBGene00009620	F41E7.4.1	fip-5	protein_coding	Fungus-Induced Protein
smg-2(-)	WBGene00009637	F42F12.6.1	nspc-13	protein_coding	Nematode Specific Peptide family, group C
smg-2(-)	WBGene00009656	F43G6.3	F43G6.3	pseudogene
smg-2(-)	WBGene00009696	F44F1.4.1	F44F1.4	protein_coding
smg-2(-)	WBGene00009697	F44F1.5	F44F1.5	pseudogene
smg-2(-)	WBGene00009702	F44F4.3.1	F44F4.3	protein_coding
smg-2(-)	WBGene00009706	F44G3.2.1	argk-1	protein_coding	ARGinine Kinase
smg-2(-)	WBGene00009723	F45D3.3.1	F45D3.3	protein_coding
smg-2(-)	WBGene00009724	F45D3.4a.1,F45D3.4a.2,F45D3.4b.1,F45D3.4b.2	F45D3.4	protein_coding
smg-2(-)	WBGene00009769	F46B6.4.1	F46B6.4	protein_coding
smg-2(-)	WBGene00009789	F46F2.5.1	F46F2.5	protein_coding
smg-2(-)	WBGene00009790	F46F3.2.1	lgc-44	protein_coding	Ligand-Gated ion Channel
smg-2(-)	WBGene00009810	F47B8.9a.1,F47B8.9b.1	srm-6	protein_coding	Serpentine Receptor, class M
smg-2(-)	WBGene00009813	F47B10.2.1	haly-1	protein_coding	Histidine ammonia-lyase
smg-2(-)	WBGene00009838	F47H4.7a,F47H4.7b	fbxa-187	pseudogene
smg-2(-)	WBGene00009895	F49E11.10a.1,F49E11.10a.2,F49E11.10b.1	scl-2	protein_coding	SCP-Like extracellular protein
smg-2(-)	WBGene00009903	F49E12.10.1	F49E12.10	protein_coding
smg-2(-)	WBGene00009957	F53B2.8.1	F53B2.8	protein_coding
smg-2(-)	WBGene00009958	F53B6.2a.1,F53B6.2b.1,F53B6.2c.1	madd-4	protein_coding
smg-2(-)	WBGene00009968	F53B7.5a.1,F53B7.5b.1	fig-1	protein_coding
smg-2(-)	WBGene00009971	F53C11.1a.1,F53C11.1b.1	F53C11.1	protein_coding
smg-2(-)	WBGene00009972	F53C11.2	oac-33	pseudogene
smg-2(-)	WBGene00010004	F53H2.1a.1,F53H2.1b.1,F53H2.1c.1	F53H2.1	protein_coding
smg-2(-)	WBGene00010011	F53H4.6.1	F53H4.6	protein_coding
smg-2(-)	WBGene00010018	F54B8.3.1	fbxa-69	protein_coding	F-box A protein
smg-2(-)	WBGene00010019	F54B8.4a.1,F54B8.4b.1	F54B8.4	protein_coding
smg-2(-)	WBGene00010122	F55G11.1.1	F55G11.1	protein_coding
smg-2(-)	WBGene00010135	F55H12.4.1	F55H12.4	protein_coding
smg-2(-)	WBGene00010148	F56D5.3.1	F56D5.3	protein_coding
smg-2(-)	WBGene00010264	F58G1.2a.1,F58G1.2a.2,F58G1.2a.3,F58G1.2b.1	F58G1.2	protein_coding
smg-2(-)	WBGene00010286	F58H1.3a.1,F58H1.3a.2,F58H1.3b	F58H1.3	protein_coding	Enolase-phosphatase E1
smg-2(-)	WBGene00010294	F59A1.8	fbxa-129	pseudogene
smg-2(-)	WBGene00010295	F59A1.9	fbxa-193	pseudogene
smg-2(-)	WBGene00010309	F59B2.5a.1,F59B2.5b.1	rpn-6.2	protein_coding	Probable 26S proteasome regulatory subunit rpn-6.2
smg-2(-)	WBGene00010334	F59F3.4.1,F59F3.4.2	del-5	protein_coding	DEgenerin Like
smg-2(-)	WBGene00010396	H13N06.2.1	H13N06.2	protein_coding
smg-2(-)	WBGene00010434	H40L08.3.1	H40L08.3	protein_coding
smg-2(-)	WBGene00010454	K01B6.3.1	K01B6.3	protein_coding
smg-2(-)	WBGene00010470	K01D12.11.1	cdr-4	protein_coding	CaDmium Responsive; Cadmium-inducible lysosomal protein CDR-4
smg-2(-)	WBGene00010566	K04G2.7a.1,K04G2.7b.1	K04G2.7	protein_coding
smg-2(-)	WBGene00010569	K04G2.11.1	scbp-2	protein_coding	SECIS (SeCis) Binding Protein homolog
smg-2(-)	WBGene00010581	K05C4.4.1	K05C4.4	protein_coding
smg-2(-)	WBGene00010589	K05D4.4.1	cyp-33D1	protein_coding	CYtochrome P450 family
smg-2(-)	WBGene00010657	K08D8.3.1	K08D8.3	protein_coding
smg-2(-)	WBGene00010658	K08D8.4a.1,K08D8.4a.2,K08D8.4b.1,K08D8.4b.2,K08D8.4c.1,K08D8.4d.1,K08D8.4e,K08D8.4f	K08D8.4	protein_coding
smg-2(-)	WBGene00010684	K08F9.1a.1,K08F9.1b.1	K08F9.1	protein_coding
smg-2(-)	WBGene00010686	K08F9.3a.1,K08F9.3b.1,K08F9.3c.1,K08F9.3d.1	K08F9.3	protein_coding
smg-2(-)	WBGene00010702	K09A9.4.1	usp-33	protein_coding	Ubiquitin carboxyl-terminal hydrolase
smg-2(-)	WBGene00010745	K10D11.1.1	dod-17	protein_coding	Downstream Of DAF-16 (Regulated by DAF-16)
smg-2(-)	WBGene00010750	K10D11.6.1	K10D11.6	protein_coding
smg-2(-)	WBGene00010755	K10G9.1.1	vglu-2	protein_coding	Vesicular GLUtamate transporter
smg-2(-)	WBGene00010874	M05D6.1.1,M05D6.1.2	M05D6.1	protein_coding
smg-2(-)	WBGene00010891	M18.6a.1,M18.6b.1	M18.6	protein_coding
smg-2(-)	WBGene00010897	M28.6.1	lact-3	protein_coding	Beta-LACTamase domain containing
smg-2(-)	WBGene00010928	M162.2.1	clec-258	protein_coding	C-type LECtin
smg-2(-)	WBGene00010931	M162.5.1	M162.5	protein_coding
smg-2(-)	WBGene00010940	M163.8.1,M163.8.2	M163.8	protein_coding
smg-2(-)	WBGene00010945	M176.8.1	chil-13	protein_coding	CHItinase-Like
smg-2(-)	WBGene00010953	M199.4.1	clec-190	protein_coding	C-type LECtin
smg-2(-)	WBGene00010972	R01H10.4.1	R01H10.4	protein_coding
smg-2(-)	WBGene00010976	R02D5.1.1	R02D5.1	protein_coding
smg-2(-)	WBGene00010999	R03G8.4.1	R03G8.4	protein_coding	Aminopeptidase
smg-2(-)	WBGene00011000	R03G8.6.1	R03G8.6	protein_coding	Aminopeptidase
smg-2(-)	WBGene00011003	R04B5.5.1	R04B5.5	protein_coding
smg-2(-)	WBGene00011052	R06B9.1.1	arrd-11	protein_coding	ARRestin Domain protein
smg-2(-)	WBGene00011059	R06C1.4.1	R06C1.4	protein_coding
smg-2(-)	WBGene00011060	R06C1.6.1	R06C1.6	protein_coding
smg-2(-)	WBGene00011062	R06C7.2.1	R06C7.2	protein_coding
smg-2(-)	WBGene00011131	R07H5.11a.1,R07H5.11b.1	R07H5.11	protein_coding
smg-2(-)	WBGene00011166	R09D1.10.1	chil-22	protein_coding	CHItinase-Like
smg-2(-)	WBGene00011190	R10D12.9.1,R10D12.9.2	swt-6	protein_coding	Sugar transporter SWEET
smg-2(-)	WBGene00011194	R10D12.13a.1,R10D12.13b.1,R10D12.13c.1,R10D12.13c.2	R10D12.13	protein_coding
smg-2(-)	WBGene00011305	R186.1.1	R186.1	protein_coding
smg-2(-)	WBGene00011330	T01D3.6a.1,T01D3.6b.1	T01D3.6	protein_coding
smg-2(-)	WBGene00011339	T01G5.1.1	T01G5.1	protein_coding
smg-2(-)	WBGene00011393	T03D8.6a.1,T03D8.6b.1	T03D8.6	protein_coding
smg-2(-)	WBGene00011416	T04A11.1.1	T04A11.1	protein_coding
smg-2(-)	WBGene00011419	T04A11.4.1	T04A11.4	protein_coding
smg-2(-)	WBGene00011454	T05A1.3a.1,T05A1.3b.1,T05A1.3b.2	lron-14	protein_coding	ELRR (Extracellular Leucine-Rich Repeat) ONly
smg-2(-)	WBGene00011514	T06C12.5	fbxa-198	pseudogene
smg-2(-)	WBGene00011522	T06D8.1a.1,T06D8.1b.1,T06D8.1c.1	srap-1	protein_coding	Serine Rich Adhesion Protein-like
smg-2(-)	WBGene00011556	T07A5.3.1	vglu-3	protein_coding	Potential vesicular glutamate transporter vglu-3
smg-2(-)	WBGene00011563	T07C4.11a.1,T07C4.11b	jmjd-4	protein_coding	JuMonJi (Transcription factor) Domain protein
smg-2(-)	WBGene00011576	T07C12.12.1	rmh-2	protein_coding	RMi1 (RMI1) Homolog
smg-2(-)	WBGene00011583	T07D10.3.1	T07D10.3	protein_coding
smg-2(-)	WBGene00011584	T07D10.4.1	clec-15	protein_coding	C-type LECtin
smg-2(-)	WBGene00011591	T07F10.5.1	T07F10.5	protein_coding
smg-2(-)	WBGene00011592	T07F10.6.1	T07F10.6	protein_coding
smg-2(-)	WBGene00011599	T07G12.8	T07G12.8	pseudogene
smg-2(-)	WBGene00011611	T08D2.6.1	T08D2.6	protein_coding
smg-2(-)	WBGene00011663	T09F3.4.1	T09F3.4	protein_coding
smg-2(-)	WBGene00011672	T10B9.2.1	cyp-13A5	protein_coding	Putative cytochrome P450 CYP13A5
smg-2(-)	WBGene00011679	T10B10.2.1	ucr-2.2	protein_coding	Ubiquinol-Cytochrome c oxidoReductase complex
smg-2(-)	WBGene00011680	T10B10.3.1,T10B10.3.2	T10B10.3	protein_coding
smg-2(-)	WBGene00011683	T10B10.6.1	phat-6	protein_coding	PHAryngeal gland Toxin-related
smg-2(-)	WBGene00011699	T10H4.11.1	cyp-34A2	protein_coding	CYtochrome P450 family
smg-2(-)	WBGene00011705	T11A5.6a.1,T11A5.6b.1,T11A5.6c.1	clp-9	protein_coding	CaLPain family
smg-2(-)	WBGene00011726	T12A7.5.1	lpr-2	protein_coding	LiPocalin-Related protein
smg-2(-)	WBGene00011798	T16G1.4.1	T16G1.4	protein_coding
smg-2(-)	WBGene00011799	T16G1.5.1	T16G1.5	protein_coding
smg-2(-)	WBGene00011800	T16G1.6.1	T16G1.6	protein_coding
smg-2(-)	WBGene00011801	T16G1.7.1	T16G1.7	protein_coding
smg-2(-)	WBGene00011804	T16G12.3.1	T16G12.3	protein_coding
smg-2(-)	WBGene00011811	T16H12.1a.1,T16H12.1b.1	T16H12.1	protein_coding
smg-2(-)	WBGene00011830	T19B10.1.1	cyp-29A2	protein_coding	CYtochrome P450 family
smg-2(-)	WBGene00011831	T19B10.2.1,T19B10.2.2	T19B10.2	protein_coding
smg-2(-)	WBGene00011870	T20G5.8.1	T20G5.8	protein_coding
smg-2(-)	WBGene00011894	T21C9.8.1,T21C9.8.2	ttr-23	protein_coding	TransThyretin-Related family domain
smg-2(-)	WBGene00011957	T23F11.6.1	T23F11.6	protein_coding
smg-2(-)	WBGene00011965	T23G7.2a.1,T23G7.2a.2,T23G7.2b	T23G7.2	protein_coding
smg-2(-)	WBGene00011979	T24B8.5.1	T24B8.5	protein_coding
smg-2(-)	WBGene00011993	T24D5.5.1	T24D5.5	protein_coding
smg-2(-)	WBGene00012058	T26F2.2	T26F2.2	pseudogene
smg-2(-)	WBGene00012085	T27D12.1a.1,T27D12.1a.2,T27D12.1b.1	T27D12.1	protein_coding
smg-2(-)	WBGene00012101	T27F2.4.1	zip-10	protein_coding	Transcription factor zip-10
smg-2(-)	WBGene00012103	T27F6.2.1	clec-12	protein_coding	C-type LECtin
smg-2(-)	WBGene00012118	T28C6.1a.1,T28C6.1a.2,T28C6.1b.1,T28C6.1b.2,T28C6.1c.1,T28C6.1d.1,T28C6.1e.1,T28C6.1f.1,T28C6.1f.2,T28C6.1g.1,T28C6.1g.2	grsp-2	protein_coding	Glycine Rich Secreted Protein
smg-2(-)	WBGene00012184	W01F3.1a.1,W01F3.1b.1	mnr-1	protein_coding	MeNoRin (Dendritic branching protein)
smg-2(-)	WBGene00012185	W01F3.2.1	W01F3.2	protein_coding
smg-2(-)	WBGene00012198	W02B8.2.1	W02B8.2	protein_coding
smg-2(-)	WBGene00012216	W02D9.10.1	W02D9.10	protein_coding
smg-2(-)	WBGene00012225	W03G11.3.1	W03G11.3	protein_coding	Putative alpha-L-fucosidase
smg-2(-)	WBGene00012231	W04A4.2.1	W04A4.2	protein_coding
smg-2(-)	WBGene00012272	W05B2.4.1	dhc-4	protein_coding	Dynein Heavy Chain
smg-2(-)	WBGene00012290	W05H12.2.1	W05H12.2	protein_coding
smg-2(-)	WBGene00012364	W09D12.1a.1,W09D12.1b.1	zmp-4	protein_coding	Zinc MetalloProtease
smg-2(-)	WBGene00012365	W09G3.1a.1,W09G3.1b.1	W09G3.1	protein_coding
smg-2(-)	WBGene00012366	W09G3.2.1	maea-1	protein_coding	MAEA (MAcrophage Erythroblast Attacher protein) homolog
smg-2(-)	WBGene00012368	W09G3.5	fbxa-93	pseudogene
smg-2(-)	WBGene00012387	Y6B3B.1.1	Y6B3B.1	protein_coding
smg-2(-)	WBGene00012398	Y6E2A.4.1	Y6E2A.4	protein_coding
smg-2(-)	WBGene00012404	Y6G8.2a.1,Y6G8.2b,Y6G8.2c	Y6G8.2	protein_coding
smg-2(-)	WBGene00012416	Y7A9A.1.1	Y7A9A.1	protein_coding
smg-2(-)	WBGene00012428	Y11D7A.3a.1,Y11D7A.3b.1,Y11D7A.3c.1	Y11D7A.3	protein_coding
smg-2(-)	WBGene00012442	Y15E3A.3.1	Y15E3A.3	protein_coding
smg-2(-)	WBGene00012443	Y15E3A.4.1	Y15E3A.4	protein_coding
smg-2(-)	WBGene00012492	Y20C6A.2.1	fbxb-7	protein_coding	F-box B protein
smg-2(-)	WBGene00012525	Y32B12C.1.1	Y32B12C.1	protein_coding
smg-2(-)	WBGene00012533	Y36E3A.1.1	fbxa-209	protein_coding	F-box A protein
smg-2(-)	WBGene00012535	Y37A1A.2.1	Y37A1A.2	protein_coding
smg-2(-)	WBGene00012566	Y37H2A.6.1	fbxa-211	protein_coding	F-box A protein
smg-2(-)	WBGene00012568	Y37H2A.8	fbxa-212	pseudogene
smg-2(-)	WBGene00012569	Y37H2A.9	fbxc-46	pseudogene
smg-2(-)	WBGene00012572	Y37H2B.1	Y37H2B.1	pseudogene
smg-2(-)	WBGene00012588	Y38E10A.10	lips-16	pseudogene
smg-2(-)	WBGene00012622	Y38H6C.9a.1,Y38H6C.9b,Y38H6C.9c,Y38H6C.9d	Y38H6C.9	protein_coding
smg-2(-)	WBGene00012631	Y38H6C.19.1	Y38H6C.19	protein_coding
smg-2(-)	WBGene00012634	Y38H6C.23.1,Y38H6C.23.2	Y38H6C.23	protein_coding
smg-2(-)	WBGene00012680	Y39B6A.21	Y39B6A.21	pseudogene
smg-2(-)	WBGene00012704	Y39C12A.1.1	mlt-3	protein_coding
smg-2(-)	WBGene00012750	Y41C4A.2.1	faah-6	protein_coding	Fatty Acid Amide Hydrolase homolog
smg-2(-)	WBGene00012764	Y41E3.6.1	Y41E3.6	protein_coding
smg-2(-)	WBGene00012777	Y42A5A.2a.1,Y42A5A.2b.1,Y42A5A.2c.1,Y42A5A.2c.2	lact-8	protein_coding	Beta-LACTamase domain containing
smg-2(-)	WBGene00012782	Y43C5A.2.1	Y43C5A.2	protein_coding
smg-2(-)	WBGene00012783	Y43C5A.3.1	Y43C5A.3	protein_coding
smg-2(-)	WBGene00012810	Y43F8A.3a.1,Y43F8A.3b.1	nceh-1	protein_coding	Neutral Cholesterol Ester Hydrolase homolog
smg-2(-)	WBGene00012819	Y43F8B.9.1	Y43F8B.9	protein_coding
smg-2(-)	WBGene00012825	Y43F8C.3.1	Y43F8C.3	protein_coding
smg-2(-)	WBGene00012889	Y45F10D.10a.1,Y45F10D.10b.1	icap-1	protein_coding
smg-2(-)	WBGene00012910	Y46G5A.20.1	Y46G5A.20	protein_coding
smg-2(-)	WBGene00012933	Y47D3A.22.1	mib-1	protein_coding	MIB (MIndBomb) ubiquitin ligase homolog
smg-2(-)	WBGene00012954	Y47H9C.11	fbxa-217	pseudogene
smg-2(-)	WBGene00012961	Y47H10A.5.1	Y47H10A.5	protein_coding
smg-2(-)	WBGene00012969	Y48A6B.8.1	Y48A6B.8	protein_coding
smg-2(-)	WBGene00012974	Y48A6C.1	Y48A6C.1	pseudogene
smg-2(-)	WBGene00012975	Y48A6C.2	Y48A6C.2	pseudogene
smg-2(-)	WBGene00012989	Y48C3A.5a.1,Y48C3A.5b.1,Y48C3A.5c.1	Y48C3A.5	protein_coding
smg-2(-)	WBGene00013008	Y48E1B.9a.1,Y48E1B.9b.1,Y48E1B.9b.2	clec-146	protein_coding	C-type LECtin
smg-2(-)	WBGene00013013	Y48E1B.16.1	clec-145	protein_coding	C-type LECtin
smg-2(-)	WBGene00013032	Y49E10.9	wht-9	pseudogene
smg-2(-)	WBGene00013073	Y51A2D.4.1	hmit-1.1	protein_coding	H(+) MyoInositol coTransporter
smg-2(-)	WBGene00013169	Y53F4B.23.1	Y53F4B.23	protein_coding
smg-2(-)	WBGene00013246	Y57A10A.1.1	Y57A10A.1	protein_coding
smg-2(-)	WBGene00013251	Y57A10A.6	Y57A10A.6	pseudogene
smg-2(-)	WBGene00013255	Y57A10A.10.1	tric-1B.1	protein_coding	Trimeric intracellular cation channel type 1B.1
smg-2(-)	WBGene00013348	Y59A8B.11a.1,Y59A8B.11b.1	fbxa-106	protein_coding	F-box A protein
smg-2(-)	WBGene00013364	Y60A3A.16.1	Y60A3A.16	protein_coding
smg-2(-)	WBGene00013480	Y69H2.2.1	egas-3	protein_coding	EGF plus ASC domain ion channel
smg-2(-)	WBGene00013484	Y69H2.9.1	Y69H2.9	protein_coding
smg-2(-)	WBGene00013499	Y70G10A.3.1,Y70G10A.3.2,Y70G10A.3.3	Y70G10A.3	protein_coding	Solute carrier organic anion transporter family member
smg-2(-)	WBGene00013520	Y73F8A.11.1	best-21	protein_coding	Bestrophin homolog
smg-2(-)	WBGene00013535	Y73F8A.31	gyg-3	pseudogene
smg-2(-)	WBGene00013536	Y73F8A.32a.1,Y73F8A.32b	Y73F8A.32	protein_coding
smg-2(-)	WBGene00013560	Y75B8A.29.1	zip-12	protein_coding	BZIP transcription factor family
smg-2(-)	WBGene00013562	Y75B8A.32.1	Y75B8A.32	protein_coding
smg-2(-)	WBGene00013589	Y80D3A.11	Y80D3A.11	pseudogene
smg-2(-)	WBGene00013611	Y102A5C.2.1	Y102A5C.2	protein_coding
smg-2(-)	WBGene00013639	Y105C5A.15a.1,Y105C5A.15b.1,Y105C5A.15c.1,Y105C5A.15d,Y105C5A.15e.1	Y105C5A.15	protein_coding
smg-2(-)	WBGene00013652	Y105C5B.12	sams-2	pseudogene
smg-2(-)	WBGene00013659	Y105C5B.20.1	Y105C5B.20	protein_coding
smg-2(-)	WBGene00013672	Y105E8A.12a.1,Y105E8A.12b.1	catp-1	protein_coding	Cation transporting ATPase
smg-2(-)	WBGene00013694	Y106G6A.1.1,Y106G6A.1.2	Y106G6A.1	protein_coding
smg-2(-)	WBGene00013702	Y106G6D.6.1	Y106G6D.6	protein_coding
smg-2(-)	WBGene00013711	Y106G6G.2.1	Y106G6G.2	protein_coding
smg-2(-)	WBGene00013734	Y111B2A.10a.1,Y111B2A.10b.1	Y111B2A.10	protein_coding
smg-2(-)	WBGene00013741	Y111B2A.21.1	Y111B2A.21	protein_coding
smg-2(-)	WBGene00013748	Y113G7A.11.1	ssu-1	protein_coding	Suppressor of Stomatin mutant Uncoordination
smg-2(-)	WBGene00013763	Y113G7B.14	Y113G7B.14	pseudogene
smg-2(-)	WBGene00013786	Y116A8C.5.1	nep-24	protein_coding	NEPrilysin metallopeptidase family
smg-2(-)	WBGene00013835	ZC15.7.1	mlt-4	protein_coding	Molting protein MLT-4
smg-2(-)	WBGene00013841	ZC47.9	fbxa-33	pseudogene
smg-2(-)	WBGene00013842	ZC47.10	fbxa-34	pseudogene
smg-2(-)	WBGene00013843	ZC47.12	fbxa-49	pseudogene
smg-2(-)	WBGene00013844	ZC47.13a.1,ZC47.13b	fbxa-50	protein_coding	F-box A protein
smg-2(-)	WBGene00013855	ZC116.3.1	ZC116.3	protein_coding	Probable cubilin
smg-2(-)	WBGene00013899	ZC443.4.1	ZC443.4	protein_coding
smg-2(-)	WBGene00013900	ZC443.5.1	ugt-18	protein_coding	UDP-glucuronosyltransferase
smg-2(-)	WBGene00013923	ZK20.1.1	ghi-1	protein_coding	Glycoprotein Hormone (FLR-2) Interacting protein
smg-2(-)	WBGene00013947	ZK228.4a.1,ZK228.4b.1,ZK228.4c.1	ZK228.4	protein_coding
smg-2(-)	WBGene00013963	ZK287.2a.1,ZK287.2a.2,ZK287.2a.3,ZK287.2b.1,ZK287.2c	sulp-8	protein_coding	Anion transporter SULP-8a; Anion transporter SULP-8b; SULfate Permease family
smg-2(-)	WBGene00013969	ZK337.1a.1,ZK337.1a.2,ZK337.1a.3,ZK337.1b.1,ZK337.1b.2,ZK337.1c.1,ZK337.1c.2	tep-1	protein_coding	TEP (ThiolEster containing Protein)
smg-2(-)	WBGene00013972	ZK384.2.1	scl-20	protein_coding	SCP-Like extracellular protein
smg-2(-)	WBGene00014006	ZK596.1.1	ZK596.1	protein_coding
smg-2(-)	WBGene00014134	ZK896.3	ZK896.3	pseudogene
smg-2(-)	WBGene00014135	ZK896.4.1	ZK896.4	protein_coding
smg-2(-)	WBGene00014155	ZK930.5.1	ZK930.5	protein_coding
smg-2(-)	WBGene00014613	Y111B2A.25	Y111B2A.25	pseudogene
smg-2(-)	WBGene00014697	C36A4.3.1	cyp-25A3	protein_coding	CYtochrome P450 family
smg-2(-)	WBGene00014732	F09F3.8	F09F3.8	pseudogene
smg-2(-)	WBGene00014751	F36G9.4	F36G9.4	pseudogene
smg-2(-)	WBGene00014770	F54F3.2	F54F3.2	pseudogene
smg-2(-)	WBGene00014790	H03G16.3	H03G16.3	pseudogene
smg-2(-)	WBGene00014793	H40L08.2a.1,H40L08.2b.1,H40L08.2c	H40L08.2	protein_coding
smg-2(-)	WBGene00014807	M04D5.1.1	M04D5.1	protein_coding
smg-2(-)	WBGene00014809	M142.3	M142.3	pseudogene
smg-2(-)	WBGene00014811	M162.9	M162.9	pseudogene
smg-2(-)	WBGene00014836	T09F5.12	T09F5.12	ncRNA
smg-2(-)	WBGene00014864	Y18D10A.22.1	Y18D10A.22	protein_coding
smg-2(-)	WBGene00014870	Y37H9A.4	Y37H9A.4	pseudogene
smg-2(-)	WBGene00014871	Y37H9A.5.1,Y37H9A.5.2,Y37H9A.5.3	Y37H9A.5	protein_coding
smg-2(-)	WBGene00014883	Y39C12A.2	Y39C12A.2	pseudogene
smg-2(-)	WBGene00014916	Y53C10A.7	fbxa-124	pseudogene
smg-2(-)	WBGene00014917	Y53C10A.13	fbxa-122	pseudogene
smg-2(-)	WBGene00014941	Y67H2A.9	Y67H2A.9	pseudogene
smg-2(-)	WBGene00014965	Y106G6D.5a.1,Y106G6D.5b.1,Y106G6D.5c,Y106G6D.5d	Y106G6D.5	protein_coding
smg-2(-)	WBGene00014978	ZC47.8	ZC47.8	pseudogene
smg-2(-)	WBGene00015013	B0047.2	btb-3	pseudogene
smg-2(-)	WBGene00015016	B0047.5	bath-14	pseudogene
smg-2(-)	WBGene00015037	B0212.3.1	B0212.3	protein_coding
smg-2(-)	WBGene00015042	B0213.12.1	cyp-34A7	protein_coding	CYtochrome P450 family
smg-2(-)	WBGene00015043	B0213.14.1,B0213.14.2	cyp-34A8	protein_coding	CYtochrome P450 family
smg-2(-)	WBGene00015044	B0213.15a.1,B0213.15b.1,B0213.15c.1,B0213.15d.1	cyp-34A9	protein_coding	CYtochrome P450 family
smg-2(-)	WBGene00015067	B0238.1.1	B0238.1	protein_coding	Carboxylic ester hydrolase
smg-2(-)	WBGene00015131	B0303.11a.1,B0303.11a.2,B0303.11b.1,B0303.11b.2	B0303.11	protein_coding	Uncharacterized amino-acid permease B0303.11
smg-2(-)	WBGene00015197	B0454.6.1	B0454.6	protein_coding
smg-2(-)	WBGene00015208	B0495.9.1	B0495.9	protein_coding
smg-2(-)	WBGene00015218	B0507.1.1	B0507.1	protein_coding
smg-2(-)	WBGene00015225	B0507.8.1	B0507.8	protein_coding
smg-2(-)	WBGene00015226	B0507.9.1	B0507.9	protein_coding
smg-2(-)	WBGene00015227	B0507.10.1	ddn-1	protein_coding	Downstream of Daf-Nineteen
smg-2(-)	WBGene00015228	B0511.2.1	B0511.2	protein_coding
smg-2(-)	WBGene00015247	B0545.4.1,B0545.4.2	B0545.4	protein_coding
smg-2(-)	WBGene00015322	C02B8.3.1	C02B8.3	protein_coding
smg-2(-)	WBGene00015332	C02C2.1.1	tyr-1	protein_coding	Putative tyrosinase-like protein tyr-1
smg-2(-)	WBGene00015359	C02G6.1	C02G6.1	pseudogene
smg-2(-)	WBGene00015371	C03A7.13.1	C03A7.13	protein_coding
smg-2(-)	WBGene00015402	C03G6.17.1	C03G6.17	protein_coding
smg-2(-)	WBGene00015433	C04E12.2.1	C04E12.2	protein_coding
smg-2(-)	WBGene00015434	C04E12.4.1	C04E12.4	protein_coding
smg-2(-)	WBGene00015439	C04E12.10	C04E12.10	pseudogene
smg-2(-)	WBGene00015440	C04E12.11	arrd-20	pseudogene
smg-2(-)	WBGene00015441	C04E12.12	arrd-21	pseudogene
smg-2(-)	WBGene00015465	C05C8.8.1	C05C8.8	protein_coding
smg-2(-)	WBGene00015574	C07G3.2.1	irg-1	protein_coding	Infection Response protein
smg-2(-)	WBGene00015581	C07H6.4.1	C07H6.4	protein_coding
smg-2(-)	WBGene00015588	C08A9.8	lido-3	pseudogene
smg-2(-)	WBGene00015596	C08E3.4	fbxa-161	pseudogene
smg-2(-)	WBGene00015597	C08E3.5	fbxa-162	pseudogene
smg-2(-)	WBGene00015620	C08G9.2.1	C08G9.2	protein_coding
smg-2(-)	WBGene00015640	C09E7.6	C09E7.6	pseudogene
smg-2(-)	WBGene00015660	C09H5.2a.1,C09H5.2b	catp-3	protein_coding	Cation transporting ATPase
smg-2(-)	WBGene00015662	C10A4.1.1	C10A4.1	protein_coding
smg-2(-)	WBGene00015670	C10B5.1.1	C10B5.1	protein_coding
smg-2(-)	WBGene00015692	C10H11.3.1	ugt-25	protein_coding	UDP-glucuronosyltransferase
smg-2(-)	WBGene00015694	C10H11.5.1	ugt-27	protein_coding	UDP-glucuronosyltransferase
smg-2(-)	WBGene00015695	C10H11.6a.1,C10H11.6b.1	ugt-26	protein_coding	UDP-glucuronosyltransferase
smg-2(-)	WBGene00015739	C13D9.9.1	ugt-7	protein_coding	UDP-GlucuronosylTransferase
smg-2(-)	WBGene00015879	C17B7.5.1	C17B7.5	protein_coding
smg-2(-)	WBGene00015894	C17C3.12a.1,C17C3.12a.2,C17C3.12b.1,C17C3.12c.1,C17C3.12d.1,C17C3.12e.1	acdh-2	protein_coding	Acyl CoA DeHydrogenase
smg-2(-)	WBGene00015896	C17C3.15.1	C17C3.15	protein_coding
smg-2(-)	WBGene00015932	C17H12.6a.1,C17H12.6b.1	C17H12.6	protein_coding
smg-2(-)	WBGene00015933	C17H12.8.1,C17H12.8.2	C17H12.8	protein_coding
smg-2(-)	WBGene00015964	C18C4.1b.1,C18C4.1d.1	glb-5	protein_coding	GLoBin related
smg-2(-)	WBGene00016013	C23G10.6.1	ugt-66	protein_coding	UDP-glucuronosyltransferase
smg-2(-)	WBGene00016052	C24B9.9.1	dod-3	protein_coding	Downstream Of DAF-16 (Regulated by DAF-16)
smg-2(-)	WBGene00016061	C24G6.6.1,C24G6.6.2,C24G6.6.3,C24G6.6.4	hpo-15	protein_coding
smg-2(-)	WBGene00016066	C24G7.4.1	acd-2	protein_coding
smg-2(-)	WBGene00016093	C25E10.3a.1,C25E10.3b,C25E10.3c.1	srsx-34	protein_coding	Serpentine Receptor, class SX
smg-2(-)	WBGene00016095	C25E10.5.1	C25E10.5	protein_coding
smg-2(-)	WBGene00016119	C25H3.10a.1,C25H3.10b.1	C25H3.10	protein_coding
smg-2(-)	WBGene00016121	C25H3.12.1	ift-43	protein_coding	Intraflagellar transport protein 43 homolog
smg-2(-)	WBGene00016131	C26B9.1a.1,C26B9.1a.2,C26B9.1b.1	C26B9.1	protein_coding
smg-2(-)	WBGene00016147	C26F1.2.1	cyp-32A1	protein_coding	CYtochrome P450 family
smg-2(-)	WBGene00016155	C27A12.4.1	C27A12.4	protein_coding
smg-2(-)	WBGene00016193	C28H8.2.1	C28H8.2	protein_coding
smg-2(-)	WBGene00016218	C29F9.3a.1,C29F9.3a.2,C29F9.3b.1,C29F9.3c.1	pals-23	protein_coding	Protein containing ALS2cr12 (ALS2CR12) signature
smg-2(-)	WBGene00016219	C29F9.4.1	pals-24	protein_coding	Protein containing ALS2cr12 (ALS2CR12) signature
smg-2(-)	WBGene00016224	C29F9.10	fbxa-57	pseudogene
smg-2(-)	WBGene00016230	C29G2.2	C29G2.2	pseudogene
smg-2(-)	WBGene00016262	C30F12.3.1	C30F12.3	protein_coding
smg-2(-)	WBGene00016305	C32B5.12	fbxc-57	pseudogene
smg-2(-)	WBGene00016340	C33C12.8.1	gba-2	protein_coding	Putative glucosylceramidase 2
smg-2(-)	WBGene00016349	C33E10.8.1	C33E10.8	protein_coding
smg-2(-)	WBGene00016354	C33F10.5a,C33F10.5c.1,C33F10.5c.2,C33F10.5d.1	rig-6	protein_coding	Contactin rig-6
smg-2(-)	WBGene00016355	C33F10.7a.1,C33F10.7b.1	lact-5	protein_coding	Beta-LACTamase domain containing
smg-2(-)	WBGene00016417	C34F11.8.1	C34F11.8	protein_coding
smg-2(-)	WBGene00016419	C34G6.2.1	tyr-4	protein_coding	TYRosinase
smg-2(-)	WBGene00016424	C34H4.1a.1,C34H4.1b.1	C34H4.1	protein_coding
smg-2(-)	WBGene00016499	C37C3.7.1	C37C3.7	protein_coding
smg-2(-)	WBGene00016505	C37C3.13.1,C37C3.13.2	ttr-33	protein_coding	TransThyretin-Related family domain
smg-2(-)	WBGene00016535	C39D10.8a.1,C39D10.8b.1,C39D10.8c.1	C39D10.8	protein_coding
smg-2(-)	WBGene00016600	C42D8.4a.1,C42D8.4b.1	ets-5	protein_coding	ETS domain-containing transcription factor ets-5
smg-2(-)	WBGene00016646	C44C8.1.1	fbxc-5	protein_coding	F-box C protein
smg-2(-)	WBGene00016649	C44C8.4.1	fbxc-1	protein_coding	F-box C protein
smg-2(-)	WBGene00016666	C45E5.3	C45E5.3	pseudogene
smg-2(-)	WBGene00016667	C45E5.4.1	C45E5.4	protein_coding
smg-2(-)	WBGene00016677	C45G9.6a.1,C45G9.6b.1	C45G9.6	protein_coding
smg-2(-)	WBGene00016713	C46E10.9	C46E10.9	pseudogene
smg-2(-)	WBGene00016762	C49A9.8.1,C49A9.8.2	ugt-24	protein_coding	UDP-glucuronosyltransferase
smg-2(-)	WBGene00016769	C49C8.5.1,C49C8.5.2	C49C8.5	protein_coding
smg-2(-)	WBGene00016781	C49G7.3.1	C49G7.3	protein_coding
smg-2(-)	WBGene00016782	C49G7.4.1	phat-3	protein_coding	PHAryngeal gland Toxin-related
smg-2(-)	WBGene00016783	C49G7.5.1	irg-2	protein_coding	Infection Response protein
smg-2(-)	WBGene00016785	C49G7.7.1,C49G7.7.2	C49G7.7	protein_coding
smg-2(-)	WBGene00016788	C49G7.10a.1,C49G7.10b.1	C49G7.10	protein_coding
smg-2(-)	WBGene00016845	C50F7.5.1	C50F7.5	protein_coding
smg-2(-)	WBGene00016848	C50F7.10.1,C50F7.10.2	klo-1	protein_coding	KLOtho (Mammalian aging-associated protein) homolog
smg-2(-)	WBGene00016884	C52E2.5.1	C52E2.5	protein_coding
smg-2(-)	WBGene00016898	C53C9.2.1,C53C9.2.2	clik-2	protein_coding	CaLponIn-liKe proteins
smg-2(-)	WBGene00016907	C53H9.2a.1,C53H9.2b,C53H9.2c,C53H9.2d,C53H9.2e	C53H9.2	protein_coding
smg-2(-)	WBGene00016924	C54F6.6.1	C54F6.6	protein_coding
smg-2(-)	WBGene00016967	C56C10.11.1	C56C10.11	protein_coding
smg-2(-)	WBGene00016997	D1005.3.1,D1005.3.2	cebp-1	protein_coding	C/EBP (CCAAT/enhancer-binding protein) homolog
smg-2(-)	WBGene00017082	DC2.5a.1,DC2.5b	DC2.5	protein_coding
smg-2(-)	WBGene00017093	E02C12.8a,E02C12.8b.1,E02C12.8c.1,E02C12.8c.2,E02C12.8d	E02C12.8	protein_coding
smg-2(-)	WBGene00017108	E03E2.1.1,E03E2.1.2,E03E2.1.3	cyp-43A1	protein_coding	CYtochrome P450 family
smg-2(-)	WBGene00017141	EEED8.13.1	EEED8.13	protein_coding
smg-2(-)	WBGene00017151	EGAP9.3.1	EGAP9.3	protein_coding
smg-2(-)	WBGene00017158	F01F1.1a.1,F01F1.1b.1,F01F1.1c.1,F01F1.1c.2	hpo-10	protein_coding
smg-2(-)	WBGene00017216	F07F6.2.1	F07F6.2	protein_coding
smg-2(-)	WBGene00017235	F08B4.3	F08B4.3	pseudogene
smg-2(-)	WBGene00017246	F08D12.2.1	F08D12.2	protein_coding
smg-2(-)	WBGene00017247	F08D12.3.1	F08D12.3	protein_coding
smg-2(-)	WBGene00017281	F09D12.2.1	F09D12.2	protein_coding
smg-2(-)	WBGene00017315	F09G2.6.1	ugt-36	protein_coding	UDP-GlucuronosylTransferase
smg-2(-)	WBGene00017322	F09G8.8.1	clec-160	protein_coding	C-type lectin domain-containing protein 160
smg-2(-)	WBGene00017329	F10D2.2a.1,F10D2.2b.1	ugt-39	protein_coding	UDP-GlucuronosylTransferase
smg-2(-)	WBGene00017336	F10D2.11.1	ugt-41	protein_coding	UDP-GlucuronosylTransferase
smg-2(-)	WBGene00017340	F10D7.3.1	F10D7.3	protein_coding	Uncharacterized monothiol glutaredoxin F10D7.3
smg-2(-)	WBGene00017349	F10E7.8a.1,F10E7.8b.1,F10E7.8c.1,F10E7.8c.2,F10E7.8c.3	farl-11	protein_coding	FAR (Factor ARrest) Like
smg-2(-)	WBGene00017367	F10G2.9.1	nhr-263	protein_coding	Nuclear Hormone Receptor family
smg-2(-)	WBGene00017375	F11C7.1.1	pbo-6	protein_coding	Proton-gated ion channel subunit pbo-6
smg-2(-)	WBGene00017404	F12E12.3	F12E12.3	pseudogene
smg-2(-)	WBGene00017451	F14D2.2.1,F14D2.2.2	lido-14	protein_coding
smg-2(-)	WBGene00017456	F14D2.8.1	F14D2.8	protein_coding
smg-2(-)	WBGene00017463	F14D12.1a.1,F14D12.1b.1	F14D12.1	protein_coding
smg-2(-)	WBGene00017464	F14D12.5.1	sulp-2	protein_coding	Anion transporter SULP-2; SULfate Permease family
smg-2(-)	WBGene00017466	F14F9.3.1	F14F9.3	protein_coding
smg-2(-)	WBGene00017467	F14F9.4.1	F14F9.4	protein_coding
smg-2(-)	WBGene00017483	F15E6.2a.1,F15E6.2b.1	lgc-22	protein_coding	Ligand-Gated ion Channel
smg-2(-)	WBGene00017503	F16B4.1a.1,F16B4.1b.1	nhr-177	protein_coding	Nuclear Hormone Receptor family
smg-2(-)	WBGene00017529	F16G10.15	F16G10.15	pseudogene
smg-2(-)	WBGene00017565	F18E3.7a.1,F18E3.7a.2,F18E3.7b	ddo-2	protein_coding	D-aspartate oxidase 2
smg-2(-)	WBGene00017569	F18E9.3.1	F18E9.3	protein_coding
smg-2(-)	WBGene00017576	F18F11.3a.1,F18F11.3b.1,F18F11.3c.1,F18F11.3d.1,F18F11.3e.1,F18F11.3f.1,F18F11.3g.1,F18F11.3h.1,F18F11.3i.1	cdh-8	protein_coding	CaDHerin family
smg-2(-)	WBGene00017578	F18F11.5.1	drl-1	protein_coding
smg-2(-)	WBGene00017618	F20A1.6a.1,F20A1.6b.1,F20A1.6c.1	F20A1.6	protein_coding
smg-2(-)	WBGene00017621	F20A1.10.1	F20A1.10	protein_coding
smg-2(-)	WBGene00017650	F21A9.1a.1,F21A9.1b.1	F21A9.1	protein_coding
smg-2(-)	WBGene00017654	F21C10.4.1	F21C10.4	protein_coding
smg-2(-)	WBGene00017671	F21F3.1.1,F21F3.1.2	pgal-1	protein_coding	Probable peptidyl-alpha-hydroxyglycine alpha-amidating lyase pgal-1
smg-2(-)	WBGene00017677	F21F8.2	asp-11	pseudogene
smg-2(-)	WBGene00017678	F21F8.4.1,F21F8.4.2	asp-12	protein_coding	ASpartyl Protease
smg-2(-)	WBGene00017680	F21F8.6	F21F8.6	pseudogene
smg-2(-)	WBGene00017711	F22E5.13.1,F22E5.13.2,F22E5.13.3	F22E5.13	protein_coding
smg-2(-)	WBGene00017716	F22F4.1.1	sups-1	protein_coding	SUppressor of Pkc-3 (Pkc-3) Sterility
smg-2(-)	WBGene00017806	F26A1.8.1	F26A1.8	protein_coding
smg-2(-)	WBGene00017849	F27B3.7	F27B3.7	pseudogene
smg-2(-)	WBGene00017933	F29G9.7	F29G9.7	pseudogene
smg-2(-)	WBGene00018052	F35F10.1.1	F35F10.1	protein_coding
smg-2(-)	WBGene00018054	F35F10.4	F35F10.4	pseudogene
smg-2(-)	WBGene00018085	F36A4.8.1	ttr-20	protein_coding	TransThyretin-Related family domain
smg-2(-)	WBGene00018101	F36H5.2a.1,F36H5.2a.2,F36H5.2a.3,F36H5.2a.4,F36H5.2b.1,F36H5.2b.2,F36H5.2c.1,F36H5.2c.2,F36H5.2c.3,F36H5.2d.1,F36H5.2d.2,F36H5.2d.3	math-27	protein_coding	MATH (Meprin-associated Traf homology) domain containing
smg-2(-)	WBGene00018146	F37C4.6a.1,F37C4.6a.2,F37C4.6b.1	F37C4.6	protein_coding
smg-2(-)	WBGene00018195	F39E9.2.1	btb-16	protein_coding	BTB (Broad/complex/Tramtrack/Bric a brac) domain protein
smg-2(-)	WBGene00018204	F39F10.4.1	F39F10.4	protein_coding
smg-2(-)	WBGene00018224	F40B1.2	bath-18	pseudogene
smg-2(-)	WBGene00018225	F40B5.1	nep-14	pseudogene
smg-2(-)	WBGene00018268	F41C3.2.1	F41C3.2	protein_coding
smg-2(-)	WBGene00018272	F41C3.6.1	F41C3.6	protein_coding
smg-2(-)	WBGene00018273	F41C3.7.1	F41C3.7	protein_coding
smg-2(-)	WBGene00018303	F41G3.10.1	F41G3.10	protein_coding
smg-2(-)	WBGene00018304	F41G3.12.1	agr-1	protein_coding	AGRin (Synaptic protein) homolog; AGRin (Synaptic protein) homolog family member
smg-2(-)	WBGene00018307	F41G4.1.1	dyla-1	protein_coding	DYnein Light chain, Axonemal p28 type
smg-2(-)	WBGene00018345	F42C5.3a.1,F42C5.3b.1	F42C5.3	protein_coding
smg-2(-)	WBGene00018354	F42G2.5.1	F42G2.5	protein_coding	Major sperm protein
smg-2(-)	WBGene00018356	F42G8.5.1	islo-1	protein_coding	Interactor with SLO-1
smg-2(-)	WBGene00018370	F42H10.6.1,F42H10.6.2	F42H10.6	protein_coding	Putative esterase F42H10.6
smg-2(-)	WBGene00018403	F44A2.3.1	F44A2.3	protein_coding
smg-2(-)	WBGene00018448	F45D11.1	F45D11.1	pseudogene
smg-2(-)	WBGene00018538	F47B7.7a.1,F47B7.7b.1	marg-1	protein_coding	Pharyngeal MARGginal cell marker
smg-2(-)	WBGene00018540	F47C10.2	btb-21	pseudogene
smg-2(-)	WBGene00018543	F47C10.6.1	ugt-32	protein_coding	UDP-GlucuronosylTransferase
smg-2(-)	WBGene00018566	F47E1.2.1	F47E1.2	protein_coding	Solute carrier organic anion transporter family member
smg-2(-)	WBGene00018576	F47G3.1.1	F47G3.1	protein_coding
smg-2(-)	WBGene00018577	F47G3.2	asna-2	pseudogene
smg-2(-)	WBGene00018601	F48C1.9.1	F48C1.9	protein_coding
smg-2(-)	WBGene00018646	F49F1.6a.1,F49F1.6b.1	mul-1	protein_coding	Mucin Like protein
smg-2(-)	WBGene00018661	F52C6.4.1	F52C6.4	protein_coding
smg-2(-)	WBGene00018669	F52C6.12.1,F52C6.12.2,F52C6.12.3	F52C6.12	protein_coding
smg-2(-)	WBGene00018707	F52F10.3.1	oac-31	protein_coding	O-ACyltransferase homolog
smg-2(-)	WBGene00018724	F53A9.1.1	F53A9.1	protein_coding
smg-2(-)	WBGene00018725	F53A9.2.1	kreg-1	protein_coding
smg-2(-)	WBGene00018729	F53A9.6.1,F53A9.6.2	F53A9.6	protein_coding
smg-2(-)	WBGene00018730	F53A9.7.1	F53A9.7	protein_coding
smg-2(-)	WBGene00018741	F53B3.2.1	comt-1	protein_coding	Catechol-O-MethylTransferase family
smg-2(-)	WBGene00018805	F54D10.4.1,F54D10.4.2	F54D10.4	protein_coding
smg-2(-)	WBGene00018807	F54D10.6	fbxa-146	pseudogene
smg-2(-)	WBGene00018813	F54D11.3	F54D11.3	pseudogene
smg-2(-)	WBGene00018837	F54G2.1a.1,F54G2.1b.1,F54G2.1c.1	F54G2.1	protein_coding
smg-2(-)	WBGene00018838	F54G2.2.1	F54G2.2	protein_coding
smg-2(-)	WBGene00018848	F55A3.2.1,F55A3.2.2	F55A3.2	protein_coding
smg-2(-)	WBGene00018856	F55A4.4	F55A4.4	pseudogene
smg-2(-)	WBGene00018877	F55D10.1.1,F55D10.1.2,F55D10.1.3	aman-1	protein_coding	Alpha-mannosidase
smg-2(-)	WBGene00018928	F56B3.2.1	F56B3.2	protein_coding
smg-2(-)	WBGene00018955	F56C11.3.1	F56C11.3	protein_coding	Sulfhydryl oxidase
smg-2(-)	WBGene00018966	F56D2.5.1	F56D2.5	protein_coding	RBR-type E3 ubiquitin transferase
smg-2(-)	WBGene00018971	F56D6.2.1,F56D6.2.2	clec-67	protein_coding	C-type LECtin
smg-2(-)	WBGene00019044	F58E1.13.1	F58E1.13	protein_coding
smg-2(-)	WBGene00019047	F58E2.3.1	F58E2.3	protein_coding
smg-2(-)	WBGene00019094	F59A7.7.1	F59A7.7	protein_coding
smg-2(-)	WBGene00019095	F59A7.8	F59A7.8	pseudogene
smg-2(-)	WBGene00019098	F59B1.4.1	F59B1.4	protein_coding
smg-2(-)	WBGene00019108	F59D6.7a.1,F59D6.7b	chpf-2	protein_coding	Calcineurin-like EF-Hand Protein Family member
smg-2(-)	WBGene00019113	F59E11.7a.1,F59E11.7b.1	F59E11.7	protein_coding
smg-2(-)	WBGene00019114	F59E11.8	nhr-194	pseudogene
smg-2(-)	WBGene00019115	F59E11.10a.1,F59E11.10b.1	nhr-195	protein_coding	Nuclear Hormone Receptor family
smg-2(-)	WBGene00019128	F59G1.4a.1,F59G1.4b.1	F59G1.4	protein_coding	F59G1.4
smg-2(-)	WBGene00019134	F59H6.3	F59H6.3	pseudogene
smg-2(-)	WBGene00019142	F59H6.12.1,F59H6.12.2,F59H6.12.3,F59H6.12.4	btb-4	protein_coding	BTB (Broad/complex/Tramtrack/Bric a brac) domain protein
smg-2(-)	WBGene00019176	H10D12.2	H10D12.2	pseudogene
smg-2(-)	WBGene00019189	H11L12.1.1	H11L12.1	protein_coding
smg-2(-)	WBGene00019208	H17B01.3	lips-14	pseudogene
smg-2(-)	WBGene00019214	H20E11.2.1	H20E11.2	protein_coding
smg-2(-)	WBGene00019225	H22K11.2.1	bgal-2	protein_coding	Beta GALactosidase homolog
smg-2(-)	WBGene00019232	H23N18.1.1	ugt-13	protein_coding	UDP-GlucuronosylTransferase
smg-2(-)	WBGene00019250	H28G03.2a.1,H28G03.2a.2,H28G03.2b.1,H28G03.2b.2,H28G03.2c.1,H28G03.2c.2,H28G03.2c.3,H28G03.2c.4	H28G03.2	protein_coding
smg-2(-)	WBGene00019262	H34P18.1a,H34P18.1b.1	dmsr-12	protein_coding	DroMyoSuppressin Receptor related
smg-2(-)	WBGene00019294	K02A6.3a.1,K02A6.3b.1,K02A6.3b.2,K02A6.3b.3	K02A6.3	protein_coding
smg-2(-)	WBGene00019314	K02E7.10.1	K02E7.10	protein_coding
smg-2(-)	WBGene00019324	K02F2.5.1	K02F2.5	protein_coding
smg-2(-)	WBGene00019327	K02F3.4.1,K02F3.4.2	zip-2	protein_coding	BZIP transcription factor family
smg-2(-)	WBGene00019343	K02F6.9.1	nep-18	protein_coding	NEPrilysin metallopeptidase family
smg-2(-)	WBGene00019388	K04F1.9a.1,K04F1.9b.1	K04F1.9	protein_coding
smg-2(-)	WBGene00019415	K05F6.4.1	K05F6.4	protein_coding
smg-2(-)	WBGene00019439	K06B9.2	K06B9.2	pseudogene
smg-2(-)	WBGene00019466	K07B1.6a.1,K07B1.6a.2,K07B1.6b.1,K07B1.6c,K07B1.6d,K07B1.6e	tos-1	protein_coding	Target Of Splicing
smg-2(-)	WBGene00019467	K07B1.7a.1,K07B1.7b,K07B1.7c,K07B1.7d,K07B1.7e	K07B1.7	protein_coding
smg-2(-)	WBGene00019472	K07C6.4.1	cyp-35B1	protein_coding	CYtochrome P450 family
smg-2(-)	WBGene00019580	K09E10.2a.1,K09E10.2b.1,K09E10.2b.2	oac-58	protein_coding	O-ACyltransferase homolog
smg-2(-)	WBGene00019590	K09F6.7.1	K09F6.7	protein_coding
smg-2(-)	WBGene00019597	K09H9.5.1	K09H9.5	protein_coding
smg-2(-)	WBGene00019605	K10B2.2a.1,K10B2.2a.2,K10B2.2b.1	ctsa-1	protein_coding	Uncharacterized serine carboxypeptidase ctsa-1
smg-2(-)	WBGene00019622	K10C2.7.1	K10C2.7	protein_coding
smg-2(-)	WBGene00019644	K11D12.4.1	cpt-4	protein_coding	Carnitine Palmitoyl Transferase
smg-2(-)	WBGene00019650	K11D12.11.1	K11D12.11	protein_coding
smg-2(-)	WBGene00019652	K11G9.1.1	K11G9.1	protein_coding	Carboxylic ester hydrolase
smg-2(-)	WBGene00019655	K11G9.5.1	K11G9.5	protein_coding
smg-2(-)	WBGene00019659	K11H12.3.1	K11H12.3	protein_coding
smg-2(-)	WBGene00019662	K11H12.6a.1,K11H12.6b.1	K11H12.6	protein_coding
smg-2(-)	WBGene00019672	K12B6.8	K12B6.8	pseudogene
smg-2(-)	WBGene00019724	M02B7.2a.1,M02B7.2b.1	M02B7.2	protein_coding
smg-2(-)	WBGene00019768	M04F3.2.1	M04F3.2	protein_coding
smg-2(-)	WBGene00019781	M60.6.1	M60.6	protein_coding
smg-2(-)	WBGene00019789	M116.2	M116.2	pseudogene
smg-2(-)	WBGene00019828	R02E12.4.1	R02E12.4	protein_coding
smg-2(-)	WBGene00019837	R02F2.8.1	R02F2.8	protein_coding
smg-2(-)	WBGene00019858	R03H10.6.1	R03H10.6	protein_coding
smg-2(-)	WBGene00019878	R05D3.3.1,R05D3.3.2,R05D3.3.3	R05D3.3	protein_coding	Putative zinc finger protein R05D3.3
smg-2(-)	WBGene00019904	R05G9.2a.1,R05G9.2b.1	twk-49	protein_coding	TWiK family of potassium channels
smg-2(-)	WBGene00019929	R07C3.13a.1,R07C3.13b	R07C3.13	protein_coding
smg-2(-)	WBGene00019968	R08F11.4.1	R08F11.4	protein_coding
smg-2(-)	WBGene00020007	R11F4.1.1,R11F4.1.2	R11F4.1	protein_coding	Probable glycerol kinase
smg-2(-)	WBGene00020009	R11F4.3.1	R11F4.3	protein_coding
smg-2(-)	WBGene00020010	R11G1.1.1	R11G1.1	protein_coding
smg-2(-)	WBGene00020028	R12C12.8a,R12C12.8b	R12C12.8	pseudogene
smg-2(-)	WBGene00020049	R13A5.6.1	ttr-8	protein_coding	TransThyretin-Related family domain
smg-2(-)	WBGene00020075	R52.3	math-35	pseudogene
smg-2(-)	WBGene00020080	R52.9.1	math-37	protein_coding	MATH (Meprin-associated Traf homology) domain containing
smg-2(-)	WBGene00020081	R52.10	sdz-29	pseudogene
smg-2(-)	WBGene00020135	T01B6.3a.1,T01B6.3b.1	aakg-4	protein_coding	AMP-Activated protein Kinase Gamma subunit
smg-2(-)	WBGene00020295	T07A9.1	pqbp-1.2	pseudogene
smg-2(-)	WBGene00020304	T07D3.1	fbxa-200	pseudogene
smg-2(-)	WBGene00020317	T07E3.6a.1,T07E3.6a.2,T07E3.6b.1,T07E3.6b.2	pdf-1	protein_coding	PDF (Arthropod Pigment Dispersing Factor) homolog
smg-2(-)	WBGene00020338	T08A9.6	T08A9.6	pseudogene
smg-2(-)	WBGene00020343	T08B1.6.1	acs-3	protein_coding	Fatty Acid CoA Synthetase family
smg-2(-)	WBGene00020345	T08B2.4.1	T08B2.4	protein_coding
smg-2(-)	WBGene00020377	T09B4.3a.1,T09B4.3b.1	T09B4.3	protein_coding
smg-2(-)	WBGene00020386	T09H2.1.1	cyp-34A4	protein_coding	CYtochrome P450 family
smg-2(-)	WBGene00020408	T10D4.6a.1,T10D4.6b.1	T10D4.6	protein_coding
smg-2(-)	WBGene00020434	T11F8.2	T11F8.2	pseudogene
smg-2(-)	WBGene00020436	T12A2.1.1	T12A2.1	protein_coding
smg-2(-)	WBGene00020451	T12B5.4.1	fbxa-11	protein_coding	F-box A protein
smg-2(-)	WBGene00020453	T12B5.6a,T12B5.6b.1,T12B5.6c.1	fbxa-55	protein_coding	F-box A protein
smg-2(-)	WBGene00020496	T13H2.5a.1,T13H2.5b.1	spat-3	protein_coding	Suppressor of PAr-Two defect
smg-2(-)	WBGene00020522	T15B7.10	T15B7.10	pseudogene
smg-2(-)	WBGene00020579	T19D12.4a.1,T19D12.4b.1,T19D12.4b.2	T19D12.4	protein_coding
smg-2(-)	WBGene00020587	T19H12.1a.1,T19H12.1b.1	ugt-9	protein_coding	UDP-GlucuronosylTransferase
smg-2(-)	WBGene00020591	T19H12.8	nhr-220	pseudogene
smg-2(-)	WBGene00020615	T20D4.9	T20D4.9	pseudogene
smg-2(-)	WBGene00020616	T20D4.10.1	T20D4.10	protein_coding
smg-2(-)	WBGene00020619	T20D4.13	T20D4.13	pseudogene
smg-2(-)	WBGene00020674	T22B7.7.1	T22B7.7	protein_coding
smg-2(-)	WBGene00020722	T23B12.8a.1,T23B12.8a.2,T23B12.8b.1	T23B12.8	protein_coding	Glycoprotein hormone beta 5
smg-2(-)	WBGene00020760	T24C4.4.1	T24C4.4	protein_coding
smg-2(-)	WBGene00020774	T24E12.5.1	T24E12.5	protein_coding
smg-2(-)	WBGene00020834	T27A1.2a.1,T27A1.2b.1,T27A1.2c	T27A1.2	protein_coding
smg-2(-)	WBGene00020851	T27B7.5a.1,T27B7.5b	nhr-227	protein_coding	Nuclear Hormone Receptor family
smg-2(-)	WBGene00020862	T27E4.4.1	fip-2	protein_coding	Fungus-Induced Protein
smg-2(-)	WBGene00020869	T28A11.2.1	T28A11.2	protein_coding
smg-2(-)	WBGene00020891	T28C12.4a.1,T28C12.4a.2,T28C12.4b.1	T28C12.4	protein_coding	Carboxylic ester hydrolase
smg-2(-)	WBGene00020954	W02G9.4a.1,W02G9.4a.2,W02G9.4b.1	W02G9.4	protein_coding
smg-2(-)	WBGene00020981	W03D2.6	W03D2.6	pseudogene
smg-2(-)	WBGene00020988	W03D8.7.1	W03D8.7	protein_coding
smg-2(-)	WBGene00021052	W06A11.1.1	W06A11.1	protein_coding
smg-2(-)	WBGene00021075	W07E6.3b.1,W07E6.3c.1,W07E6.3c.2,W07E6.3c.3	W07E6.3	protein_coding	Sphingomyelin synthase-related 2
smg-2(-)	WBGene00021076	W07E6.5a.1,W07E6.5a.2,W07E6.5b	W07E6.5	protein_coding
smg-2(-)	WBGene00021082	W08E12.1.1	zip-11	protein_coding	BZIP transcription factor family
smg-2(-)	WBGene00021121	W09G12.7.1	W09G12.7	protein_coding
smg-2(-)	WBGene00021146	W10G11.16a.1,W10G11.16b.1,W10G11.16c.1	lgc-45	protein_coding	Ligand-Gated ion Channel
smg-2(-)	WBGene00021156	Y4C6B.2a.1,Y4C6B.2b.1	Y4C6B.2	protein_coding
smg-2(-)	WBGene00021157	Y4C6B.3a.1,Y4C6B.3b.1,Y4C6B.3c.1	Y4C6B.3	protein_coding
smg-2(-)	WBGene00021167	Y5H2B.5.1	cyp-32B1	protein_coding	CYtochrome P450 family
smg-2(-)	WBGene00021183	Y9C9A.16a.1,Y9C9A.16b.1	Y9C9A.16	protein_coding
smg-2(-)	WBGene00021201	Y17G9B.4a.1,Y17G9B.4b	Y17G9B.4	protein_coding	Peptidyl-prolyl cis-trans isomerase
smg-2(-)	WBGene00021249	Y22D7AL.11.1	Y22D7AL.11	protein_coding
smg-2(-)	WBGene00021287	Y24D9B.1.1	Y24D9B.1	protein_coding
smg-2(-)	WBGene00021314	Y32H12A.6.1	Y32H12A.6	protein_coding
smg-2(-)	WBGene00021321	Y34B4A.5.1	Y34B4A.5	protein_coding
smg-2(-)	WBGene00021434	Y39A3A.3.1	Y39A3A.3	protein_coding
smg-2(-)	WBGene00021435	Y39A3A.4.1	Y39A3A.4	protein_coding	Tyrosine-protein phosphatase
smg-2(-)	WBGene00021464	Y39G10AR.6.1	ugt-31	protein_coding	UDP-GlucuronosylTransferase
smg-2(-)	WBGene00021485	Y40A1A.3.1	Y40A1A.3	protein_coding
smg-2(-)	WBGene00021491	Y40B10A.6.1	comt-4	protein_coding	Catechol-O-MethylTransferase family
smg-2(-)	WBGene00021497	Y40C5A.4a.1,Y40C5A.4a.2,Y40C5A.4a.3,Y40C5A.4b.1,Y40C5A.4b.2,Y40C5A.4c,Y40C5A.4d.1,Y40C5A.4d.2	Y40C5A.4	protein_coding
smg-2(-)	WBGene00021518	Y41D4B.16.1	hpo-6	protein_coding
smg-2(-)	WBGene00021520	Y41D4B.18	Y41D4B.18	pseudogene
smg-2(-)	WBGene00021529	Y41G9A.5a.1,Y41G9A.5b.1	Y41G9A.5	protein_coding
smg-2(-)	WBGene00021556	Y45G5AM.3a.1,Y45G5AM.3a.2,Y45G5AM.3b	Y45G5AM.3	protein_coding
smg-2(-)	WBGene00021581	Y46C8AL.3.1	clec-70	protein_coding	C-type LECtin
smg-2(-)	WBGene00021587	Y46C8AR.1.1,Y46C8AR.1.2	clec-76	protein_coding	C-type LECtin
smg-2(-)	WBGene00021611	Y46H3D.7a.1,Y46H3D.7b	nhr-238	protein_coding	Nuclear Hormone Receptor family
smg-2(-)	WBGene00021662	Y48G1BL.1.1	snpc-3.3	protein_coding	SNAPc (Small Nuclear RNA Activating Complex) homolog
smg-2(-)	WBGene00021675	Y48G1BR.1.1	Y48G1BR.1	protein_coding
smg-2(-)	WBGene00021709	Y49C4A.8a.1,Y49C4A.8a.2,Y49C4A.8a.3,Y49C4A.8b	ugt-29	protein_coding	UDP-GlucuronosylTransferase
smg-2(-)	WBGene00021739	Y50D4A.5.1	Y50D4A.5	protein_coding
smg-2(-)	WBGene00021741	Y50D4B.2a.1,Y50D4B.2b.1,Y50D4B.2c	Y50D4B.2	protein_coding
smg-2(-)	WBGene00021743	Y50D4B.4a.1,Y50D4B.4b.1,Y50D4B.4c.1,Y50D4B.4d.1,Y50D4B.4e.1,Y50D4B.4f.1	Y50D4B.4	protein_coding
smg-2(-)	WBGene00021745	Y50D4B.6.1	Y50D4B.6	protein_coding
smg-2(-)	WBGene00021755	Y50D7A.5.1	hpo-38	protein_coding
smg-2(-)	WBGene00021909	Y55B1BL.1a.1,Y55B1BL.1b.1,Y55B1BL.1c	Y55B1BL.1	protein_coding
smg-2(-)	WBGene00021977	Y58A7A.3.1,Y58A7A.3.2	Y58A7A.3	protein_coding
smg-2(-)	WBGene00021978	Y58A7A.4.1	Y58A7A.4	protein_coding
smg-2(-)	WBGene00021979	Y58A7A.5.1	Y58A7A.5	protein_coding
smg-2(-)	WBGene00021981	Y58G8A.1.1	lgc-26	protein_coding	Ligand-Gated ion Channel
smg-2(-)	WBGene00021995	Y59E9AL.5	Y59E9AL.5	pseudogene
smg-2(-)	WBGene00021999	Y59E9AR.4.1	thn-5	protein_coding	THaumatiN family
smg-2(-)	WBGene00022016	Y61A9LA.4.1	Y61A9LA.4	protein_coding
smg-2(-)	WBGene00022145	Y71G12B.5a.1,Y71G12B.5b	Y71G12B.5	protein_coding
smg-2(-)	WBGene00022181	Y71H2AM.16.1	pho-9	protein_coding	Intestinal acid PHOsphatase
smg-2(-)	WBGene00022215	Y73B3A.13.1	Y73B3A.13	protein_coding
smg-2(-)	WBGene00022219	Y73B3A.18a.1,Y73B3A.18b.1	Y73B3A.18	protein_coding
smg-2(-)	WBGene00022221	Y73B3A.20.1	Y73B3A.20	protein_coding
smg-2(-)	WBGene00022222	Y73B3A.21	Y73B3A.21	pseudogene
smg-2(-)	WBGene00022258	Y73C8B.1.1	Y73C8B.1	protein_coding
smg-2(-)	WBGene00022261	Y73C8C.2.1	clec-210	protein_coding	C-type LECtin
smg-2(-)	WBGene00022285	Y75B7AL.2a.1,Y75B7AL.2b.1	Y75B7AL.2	protein_coding
smg-2(-)	WBGene00022330	Y82E9BL.14.1	fbxa-80	protein_coding	F-box A protein
smg-2(-)	WBGene00022377	Y94H6A.4.1	gpx-4	protein_coding	Glutathione peroxidase
smg-2(-)	WBGene00022386	Y95B8A.6a.1,Y95B8A.6a.2,Y95B8A.6b.1,Y95B8A.6b.2,Y95B8A.6c.1,Y95B8A.6d.1	Y95B8A.6	protein_coding
smg-2(-)	WBGene00022432	Y108F1.4	math-43	pseudogene
smg-2(-)	WBGene00022445	Y110A2AL.9.1	Y110A2AL.9	protein_coding
smg-2(-)	WBGene00022457	Y110A7A.7.1,Y110A7A.7.2	Y110A7A.7	protein_coding
smg-2(-)	WBGene00022545	ZC196.1	ZC196.1	pseudogene
smg-2(-)	WBGene00022549	ZC196.5.1	ZC196.5	protein_coding
smg-2(-)	WBGene00022561	ZC204.11.1	btb-13	protein_coding	BTB (Broad/complex/Tramtrack/Bric a brac) domain protein
smg-2(-)	WBGene00022615	ZC449.5.1	ZC449.5	protein_coding
smg-2(-)	WBGene00022643	ZK6.8.1	ZK6.8	protein_coding
smg-2(-)	WBGene00022677	ZK180.3a.1,ZK180.3b.1,ZK180.3b.2,ZK180.3c.1	rfth-1	protein_coding
smg-2(-)	WBGene00022743	ZK430.8.1	mlt-7	protein_coding	Peroxidase mlt-7 Peroxidase mlt-7 light chain Peroxidase mlt-7 heavy chain [Source:UniProtKB/Swiss-Prot;Acc:Q23490]
smg-2(-)	WBGene00022797	ZK688.2.1	best-24	protein_coding	Bestrophin homolog 24
smg-2(-)	WBGene00022838	ZK993.2a.1,ZK993.2b.1	ZK993.2	protein_coding
smg-2(-)	WBGene00022847	ZK1055.6a.1,ZK1055.6b.1,ZK1055.6c.1	ZK1055.6	protein_coding
smg-2(-)	WBGene00022857	ZK1127.12.1,ZK1127.12.2,ZK1127.12.3,ZK1127.12.4	ZK1127.12	protein_coding
smg-2(-)	WBGene00022858	ZK1193.2a.1,ZK1193.2b.1	ZK1193.2	protein_coding
smg-2(-)	WBGene00022868	ZK1240.3a.1,ZK1240.3b.1	ZK1240.3	protein_coding
smg-2(-)	WBGene00022951	C30E1.9a,C30E1.9b,C30E1.9c	C30E1.9	ncRNA
smg-2(-)	WBGene00023245	C33E10.3	C33E10.3	pseudogene
smg-2(-)	WBGene00023323	K08F11.6	K08F11.6	pseudogene
smg-2(-)	WBGene00023355	W02F12.1	W02F12.1	pseudogene
smg-2(-)	WBGene00023415	F16C3.3.1	F16C3.3	protein_coding
smg-2(-)	WBGene00023423	F43C1.7.1	F43C1.7	protein_coding
smg-2(-)	WBGene00023458	M02E1.3.1	M02E1.3	protein_coding
smg-2(-)	WBGene00023477	C03G5.8.1	nspc-1	protein_coding	Nematode Specific Peptide family, group C
smg-2(-)	WBGene00023482	C05B5.9	C05B5.9	pseudogene
smg-2(-)	WBGene00023497	ZK662.4.1,ZK662.4.2	lin-15B	protein_coding
smg-2(-)	WBGene00023498	ZK678.1.1,ZK678.1.2	lin-15A	protein_coding
smg-2(-)	WBGene00043053	F47H4.12	F47H4.12	pseudogene
smg-2(-)	WBGene00043279	F22D6.8.1	F22D6.8	protein_coding
smg-2(-)	WBGene00043702	Y54G2A.7.1	Y54G2A.7	protein_coding
smg-2(-)	WBGene00043988	AC8.10.1	AC8.10	protein_coding
smg-2(-)	WBGene00043990	AC8.12.1	AC8.12	protein_coding
smg-2(-)	WBGene00044041	F57G9.6	F57G9.6	pseudogene
smg-2(-)	WBGene00044053	C01G12.12	C01G12.12	pseudogene
smg-2(-)	WBGene00044073	C34H4.3a.1,C34H4.3b.1,C34H4.3c.1	tag-244	protein_coding
smg-2(-)	WBGene00044081	D1086.11a.1,D1086.11a.2,D1086.11b.1,D1086.11b.2	D1086.11	protein_coding
smg-2(-)	WBGene00044113	C54F6.15.1	C54F6.15	protein_coding
smg-2(-)	WBGene00044121	C35C5.11.1	gcp-2.3	protein_coding	Glutamate CarboxyPeptidase 2 homolog
smg-2(-)	WBGene00044150	VB0395L.1.1	VB0395L.1	protein_coding
smg-2(-)	WBGene00044201	H39E23.3.1	H39E23.3	protein_coding
smg-2(-)	WBGene00044206	T26H5.9a.1,T26H5.9b.1	T26H5.9	protein_coding
smg-2(-)	WBGene00044209	Y32F6A.6	Y32F6A.6	pseudogene
smg-2(-)	WBGene00044217	F23D12.9	F23D12.9	pseudogene
smg-2(-)	WBGene00044280	W02A2.9.1	W02A2.9	protein_coding
smg-2(-)	WBGene00044292	F56D6.8.1	F56D6.8	protein_coding
smg-2(-)	WBGene00044412	F40H6.6	F40H6.6	pseudogene
smg-2(-)	WBGene00044420	C50D2.10a.1,C50D2.10a.2,C50D2.10b	C50D2.10	protein_coding
smg-2(-)	WBGene00044457	C18H7.11.1	C18H7.11	protein_coding
smg-2(-)	WBGene00044471	F56D6.9.1	F56D6.9	protein_coding
smg-2(-)	WBGene00044492	Y54G2A.49a.1,Y54G2A.49b.1	Y54G2A.49	protein_coding
smg-2(-)	WBGene00044495	Y54G2A.40.1	Y54G2A.40	protein_coding
smg-2(-)	WBGene00044502	C46G7.5.1	C46G7.5	protein_coding
smg-2(-)	WBGene00044510	K07H8.11.1	K07H8.11	protein_coding
smg-2(-)	WBGene00044515	K10C9.9	K10C9.9	pseudogene
smg-2(-)	WBGene00044517	Y32G9A.13	Y32G9A.13	pseudogene
smg-2(-)	WBGene00044539	K09H11.9.1	K09H11.9	protein_coding
smg-2(-)	WBGene00044554	F41E6.15.1	F41E6.15	protein_coding
smg-2(-)	WBGene00044585	C40H5.8	C40H5.8	pseudogene
smg-2(-)	WBGene00044632	Y73F8A.37	Y73F8A.37	pseudogene
smg-2(-)	WBGene00044642	F56D6.15	clec-69	pseudogene
smg-2(-)	WBGene00044698	K09F5.6.1	K09F5.6	protein_coding
smg-2(-)	WBGene00044702	F46C3.4	F46C3.4	pseudogene
smg-2(-)	WBGene00044703	F46C3.5	F46C3.5	pseudogene
smg-2(-)	WBGene00044742	Y55F3BR.10.1	Y55F3BR.10	protein_coding
smg-2(-)	WBGene00044787	C54D10.12	pals-36	pseudogene
smg-2(-)	WBGene00044788	F35G8.2.1	ttr-38	protein_coding	TransThyretin-Related family domain
smg-2(-)	WBGene00044800	C56A3.9	C56A3.9	pseudogene
smg-2(-)	WBGene00044901	Y41G9A.10.1	Y41G9A.10	protein_coding
smg-2(-)	WBGene00044920	F20G2.7	F20G2.7	pseudogene
smg-2(-)	WBGene00044977	F56C4.4a.1,F56C4.4b.1	F56C4.4	protein_coding
smg-2(-)	WBGene00045188	B0284.5	B0284.5	pseudogene
smg-2(-)	WBGene00045208	F13E9.15.1	F13E9.15	protein_coding
smg-2(-)	WBGene00045218	K08C9.8	K08C9.8	pseudogene
smg-2(-)	WBGene00045251	F54F7.9.1	F54F7.9	protein_coding
smg-2(-)	WBGene00045338	M01B2.13.1	M01B2.13	protein_coding
smg-2(-)	WBGene00045387	K09H9.8.1	K09H9.8	protein_coding
smg-2(-)	WBGene00045405	D1086.18.1,D1086.18.2	D1086.18	protein_coding
smg-2(-)	WBGene00045488	F57B1.9a.1,F57B1.9b.1,F57B1.9c.1	F57B1.9	protein_coding
smg-2(-)	WBGene00045509	T07D10.8	T07D10.8	pseudogene
smg-2(-)	WBGene00045511	F11A5.18.1	F11A5.18	protein_coding
smg-2(-)	WBGene00050945	C45B11.7	C45B11.7	pseudogene
smg-2(-)	WBGene00050946	M162.12	M162.12	pseudogene
smg-2(-)	WBGene00050948	Y48B6A.16	Y48B6A.16	pseudogene
smg-2(-)	WBGene00077443	Y71A12B.19	Y71A12B.19	pseudogene
smg-2(-)	WBGene00077457	Y39B6A.49	Y39B6A.49	pseudogene
smg-2(-)	WBGene00077490	M03A1.8.1	M03A1.8	protein_coding
smg-2(-)	WBGene00077568	C56A3.10	C56A3.10	pseudogene
smg-2(-)	WBGene00077593	C49G7.12a.1,C49G7.12b.1	C49G7.12	protein_coding
smg-2(-)	WBGene00077594	C06B8.12	nhr-151	pseudogene
smg-2(-)	WBGene00077653	Y51A2D.23	Y51A2D.23	pseudogene
smg-2(-)	WBGene00077692	C08E8.10.1	C08E8.10	protein_coding
smg-2(-)	WBGene00077712	F40A3.5.1,F40A3.5.2	nipi-4	protein_coding
smg-2(-)	WBGene00077764	F59C6.16.1	F59C6.16	protein_coding
smg-2(-)	WBGene00077781	F40E3.7	F40E3.7	pseudogene
smg-2(-)	WBGene00077784	F35C8.9	F35C8.9	pseudogene
smg-2(-)	WBGene00164983	C36A4.12	C36A4.12	pseudogene
smg-2(-)	WBGene00185092	K08D8.7a.1,K08D8.7b	K08D8.7	protein_coding
smg-2(-)	WBGene00189943	Y116F11B.17.1	Y116F11B.17	protein_coding
smg-2(-)	WBGene00189951	Y73B6BL.269b	linc-29	lincRNA
smg-2(-)	WBGene00194650	C36A4.14a,C36A4.14b	C36A4.14	pseudogene
smg-2(-)	WBGene00194652	F15H9.8	F15H9.8	pseudogene
smg-2(-)	WBGene00194679	T26C11.9.1,T26C11.9.2	T26C11.9	protein_coding
smg-2(-)	WBGene00194682	F40D4.17.1	F40D4.17	protein_coding
smg-2(-)	WBGene00194687	F57C12.6.1	F57C12.6	protein_coding
smg-2(-)	WBGene00194696	EEED8.18.1	EEED8.18	protein_coding
smg-2(-)	WBGene00194742	F37C12.21.1	F37C12.21	protein_coding
smg-2(-)	WBGene00194769	Y32B12C.5	Y32B12C.5	pseudogene
smg-2(-)	WBGene00194794	F45B8.5	F45B8.5	pseudogene
smg-2(-)	WBGene00194812	F19B2.12	F19B2.12	pseudogene
smg-2(-)	WBGene00194852	T28A8.8a.1,T28A8.8b	T28A8.8	protein_coding
smg-2(-)	WBGene00194939	C01B9.5	C01B9.5	pseudogene
smg-2(-)	WBGene00194998	C16C4.18.1	C16C4.18	protein_coding
smg-2(-)	WBGene00195186	F19G12.10	F19G12.10	lincRNA
smg-2(-)	WBGene00196315	Y24D9A.11	Y24D9A.11	ncRNA
smg-2(-)	WBGene00200998	ZK662.8	ZK662.8	ncRNA
smg-2(-)	WBGene00206388	K10C2.14.1	K10C2.14	protein_coding
smg-2(-)	WBGene00206482	B0416.10.1	B0416.10	protein_coding
smg-2(-)	WBGene00219374	C25A11.10	C25A11.10	pseudogene
smg-2(-)	WBGene00219399	Y55F3AM.21a.1,Y55F3AM.21a.2,Y55F3AM.21b	Y55F3AM.21	protein_coding
smg-2(-)	WBGene00219423	C23H5.15.1	C23H5.15	protein_coding
smg-2(-)	WBGene00219571	C49F5.10	linc-15	lincRNA
smg-2(-)	WBGene00219575	D1046.17	anr-8	antisense_RNA
smg-2(-)	WBGene00219589	F37H8.13	anr-35	antisense_RNA
smg-2(-)	WBGene00219678	F21A9.3	linc-9	lincRNA
smg-2(-)	WBGene00219736	T25D1.6	linc-20	lincRNA
smg-2(-)	WBGene00219750	Y38C1AA.19.1	Y38C1AA.19	protein_coding
smg-2(-)	WBGene00235090	C38D9.13	C38D9.13	ncRNA
smg-2(-)	WBGene00235310	R02D1.2.1	R02D1.2	protein_coding
smg-2(-)	WBGene00235381	Y74C9A.9	Y74C9A.9	pseudogene
smg-2(-)	WBGene00235385	Y48G1A.7	Y48G1A.7	pseudogene
smg-2(-)	WBGene00255426	C04G2.14	C04G2.14	ncRNA
smg-2(-)	WBGene00255596	Y37B11A.8	Y37B11A.8	pseudogene
smg-2(-)	WBGene00255598	BE0003N10.6a.1,BE0003N10.6b.1,BE0003N10.6c.1,BE0003N10.6d.1,BE0003N10.6e.1	BE0003N10.6	protein_coding
smg-2(-)	WBGene00269384	K09H11.16	K09H11.16	ncRNA
smg-2(-)	WBGene00270290	ZK938.11.1	ZK938.11	protein_coding
smg-2(-)	WBGene00271567	T28F4.8.1	T28F4.8	protein_coding
smg-2(-)	WBGene00271647	C23G10.14a,C23G10.14b	C23G10.14	ncRNA
smg-2(-)	WBGene00271786	F58H7.11	F58H7.11	pseudogene
smg-2(-)	WBGene00271795	Y46C8AM.1.1,Y46C8AM.1.2,Y46C8AM.1.3	Y46C8AM.1	protein_coding
smg-2(-)	WBGene00271815	K04A8.21.1	K04A8.21	protein_coding
smg-2(-)	WBGene00303024	H40L08.7.1,H40L08.7.2	H40L08.7	protein_coding
smg-2(-)	WBGene00303068	K08F8.15.1	K08F8.15	protein_coding
smg-2(-)	WBGene00303363	R03H10.12	R03H10.12	pseudogene
smg-2(-)	WBGene00304189	C52E12.11	C52E12.11	pseudogene
hlh-30(-)	WBGene00000023	Y53C10A.9.1	abt-5	protein_coding	ABC Transporter family
hlh-30(-)	WBGene00000031	C03A7.14.1,C03A7.14.2	abu-8	protein_coding	Activated in Blocked Unfolded protein response
hlh-30(-)	WBGene00000034	T01D1.6.1	abu-11	protein_coding	Activated in Blocked Unfolded protein response
hlh-30(-)	WBGene00000072	F39C12.2a.1,F39C12.2b.1,F39C12.2c.1,F39C12.2d.1,F39C12.2e.1	add-1	protein_coding	Adducin-related protein 1
hlh-30(-)	WBGene00000169	F32A5.5a.1,F32A5.5b.1,F32A5.5b.2	aqp-1	protein_coding	AQuaPorin or aquaglyceroporin related
hlh-30(-)	WBGene00000175	M02F4.8.1,M02F4.8.2	aqp-7	protein_coding	AQuaPorin or aquaglyceroporin related
hlh-30(-)	WBGene00000177	K07A1.16a.1,K07A1.16b.1	aqp-9	protein_coding	Aquaporin
hlh-30(-)	WBGene00000232	B0207.12a.1,B0207.12a.2,B0207.12b.1,B0207.12c.1	avr-14	protein_coding
hlh-30(-)	WBGene00000238	C54D1.6.1	bar-1	protein_coding	Beta-catenin/armadillo-related protein 1
hlh-30(-)	WBGene00000246	M7.3.1	bcc-1	protein_coding	BiCaudal C (Drosophila) homolog
hlh-30(-)	WBGene00000251	C09G5.6.1,C09G5.6.2	bli-1	protein_coding	Cuticle collagen bli-1
hlh-30(-)	WBGene00000252	F59E12.12.1	bli-2	protein_coding	BLIstered cuticle
hlh-30(-)	WBGene00000256	Y73B6BL.34.1	bli-6	protein_coding	BLIstered cuticle
hlh-30(-)	WBGene00000389	R05H5.2.1	cdc-25.4	protein_coding	Cell Division Cycle related
hlh-30(-)	WBGene00000399	R05H10.6.1	cdh-7	protein_coding	CaDHerin family
hlh-30(-)	WBGene00000441	ZC64.3a.1,ZC64.3b.1,ZC64.3c.1	ceh-18	protein_coding	Homeobox protein ceh-18
hlh-30(-)	WBGene00000544	Y47H10A.1.1	clp-3	protein_coding	CaLPain family
hlh-30(-)	WBGene00000557	R09B5.8.1	cnc-3	protein_coding	CaeNaCin (Caenorhabditis bacteriocin)
hlh-30(-)	WBGene00000594	T28C6.6.1	col-3	protein_coding	COLlagen; COLlagen structural
hlh-30(-)	WBGene00000596	C15A11.5.1	col-7	protein_coding	Cuticle collagen 7
hlh-30(-)	WBGene00000599	B0222.8.1	col-10	protein_coding	Cuticle collagen 10
hlh-30(-)	WBGene00000601	F15H10.1.1,F15H10.1.2	col-12	protein_coding	Cuticle collagen 12
hlh-30(-)	WBGene00000602	F15H10.2.1	col-13	protein_coding	Cuticle collagen 13
hlh-30(-)	WBGene00000611	F36A4.10.1	col-34	protein_coding	Cuticle collagen 34
hlh-30(-)	WBGene00000613	C27H5.5a.1,C27H5.5b.1,C27H5.5c.1	col-36	protein_coding	Cuticle collagen 36
hlh-30(-)	WBGene00000615	F54C9.4.1	col-38	protein_coding	COLlagen
hlh-30(-)	WBGene00000616	C09G5.4.1	col-39	protein_coding	Cuticle collagen 39
hlh-30(-)	WBGene00000620	ZC513.8.1	col-43	protein_coding	Collagen
hlh-30(-)	WBGene00000625	Y54E10BL.2.1	col-48	protein_coding	COLlagen
hlh-30(-)	WBGene00000634	F26B1.4.1	col-58	protein_coding	COLlagen
hlh-30(-)	WBGene00000636	F22D6.10.1	col-60	protein_coding	COLlagen
hlh-30(-)	WBGene00000638	C15A11.6.1	col-62	protein_coding	COLlagen
hlh-30(-)	WBGene00000641	K08C9.4.1	col-65	protein_coding	COLlagen
hlh-30(-)	WBGene00000646	H17B01.2.1	H17B01.2	protein_coding
hlh-30(-)	WBGene00000647	Y49F6B.10.1	col-71	protein_coding	COLlagen
hlh-30(-)	WBGene00000655	C09G5.3.1	col-79	protein_coding	Putative cuticle collagen 79
hlh-30(-)	WBGene00000657	F38A3.1.1	col-81	protein_coding	COLlagen
hlh-30(-)	WBGene00000664	F17C8.2.1	col-89	protein_coding	COLlagen
hlh-30(-)	WBGene00000665	C29E4.1.1	col-90	protein_coding	Putative cuticle collagen 90
hlh-30(-)	WBGene00000666	F09G8.6.1	col-91	protein_coding	Putative cuticle collagen 91
hlh-30(-)	WBGene00000667	W05B2.6.1	col-92	protein_coding	COLlagen
hlh-30(-)	WBGene00000678	F58F6.1.1	col-104	protein_coding	COLlagen
hlh-30(-)	WBGene00000684	F19C7.7.1	col-110	protein_coding	COLlagen
hlh-30(-)	WBGene00000685	F29B9.9a.1,F29B9.9b.1	col-111	protein_coding	COLlagen
hlh-30(-)	WBGene00000687	C34D4.15a.1,C34D4.15b.1	col-113	protein_coding	COLlagen
hlh-30(-)	WBGene00000689	Y42H9B.1.1	col-115	protein_coding	COLlagen
hlh-30(-)	WBGene00000691	T28C6.4.1	col-117	protein_coding	COLlagen; COLlagen structural
hlh-30(-)	WBGene00000692	T11B7.3a.1,T11B7.3b.1	col-118	protein_coding	COLlagen
hlh-30(-)	WBGene00000694	Y11D7A.11.1	col-120	protein_coding	COLlagen
hlh-30(-)	WBGene00000699	C29F4.1.1	col-125	protein_coding	COLlagen
hlh-30(-)	WBGene00000700	F54D1.2.1	col-126	protein_coding	COLlagen
hlh-30(-)	WBGene00000701	F54D1.3.1	col-127	protein_coding	COLlagen
hlh-30(-)	WBGene00000702	F12F6.9.1	col-128	protein_coding	COLlagen
hlh-30(-)	WBGene00000703	M18.1a.1,M18.1b.1,M18.1b.2	col-129	protein_coding	COLlagen
hlh-30(-)	WBGene00000704	F08G5.4.1	col-130	protein_coding	COLlagen
hlh-30(-)	WBGene00000707	F52B11.4.1	col-133	protein_coding	COLlagen
hlh-30(-)	WBGene00000712	F41F3.4.1	col-139	protein_coding	COLlagen
hlh-30(-)	WBGene00000714	T15B7.5.1	col-141	protein_coding	COLlagen
hlh-30(-)	WBGene00000717	B0222.6.1	col-144	protein_coding	COLlagen
hlh-30(-)	WBGene00000719	T06E4.6.1	col-146	protein_coding	COLlagen
hlh-30(-)	WBGene00000720	T06E4.4.1	col-147	protein_coding	COLlagen
hlh-30(-)	WBGene00000722	B0024.1.1	col-149	protein_coding	COLlagen
hlh-30(-)	WBGene00000723	B0024.2.1	col-150	protein_coding	COLlagen
hlh-30(-)	WBGene00000725	F32G8.5.1	col-152	protein_coding	COLlagen
hlh-30(-)	WBGene00000727	F55C10.2.1	col-154	protein_coding	COLlagen
hlh-30(-)	WBGene00000728	F55C10.3.1	col-155	protein_coding	Putative cuticle collagen 155
hlh-30(-)	WBGene00000729	F57B7.3.1	col-156	protein_coding	COLlagen
hlh-30(-)	WBGene00000732	F57B1.3.1	col-159	protein_coding	COLlagen
hlh-30(-)	WBGene00000735	Y2H9A.3.1	col-162	protein_coding	COLlagen
hlh-30(-)	WBGene00000739	T07H6.3.1,T07H6.3.2,T07H6.3.3	col-166	protein_coding	COLlagen
hlh-30(-)	WBGene00000740	T10E10.2.1,T10E10.2.2	col-167	protein_coding	COLlagen
hlh-30(-)	WBGene00000742	T10E10.5.1	col-169	protein_coding	COLlagen
hlh-30(-)	WBGene00000747	F46C8.2.1	col-174	protein_coding	COLlagen
hlh-30(-)	WBGene00000753	C44C10.1.1	col-180	protein_coding	COLlagen
hlh-30(-)	WBGene00000759	E03G2.4.1,E03G2.4.2	col-186	protein_coding	COLlagen
hlh-30(-)	WBGene00000771	C30B5.3.1	cpb-2	protein_coding	Cytoplasmic polyadenylation element-binding protein 2
hlh-30(-)	WBGene00000785	W07B8.5.1	cpr-5	protein_coding	Cathepsin B-like cysteine proteinase 5
hlh-30(-)	WBGene00000820	Y73B6BL.7a.1,Y73B6BL.7b.1,Y73B6BL.7c.1	csp-2	protein_coding	Putative inactive caspase B Putative inactive caspase B subunit p31 Putative inactive caspase B subunit p17 Putative inactive caspase subunit p14 [Source:UniProtKB/Swiss-Prot;Acc:Q9TZP5]
hlh-30(-)	WBGene00000878	ZK520.5.1	cyn-2	protein_coding	Peptidyl-prolyl cis-trans isomerase 2
hlh-30(-)	WBGene00001070	C31H2.2.1	dpy-8	protein_coding	DumPY: shorter than wild-type
hlh-30(-)	WBGene00001071	T21D12.2a.1,T21D12.2b.1	dpy-9	protein_coding	DumPY: shorter than wild-type
hlh-30(-)	WBGene00001079	T22B3.1.1	dpy-20	protein_coding
hlh-30(-)	WBGene00001116	C33G3.1a.1,C33G3.1b.1,C33G3.1b.2	dyc-1	protein_coding	Dystrophin-like protein 1
hlh-30(-)	WBGene00001182	T22B7.1a.1,T22B7.1a.2,T22B7.1b.1,T22B7.1c.1,T22B7.1d.1,T22B7.1e.1,T22B7.1f.1,T22B7.1f.2,T22B7.1f.3,T22B7.1g,T22B7.1h	egl-13	protein_coding	Transcription factor egl-13
hlh-30(-)	WBGene00001242	C40H1.4.1	elo-4	protein_coding	Putative fatty acid elongation protein 4
hlh-30(-)	WBGene00001245	F56H11.3.1	elo-7	protein_coding	Elongation of very long chain fatty acids protein
hlh-30(-)	WBGene00001246	Y47D3A.30a.1,Y47D3A.30a.2,Y47D3A.30b.1	elo-8	protein_coding	Elongation of very long chain fatty acids protein
hlh-30(-)	WBGene00001410	Y54F10AM.2a.1,Y54F10AM.2b.1,Y54F10AM.2c.1,Y54F10AM.2d.1	feh-1	protein_coding
hlh-30(-)	WBGene00001424	F41G3.4.1	fis-1	protein_coding	Mitochondrial fission 1 protein
hlh-30(-)	WBGene00001487	T04B2.2a.1,T04B2.2b,T04B2.2c	frk-1	protein_coding	Fer-related kinase 1
hlh-30(-)	WBGene00001508	C10F3.6.1,C10F3.6.2	fut-8	protein_coding	Alpha-(1,6)-fucosyltransferase
hlh-30(-)	WBGene00001519	Y40H4A.1a.1,Y40H4A.1a.2,Y40H4A.1b.1	gar-3	protein_coding	Muscarinic acetylcholine receptor gar-3
hlh-30(-)	WBGene00001603	K03H1.1.1	gln-2	protein_coding	Probable glutamine synthetase
hlh-30(-)	WBGene00001605	T25C8.3	gln-4	pseudogene
hlh-30(-)	WBGene00001674	F18G5.3.1	gpa-12	protein_coding	Guanine nucleotide-binding protein alpha-12 subunit
hlh-30(-)	WBGene00001690	R08B4.1a.1,R08B4.1a.2,R08B4.1b.1,R08B4.1b.2	grd-1	protein_coding	GRounDhog (Hedgehog-like family)
hlh-30(-)	WBGene00001703	T01B10.2.1,T01B10.2.2	grd-14	protein_coding	GRounDhog (Hedgehog-like family)
hlh-30(-)	WBGene00001714	Y47D7A.5.1	grl-5	protein_coding	GRound-Like (Grd related)
hlh-30(-)	WBGene00001716	T02E9.2a.1,T02E9.2b.1	grl-7	protein_coding	GRound-Like (Grd related)
hlh-30(-)	WBGene00001725	Y65B4BR.6a.1,Y65B4BR.6b.1,Y65B4BR.6c.1	grl-16	protein_coding	GRound-Like (Grd related)
hlh-30(-)	WBGene00001751	K08F4.11.1	gst-3	protein_coding	Glutathione S-transferase 3
hlh-30(-)	WBGene00001814	W04C9.1a.1,W04C9.1b.1	haf-4	protein_coding	HAlF transporter (PGP related)
hlh-30(-)	WBGene00001819	ZK484.2a.1,ZK484.2a.2,ZK484.2b.1,ZK484.2b.2	haf-9	protein_coding	HAlF transporter (PGP related)
hlh-30(-)	WBGene00001839	ZK829.2.1	hdl-1	protein_coding	Probable aromatic-L-amino-acid decarboxylase
hlh-30(-)	WBGene00001912	K03A1.6.1	his-38	protein_coding	Histone H4
hlh-30(-)	WBGene00001914	K03A1.1.1	his-40	protein_coding	Histone H3
hlh-30(-)	WBGene00001944	E03A3.4.1	his-70	protein_coding	Histone H3.3-like type 1
hlh-30(-)	WBGene00002050	F38B2.1a.1,F38B2.1b.1,F38B2.1c.1,F38B2.1c.2,F38B2.1c.3,F38B2.1d.1	ifa-1	protein_coding	Intermediate filament protein ifa-1
hlh-30(-)	WBGene00002054	F10C1.7a.1,F10C1.7c.1,F10C1.7e.1	ifb-2	protein_coding	Intermediate filament protein ifb-2
hlh-30(-)	WBGene00002055	F37B4.2.1	ifc-1	protein_coding	Intermediate filament protein ifc-1
hlh-30(-)	WBGene00002067	C43C3.1.1,C43C3.1.2	ifp-1	protein_coding	Intermediate filament protein ifp-1
hlh-30(-)	WBGene00002110	ZC334.11.1	ins-27	protein_coding	INSulin related
hlh-30(-)	WBGene00002116	W09C5.4.1	ins-33	protein_coding	INSulin related
hlh-30(-)	WBGene00002118	K02E2.4.1	ins-35	protein_coding	INSulin related
hlh-30(-)	WBGene00002120	F08G2.6.1	ins-37	protein_coding	INSulin related
hlh-30(-)	WBGene00002150	M02A10.2a.1,M02A10.2b.1,M02A10.2c.1,M02A10.2d.1,M02A10.2e.1,M02A10.2f.1	irk-2	protein_coding	Inward Rectifying K (Potassium) channel family
hlh-30(-)	WBGene00002186	T16H12.6.1	kel-10	protein_coding	Kelch repeat-containing protein kel-10
hlh-30(-)	WBGene00002193	T13H10.1.1	kin-5	protein_coding	Tyrosine-protein kinase
hlh-30(-)	WBGene00002198	F22D6.1.1	kin-14	protein_coding	Tyrosine-protein kinase
hlh-30(-)	WBGene00002204	W08D2.8.1	kin-21	protein_coding	Tyrosine-protein kinase
hlh-30(-)	WBGene00002206	K07F5.4.1	kin-24	protein_coding	Tyrosine-protein kinase
hlh-30(-)	WBGene00002208	T06C10.6.1	kin-26	protein_coding	Tyrosine-protein kinase
hlh-30(-)	WBGene00002212	B0523.1	kin-31	pseudogene
hlh-30(-)	WBGene00002227	W02B12.7.1	klp-17	protein_coding	Kinesin-like protein
hlh-30(-)	WBGene00002266	ZK892.1a.1,ZK892.1b.1,ZK892.1c.1,ZK892.1d.1,ZK892.1e.1,ZK892.1f.1	lec-3	protein_coding	32 kDa beta-galactoside-binding lectin lec-3
hlh-30(-)	WBGene00002974	F09E8.7a.1,F09E8.7b.1	lev-1	protein_coding	Acetylcholine receptor subunit beta-type lev-1
hlh-30(-)	WBGene00003015	W03C9.4a.1,W03C9.4b.1,W03C9.4c.1,W03C9.4c.2	lin-29	protein_coding	Transcription factor
hlh-30(-)	WBGene00003057	ZK836.1.1	lon-3	protein_coding	Cuticle collagen lon-3
hlh-30(-)	WBGene00003107	R166.1a.1,R166.1b	mab-10	protein_coding
hlh-30(-)	WBGene00003424	F26G1.7.1	msp-3	protein_coding	Major sperm protein 3
hlh-30(-)	WBGene00003425	K07F5.2.1	msp-10	protein_coding	Major sperm protein 10/36/56/76
hlh-30(-)	WBGene00003426	F36H12.7.1	msp-19	protein_coding	Major sperm protein 19/31/40/45/50/51/53/59/61/65/81/113/142
hlh-30(-)	WBGene00003429	R05F9.13.1	msp-31	protein_coding	Major sperm protein 19/31/40/45/50/51/53/59/61/65/81/113/142
hlh-30(-)	WBGene00003431	R05F9.8.1	msp-33	protein_coding	Major sperm protein 33
hlh-30(-)	WBGene00003432	C04G2.4.1	msp-36	protein_coding	Major sperm protein 10/36/56/76
hlh-30(-)	WBGene00003435	C33F10.9.1	msp-40	protein_coding	Major sperm protein 19/31/40/45/50/51/53/59/61/65/81/113/142
hlh-30(-)	WBGene00003437	F26G1.8	msp-42	pseudogene
hlh-30(-)	WBGene00003442	C34F11.6.1	msp-49	protein_coding	Major sperm protein 49
hlh-30(-)	WBGene00003443	C34F11.4.1	msp-50	protein_coding	Major sperm protein 19/31/40/45/50/51/53/59/61/65/81/113/142
hlh-30(-)	WBGene00003444	ZK354.5.1	msp-51	protein_coding	Major sperm protein 19/31/40/45/50/51/53/59/61/65/81/113/142
hlh-30(-)	WBGene00003446	R13H9.4.1	msp-53	protein_coding	Major sperm protein 19/31/40/45/50/51/53/59/61/65/81/113/142
hlh-30(-)	WBGene00003448	C09B9.6.1	msp-55	protein_coding	Major sperm protein 55/57
hlh-30(-)	WBGene00003449	K07F5.3.1	msp-56	protein_coding	Major sperm protein 10/36/56/76
hlh-30(-)	WBGene00003450	R13H9.2.1	msp-57	protein_coding	Major sperm protein 55/57
hlh-30(-)	WBGene00003452	ZK354.11.1	msp-59	protein_coding	Major sperm protein 19/31/40/45/50/51/53/59/61/65/81/113/142
hlh-30(-)	WBGene00003457	ZK1248.6.1	msp-64	protein_coding	Major sperm protein 19/31/40/45/50/51/53/59/61/65/81/113/142
hlh-30(-)	WBGene00003458	ZK354.1.1	msp-65	protein_coding	Major sperm protein 19/31/40/45/50/51/53/59/61/65/81/113/142
hlh-30(-)	WBGene00003460	F59A6.8	msp-71	pseudogene
hlh-30(-)	WBGene00003463	ZK1251.6.1	msp-76	protein_coding	Major sperm protein 10/36/56/76
hlh-30(-)	WBGene00003464	F32B6.6.1	msp-77	protein_coding	Major sperm protein 77/79
hlh-30(-)	WBGene00003465	T13F2.11.1	msp-78	protein_coding	Major sperm protein 78
hlh-30(-)	WBGene00003466	T13F2.10.1	msp-79	protein_coding	Major sperm protein 77/79
hlh-30(-)	WBGene00003467	K07F5.1.1	msp-81	protein_coding	Major Sperm Protein
hlh-30(-)	WBGene00003468	ZK354.4.1	msp-113	protein_coding	Major sperm protein 19/31/40/45/50/51/53/59/61/65/81/113/142
hlh-30(-)	WBGene00003469	K05F1.2.1	msp-142	protein_coding	Major sperm protein 19/31/40/45/50/51/53/59/61/65/81/113/142
hlh-30(-)	WBGene00003482	K08E5.3a.1,K08E5.3b.1	mua-3	protein_coding	Transmembrane cell adhesion receptor mua-3
hlh-30(-)	WBGene00003523	C05D11.6a.1,C05D11.6b.1,C05D11.6c.1	nas-4	protein_coding	Zinc metalloproteinase nas-4
hlh-30(-)	WBGene00003526	C07D10.4.1	nas-7	protein_coding	Zinc metalloproteinase nas-7
hlh-30(-)	WBGene00003534	T04G9.2.1	nas-15	protein_coding	Zinc metalloproteinase nas-15
hlh-30(-)	WBGene00003541	T11F9.6.1	nas-22	protein_coding	Zinc metalloproteinase nas-22
hlh-30(-)	WBGene00003542	R10H1.5.1	nas-23	protein_coding	Zinc metalloproteinase nas-23
hlh-30(-)	WBGene00003548	Y95B8A.1.1	nas-30	protein_coding	Zinc metalloproteinase nas-30
hlh-30(-)	WBGene00003549	F58B4.1a.1,F58B4.1b.1	nas-31	protein_coding	Zinc metalloproteinase nas-31
hlh-30(-)	WBGene00003552	C26C6.3.1	nas-36	protein_coding	Zinc metalloproteinase nas-36
hlh-30(-)	WBGene00003562	F09G8.4.1	ncr-2	protein_coding	NPC intracellular cholesterol transporter 1 homolog 2
hlh-30(-)	WBGene00003566	Y113G7A.4a.1,Y113G7A.4a.2,Y113G7A.4b.1	ncx-1	protein_coding	Na/Ca eXchangers; Sodium-calcium exchanger
hlh-30(-)	WBGene00003572	C07A9.11.1	ncx-7	protein_coding	Putative sodium/calcium exchanger 7
hlh-30(-)	WBGene00003625	C26B2.3a.1,C26B2.3a.2,C26B2.3b,C26B2.3c.1	nhr-31	protein_coding	Nuclear hormone receptor family member nhr-31
hlh-30(-)	WBGene00003652	Y67A6A.2a.1,Y67A6A.2b.1,Y67A6A.2b.2	nhr-62	protein_coding	Nuclear hormone receptor family member nhr-62
hlh-30(-)	WBGene00003658	H12C20.3a.1,H12C20.3b.1,H12C20.3b.2	nhr-68	protein_coding	Nuclear Hormone Receptor family
hlh-30(-)	WBGene00003742	F59C6.6.1	nlp-4	protein_coding	Neuropeptide-Like Protein
hlh-30(-)	WBGene00003762	F35B12.7.1,F35B12.7.2	nlp-24	protein_coding	Neuropeptide-Like Protein
hlh-30(-)	WBGene00003763	Y43F8C.1.1	nlp-25	protein_coding	Neuropeptide-Like Protein
hlh-30(-)	WBGene00003764	Y43F8C.2.1	nlp-26	protein_coding	Neuropeptide-Like Protein
hlh-30(-)	WBGene00003771	T19C4.7.1	nlp-33	protein_coding	Neuropeptide-like protein 33
hlh-30(-)	WBGene00003816	F25G6.6.1	asns-1	protein_coding	Asparagine synthetase
hlh-30(-)	WBGene00003906	W03G9.6.1	paf-1	protein_coding	1-alkyl-2-acetylglycerophosphocholine esterase
hlh-30(-)	WBGene00003959	Y116F11B.3.1	pcp-4	protein_coding	Prolyl Carboxy Peptidase like
hlh-30(-)	WBGene00003981	F18G5.2.1	pes-8	protein_coding	Patterned Expression Site
hlh-30(-)	WBGene00004026	T20B3.7.1	phy-3	protein_coding	Proline HYdroxylase
hlh-30(-)	WBGene00004062	T10H9.5a.1,T10H9.5c.1	pmp-5	protein_coding	Peroxisomal Membrane Protein related
hlh-30(-)	WBGene00004084	C29E6.3.1	pph-2	protein_coding
hlh-30(-)	WBGene00004115	DY3.5.1	pqn-26	protein_coding	Prion-like-(Q/N-rich)-domain-bearing protein
hlh-30(-)	WBGene00004119	F21C10.8a.1,F21C10.8b.1	pqn-31	protein_coding	Prion-like-(Q/N-rich)-domain-bearing protein
hlh-30(-)	WBGene00004120	F29C12.1a.1,F29C12.1b.1	pqn-32	protein_coding	Prion-like-(Q/N-rich)-domain-bearing protein
hlh-30(-)	WBGene00004122	F35D11.2a.1,F35D11.2b.1	pqn-35	protein_coding	Prion-like-(Q/N-rich)-domain-bearing protein
hlh-30(-)	WBGene00004127	F52D1.3a.1,F52D1.3b.1,F52D1.3b.2,F52D1.3c.1,F52D1.3c.2	abu-12	protein_coding	Activated in Blocked Unfolded protein response
hlh-30(-)	WBGene00004139	R09B5.5.1	pqn-54	protein_coding	Prion-like-(Q/N-rich)-domain-bearing protein
hlh-30(-)	WBGene00004145	T03G11.1a.1,T03G11.1b.1,T03G11.1c.1,T03G11.1d.1	pqn-62	protein_coding	Prion-like-(Q/N-rich)-domain-bearing protein
hlh-30(-)	WBGene00004154	W01B11.5a.1,W01B11.5b.1,W01B11.5c.1,W01B11.5d.1	pqn-72	protein_coding	Prion-like-(Q/N-rich)-domain-bearing protein
hlh-30(-)	WBGene00004156	W02A2.3a.1,W02A2.3b.1	pqn-74	protein_coding	Prion-like-(Q/N-rich)-domain-bearing protein
hlh-30(-)	WBGene00004174	ZK1067.7.1	abu-14	protein_coding	Activated in Blocked Unfolded protein response
hlh-30(-)	WBGene00004230	T21H3.2a.1,T21H3.2b.1	ptr-16	protein_coding	PaTched Related family
hlh-30(-)	WBGene00004232	Y38F1A.3.1	ptr-18	protein_coding	PaTched Related family
hlh-30(-)	WBGene00004264	T05C12.10.1	qua-1	protein_coding
hlh-30(-)	WBGene00004300	F38A3.2.1	ram-2	protein_coding
hlh-30(-)	WBGene00004397	T01B7.7.1,T01B7.7.2	rol-6	protein_coding	Cuticle collagen rol-6
hlh-30(-)	WBGene00004398	ZK1290.3a.1,ZK1290.3b.1	rol-8	protein_coding	Cuticle collagen 6
hlh-30(-)	WBGene00004455	C09H10.1.1	rpl-42	protein_coding	Ribosomal Protein, Large subunit
hlh-30(-)	WBGene00004507	C18H9.7.1	rpy-1	protein_coding	43 kDa receptor-associated protein of the synapse homolog
hlh-30(-)	WBGene00004901	F55H12.1.1	snf-2	protein_coding	Transporter
hlh-30(-)	WBGene00004903	Y46G5A.25	snf-4	pseudogene
hlh-30(-)	WBGene00004904	Y46G5A.30.1	snf-5	protein_coding	Sodium-dependent transporter snf-5
hlh-30(-)	WBGene00004906	ZK1010.9.1	snf-7	protein_coding	Transporter
hlh-30(-)	WBGene00004908	C49C3.1.1	snf-9	protein_coding	Transporter
hlh-30(-)	WBGene00004909	Y32F6A.2.1	snf-10	protein_coding	Transporter
hlh-30(-)	WBGene00004958	ZK524.1.1	spe-4	protein_coding	Presenilin spe-4
hlh-30(-)	WBGene00004962	F53G12.6.1	spe-8	protein_coding	Spermatocyte protein spe-8
hlh-30(-)	WBGene00004964	AC3.10.1	spe-10	protein_coding	Palmitoyltransferase spe-10
hlh-30(-)	WBGene00004965	F48C1.7.1	spe-11	protein_coding	Spermatocyte protein spe-11
hlh-30(-)	WBGene00004969	F47G6.4a.1,F47G6.4b.1,F47G6.4c.1	spe-15	protein_coding
hlh-30(-)	WBGene00004971	ZK617.3.1	spe-17	protein_coding	Spermatogenesis-defective protein spe-17
hlh-30(-)	WBGene00004972	R10H10.2.1	spe-26	protein_coding	Spermatocyte protein spe-26
hlh-30(-)	WBGene00004976	K01A11.4a.1,K01A11.4b.1	spe-41	protein_coding	TRP homologous cation channel protein; TRP-3 channel protein
hlh-30(-)	WBGene00004998	F08F1.6.1	spp-13	protein_coding	SaPosin-like Protein family
hlh-30(-)	WBGene00005012	F26F4.2.1	F26F4.2	protein_coding
hlh-30(-)	WBGene00005013	F43G6.6.1	jmjd-1.1	protein_coding	JuMonJi (Transcription factor) Domain protein
hlh-30(-)	WBGene00005017	C01B12.1.1	sqt-2	protein_coding	SQuaT
hlh-30(-)	WBGene00006039	K07F5.9.1,K07F5.9.2,K07F5.9.3	ssp-10	protein_coding	Sperm-specific class P protein 10
hlh-30(-)	WBGene00006044	T27A3.3.1	ssp-16	protein_coding	Sperm-specific class P protein 16
hlh-30(-)	WBGene00006047	C55C2.2.1	ssp-19	protein_coding	Sperm-specific class P protein 19
hlh-30(-)	WBGene00006048	ZK1225.6.1	ssp-31	protein_coding	Sperm-specific class P protein 31
hlh-30(-)	WBGene00006050	K07F5.11.1	ssq-1	protein_coding	Sperm-Specific family, class Q
hlh-30(-)	WBGene00006051	T28H11.5.1	ssq-2	protein_coding	Sperm-Specific family, class Q
hlh-30(-)	WBGene00006052	ZC477.1.1	ssq-3	protein_coding	Sperm-Specific family, class Q
hlh-30(-)	WBGene00006053	T28H11.1.1	ssq-4	protein_coding	Sperm-Specific family, class Q
hlh-30(-)	WBGene00006056	F32B6.5.1	sss-1	protein_coding	Sperm-Specific family, class S
hlh-30(-)	WBGene00006057	F47B8.11	sss-2	pseudogene
hlh-30(-)	WBGene00006058	F54C1.9.1,F54C1.9.2	sst-20	protein_coding	Sperm Specific Transcript
hlh-30(-)	WBGene00006310	C54D2.4a.1,C54D2.4b.1,C54D2.4b.2,C54D2.4b.3	sul-3	protein_coding	SULfatase domain protein
hlh-30(-)	WBGene00006404	C31C9.1a.1,C31C9.1b.1,C31C9.1c.1,C31C9.1d.1	tag-10	protein_coding
hlh-30(-)	WBGene00006409	C09G9.4.1	hdl-2	protein_coding	Histidine Decarboxyase Like
hlh-30(-)	WBGene00006416	T13A10.11a.1,T13A10.11a.2,T13A10.11b	sams-5	protein_coding	Probable S-adenosylmethionine synthase 5
hlh-30(-)	WBGene00006445	F37D6.6.1	tag-68	protein_coding	Dwarfin sma
hlh-30(-)	WBGene00006449	ZK757.3a.1,ZK757.3a.2,ZK757.3b.1,ZK757.3c.1	alg-4	protein_coding
hlh-30(-)	WBGene00006509	Y76A2A.1.1	tag-164	protein_coding
hlh-30(-)	WBGene00006553	Y47D3A.10.1	tbx-34	protein_coding	Putative T-box protein 34
hlh-30(-)	WBGene00006586	W03F8.1.1,W03F8.1.2	tni-4	protein_coding	Troponin I 4
hlh-30(-)	WBGene00006625	ZC581.6.1	try-7	protein_coding	TRYpsin-like protease
hlh-30(-)	WBGene00006637	B0563.2.1,B0563.2.2	tsp-11	protein_coding	Tetraspanin
hlh-30(-)	WBGene00006644	F59G1.2.1	tsp-18	protein_coding	TetraSPanin family
hlh-30(-)	WBGene00006645	D2092.7.1	tsp-19	protein_coding	TetraSPanin family
hlh-30(-)	WBGene00006661	F17C8.5.1	twk-6	protein_coding	TWiK family of potassium channels
hlh-30(-)	WBGene00006671	C44E12.3a.1,C44E12.3b.1,C44E12.3c.1,C44E12.3d.1,C44E12.3e.1,C44E12.3f.1	twk-17	protein_coding	Putative potassium channel subunit n2P17m2-1; TWiK family of potassium channels
hlh-30(-)	WBGene00006677	F55C5.3.1,F55C5.3.2	twk-24	protein_coding	TWiK family of potassium channels
hlh-30(-)	WBGene00006690	C24H11.8a.1,C24H11.8b.1	twk-39	protein_coding	TWiK family of potassium channels
hlh-30(-)	WBGene00006832	C41C4.5a.1,C41C4.5a.2,C41C4.5b.1,C41C4.5b.2,C41C4.5c.1,C41C4.5c.2,C41C4.5d.1,C41C4.5d.2,C41C4.5e.1,C41C4.5e.2,C41C4.5f.1,C41C4.5g.1,C41C4.5h.1	unc-105	protein_coding	Degenerin-like protein unc-105
hlh-30(-)	WBGene00006949	F38E11.7a.1,F38E11.7b.1	wrt-3	protein_coding	Warthog protein 3
hlh-30(-)	WBGene00006950	ZK678.5.1	wrt-4	protein_coding	Warthog protein 4 Warthog protein 4 N-product Warthog protein 4 C-product [Source:UniProtKB/Swiss-Prot;Acc:Q94129]
hlh-30(-)	WBGene00006952	ZK377.1.1	wrt-6	protein_coding	Warthog protein 6 Warthog protein 6 N-product Warthog protein 6 C-product [Source:UniProtKB/Swiss-Prot;Acc:P91573]
hlh-30(-)	WBGene00007049	C53A5.4.1	tag-191	protein_coding
hlh-30(-)	WBGene00007056	F09G8.2.1	crn-7	protein_coding	Cell-death-related nuclease 7
hlh-30(-)	WBGene00007060	T26A5.1.1	wht-6	protein_coding	WHiTe (Drosophila) related ABC transporter
hlh-30(-)	WBGene00007080	AH6.2.1	sfxn-1.1	protein_coding	Putative sideroflexin-1.1
hlh-30(-)	WBGene00007081	AH6.3.1	AH6.3	protein_coding
hlh-30(-)	WBGene00007082	AH10.1.1	acs-10	protein_coding	Fatty Acid CoA Synthetase family
hlh-30(-)	WBGene00007156	B0379.2.1	B0379.2	protein_coding
hlh-30(-)	WBGene00007159	B0379.7.1,B0379.7.2	B0379.7	protein_coding
hlh-30(-)	WBGene00007169	B0393.4.1	B0393.4	protein_coding
hlh-30(-)	WBGene00007190	B0491.3.1	rmd-3	protein_coding	Regulator of Microtubule Dynamics
hlh-30(-)	WBGene00007209	BE10.1.1	BE10.1	protein_coding
hlh-30(-)	WBGene00007210	BE10.2.1	agmo-1	protein_coding	Alkylglycerol monooxygenase
hlh-30(-)	WBGene00007222	C01F6.2.1	C01F6.2	protein_coding
hlh-30(-)	WBGene00007224	C01G6.2.1	C01G6.2	protein_coding
hlh-30(-)	WBGene00007230	C01G10.1.1	C01G10.1	protein_coding
hlh-30(-)	WBGene00007239	C01G10.14.1	C01G10.14	protein_coding	Major sperm protein
hlh-30(-)	WBGene00007240	C01G10.15.1	C01G10.15	protein_coding
hlh-30(-)	WBGene00007248	C01G12.8.1	catp-4	protein_coding	Sodium/potassium-transporting ATPase subunit alpha
hlh-30(-)	WBGene00007249	C01G12.9.1	C01G12.9	protein_coding
hlh-30(-)	WBGene00007269	C03C10.2.1	C03C10.2	protein_coding	Putative casein kinase I C03C10.2
hlh-30(-)	WBGene00007274	C03C11.1.1	C03C11.1	protein_coding
hlh-30(-)	WBGene00007300	C04F12.6	C04F12.6	pseudogene
hlh-30(-)	WBGene00007301	C04F12.7.1	C04F12.7	protein_coding
hlh-30(-)	WBGene00007305	C04G2.2.1	ttbk-5	protein_coding	Tau TuBulin Kinase
hlh-30(-)	WBGene00007306	C04G2.5.1	C04G2.5	protein_coding
hlh-30(-)	WBGene00007307	C04G2.8.1,C04G2.8.2	spch-1	protein_coding	SPerm CHromatin enriched
hlh-30(-)	WBGene00007308	C04G2.9.1	C04G2.9	protein_coding
hlh-30(-)	WBGene00007320	C05B5.2.1	C05B5.2	protein_coding
hlh-30(-)	WBGene00007323	C05B5.6.1	fbxa-155	protein_coding	F-box A protein 155
hlh-30(-)	WBGene00007335	C05C12.1.1	C05C12.1	protein_coding
hlh-30(-)	WBGene00007337	C05C12.5.1	C05C12.5	protein_coding
hlh-30(-)	WBGene00007343	C05E7.1.1	C05E7.1	protein_coding
hlh-30(-)	WBGene00007344	C05E7.2.1	C05E7.2	protein_coding
hlh-30(-)	WBGene00007354	C06A1.3.1	C06A1.3	protein_coding	Putative serine/threonine-protein phosphatase C06A1.3
hlh-30(-)	WBGene00007357	C06A12.3a.1,C06A12.3b.1,C06A12.3b.2,C06A12.3c.1	C06A12.3	protein_coding
hlh-30(-)	WBGene00007381	C06C6.7.1	C06C6.7	protein_coding
hlh-30(-)	WBGene00007415	C07E3.4.1	C07E3.4	protein_coding
hlh-30(-)	WBGene00007424	C08B6.3a.1,C08B6.3b.1	C08B6.3	protein_coding
hlh-30(-)	WBGene00007446	C08F8.4b.1,C08F8.4c.1	mboa-4	protein_coding	Membrane Bound O-Acyl transferase, MBOAT
hlh-30(-)	WBGene00007448	C08F8.6.1	C08F8.6	protein_coding
hlh-30(-)	WBGene00007457	C08F11.10.1	C08F11.10	protein_coding
hlh-30(-)	WBGene00007461	C08F11.14	C08F11.14	pseudogene
hlh-30(-)	WBGene00007474	C08H9.15.1	C08H9.15	protein_coding
hlh-30(-)	WBGene00007478	C09F9.1.1	C09F9.1	protein_coding
hlh-30(-)	WBGene00007489	C09G5.7.1	C09G5.7	protein_coding
hlh-30(-)	WBGene00007503	C09H10.9.1	C09H10.9	protein_coding
hlh-30(-)	WBGene00007512	C10C6.3a.1,C10C6.3b.1	C10C6.3	protein_coding
hlh-30(-)	WBGene00007543	C12D8.16.1	fipr-7	protein_coding	FIP (Fungus-Induced Protein) Related
hlh-30(-)	WBGene00007549	C13C4.5.1	spin-1	protein_coding	SPINster (Drosophila lysosomal permease) homolog
hlh-30(-)	WBGene00007559	C14A4.8.1	C14A4.8	protein_coding	Major sperm protein
hlh-30(-)	WBGene00007563	C14A4.13.1	C14A4.13	protein_coding
hlh-30(-)	WBGene00007570	C14A6.6.1	C14A6.6	protein_coding
hlh-30(-)	WBGene00007584	C14C10.1.1	C14C10.1	protein_coding
hlh-30(-)	WBGene00007597	C15A11.2.1,C15A11.2.2	C15A11.2	protein_coding
hlh-30(-)	WBGene00007601	C15C6.2a.1,C15C6.2b.1	C15C6.2	protein_coding
hlh-30(-)	WBGene00007610	C15H7.3.1	C15H7.3	protein_coding	Putative tyrosine-protein phosphatase C15H7.3
hlh-30(-)	WBGene00007611	C15H7.4.1	C15H7.4	protein_coding
hlh-30(-)	WBGene00007613	C15H11.1.1	C15H11.1	protein_coding	Major sperm protein
hlh-30(-)	WBGene00007639	C17D12.5.1	C17D12.5	protein_coding
hlh-30(-)	WBGene00007641	C17E4.1a.1,C17E4.1b.1	C17E4.1	protein_coding
hlh-30(-)	WBGene00007677	C18D4.8	C18D4.8	pseudogene
hlh-30(-)	WBGene00007688	C18E9.8.1	C18E9.8	protein_coding
hlh-30(-)	WBGene00007695	C23H4.7.1	C23H4.7	protein_coding	Carboxylic ester hydrolase
hlh-30(-)	WBGene00007714	C25D7.1.1	C25D7.1	protein_coding	Major sperm protein
hlh-30(-)	WBGene00007715	C25D7.2	C25D7.2	pseudogene
hlh-30(-)	WBGene00007733	C25G4.6.1	smz-1	protein_coding	Sperm Meiosis PDZ domain containing proteins
hlh-30(-)	WBGene00007735	C25G4.8.1	C25G4.8	protein_coding
hlh-30(-)	WBGene00007753	C27A7.1a.1,C27A7.1b.1,C27A7.1c.1,C27A7.1d.1	C27A7.1	protein_coding	Ectonucleotide pyrophosphatase/phosphodiesterase C27A7.1
hlh-30(-)	WBGene00007763	C27B7.6.1	C27B7.6	protein_coding	Putative serine/threonine-protein phosphatase C27B7.6
hlh-30(-)	WBGene00007777	C27D8.1.1	C27D8.1	protein_coding
hlh-30(-)	WBGene00007778	C27D8.2.1	C27D8.2	protein_coding
hlh-30(-)	WBGene00007791	C28A5.6.1	C28A5.6	protein_coding
hlh-30(-)	WBGene00007792	C28D4.4.1	C28D4.4	protein_coding
hlh-30(-)	WBGene00007793	C28D4.5.1	C28D4.5	protein_coding
hlh-30(-)	WBGene00007794	C28D4.7.1	C28D4.7	protein_coding
hlh-30(-)	WBGene00007795	C28D4.8.1	C28D4.8	protein_coding
hlh-30(-)	WBGene00007817	C30F2.3.1	C30F2.3	protein_coding
hlh-30(-)	WBGene00007819	C30F2.5.1	C30F2.5	protein_coding
hlh-30(-)	WBGene00007863	C32C4.3a.1,C32C4.3c.1,C32C4.3c.2	C32C4.3	protein_coding
hlh-30(-)	WBGene00007888	C33A12.15.1	ttr-9	protein_coding	TransThyretin-Related family domain
hlh-30(-)	WBGene00007903	C33G3.3.1	lgc-21	protein_coding	Ligand-Gated ion Channel
hlh-30(-)	WBGene00007926	C34C12.7.1	C34C12.7	protein_coding
hlh-30(-)	WBGene00007929	C34D1.1.1	dmd-10	protein_coding	DM (Doublesex/MAB-3) Domain family
hlh-30(-)	WBGene00007938	C34F6.1.1	C34F6.1	protein_coding
hlh-30(-)	WBGene00007948	C35A5.4.1	C35A5.4	protein_coding	Major sperm protein
hlh-30(-)	WBGene00007977	C36B1.10.1	gska-3	protein_coding	Glycogen Synthase Kinase Alpha subunit
hlh-30(-)	WBGene00007986	C36F7.5.1	C36F7.5	protein_coding
hlh-30(-)	WBGene00007987	C36H8.1.1	C36H8.1	protein_coding	Major sperm protein
hlh-30(-)	WBGene00007998	C38C6.5.1	C38C6.5	protein_coding
hlh-30(-)	WBGene00007999	C38C6.6.1	tag-297	protein_coding
hlh-30(-)	WBGene00008001	C38C10.3.1	C38C10.3	protein_coding
hlh-30(-)	WBGene00008013	C38D9.5	C38D9.5	pseudogene
hlh-30(-)	WBGene00008063	C41G7.6.1	C41G7.6	protein_coding
hlh-30(-)	WBGene00008074	C43F9.6.1	nkb-2	protein_coding	Na+/K+ ATPase, Beta subunit
hlh-30(-)	WBGene00008079	C44B9.2.1	C44B9.2	protein_coding
hlh-30(-)	WBGene00008092	C44F1.2.1	gmeb-3	protein_coding	GMEB (Glucocorticoid Modulatory Element Binding protein) transcriptional regulator homolog
hlh-30(-)	WBGene00008124	C47A4.3.1	C47A4.3	protein_coding	Serine/threonine-protein phosphatase
hlh-30(-)	WBGene00008125	C47A4.5.1	C47A4.5	protein_coding
hlh-30(-)	WBGene00008141	C47E8.1.1	C47E8.1	protein_coding
hlh-30(-)	WBGene00008154	C47E12.11a.1,C47E12.11b.1	C47E12.11	protein_coding
hlh-30(-)	WBGene00008155	C47E12.12.1	C47E12.12	protein_coding
hlh-30(-)	WBGene00008186	C49A1.3.1	best-11	protein_coding	Bestrophin homolog
hlh-30(-)	WBGene00008215	C49F8.3.1	C49F8.3	protein_coding
hlh-30(-)	WBGene00008230	C50F4.2.1	pfk-1.2	protein_coding	ATP-dependent 6-phosphofructokinase 2
hlh-30(-)	WBGene00008245	C50H2.12.1	fipr-10	protein_coding	FIP (Fungus-Induced Protein) Related
hlh-30(-)	WBGene00008259	C52E4.7.1	C52E4.7	protein_coding
hlh-30(-)	WBGene00008260	C52G5.2.1	C52G5.2	protein_coding
hlh-30(-)	WBGene00008272	C53B4.2.1	C53B4.2	protein_coding
hlh-30(-)	WBGene00008299	C54D10.4.1	C54D10.4	protein_coding
hlh-30(-)	WBGene00008304	C54D10.10.1	C54D10.10	protein_coding
hlh-30(-)	WBGene00008312	C54G4.2.1	C54G4.2	protein_coding
hlh-30(-)	WBGene00008313	C54G4.3.1	C54G4.3	protein_coding
hlh-30(-)	WBGene00008333	C55A6.4.1	C55A6.4	protein_coding
hlh-30(-)	WBGene00008352	cTel54X.1.1	fbxa-6	protein_coding	F-box A protein
hlh-30(-)	WBGene00008376	D1054.9a.1,D1054.9b.1,D1054.9c.1,D1054.9d.1,D1054.9e.1,D1054.9f.1,D1054.9g.1,D1054.9h.1,D1054.9i.1	D1054.9	protein_coding
hlh-30(-)	WBGene00008383	D1081.5.1	D1081.5	protein_coding
hlh-30(-)	WBGene00008423	D2045.5.1	D2045.5	protein_coding
hlh-30(-)	WBGene00008432	D2085.7a.1,D2085.7b	D2085.7	protein_coding
hlh-30(-)	WBGene00008433	D2089.2.1	marc-2	protein_coding	MARCH (Membrane-Associated Ring finger (C3HC4)) homolog
hlh-30(-)	WBGene00008448	E01G4.6.1	E01G4.6	protein_coding
hlh-30(-)	WBGene00008449	E01G6.1.1	E01G6.1	protein_coding
hlh-30(-)	WBGene00008482	E04D5.3.1	cut-4	protein_coding	CUTiclin
hlh-30(-)	WBGene00008487	F01D4.3	F01D4.3	pseudogene
hlh-30(-)	WBGene00008498	F01D5.8a.1,F01D5.8a.2,F01D5.8b	F01D5.8	protein_coding
hlh-30(-)	WBGene00008500	F01D5.10.1	F01D5.10	protein_coding
hlh-30(-)	WBGene00008508	F01G10.5.1	F01G10.5	protein_coding
hlh-30(-)	WBGene00008512	F01G10.10.1	F01G10.10	protein_coding
hlh-30(-)	WBGene00008529	F02E9.3.1	F02E9.3	protein_coding
hlh-30(-)	WBGene00008541	F07A5.2.1	F07A5.2	protein_coding
hlh-30(-)	WBGene00008556	F07D3.3.1	F07D3.3	protein_coding
hlh-30(-)	WBGene00008559	F07H5.8.1	F07H5.8	protein_coding
hlh-30(-)	WBGene00008581	F08G5.2a.1,F08G5.2b.1	acl-13	protein_coding	ACyLtransferase-like
hlh-30(-)	WBGene00008590	F08H9.2.1	F08H9.2	protein_coding
hlh-30(-)	WBGene00008603	F09B9.4.1	F09B9.4	protein_coding
hlh-30(-)	WBGene00008605	F09B12.1a.1,F09B12.1b.1,F09B12.1b.2	mlt-9	protein_coding
hlh-30(-)	WBGene00008607	F09B12.3.1	F09B12.3	protein_coding	Putative phospholipase B-like 2
hlh-30(-)	WBGene00008649	F10D11.3.1	F10D11.3	protein_coding
hlh-30(-)	WBGene00008650	F10D11.4.1	F10D11.4	protein_coding
hlh-30(-)	WBGene00008651	F10D11.5.1	F10D11.5	protein_coding
hlh-30(-)	WBGene00008652	F10D11.6a.1,F10D11.6b.1	F10D11.6	protein_coding
hlh-30(-)	WBGene00008657	F10F2.5	clec-154	pseudogene
hlh-30(-)	WBGene00008658	F10F2.6	clec-152	pseudogene
hlh-30(-)	WBGene00008659	F10F2.7.1	clec-151	protein_coding	C-type LECtin
hlh-30(-)	WBGene00008660	F10F2.8.1	clec-153	protein_coding	C-type LECtin
hlh-30(-)	WBGene00008661	F10G8.1a.1,F10G8.1b.1	F10G8.1	protein_coding	Tyrosine-protein phosphatase
hlh-30(-)	WBGene00008662	F10G8.2.1	F10G8.2	protein_coding
hlh-30(-)	WBGene00008707	F11E6.3.1,F11E6.3.2	F11E6.3	protein_coding
hlh-30(-)	WBGene00008724	F13A7.1.1	F13A7.1	protein_coding	Major sperm protein
hlh-30(-)	WBGene00008725	F13A7.7.1	F13A7.7	protein_coding
hlh-30(-)	WBGene00008754	F13E9.5.1	F13E9.5	protein_coding
hlh-30(-)	WBGene00008762	F13G3.1.1	ztf-2	protein_coding	Zinc finger putative Transcription Factor family
hlh-30(-)	WBGene00008772	F13G11.2.1	irld-4	protein_coding	Insulin/EGF-Receptor L Domain protein
hlh-30(-)	WBGene00008787	F14B6.6a.1,F14B6.6b	F14B6.6	protein_coding	Hexosyltransferase
hlh-30(-)	WBGene00008801	F14E5.3.1	acp-3	protein_coding	ACid Phosphatase family
hlh-30(-)	WBGene00008811	F14F7.4.1	F14F7.4	protein_coding
hlh-30(-)	WBGene00008821	F14H3.2.1	best-12	protein_coding	Bestrophin homolog 12
hlh-30(-)	WBGene00008870	F15H9.1.1	F15H9.1	protein_coding
hlh-30(-)	WBGene00008874	F15H10.7.1	F15H10.7	protein_coding
hlh-30(-)	WBGene00008897	F16H6.7.1	F16H6.7	protein_coding
hlh-30(-)	WBGene00008912	F17C8.7.1	F17C8.7	protein_coding
hlh-30(-)	WBGene00008935	F18C12.4.1	F18C12.4	protein_coding
hlh-30(-)	WBGene00008949	F19B6.3.1	F19B6.3	protein_coding
hlh-30(-)	WBGene00008950	F19B6.4.1	wht-5	protein_coding	WHiTe (Drosophila) related ABC transporter
hlh-30(-)	WBGene00008993	F21A3.3.1	F21A3.3	protein_coding
hlh-30(-)	WBGene00008994	F21A3.4.1	F21A3.4	protein_coding
hlh-30(-)	WBGene00009016	F21D9.2.1	F21D9.2	protein_coding
hlh-30(-)	WBGene00009031	F21H7.5.1	F21H7.5	protein_coding	Major sperm protein
hlh-30(-)	WBGene00009039	F22B3.8.1	F22B3.8	protein_coding	Tyrosine-protein kinase
hlh-30(-)	WBGene00009042	F22B5.4.1,F22B5.4.2	F22B5.4	protein_coding
hlh-30(-)	WBGene00009043	F22B5.5.1	F22B5.5	protein_coding
hlh-30(-)	WBGene00009075	F23B2.7a.1,F23B2.7b.1	F23B2.7	protein_coding
hlh-30(-)	WBGene00009079	F23B12.1.1	F23B12.1	protein_coding	Serine/threonine-protein phosphatase
hlh-30(-)	WBGene00009081	F23B12.4a.1,F23B12.4a.2,F23B12.4b.1,F23B12.4c.1,F23B12.4c.2	F23B12.4	protein_coding
hlh-30(-)	WBGene00009090	F23D12.6.1	fipr-3	protein_coding	FIP (Fungus-Induced Protein) Related
hlh-30(-)	WBGene00009094	F23H12.5.1	F23H12.5	protein_coding
hlh-30(-)	WBGene00009101	F25B3.4.1	F25B3.4	protein_coding	Serine/threonine-protein phosphatase
hlh-30(-)	WBGene00009115	F25F2.1a.1,F25F2.1b.1	F25F2.1	protein_coding
hlh-30(-)	WBGene00009125	F25H5.2.1	F25H5.2	protein_coding
hlh-30(-)	WBGene00009129	F25H5.7.1	F25H5.7	protein_coding	Protein-tyrosine-phosphatase
hlh-30(-)	WBGene00009143	F26A3.5.1	F26A3.5	protein_coding
hlh-30(-)	WBGene00009149	F26D2.10.1	F26D2.10	protein_coding
hlh-30(-)	WBGene00009160	F26E4.5.1	F26E4.5	protein_coding	Tyrosine-protein kinase
hlh-30(-)	WBGene00009182	F26H11.4.1	F26H11.4	protein_coding
hlh-30(-)	WBGene00009185	F27C8.5.1	F27C8.5	protein_coding
hlh-30(-)	WBGene00009193	F27E5.3.1	F27E5.3	protein_coding
hlh-30(-)	WBGene00009269	F30A10.12.1	F30A10.12	protein_coding
hlh-30(-)	WBGene00009271	F30F8.2.1	glna-3	protein_coding	Putative glutaminase 3
hlh-30(-)	WBGene00009308	F32A11.3.1	F32A11.3	protein_coding
hlh-30(-)	WBGene00009313	F32B4.2.1	F32B4.2	protein_coding
hlh-30(-)	WBGene00009321	F32B6.4.1	F32B6.4	protein_coding
hlh-30(-)	WBGene00009324	F32B6.10a.1,F32B6.10b.1	ttbk-3	protein_coding	Tau TuBulin Kinase
hlh-30(-)	WBGene00009331	F32D8.7a.1,F32D8.7b.1	F32D8.7	protein_coding
hlh-30(-)	WBGene00009334	F32D8.12a.1,F32D8.12a.2,F32D8.12b.1,F32D8.12b.2,F32D8.12c.1,F32D8.12c.2,F32D8.12c.3	F32D8.12	protein_coding
hlh-30(-)	WBGene00009344	F32H2.7.1	F32H2.7	protein_coding
hlh-30(-)	WBGene00009377	F34D10.8.1	F34D10.8	protein_coding
hlh-30(-)	WBGene00009401	F35C11.2.1	F35C11.2	protein_coding
hlh-30(-)	WBGene00009402	F35C11.3.1	F35C11.3	protein_coding
hlh-30(-)	WBGene00009412	F35E2.5.1	F35E2.5	protein_coding
hlh-30(-)	WBGene00009413	F35E2.6.1	oac-19	protein_coding	O-ACyltransferase homolog
hlh-30(-)	WBGene00009416	F35E2.9.1	F35E2.9	protein_coding
hlh-30(-)	WBGene00009449	F35H8.4.1	F35H8.4	protein_coding
hlh-30(-)	WBGene00009457	F36A2.10.1	F36A2.10	protein_coding
hlh-30(-)	WBGene00009458	F36A2.11.1	F36A2.11	protein_coding
hlh-30(-)	WBGene00009459	F36A2.12.1	F36A2.12	protein_coding
hlh-30(-)	WBGene00009463	F36D1.4.1	F36D1.4	protein_coding
hlh-30(-)	WBGene00009470	F36D3.4.1	F36D3.4	protein_coding	Major sperm protein
hlh-30(-)	WBGene00009471	F36D3.5.1	F36D3.5	protein_coding
hlh-30(-)	WBGene00009489	F36G9.13.1	F36G9.13	protein_coding
hlh-30(-)	WBGene00009492	F36H1.3.1	F36H1.3	protein_coding	Tyrosine-protein phosphatase
hlh-30(-)	WBGene00009501	F37A8.1.1	F37A8.1	protein_coding
hlh-30(-)	WBGene00009513	F37H8.4.1	sfxn-1.2	protein_coding	Sideroflexin
hlh-30(-)	WBGene00009548	F38H4.4.1	F38H4.4	protein_coding
hlh-30(-)	WBGene00009549	F38H4.5.1	F38H4.5	protein_coding
hlh-30(-)	WBGene00009558	F39B2.8.1	F39B2.8	protein_coding
hlh-30(-)	WBGene00009581	F40F9.3.1	F40F9.3	protein_coding
hlh-30(-)	WBGene00009605	F40G12.10.1	F40G12.10	protein_coding
hlh-30(-)	WBGene00009609	F41D3.4.1	oac-27	protein_coding	O-ACyltransferase homolog
hlh-30(-)	WBGene00009621	F41E7.5.1	fipr-21	protein_coding	FIP (Fungus-Induced Protein) Related
hlh-30(-)	WBGene00009628	F42D1.2.1	tatn-1	protein_coding	Tyrosine AminoTraNsferase
hlh-30(-)	WBGene00009641	F42G4.2.1	F42G4.2	protein_coding
hlh-30(-)	WBGene00009670	F43G9.8.1	F43G9.8	protein_coding
hlh-30(-)	WBGene00009677	F44A6.5.1	F44A6.5	protein_coding
hlh-30(-)	WBGene00009680	F44D12.3.1	msd-1	protein_coding	Major Sperm protein Domain containing
hlh-30(-)	WBGene00009681	F44D12.4.1	gipc-2	protein_coding	GIPC (RGS-GAIP Interacting Protein C) homolog
hlh-30(-)	WBGene00009682	F44D12.5.1	msd-2	protein_coding	Major Sperm protein Domain containing
hlh-30(-)	WBGene00009683	F44D12.6.1	F44D12.6	protein_coding
hlh-30(-)	WBGene00009684	F44D12.7.1	msd-3	protein_coding	Major Sperm protein Domain containing
hlh-30(-)	WBGene00009685	F44D12.8a.1,F44D12.8b.1	F44D12.8	protein_coding
hlh-30(-)	WBGene00009695	F44F1.3.1	clp-8	protein_coding	CaLPain family
hlh-30(-)	WBGene00009705	F44F4.10.1	F44F4.10	protein_coding
hlh-30(-)	WBGene00009708	F44G3.7.1	F44G3.7	protein_coding
hlh-30(-)	WBGene00009714	F44G4.5.1	F44G4.5	protein_coding
hlh-30(-)	WBGene00009722	F45D3.2a.1,F45D3.2b.1	F45D3.2	protein_coding
hlh-30(-)	WBGene00009753	F46A8.10.1	scrm-6	protein_coding	Phospholipid scramblase
hlh-30(-)	WBGene00009755	F46A9.2.1	F46A9.2	protein_coding
hlh-30(-)	WBGene00009759	F46B3.4a.1,F46B3.4b.1	ttr-12	protein_coding	TransThyretin-Related family domain
hlh-30(-)	WBGene00009811	F47B8.10.1	F47B8.10	protein_coding
hlh-30(-)	WBGene00009831	F47G9.4.1,F47G9.4.2	F47G9.4	protein_coding	Probable RING finger protein 207 homolog
hlh-30(-)	WBGene00009835	F47H4.2a.1,F47H4.2b.1	F47H4.2	protein_coding
hlh-30(-)	WBGene00009865	F49B2.6.1	F49B2.6	protein_coding	Aminopeptidase
hlh-30(-)	WBGene00009884	F49C12.15.1	F49C12.15	protein_coding
hlh-30(-)	WBGene00009893	F49E11.7.1	F49E11.7	protein_coding	Serine/threonine-protein phosphatase
hlh-30(-)	WBGene00009902	F49E12.9a.1,F49E12.9b.1,F49E12.9c	drd-1	protein_coding	Dietary restriction down regulated
hlh-30(-)	WBGene00009938	F52F12.5.1	F52F12.5	protein_coding
hlh-30(-)	WBGene00009941	F52F12.8.1	F52F12.8	protein_coding	Major sperm protein
hlh-30(-)	WBGene00009942	F52F12.9.1	F52F12.9	protein_coding
hlh-30(-)	WBGene00009943	F52G2.3.1	F52G2.3	protein_coding
hlh-30(-)	WBGene00009948	F52H3.6.1	F52H3.6	protein_coding	Serine/threonine-protein phosphatase
hlh-30(-)	WBGene00009956	F53B2.5.1	F53B2.5	protein_coding
hlh-30(-)	WBGene00009959	F53B6.4a.1,F53B6.4b.1	F53B6.4	protein_coding	Major sperm protein
hlh-30(-)	WBGene00009962	F53B6.7.1	F53B6.7	protein_coding
hlh-30(-)	WBGene00009982	F53F1.4.1	F53F1.4	protein_coding
hlh-30(-)	WBGene00010014	F54B3.2.1	F54B3.2	protein_coding
hlh-30(-)	WBGene00010035	F54C8.1.1	F54C8.1	protein_coding	Probable 3-hydroxyacyl-CoA dehydrogenase F54C8.1
hlh-30(-)	WBGene00010046	F54D1.1.1	F54D1.1	protein_coding
hlh-30(-)	WBGene00010062	F54F3.3.1	lipl-1	protein_coding	Lipase
hlh-30(-)	WBGene00010079	F55A11.6a.1,F55A11.6b.1,F55A11.6c.1,F55A11.6d.1,F55A11.6e.1,F55A11.6e.2	F55A11.6	protein_coding
hlh-30(-)	WBGene00010082	F55A11.11.1	F55A11.11	protein_coding
hlh-30(-)	WBGene00010091	F55C5.1.1	ssp-35	protein_coding	Sperm Specific family, class P
hlh-30(-)	WBGene00010092	F55C5.2	F55C5.2	pseudogene
hlh-30(-)	WBGene00010114	F55D12.6.1	F55D12.6	protein_coding
hlh-30(-)	WBGene00010136	F55H12.5.1	F55H12.5	protein_coding
hlh-30(-)	WBGene00010147	F56D5.2.1	F56D5.2	protein_coding
hlh-30(-)	WBGene00010155	F56F3.4.1	F56F3.4	protein_coding
hlh-30(-)	WBGene00010157	F56G4.1.1	oac-34	protein_coding	O-ACyltransferase homolog
hlh-30(-)	WBGene00010181	F57A8.6.1	F57A8.6	protein_coding
hlh-30(-)	WBGene00010183	F57A8.8.1	fipr-13	protein_coding	FIP (Fungus-Induced Protein) Related
hlh-30(-)	WBGene00010191	F57B7.1a.1,F57B7.1b.1	dmsr-1	protein_coding	DroMyoSuppressin Receptor related
hlh-30(-)	WBGene00010214	F57G8.5.1	F57G8.5	protein_coding
hlh-30(-)	WBGene00010241	F58D2.2.1	F58D2.2	protein_coding
hlh-30(-)	WBGene00010245	F58D5.6.1	F58D5.6	protein_coding
hlh-30(-)	WBGene00010246	F58D5.7.1	F58D5.7	protein_coding
hlh-30(-)	WBGene00010247	F58D5.8.1	F58D5.8	protein_coding
hlh-30(-)	WBGene00010254	F58E6.5.1	F58E6.5	protein_coding	Major sperm protein
hlh-30(-)	WBGene00010265	F58G1.3.1	F58G1.3	protein_coding	Serine/threonine-protein phosphatase
hlh-30(-)	WBGene00010274	F58G6.3.1	F58G6.3	protein_coding
hlh-30(-)	WBGene00010289	F58H1.6.1	F58H1.6	protein_coding
hlh-30(-)	WBGene00010300	F59A1.15.1	F59A1.15	protein_coding
hlh-30(-)	WBGene00010319	F59B10.3.1	F59B10.3	protein_coding
hlh-30(-)	WBGene00010323	F59C6.2.1	dhhc-12	protein_coding	Palmitoyltransferase
hlh-30(-)	WBGene00010324	F59C6.3.1	F59C6.3	protein_coding
hlh-30(-)	WBGene00010336	F59F4.1.1	acox-1.6	protein_coding	Acyl-coenzyme A oxidase
hlh-30(-)	WBGene00010340	F59F5.1.1	slcf-1	protein_coding	SoLute Carrier Family
hlh-30(-)	WBGene00010366	H05L14.1.1,H05L14.1.2	H05L14.1	protein_coding
hlh-30(-)	WBGene00010368	H06A10.1.1	H06A10.1	protein_coding
hlh-30(-)	WBGene00010373	H08M01.1.1	H08M01.1	protein_coding
hlh-30(-)	WBGene00010378	H12D21.2a.1,H12D21.2b.1	H12D21.2	protein_coding
hlh-30(-)	WBGene00010422	H32K16.2.1	H32K16.2	protein_coding
hlh-30(-)	WBGene00010424	H36L18.2	lep-5	lincRNA
hlh-30(-)	WBGene00010453	K01B6.1.1,K01B6.1.2	fozi-1	protein_coding	Formin-homology and zinc finger domains protein 1
hlh-30(-)	WBGene00010460	K01C8.8.1	clec-142	protein_coding	C-type LECtin
hlh-30(-)	WBGene00010464	K01D12.5.1	K01D12.5	protein_coding
hlh-30(-)	WBGene00010466	K01D12.7.1,K01D12.7.2	K01D12.7	protein_coding
hlh-30(-)	WBGene00010474	K01D12.15.1	K01D12.15	protein_coding
hlh-30(-)	WBGene00010485	K01H12.2.1	ant-1.3	protein_coding	Adenine Nucleotide Translocator; Mitochondrial adenine nucleotide translocase 1.3
hlh-30(-)	WBGene00010486	K01H12.4.1	K01H12.4	protein_coding
hlh-30(-)	WBGene00010510	K02E11.1.1	ent-3	protein_coding	Equilibrative Nucleoside Transporter
hlh-30(-)	WBGene00010524	K03B8.6.1,K03B8.6.2	K03B8.6	protein_coding
hlh-30(-)	WBGene00010547	K03H1.12.1	K03H1.12	protein_coding
hlh-30(-)	WBGene00010563	K04G2.4.1	K04G2.4	protein_coding
hlh-30(-)	WBGene00010574	K04H4.5.1	K04H4.5	protein_coding
hlh-30(-)	WBGene00010596	K06A4.6.1	K06A4.6	protein_coding
hlh-30(-)	WBGene00010611	K07A1.4.1	K07A1.4	protein_coding
hlh-30(-)	WBGene00010612	K07A1.5.1	K07A1.5	protein_coding
hlh-30(-)	WBGene00010623	K07A12.5a.1,K07A12.5b.1,K07A12.5c.1,K07A12.5d.1,K07A12.5e.1	K07A12.5	protein_coding
hlh-30(-)	WBGene00010633	K07F5.5.1	nspd-2	protein_coding	Nematode Specific Peptide family, group D
hlh-30(-)	WBGene00010634	K07F5.6.1	K07F5.6	protein_coding
hlh-30(-)	WBGene00010650	K08C9.1.1	K08C9.1	protein_coding
hlh-30(-)	WBGene00010651	K08C9.2.1	K08C9.2	protein_coding
hlh-30(-)	WBGene00010661	K08E3.1.1	tyr-2	protein_coding	TYRosinase
hlh-30(-)	WBGene00010672	K08E7.4.1	K08E7.4	protein_coding
hlh-30(-)	WBGene00010673	K08E7.5a.1,K08E7.5b.1,K08E7.5c.1,K08E7.5d.1,K08E7.5e.1	K08E7.5	protein_coding
hlh-30(-)	WBGene00010679	K08F4.5.1	K08F4.5	protein_coding
hlh-30(-)	WBGene00010698	K08H10.6.1	K08H10.6	protein_coding
hlh-30(-)	WBGene00010703	K09A9.6a.1,K09A9.6b.1,K09A9.6c.1	K09A9.6	protein_coding
hlh-30(-)	WBGene00010712	K09B11.5a.1,K09B11.5b.1	K09B11.5	protein_coding	Tyrosine-protein kinase
hlh-30(-)	WBGene00010719	K09E4.1.1	K09E4.1	protein_coding
hlh-30(-)	WBGene00010723	K09E4.6.1	cpg-7	protein_coding	Chondroitin proteoglycan 7
hlh-30(-)	WBGene00010728	K09G1.2.1	K09G1.2	protein_coding
hlh-30(-)	WBGene00010760	K10H10.4a.1,K10H10.4b.1	K10H10.4	protein_coding
hlh-30(-)	WBGene00010761	K10H10.5.1	K10H10.5	protein_coding
hlh-30(-)	WBGene00010763	K10H10.7.1	K10H10.7	protein_coding
hlh-30(-)	WBGene00010772	K11D9.3.1,K11D9.3.2,K11D9.3.3	K11D9.3	protein_coding
hlh-30(-)	WBGene00010779	K11H3.2.1	K11H3.2	protein_coding
hlh-30(-)	WBGene00010829	M02B1.4.1	M02B1.4	protein_coding
hlh-30(-)	WBGene00010869	M05B5.1.1	M05B5.1	protein_coding
hlh-30(-)	WBGene00010871	M05B5.3a.1,M05B5.3b.1,M05B5.3c.1	M05B5.3	protein_coding
hlh-30(-)	WBGene00010876	M05D6.3.1	M05D6.3	protein_coding
hlh-30(-)	WBGene00010883	M7.7.1	M7.7	protein_coding
hlh-30(-)	WBGene00010888	M18.2.1	dlc-2	protein_coding	Probable dynein light chain 2, cytoplasmic
hlh-30(-)	WBGene00010895	M28.4.1	M28.4	protein_coding
hlh-30(-)	WBGene00010900	M28.9.1,M28.9.2	M28.9	protein_coding
hlh-30(-)	WBGene00010906	M88.3.1	M88.3	protein_coding
hlh-30(-)	WBGene00010915	M110.7.1	M110.7	protein_coding	Uncharacterized NTE family protein M110.7
hlh-30(-)	WBGene00010920	M117.4.1	M117.4	protein_coding
hlh-30(-)	WBGene00010980	R02D5.7.1	R02D5.7	protein_coding
hlh-30(-)	WBGene00010992	R03D7.8.1	R03D7.8	protein_coding
hlh-30(-)	WBGene00011008	R04B5.11.1	R04B5.11	protein_coding
hlh-30(-)	WBGene00011027	R05D7.2.1	R05D7.2	protein_coding
hlh-30(-)	WBGene00011042	R05H10.1.1	R05H10.1	protein_coding
hlh-30(-)	WBGene00011088	R07B7.4a.1,R07B7.4a.2,R07B7.4b.1	kmo-2	protein_coding	Kynurenine 3-MonoOxygenase
hlh-30(-)	WBGene00011114	R07E5.6.1	R07E5.6	protein_coding
hlh-30(-)	WBGene00011120	R07E5.15.1	R07E5.15	protein_coding
hlh-30(-)	WBGene00011129	R07H5.9.1	R07H5.9	protein_coding
hlh-30(-)	WBGene00011132	R08A2.1.1	R08A2.1	protein_coding
hlh-30(-)	WBGene00011133	R08A2.2.1	R08A2.2	protein_coding	Serine/threonine-protein phosphatase
hlh-30(-)	WBGene00011134	R08A2.3.1	ssp-33	protein_coding	Sperm Specific family, class P
hlh-30(-)	WBGene00011171	R09E10.1.1,R09E10.1.2,R09E10.1.3	R09E10.1	protein_coding
hlh-30(-)	WBGene00011172	R09E10.2.1	R09E10.2	protein_coding
hlh-30(-)	WBGene00011173	R09E10.3.1	acs-18	protein_coding	Fatty Acid CoA Synthetase family
hlh-30(-)	WBGene00011174	R09E10.4	acs-23	pseudogene
hlh-30(-)	WBGene00011176	R09E10.6.1	R09E10.6	protein_coding
hlh-30(-)	WBGene00011178	R09E10.9	R09E10.9	pseudogene
hlh-30(-)	WBGene00011180	R09H10.2a.1,R09H10.2b	R09H10.2	protein_coding
hlh-30(-)	WBGene00011191	R10D12.10.1	R10D12.10	protein_coding
hlh-30(-)	WBGene00011200	R10E4.3.1	R10E4.3	protein_coding
hlh-30(-)	WBGene00011203	R10E4.7.1	R10E4.7	protein_coding
hlh-30(-)	WBGene00011214	R10E9.2.1	R10E9.2	protein_coding
hlh-30(-)	WBGene00011227	R11.2.1	nlp-67	protein_coding	Neuropeptide-Like Protein
hlh-30(-)	WBGene00011235	R11A5.7.1	suro-1	protein_coding	Putative carboxypeptidase suro-1
hlh-30(-)	WBGene00011260	R13G10.4.1	cnnm-5	protein_coding	Metal transporter cnnm-5
hlh-30(-)	WBGene00011284	R90.2.1	ttr-27	protein_coding	TransThyretin-Related family domain
hlh-30(-)	WBGene00011290	R102.3.1	R102.3	protein_coding
hlh-30(-)	WBGene00011295	R102.8.1	R102.8	protein_coding
hlh-30(-)	WBGene00011297	R102.10.1	R102.10	protein_coding
hlh-30(-)	WBGene00011322	T01C3.5.1	irld-14	protein_coding	Insulin/EGF-Receptor L Domain protein
hlh-30(-)	WBGene00011336	T01E8.9.1	ubxn-5	protein_coding	UBX domain-containing protein 5
hlh-30(-)	WBGene00011340	T01G5.2.1	ugt-30	protein_coding	UDP-glucuronosyltransferase
hlh-30(-)	WBGene00011378	T02E1.6.1	T02E1.6	protein_coding
hlh-30(-)	WBGene00011379	T02E1.7.1	T02E1.7	protein_coding
hlh-30(-)	WBGene00011400	T03F6.4.1	T03F6.4	protein_coding
hlh-30(-)	WBGene00011401	T03F6.6.1,T03F6.6.2	T03F6.6	protein_coding	Receptor expression-enhancing protein
hlh-30(-)	WBGene00011414	T04A8.13.1	T04A8.13	protein_coding
hlh-30(-)	WBGene00011425	T04B2.7.1	T04B2.7	protein_coding
hlh-30(-)	WBGene00011433	T04D3.3a.1,T04D3.3b.1	pde-1	protein_coding	Probable 3',5'-cyclic phosphodiesterase pde-1
hlh-30(-)	WBGene00011438	T04F3.3.1	T04F3.3	protein_coding
hlh-30(-)	WBGene00011460	T05A10.3.1	ttr-14	protein_coding	TransThyretin-Related family domain
hlh-30(-)	WBGene00011462	T05A10.5a.1,T05A10.5b.1,T05A10.5c.1	vap-2	protein_coding	Venom-Allergen-like Protein
hlh-30(-)	WBGene00011466	T05C12.1.1	T05C12.1	protein_coding
hlh-30(-)	WBGene00011467	T05C12.3.1	decr-1.3	protein_coding	Probable 2,4-dienoyl-CoA reductase 3
hlh-30(-)	WBGene00011472	T05C12.9.1	T05C12.9	protein_coding
hlh-30(-)	WBGene00011478	T05D4.5.1	T05D4.5	protein_coding	Major sperm protein
hlh-30(-)	WBGene00011487	T05E12.6a.1,T05E12.6b.1	T05E12.6	protein_coding
hlh-30(-)	WBGene00011491	T05F1.5.1	T05F1.5	protein_coding
hlh-30(-)	WBGene00011495	T05F1.11.1	T05F1.11	protein_coding
hlh-30(-)	WBGene00011549	T06G6.8	T06G6.8	pseudogene
hlh-30(-)	WBGene00011554	T07A5.1.1	T07A5.1	protein_coding
hlh-30(-)	WBGene00011573	T07C12.9.1	anmt-3	protein_coding	Amine N-MethylTransferase
hlh-30(-)	WBGene00011579	T07D4.2a.1,T07D4.2b.1,T07D4.2b.2,T07D4.2c.1,T07D4.2c.2	T07D4.2	protein_coding	UPF0046 protein T07D4.2
hlh-30(-)	WBGene00011590	T07F10.4a.1,T07F10.4b	bus-19	protein_coding
hlh-30(-)	WBGene00011617	T08G3.4	T08G3.4	pseudogene
hlh-30(-)	WBGene00011619	T08G3.7	T08G3.7	pseudogene
hlh-30(-)	WBGene00011669	T09F5.10.1	T09F5.10	protein_coding
hlh-30(-)	WBGene00011721	T11G6.7	T11G6.7	pseudogene
hlh-30(-)	WBGene00011736	T12D8.9a.1,T12D8.9b.1	T12D8.9	protein_coding
hlh-30(-)	WBGene00011748	T13F2.9	T13F2.9	pseudogene
hlh-30(-)	WBGene00011749	T13F2.12.1	ssp-36	protein_coding	Sperm Specific family, class P
hlh-30(-)	WBGene00011753	T13F3.6.1,T13F3.6.2	T13F3.6	protein_coding
hlh-30(-)	WBGene00011777	T14G10.8a.1,T14G10.8b.1	T14G10.8	protein_coding
hlh-30(-)	WBGene00011789	T15H9.4.1	T15H9.4	protein_coding
hlh-30(-)	WBGene00011795	T16A9.5.1,T16A9.5.2	T16A9.5	protein_coding
hlh-30(-)	WBGene00011808	T16G12.7.1	T16G12.7	protein_coding	Serine/threonine-protein phosphatase
hlh-30(-)	WBGene00011880	T21B6.3.1	T21B6.3	protein_coding
hlh-30(-)	WBGene00011895	T21C9.9.1,T21C9.9.2	T21C9.9	protein_coding
hlh-30(-)	WBGene00011909	T22A3.6.1	T22A3.6	protein_coding
hlh-30(-)	WBGene00011910	T22B3.2a.1,T22B3.2b.1	alg-3	protein_coding	Argonaute (Plant)-Like protein
hlh-30(-)	WBGene00011911	T22B3.3.1	T22B3.3	protein_coding	Major sperm protein
hlh-30(-)	WBGene00011918	T22C1.8.1,T22C1.8.2	T22C1.8	protein_coding	Tyrosine-protein phosphatase
hlh-30(-)	WBGene00011919	T22C1.9.1	T22C1.9	protein_coding
hlh-30(-)	WBGene00011951	T23F6.3a.1,T23F6.3b.1,T23F6.3c.1	T23F6.3	protein_coding
hlh-30(-)	WBGene00011954	T23F11.2.1	T23F11.2	protein_coding
hlh-30(-)	WBGene00011968	T23G11.1.1	T23G11.1	protein_coding
hlh-30(-)	WBGene00011984	T24C2.5.1	T24C2.5	protein_coding
hlh-30(-)	WBGene00012003	T24H10.5.1	T24H10.5	protein_coding
hlh-30(-)	WBGene00012010	T25B9.4.1	T25B9.4	protein_coding	Tyrosine-protein kinase
hlh-30(-)	WBGene00012011	T25B9.5a.1,T25B9.5b.1	T25B9.5	protein_coding	Tyrosine-protein kinase
hlh-30(-)	WBGene00012012	T25B9.6a.1,T25B9.6b.1	T25B9.6	protein_coding
hlh-30(-)	WBGene00012087	T27E7.1.1	T27E7.1	protein_coding
hlh-30(-)	WBGene00012120	T28C6.5.1	T28C6.5	protein_coding
hlh-30(-)	WBGene00012123	T28D6.3.1	T28D6.3	protein_coding
hlh-30(-)	WBGene00012138	T28F4.3.1	T28F4.3	protein_coding	Protein-tyrosine-phosphatase
hlh-30(-)	WBGene00012169	W01B6.2.1	ttbk-4	protein_coding	Tau TuBulin Kinase
hlh-30(-)	WBGene00012171	W01B6.4.1	W01B6.4	protein_coding
hlh-30(-)	WBGene00012172	W01B6.5.1	W01B6.5	protein_coding	Tyrosine-protein kinase
hlh-30(-)	WBGene00012173	W01B6.6.1	W01B6.6	protein_coding
hlh-30(-)	WBGene00012177	W01C9.4.1	decr-1.2	protein_coding	Probable 2,4-dienoyl-CoA reductase decr-1.2
hlh-30(-)	WBGene00012189	W02A2.4	W02A2.4	pseudogene
hlh-30(-)	WBGene00012191	W02A2.8a.1,W02A2.8b.1,W02A2.8c.1	W02A2.8	protein_coding
hlh-30(-)	WBGene00012197	W02B8.1.1,W02B8.1.2	W02B8.1	protein_coding
hlh-30(-)	WBGene00012207	W02B12.12a.1,W02B12.12b.1	W02B12.12	protein_coding
hlh-30(-)	WBGene00012219	W03C9.1.1	W03C9.1	protein_coding
hlh-30(-)	WBGene00012223	W03C9.8.1	W03C9.8	protein_coding
hlh-30(-)	WBGene00012249	W04E12.4.1	W04E12.4	protein_coding
hlh-30(-)	WBGene00012250	W04E12.5a.1,W04E12.5b.1	W04E12.5	protein_coding
hlh-30(-)	WBGene00012252	W04E12.7.1	W04E12.7	protein_coding
hlh-30(-)	WBGene00012280	W05E10.1.1	W05E10.1	protein_coding
hlh-30(-)	WBGene00012293	W06A7.4a.1,W06A7.4b.1	W06A7.4	protein_coding
hlh-30(-)	WBGene00012294	W06A7.5.1	nspa-8	protein_coding	Nematode Specific Peptide family, group A
hlh-30(-)	WBGene00012296	W06D4.2.1,W06D4.2.2	spe-46	protein_coding
hlh-30(-)	WBGene00012307	W06F12.3.1	W06F12.3	protein_coding
hlh-30(-)	WBGene00012330	W07G1.3.1,W07G1.3.2	zip-3	protein_coding	BZIP transcription factor family
hlh-30(-)	WBGene00012357	W09D6.4.1	W09D6.4	protein_coding
hlh-30(-)	WBGene00012379	Y1A5A.1.1	Y1A5A.1	protein_coding
hlh-30(-)	WBGene00012401	Y6E2A.8.1	irld-57	protein_coding	Insulin/EGF-Receptor L Domain protein
hlh-30(-)	WBGene00012402	Y6E2A.9a.1,Y6E2A.9b.1	sfxn-1.3	protein_coding	Sideroflexin
hlh-30(-)	WBGene00012429	Y11D7A.5.1	Y11D7A.5	protein_coding
hlh-30(-)	WBGene00012433	Y11D7A.9.1	Y11D7A.9	protein_coding
hlh-30(-)	WBGene00012547	Y37D8A.5.1	Y37D8A.5	protein_coding
hlh-30(-)	WBGene00012549	Y37D8A.8.1	Y37D8A.8	protein_coding
hlh-30(-)	WBGene00012595	Y38E10A.17.1	Y38E10A.17	protein_coding
hlh-30(-)	WBGene00012605	Y38F1A.1.1	Y38F1A.1	protein_coding
hlh-30(-)	WBGene00012608	Y38F1A.6.1,Y38F1A.6.2,Y38F1A.6.3,Y38F1A.6.4,Y38F1A.6.5,Y38F1A.6.6,Y38F1A.6.7	hphd-1	protein_coding	Hydroxyacid-oxoacid transhydrogenase, mitochondrial
hlh-30(-)	WBGene00012609	Y38F1A.7.1	Y38F1A.7	protein_coding
hlh-30(-)	WBGene00012627	Y38H6C.15.1	Y38H6C.15	protein_coding
hlh-30(-)	WBGene00012638	Y38H8A.4.1	Y38H8A.4	protein_coding
hlh-30(-)	WBGene00012642	Y39A1A.2.1	Y39A1A.2	protein_coding
hlh-30(-)	WBGene00012648	Y39A1A.9.1	Y39A1A.9	protein_coding
hlh-30(-)	WBGene00012656	Y39A1A.18.1	Y39A1A.18	protein_coding
hlh-30(-)	WBGene00012684	Y39B6A.25.1	Y39B6A.25	protein_coding
hlh-30(-)	WBGene00012686	Y39B6A.27.1	Y39B6A.27	protein_coding
hlh-30(-)	WBGene00012689	Y39B6A.30.1	Y39B6A.30	protein_coding
hlh-30(-)	WBGene00012690	Y39B6A.31	Y39B6A.31	pseudogene
hlh-30(-)	WBGene00012711	Y39E4A.1.1	Y39E4A.1	protein_coding
hlh-30(-)	WBGene00012720	Y39E4B.11.1	Y39E4B.11	protein_coding
hlh-30(-)	WBGene00012721	Y39E4B.13.1	Y39E4B.13	protein_coding
hlh-30(-)	WBGene00012728	Y39G8B.9.1	Y39G8B.9	protein_coding
hlh-30(-)	WBGene00012731	Y39G8C.2.1	Y39G8C.2	protein_coding
hlh-30(-)	WBGene00012741	Y40H4A.2.1	Y40H4A.2	protein_coding
hlh-30(-)	WBGene00012749	Y41C4A.1	Y41C4A.1	pseudogene
hlh-30(-)	WBGene00012754	Y41C4A.7.1	Y41C4A.7	protein_coding
hlh-30(-)	WBGene00012761	Y41C4A.18.1	Y41C4A.18	protein_coding
hlh-30(-)	WBGene00012781	Y43C5A.1.1,Y43C5A.1.2,Y43C5A.1.3	nspd-7	protein_coding	Nematode Specific Peptide family, group D
hlh-30(-)	WBGene00012784	Y43C5A.4.1	Y43C5A.4	protein_coding
hlh-30(-)	WBGene00012785	Y43C5B.2.1	Y43C5B.2	protein_coding	Tyrosine-protein kinase
hlh-30(-)	WBGene00012786	Y43C5B.3.1	Y43C5B.3	protein_coding
hlh-30(-)	WBGene00012791	Y43D4A.5a.1,Y43D4A.5b.1,Y43D4A.5c.1,Y43D4A.5d.1	Y43D4A.5	protein_coding
hlh-30(-)	WBGene00012809	Y43F8A.2.1	Y43F8A.2	protein_coding
hlh-30(-)	WBGene00012827	Y43F8C.5.1	Y43F8C.5	protein_coding
hlh-30(-)	WBGene00012840	Y43F8C.20.1	grsp-1	protein_coding	Glycine Rich Secreted Protein
hlh-30(-)	WBGene00012855	Y44A6D.5.1	Y44A6D.5	protein_coding	Branched-chain-amino-acid aminotransferase
hlh-30(-)	WBGene00012857	Y44A6E.1a.1,Y44A6E.1b.1	pbo-5	protein_coding	Proton-gated ion channel subunit pbo-5
hlh-30(-)	WBGene00012859	Y45F3A.1.1	Y45F3A.1	protein_coding
hlh-30(-)	WBGene00012870	Y45F10B.2	Y45F10B.2	pseudogene
hlh-30(-)	WBGene00012871	Y45F10B.3.1	Y45F10B.3	protein_coding
hlh-30(-)	WBGene00012877	Y45F10C.1.1	Y45F10C.1	protein_coding
hlh-30(-)	WBGene00012880	Y45F10C.4.1	Y45F10C.4	protein_coding	UPF0375 protein Y45F10C.4
hlh-30(-)	WBGene00012891	Y45F10D.13a.1,Y45F10D.13b,Y45F10D.13c.1	sorb-1	protein_coding	SORBin homolog
hlh-30(-)	WBGene00012901	Y46G5A.10.1	cnp-2	protein_coding	Calcineurin-interacting protein 2
hlh-30(-)	WBGene00012905	Y46G5A.14.1,Y46G5A.14.2	Y46G5A.14	protein_coding
hlh-30(-)	WBGene00012912	Y46G5A.22a.1,Y46G5A.22b.1	Y46G5A.22	protein_coding
hlh-30(-)	WBGene00012925	Y47D3A.11.1	wht-8	protein_coding	WHiTe (Drosophila) related ABC transporter
hlh-30(-)	WBGene00012926	Y47D3A.13.1	Y47D3A.13	protein_coding
hlh-30(-)	WBGene00012937	Y47D3A.31.1	Y47D3A.31	protein_coding
hlh-30(-)	WBGene00012942	Y47D3B.6.1	Y47D3B.6	protein_coding
hlh-30(-)	WBGene00012946	Y47H9B.2.1	Y47H9B.2	protein_coding
hlh-30(-)	WBGene00012948	Y47H9C.2.1	dhhc-2	protein_coding	Palmitoyltransferase
hlh-30(-)	WBGene00012979	Y48B6A.5.1	Y48B6A.5	protein_coding	Major sperm protein
hlh-30(-)	WBGene00013033	Y49E10.10.1,Y49E10.10.2	Y49E10.10	protein_coding
hlh-30(-)	WBGene00013036	Y49E10.17a.1,Y49E10.17b.1,Y49E10.17c	fbxa-218	protein_coding	F-box A protein
hlh-30(-)	WBGene00013049	Y50E8A.6.1	Y50E8A.6	protein_coding	Glycerol-3-phosphate dehydrogenase
hlh-30(-)	WBGene00013052	Y50E8A.9a.1,Y50E8A.9b.1,Y50E8A.9c.1	scrm-7	protein_coding	Phospholipid scramblase
hlh-30(-)	WBGene00013053	Y50E8A.10.1	Y50E8A.10	protein_coding
hlh-30(-)	WBGene00013055	Y50E8A.12a.1,Y50E8A.12b.1,Y50E8A.12c.1	Y50E8A.12	protein_coding
hlh-30(-)	WBGene00013068	Y51A2B.4.1	Y51A2B.4	protein_coding
hlh-30(-)	WBGene00013069	Y51A2B.5.1	Y51A2B.5	protein_coding
hlh-30(-)	WBGene00013085	Y51B9A.3.1	mpz-6	protein_coding	Multiple PDZ domain protein
hlh-30(-)	WBGene00013087	Y51B9A.5.1	Y51B9A.5	protein_coding
hlh-30(-)	WBGene00013116	Y51H4A.22.1	Y51H4A.22	protein_coding
hlh-30(-)	WBGene00013121	Y52B11A.1.1	spe-38	protein_coding
hlh-30(-)	WBGene00013138	Y53C10A.10.1	Y53C10A.10	protein_coding
hlh-30(-)	WBGene00013148	Y53F4A.2.1	Y53F4A.2	protein_coding
hlh-30(-)	WBGene00013158	Y53F4B.11a.1,Y53F4B.11b.1	Y53F4B.11	protein_coding
hlh-30(-)	WBGene00013165	Y53F4B.19.1	Y53F4B.19	protein_coding	Major sperm protein
hlh-30(-)	WBGene00013170	Y53F4B.24.1	Y53F4B.24	protein_coding
hlh-30(-)	WBGene00013173	Y53F4B.27a.1,Y53F4B.27b.1	Y53F4B.27	protein_coding
hlh-30(-)	WBGene00013175	Y53F4B.36.1	Y53F4B.36	protein_coding
hlh-30(-)	WBGene00013192	Y54E2A.7.1	Y54E2A.7	protein_coding
hlh-30(-)	WBGene00013194	Y54E2A.9.1	Y54E2A.9	protein_coding
hlh-30(-)	WBGene00013198	Y54E5A.2.1	Y54E5A.2	protein_coding
hlh-30(-)	WBGene00013279	Y57A10B.7.1	Y57A10B.7	protein_coding
hlh-30(-)	WBGene00013290	Y57G11A.2.1	Y57G11A.2	protein_coding
hlh-30(-)	WBGene00013296	Y57G11B.3.1	Y57G11B.3	protein_coding
hlh-30(-)	WBGene00013299	Y57G11B.7.1	irld-18	protein_coding	Insulin/EGF-Receptor L Domain protein
hlh-30(-)	WBGene00013303	Y57G11C.5a.1,Y57G11C.5b.1,Y57G11C.5c.1	Y57G11C.5	protein_coding
hlh-30(-)	WBGene00013304	Y57G11C.6.1	ptp-5.2	protein_coding
hlh-30(-)	WBGene00013310	Y57G11C.14.1	Y57G11C.14	protein_coding
hlh-30(-)	WBGene00013318	Y57G11C.23.1	Y57G11C.23	protein_coding
hlh-30(-)	WBGene00013330	Y57G11C.41.1	Y57G11C.41	protein_coding
hlh-30(-)	WBGene00013331	Y57G11C.42a.1,Y57G11C.42b.1,Y57G11C.42c.1,Y57G11C.42d.1,Y57G11C.42e,Y57G11C.42f,Y57G11C.42g,Y57G11C.42h	Y57G11C.42	protein_coding
hlh-30(-)	WBGene00013352	Y59A8B.20.1	lon-8	protein_coding
hlh-30(-)	WBGene00013357	Y60A3A.2.1	clec-260	protein_coding	C-type LECtin
hlh-30(-)	WBGene00013374	Y62E10A.3.1	Y62E10A.3	protein_coding
hlh-30(-)	WBGene00013388	Y62F5A.10.1	Y62F5A.10	protein_coding
hlh-30(-)	WBGene00013429	Y66D12A.3.1,Y66D12A.3.2	Y66D12A.3	protein_coding
hlh-30(-)	WBGene00013437	Y66D12A.11.1	Y66D12A.11	protein_coding
hlh-30(-)	WBGene00013449	Y67A6A.1.1	Y67A6A.1	protein_coding
hlh-30(-)	WBGene00013473	Y69E1A.1.1	Y69E1A.1	protein_coding
hlh-30(-)	WBGene00013474	Y69E1A.2.1	Y69E1A.2	protein_coding
hlh-30(-)	WBGene00013475	Y69E1A.3.1	Y69E1A.3	protein_coding	Tyrosine-protein kinase
hlh-30(-)	WBGene00013476	Y69E1A.4.1	Y69E1A.4	protein_coding	Serine/threonine-protein phosphatase
hlh-30(-)	WBGene00013477	Y69E1A.5.1,Y69E1A.5.2	Y69E1A.5	protein_coding
hlh-30(-)	WBGene00013478	Y69E1A.8.1	Y69E1A.8	protein_coding
hlh-30(-)	WBGene00013524	Y73F8A.15.1	Y73F8A.15	protein_coding
hlh-30(-)	WBGene00013526	Y73F8A.20.1	Y73F8A.20	protein_coding
hlh-30(-)	WBGene00013556	Y75B8A.23.1	Y75B8A.23	protein_coding
hlh-30(-)	WBGene00013586	Y80D3A.8.1	Y80D3A.8	protein_coding
hlh-30(-)	WBGene00013590	Y81G3A.1.1	Y81G3A.1	protein_coding
hlh-30(-)	WBGene00013622	Y102A5C.17a.1,Y102A5C.17b.1	clec-238	protein_coding
hlh-30(-)	WBGene00013637	Y105C5A.13a.1,Y105C5A.13b.1	Y105C5A.13	protein_coding
hlh-30(-)	WBGene00013651	Y105C5B.11a.1,Y105C5B.11b.1	Y105C5B.11	protein_coding
hlh-30(-)	WBGene00013656	Y105C5B.17.1	Y105C5B.17	protein_coding
hlh-30(-)	WBGene00013657	Y105C5B.18.1	Y105C5B.18	protein_coding
hlh-30(-)	WBGene00013684	Y105E8A.27.1	Y105E8A.27	protein_coding
hlh-30(-)	WBGene00013696	Y106G6A.4.1	Y106G6A.4	protein_coding
hlh-30(-)	WBGene00013700	Y106G6D.3.1	Y106G6D.3	protein_coding
hlh-30(-)	WBGene00013701	Y106G6D.4.1	Y106G6D.4	protein_coding
hlh-30(-)	WBGene00013710	Y106G6G.1.1	Y106G6G.1	protein_coding
hlh-30(-)	WBGene00013712	Y106G6G.3.1	dlc-6	protein_coding	Dynein Light Chain
hlh-30(-)	WBGene00013713	Y106G6G.4.1	Y106G6G.4	protein_coding
hlh-30(-)	WBGene00013723	Y106G6H.13.1	Y106G6H.13	protein_coding
hlh-30(-)	WBGene00013747	Y113G7A.10.1	spe-19	protein_coding
hlh-30(-)	WBGene00013751	Y113G7A.14.1	Y113G7A.14	protein_coding
hlh-30(-)	WBGene00013762	Y113G7B.12.1	Y113G7B.12	protein_coding
hlh-30(-)	WBGene00013771	Y113G7C.1.1	Y113G7C.1	protein_coding	Protein-tyrosine-phosphatase
hlh-30(-)	WBGene00013775	Y116A8A.4.1	Y116A8A.4	protein_coding
hlh-30(-)	WBGene00013785	Y116A8C.4.1,Y116A8C.4.2	nep-23	protein_coding	NEPrilysin metallopeptidase family
hlh-30(-)	WBGene00013800	Y116A8C.23.1	Y116A8C.23	protein_coding
hlh-30(-)	WBGene00013801	Y116A8C.24a.1,Y116A8C.24b.1	Y116A8C.24	protein_coding	Tyrosine-protein kinase
hlh-30(-)	WBGene00013811	Y116A8C.38.1	Y116A8C.38	protein_coding	Tyrosine-protein kinase
hlh-30(-)	WBGene00013823	Y116F11B.7.1	Y116F11B.7	protein_coding
hlh-30(-)	WBGene00013824	Y116F11B.8.1	Y116F11B.8	protein_coding
hlh-30(-)	WBGene00013838	ZC47.5.1,ZC47.5.2	fbxa-31	protein_coding	F-box A protein
hlh-30(-)	WBGene00013854	ZC116.2.1	cyc-2.2	protein_coding	Probable cytochrome c 2.2
hlh-30(-)	WBGene00013858	ZC168.6.1	ssp-34	protein_coding	Sperm-specific class P protein 34
hlh-30(-)	WBGene00013860	ZC247.2.1	ZC247.2	protein_coding
hlh-30(-)	WBGene00013879	ZC376.8.1	ZC376.8	protein_coding
hlh-30(-)	WBGene00013883	ZC412.1a.1,ZC412.1b.1	npr-13	protein_coding	NeuroPeptide Receptor family
[truncated: 796 more rows]

## Sheet: WormCat_category_2_up
Appendix S8. Comparisons of genes differentially expressed and WormCat terms differentially regulated by mutations of smg-2 and hlh-30 in daf-2 mutants
Category	Term
smg-2(-)/hlh-30(-)	mRNA functions: binding
smg-2(-)/hlh-30(-)	Nucleic acid: binding
smg-2(-)	Chaperone: DnaJ domain
smg-2(-)	Chaperone: T complex
smg-2(-)	Development: apoptosis
smg-2(-)	Development: general
smg-2(-)	Metabolism: creatine kinase
smg-2(-)	Metabolism: mitochondria
smg-2(-)	mRNA functions: methylation
smg-2(-)	mRNA functions: processing
smg-2(-)	Non-coding RNA: small RNA
smg-2(-)	Peroxisome: transporter
smg-2(-)	Protein modification: other
smg-2(-)	Ribosome: biogenesis
smg-2(-)	Ribosome: EIF
smg-2(-)	Ribosome: subunit
smg-2(-)	Transmembrane transport: aquaporin
hlh-30(-)	Cell cycle: cyclin
hlh-30(-)	Cell cycle: phosphatase
hlh-30(-)	Cytoskeleton: cadherin
hlh-30(-)	Cytoskeleton: innexin
hlh-30(-)	Development: somatic
hlh-30(-)	DNA: nuclease
hlh-30(-)	DNA: replication
hlh-30(-)	Extracellular material: cuticlin
hlh-30(-)	Extracellular material: PGI
hlh-30(-)	Lysosome: acid phosphatase
hlh-30(-)	Lysosome: autophagy
hlh-30(-)	Neuronal function: development
hlh-30(-)	Proteolysis proteasome: E3
hlh-30(-)	Signaling: Notch
hlh-30(-)	Signaling: WNT
hlh-30(-)	Transcription factor: AP2
hlh-30(-)	Transcription factor: bHLH
hlh-30(-)	Transcription factor: bZIP
hlh-30(-)	Transcription factor: forkhead
hlh-30(-)	Transcription factor: GATA
hlh-30(-)	Transcription factor: homeodomain
hlh-30(-)	Transcription factor: T box
hlh-30(-)	Transcription factor: ZF
hlh-30(-)	Transcription: chromatin modification
hlh-30(-)	Transcription: chromatin structure
hlh-30(-)	Transcription: other
hlh-30(-)	Unknown

## Sheet: WormCat_category_2_down
Appendix S8. Comparisons of genes differentially expressed and WormCat terms differentially regulated by mutations of smg-2 and hlh-30 in daf-2 mutants
Category	Term
smg-2(-)/hlh-30(-)	Metabolism: other
smg-2(-)/hlh-30(-)	Proteolysis general: inhibitor
smg-2(-)/hlh-30(-)	Proteolysis general: metallopeptidase
smg-2(-)/hlh-30(-)	Signaling: Y kinase
smg-2(-)/hlh-30(-)	Transmembrane transport: ABC
smg-2(-)/hlh-30(-)	Transmembrane transport: chloride channel
smg-2(-)/hlh-30(-)	Transmembrane transport: solute carrier
smg-2(-)/hlh-30(-)	Unknown
smg-2(-)	Extracellular material: chitinase
smg-2(-)	Metabolism: glutathione
smg-2(-)	Metabolism: polyamine
smg-2(-)	Metabolism: short chain dehydrogenase
smg-2(-)	Nucleic acid: binding
smg-2(-)	Proteolysis proteasome: E3
smg-2(-)	Pseudogene
smg-2(-)	Stress response: C-type Lectin
smg-2(-)	Stress response: detoxification
smg-2(-)	Stress response: heat
smg-2(-)	Stress response: heavy metal
smg-2(-)	Stress response: pathogen
smg-2(-)	Stress response: signaling
smg-2(-)	Transcription factor: bZIP
smg-2(-)	Transcription factor: NHR
smg-2(-)	Transmembrane transport: extracellular ligand gated channel
smg-2(-)	Transmembrane transport: lipid
smg-2(-)	Transmembrane transport: major facilitator
smg-2(-)	Transmembrane transport: sodium channel
smg-2(-)	Transmembrane transport: sulfate
hlh-30(-)	Cytoskeleton: cadherin
hlh-30(-)	Cytoskeleton: intermediate filament protein
hlh-30(-)	Cytoskeleton: microtubule
hlh-30(-)	Development: germline
hlh-30(-)	Extracellular material: collagen
hlh-30(-)	Extracellular material: PGI
hlh-30(-)	Major sperm protein
hlh-30(-)	Metabolism: lipid
hlh-30(-)	Proteolysis general: carboxypeptidase
hlh-30(-)	Proteolysis general: other
hlh-30(-)	Signaling: hedgehog-like
hlh-30(-)	Signaling: phosphatase
hlh-30(-)	Transmembrane transport: aquaporin
hlh-30(-)	Transmembrane transport: ion
hlh-30(-)	Transmembrane transport: mitochondrial

## Sheet: WormCat_category_3_up
Appendix S8. Comparisons of genes differentially expressed and WormCat terms differentially regulated by mutations of smg-2 and hlh-30 in daf-2 mutants
Category	Term
smg-2(-)/hlh-30(-)	mRNA functions: binding: PUF
smg-2(-)/hlh-30(-)	Non-coding RNA: small RNA: argonaute
smg-2(-)/hlh-30(-)	Nucleic acid: binding: zinc finger
smg-2(-)	Chaperone: DnaJ domain
smg-2(-)	Chaperone: T complex
smg-2(-)	Cytoskeleton: microtubule: binding
smg-2(-)	Development: apoptosis
smg-2(-)	Development: general
smg-2(-)	Metabolism: creatine kinase
smg-2(-)	Metabolism: mitochondria: morphology
smg-2(-)	Metabolism: mitochondria: other
smg-2(-)	Metabolism: mitochondria: protease
smg-2(-)	Metabolism: mitochondria: ribosome
smg-2(-)	mRNA functions: binding: other
smg-2(-)	mRNA functions: methylation: other
smg-2(-)	mRNA functions: processing: cold shock
smg-2(-)	mRNA functions: processing: helicase
smg-2(-)	mRNA functions: processing: snRNP
smg-2(-)	Non-coding RNA: small RNA: RNA polymerase
smg-2(-)	Non-coding RNA: tRNA: production
smg-2(-)	Peroxisome: transporter
smg-2(-)	Protein modification: other
smg-2(-)	Proteolysis general: cysteine: calpain
smg-2(-)	Ribosome: biogenesis
smg-2(-)	Ribosome: EIF
smg-2(-)	Ribosome: subunit
smg-2(-)	Transmembrane transport: aquaporin
hlh-30(-)	Cell cycle: cyclin
hlh-30(-)	Cell cycle: phosphatase
hlh-30(-)	Cytoskeleton: cadherin
hlh-30(-)	Cytoskeleton: innexin
hlh-30(-)	Development: somatic
hlh-30(-)	DNA: nuclease
hlh-30(-)	DNA: replication
hlh-30(-)	Extracellular material: cuticlin
hlh-30(-)	Extracellular material: PGI
hlh-30(-)	Lysosome: acid phosphatase
hlh-30(-)	Lysosome: autophagy
hlh-30(-)	mRNA functions: binding: ZF
hlh-30(-)	Neuronal function: development
hlh-30(-)	Nucleic acid: binding: other
hlh-30(-)	Proteolysis proteasome: E3: F box
hlh-30(-)	Proteolysis proteasome: E3: SCF
hlh-30(-)	Signaling: heteromeric G protein: arrestin
hlh-30(-)	Signaling: heteromeric G protein: other
hlh-30(-)	Signaling: Notch
hlh-30(-)	Signaling: WNT
hlh-30(-)	Transcription factor: AP2
hlh-30(-)	Transcription factor: bHLH
hlh-30(-)	Transcription factor: bZIP
hlh-30(-)	Transcription factor: forkhead
hlh-30(-)	Transcription factor: GATA
hlh-30(-)	Transcription factor: homeodomain
hlh-30(-)	Transcription factor: T box
hlh-30(-)	Transcription factor: ZF
hlh-30(-)	Transcription: chromatin modification: demethylase
hlh-30(-)	Transcription: chromatin modification: other
hlh-30(-)	Transcription: chromatin structure: histone
hlh-30(-)	Transcription: other
hlh-30(-)	Unknown: regulated by multiple stresses

## Sheet: WormCat_category_3_down
Appendix S8. Comparisons of genes differentially expressed and WormCat terms differentially regulated by mutations of smg-2 and hlh-30 in daf-2 mutants
Category	Term
smg-2(-)/hlh-30(-)	Metabolism: other
smg-2(-)/hlh-30(-)	Proteolysis general: metallopeptidase
smg-2(-)/hlh-30(-)	Signaling: phosphatase: Y
smg-2(-)/hlh-30(-)	Signaling: Y kinase
smg-2(-)/hlh-30(-)	Stress response: pathogen: NLP
smg-2(-)/hlh-30(-)	Transmembrane transport: ABC
smg-2(-)/hlh-30(-)	Transmembrane transport: chloride channel
smg-2(-)/hlh-30(-)	Transmembrane transport: solute carrier
smg-2(-)/hlh-30(-)	Unknown: regulated by multiple stresses
smg-2(-)	Extracellular material: chitinase
smg-2(-)	Metabolism: glutathione
smg-2(-)	Metabolism: polyamine
smg-2(-)	Metabolism: short chain dehydrogenase
smg-2(-)	Neuronal function: synaptic function: neurotransmitter metabolism
smg-2(-)	Nucleic acid: binding: other
smg-2(-)	Proteolysis general: inhibitor: other
smg-2(-)	Proteolysis proteasome: E3: F box
smg-2(-)	Pseudogene
smg-2(-)	Stress response: C-type Lectin
smg-2(-)	Stress response: detoxification: CYP
smg-2(-)	Stress response: detoxification: ugt
smg-2(-)	Stress response: heat
smg-2(-)	Stress response: heavy metal
smg-2(-)	Stress response: pathogen: CUB
smg-2(-)	Stress response: pathogen: other
smg-2(-)	Stress response: pathogen: ShK
smg-2(-)	Stress response: signaling
smg-2(-)	Transcription factor: bZIP
smg-2(-)	Transcription factor: NHR
smg-2(-)	Transmembrane transport: extracellular ligand gated channel
smg-2(-)	Transmembrane transport: lipid
smg-2(-)	Transmembrane transport: major facilitator
smg-2(-)	Transmembrane transport: sodium channel
smg-2(-)	Transmembrane transport: sulfate
hlh-30(-)	Cytoskeleton: cadherin
hlh-30(-)	Cytoskeleton: intermediate filament protein
hlh-30(-)	Cytoskeleton: microtubule: RMDN
hlh-30(-)	Cytoskeleton: microtubule: tau tubulin kinase
hlh-30(-)	Development: germline
hlh-30(-)	Extracellular material: collagen
hlh-30(-)	Extracellular material: PGI
hlh-30(-)	Major sperm protein
hlh-30(-)	Metabolism: lipid: beta oxidation
hlh-30(-)	Metabolism: lipid: fatty acid
hlh-30(-)	Metabolism: lipid: o-acyl transferase
hlh-30(-)	Proteolysis general: carboxypeptidase
hlh-30(-)	Proteolysis general: cysteine: calpain
hlh-30(-)	Proteolysis general: inhibitor: cysteine
hlh-30(-)	Proteolysis general: other
hlh-30(-)	Signaling: hedgehog-like
hlh-30(-)	Signaling: lipid: phospholipase A
hlh-30(-)	Signaling: phosphatase: other
hlh-30(-)	Transmembrane transport: aquaporin
hlh-30(-)	Transmembrane transport: ion
hlh-30(-)	Transmembrane transport: mitochondrial: solute carrier
hlh-30(-)	Unknown: prion domain
