# Supplementary material for: Combinatorial transcriptomic and genetic dissection of insulin/IGF‐1 signaling‐regulated longevity in Caenorhabditis elegans
Source: Aging Cell. 2024 Mar 26;23(7):e14151. doi: 10.1111/acel.14151 (PMC11258480; doi:10.1111/acel.14151)
Supplement: Supplementary file 13 — Appendix S9. [file ACEL-23-e14151-s004.xlsx]

## Sheet: genes_up
Appendix S9. Comparisons of genes differentially expressed and WormCat terms differentially regulated by mutations of pfd-6 and hlh-30 in daf-2 mutants
Category	Gene ID	Transcript ID	External gene name	Gene biotype	Description
pfd-6(-)/hlh-30(-)	WBGene00007366	C06B3.7.1	C06B3.7	protein_coding
pfd-6(-)/hlh-30(-)	WBGene00015613	C08F1.10.1	C08F1.10	protein_coding
pfd-6(-)/hlh-30(-)	WBGene00007459	C08F11.12.1	C08F11.12	protein_coding	UPF0375 protein C08F11.12
pfd-6(-)/hlh-30(-)	WBGene00007758	C27A7.8a.1,C27A7.8b.1	C27A7.8	protein_coding
pfd-6(-)/hlh-30(-)	WBGene00016788	C49G7.10a.1,C49G7.10b.1	C49G7.10	protein_coding
pfd-6(-)/hlh-30(-)	WBGene00016785	C49G7.7.1,C49G7.7.2	C49G7.7	protein_coding
pfd-6(-)/hlh-30(-)	WBGene00017488	F15E6.8.1	dct-7	protein_coding	DAF-16/FOXO Controlled, germline Tumor affecting
pfd-6(-)/hlh-30(-)	WBGene00044472	F56D6.10.1	dct-8	protein_coding	DAF-16/FOXO Controlled, germline Tumor affecting
pfd-6(-)/hlh-30(-)	WBGene00001075	H27M09.4.1	dpy-14	protein_coding	COLlagen structural; DumPY: shorter than wild-type
pfd-6(-)/hlh-30(-)	WBGene00017133	EEED8.2.1	EEED8.2	protein_coding
pfd-6(-)/hlh-30(-)	WBGene00008726	F13A7.11.1	F13A7.11	protein_coding
pfd-6(-)/hlh-30(-)	WBGene00044479	F15E6.10.1	F15E6.10	protein_coding
pfd-6(-)/hlh-30(-)	WBGene00008922	F17C11.11a.1,F17C11.11b.1	F17C11.11	protein_coding
pfd-6(-)/hlh-30(-)	WBGene00009426	F35E12.2a.1,F35E12.2b.1	F35E12.2	protein_coding
pfd-6(-)/hlh-30(-)	WBGene00044292	F56D6.8.1	F56D6.8	protein_coding
pfd-6(-)/hlh-30(-)	WBGene00009427	F35E12.3.1	fbxa-181	protein_coding	F-box A protein
pfd-6(-)/hlh-30(-)	WBGene00013453	Y67A10A.4.1	fbxa-83	protein_coding	F-box A protein
pfd-6(-)/hlh-30(-)	WBGene00019564	K09D9.1.1	K09D9.1	protein_coding
pfd-6(-)/hlh-30(-)	WBGene00020976	W03B1.7a.1,W03B1.7b.1,W03B1.7c.1	oac-51	protein_coding	O-ACyltransferase homolog
pfd-6(-)/hlh-30(-)	WBGene00011957	T23F11.6.1	T23F11.6	protein_coding
pfd-6(-)/hlh-30(-)	WBGene00006650	F09E10.11a,F09E10.11b	tts-1	ncRNA
pfd-6(-)/hlh-30(-)	WBGene00012239	W04A8.4a.1,W04A8.4a.2,W04A8.4b	W04A8.4	protein_coding
pfd-6(-)/hlh-30(-)	WBGene00013698	Y106G6D.1.1	Y106G6D.1	protein_coding
pfd-6(-)/hlh-30(-)	WBGene00022441	Y110A2AL.4a.1,Y110A2AL.4b.1	Y110A2AL.4	protein_coding
pfd-6(-)/hlh-30(-)	WBGene00021299	Y27F2A.8.1	Y27F2A.8	protein_coding
pfd-6(-)/hlh-30(-)	WBGene00012878	Y45F10C.2.1	Y45F10C.2	protein_coding	UPF0375 protein Y45F10C.2
pfd-6(-)/hlh-30(-)	WBGene00022265	Y73C8C.8.1	Y73C8C.8	protein_coding
pfd-6(-)	WBGene00000171	Y69E1A.7a.1,Y69E1A.7b.1,Y69E1A.7c.1	aqp-3	protein_coding	AQuaPorin or aquaglyceroporin related
pfd-6(-)	WBGene00000191	F20D1.5	arl-7	pseudogene
pfd-6(-)	WBGene00044644	B0205.13.1	B0205.13	protein_coding
pfd-6(-)	WBGene00045188	B0284.5	B0284.5	pseudogene
pfd-6(-)	WBGene00044636	B0393.9a.1,B0393.9a.2,B0393.9b.1	B0393.9	protein_coding
pfd-6(-)	WBGene00015167	B0403.3.1	B0403.3	protein_coding
pfd-6(-)	WBGene00206482	B0416.10.1	B0416.10	protein_coding
pfd-6(-)	WBGene00015238	B0511.13a.1,B0511.13b.1	B0511.13	protein_coding	Metallophosphoesterase 1 homolog
pfd-6(-)	WBGene00015228	B0511.2.1	B0511.2	protein_coding
pfd-6(-)	WBGene00018195	F39E9.2.1	btb-16	protein_coding	BTB (Broad/complex/Tramtrack/Bric a brac) domain protein
pfd-6(-)	WBGene00019142	F59H6.12.1,F59H6.12.2,F59H6.12.3,F59H6.12.4	btb-4	protein_coding	BTB (Broad/complex/Tramtrack/Bric a brac) domain protein
pfd-6(-)	WBGene00044053	C01G12.12	C01G12.12	pseudogene
pfd-6(-)	WBGene00015355	C02F12.5.1	C02F12.5	protein_coding	BPTI/Kunitz inhibitor domain-containing protein C02F12.5
pfd-6(-)	WBGene00015393	C03G6.5.1	C03G6.5	protein_coding	UPF0376 protein C03G6.5
pfd-6(-)	WBGene00015465	C05C8.8.1	C05C8.8	protein_coding
pfd-6(-)	WBGene00044414	C06A5.12.1,C06A5.12.2	C06A5.12	protein_coding
pfd-6(-)	WBGene00014672	C08F11.6	C08F11.6	pseudogene
pfd-6(-)	WBGene00007454	C08F11.7.1	C08F11.7	protein_coding
pfd-6(-)	WBGene00007497	C09G9.8a.1,C09G9.8b.1,C09G9.8c.1	C09G9.8	protein_coding
pfd-6(-)	WBGene00007506	C10C5.2.1	C10C5.2	protein_coding
pfd-6(-)	WBGene00007598	C15A11.4.1	C15A11.4	protein_coding
pfd-6(-)	WBGene00206494	C15H11.16	C15H11.16	antisense_RNA
pfd-6(-)	WBGene00015851	C16C8.13.1	C16C8.13	protein_coding
pfd-6(-)	WBGene00015947	C18A11.1.1	C18A11.1	protein_coding
pfd-6(-)	WBGene00016003	C18H9.5.1	C18H9.5	protein_coding
pfd-6(-)	WBGene00007697	C24F3.2.1	C24F3.2	protein_coding
pfd-6(-)	WBGene00016097	C25E10.8.1	C25E10.8	protein_coding
pfd-6(-)	WBGene00007765	C27B7.9.1	C27B7.9	protein_coding
pfd-6(-)	WBGene00045246	C29E4.15.1	C29E4.15	protein_coding
pfd-6(-)	WBGene00016217	C29F9.2.1	C29F9.2	protein_coding	3A339
pfd-6(-)	WBGene00016349	C33E10.8.1	C33E10.8	protein_coding
pfd-6(-)	WBGene00164983	C36A4.12	C36A4.12	pseudogene
pfd-6(-)	WBGene00007973	C36B1.6a.1,C36B1.6b.1	C36B1.6	protein_coding
pfd-6(-)	WBGene00016474	C36C5.5.1	C36C5.5	protein_coding
pfd-6(-)	WBGene00008042	C40H1.7a.1,C40H1.7b.1	C40H1.7	protein_coding
pfd-6(-)	WBGene00008105	C45B11.2.1	C45B11.2	protein_coding
pfd-6(-)	WBGene00050945	C45B11.7	C45B11.7	pseudogene
pfd-6(-)	WBGene00077593	C49G7.12a.1,C49G7.12b.1	C49G7.12	protein_coding
pfd-6(-)	WBGene00269425	C49G7.13.1	C49G7.13	protein_coding
pfd-6(-)	WBGene00044242	C54C8.12.1	C54C8.12	protein_coding
pfd-6(-)	WBGene00016972	C56E6.4a.1,C56E6.4b.1	C56E6.4	protein_coding
pfd-6(-)	WBGene00000442	F20D12.6a.1,F20D12.6b.1	ceh-19	protein_coding	Homeobox protein ceh-19
pfd-6(-)	WBGene00007283	C03E10.6.1	clec-222	protein_coding	C-type LECtin
pfd-6(-)	WBGene00013931	ZK39.6.1	clec-97	protein_coding	C-type LECtin
pfd-6(-)	WBGene00007255	C01H6.6.1	cnnm-4	protein_coding	Metal transporter cnnm-4
pfd-6(-)	WBGene00007919	C34C6.7a.1,C34C6.7b.1	cup-16	protein_coding
pfd-6(-)	WBGene00011675	T10B9.5.1	cyp-13A3	protein_coding	Putative cytochrome P450 CYP13A3
pfd-6(-)	WBGene00008519	F02C12.5.1	cyp-13B1	protein_coding	Putative cytochrome P450 cyp-13B1
pfd-6(-)	WBGene00000373	F08F3.7.1	cyp-14A5	protein_coding	CYtochrome P450 family
pfd-6(-)	WBGene00010589	K05D4.4.1	cyp-33D1	protein_coding	CYtochrome P450 family
pfd-6(-)	WBGene00015400	C03G6.15.1	cyp-35A2	protein_coding	CYtochrome P450 family
pfd-6(-)	WBGene00019472	K07C6.4.1	cyp-35B1	protein_coding	CYtochrome P450 family
pfd-6(-)	WBGene00008370	D1054.1.1	D1054.1	protein_coding
pfd-6(-)	WBGene00008390	D1086.3.1	D1086.3	protein_coding
pfd-6(-)	WBGene00008396	D1086.9.1	D1086.9	protein_coding
pfd-6(-)	WBGene00044953	D2096.13.1	D2096.13	protein_coding
pfd-6(-)	WBGene00017072	D2096.5.1	D2096.5	protein_coding
pfd-6(-)	WBGene00017082	DC2.5a.1,DC2.5b	DC2.5	protein_coding
pfd-6(-)	WBGene00194821	T27B2.1.1	dmsr-16	protein_coding	DroMyoSuppressin Receptor related
pfd-6(-)	WBGene00009898	F49E12.2.1	dod-23	protein_coding	Downstream Of DAF-16 (Regulated by DAF-16)
pfd-6(-)	WBGene00009902	F49E12.9a.1,F49E12.9b.1,F49E12.9c	drd-1	protein_coding	Dietary restriction down regulated
pfd-6(-)	WBGene00016361	C33G8.3.1	drd-10	protein_coding	Dietary restriction down regulated
pfd-6(-)	WBGene00008483	E04D5.4a.1,E04D5.4b.1	E04D5.4	protein_coding
pfd-6(-)	WBGene00017141	EEED8.13.1	EEED8.13	protein_coding
pfd-6(-)	WBGene00013480	Y69H2.2.1	egas-3	protein_coding	EGF plus ASC domain ion channel
pfd-6(-)	WBGene00017168	F01F1.14.1	F01F1.14	protein_coding
pfd-6(-)	WBGene00017243	F08C6.5.1	F08C6.5	protein_coding
pfd-6(-)	WBGene00017258	F08F1.4a.1,F08F1.4b.1	F08F1.4	protein_coding
pfd-6(-)	WBGene00045507	F10A3.17.1	F10A3.17	protein_coding
pfd-6(-)	WBGene00008693	F11C1.4.1	F11C1.4	protein_coding
pfd-6(-)	WBGene00017390	F12A10.1.1	F12A10.1	protein_coding
pfd-6(-)	WBGene00008766	F13G3.6.1	F13G3.6	protein_coding
pfd-6(-)	WBGene00008799	F14E5.1.1	F14E5.1	protein_coding
pfd-6(-)	WBGene00017466	F14F9.3.1	F14F9.3	protein_coding
pfd-6(-)	WBGene00017485	F15E6.4.1	F15E6.4	protein_coding
pfd-6(-)	WBGene00017539	F17E9.2.1	F17E9.2	protein_coding
pfd-6(-)	WBGene00017540	F17E9.3.1	F17E9.3	protein_coding
pfd-6(-)	WBGene00017541	F17E9.4.1	F17E9.4	protein_coding
pfd-6(-)	WBGene00008944	F19B2.5.1,F19B2.5.2	F19B2.5	protein_coding
pfd-6(-)	WBGene00008958	F19H6.3.1	F19H6.3	protein_coding
pfd-6(-)	WBGene00043279	F22D6.8.1	F22D6.8	protein_coding
pfd-6(-)	WBGene00009054	F22D6.9.1	F22D6.9	protein_coding	Serine/threonine-protein phosphatase
pfd-6(-)	WBGene00044712	F22G12.8	F22G12.8	pseudogene
pfd-6(-)	WBGene00219912	F22H10.10	F22H10.10	ncRNA
pfd-6(-)	WBGene00009069	F23A7.4.1,F23A7.4.2	F23A7.4	protein_coding
pfd-6(-)	WBGene00009091	F23D12.7.1	F23D12.7	protein_coding
pfd-6(-)	WBGene00009123	F25H2.12a.1,F25H2.12b.1	F25H2.12	protein_coding
pfd-6(-)	WBGene00017806	F26A1.8.1	F26A1.8	protein_coding
pfd-6(-)	WBGene00005011	F26F4.8.1	F26F4.8	protein_coding
pfd-6(-)	WBGene00017838	F26G1.2a.1,F26G1.2b.1	F26G1.2	protein_coding
pfd-6(-)	WBGene00009209	F28C6.10.1	F28C6.10	protein_coding
pfd-6(-)	WBGene00017933	F29G9.7	F29G9.7	pseudogene
pfd-6(-)	WBGene00045457	F33H12.7.1	F33H12.7	protein_coding
pfd-6(-)	WBGene00009428	F35E12.4	F35E12.4	pseudogene
pfd-6(-)	WBGene00018052	F35F10.1.1	F35F10.1	protein_coding
pfd-6(-)	WBGene00009442	F35G12.5a.1,F35G12.5b.1,F35G12.5c.1	F35G12.5	protein_coding
pfd-6(-)	WBGene00018084	F36A4.5a.1,F36A4.5b.1	F36A4.5	protein_coding
pfd-6(-)	WBGene00194742	F37C12.21.1	F37C12.21	protein_coding
pfd-6(-)	WBGene00086569	F38A6.5.1	F38A6.5	protein_coding
pfd-6(-)	WBGene00043995	F40F12.9a.1,F40F12.9a.2,F40F12.9b.1,F40F12.9c.1,F40F12.9c.2,F40F12.9c.3	F40F12.9	protein_coding
pfd-6(-)	WBGene00009600	F40G12.5.1	F40G12.5	protein_coding
pfd-6(-)	WBGene00018278	F41C6.4a.1,F41C6.4b.1	F41C6.4	protein_coding
pfd-6(-)	WBGene00018345	F42C5.3a.1,F42C5.3b.1	F42C5.3	protein_coding
pfd-6(-)	WBGene00023423	F43C1.7.1	F43C1.7	protein_coding
pfd-6(-)	WBGene00009729	F45E10.2a.1,F45E10.2b.1	F45E10.2	protein_coding
pfd-6(-)	WBGene00009789	F46F2.5.1	F46F2.5	protein_coding
pfd-6(-)	WBGene00018601	F48C1.9.1	F48C1.9	protein_coding
pfd-6(-)	WBGene00044410	F48E8.8a.1,F48E8.8b.1,F48E8.8c.1	F48E8.8	protein_coding
pfd-6(-)	WBGene00018723	F53A3.7.1	F53A3.7	protein_coding
pfd-6(-)	WBGene00009957	F53B2.8.1	F53B2.8	protein_coding
pfd-6(-)	WBGene00009981	F53F1.3.1	F53F1.3	protein_coding
pfd-6(-)	WBGene00044423	F53F10.8.1,F53F10.8.2	F53F10.8	protein_coding
pfd-6(-)	WBGene00014770	F54F3.2	F54F3.2	pseudogene
pfd-6(-)	WBGene00018966	F56D2.5.1	F56D2.5	protein_coding	RBR-type E3 ubiquitin transferase
pfd-6(-)	WBGene00044471	F56D6.9.1	F56D6.9	protein_coding
pfd-6(-)	WBGene00010189	F57B1.6a.1,F57B1.6b.1	F57B1.6	protein_coding
pfd-6(-)	WBGene00045488	F57B1.9a.1,F57B1.9b.1,F57B1.9c.1	F57B1.9	protein_coding
pfd-6(-)	WBGene00044665	F59A6.12.1	F59A6.12	protein_coding
pfd-6(-)	WBGene00019098	F59B1.4.1	F59B1.4	protein_coding
pfd-6(-)	WBGene00001387	F15B9.1.1	far-3	protein_coding	Fatty Acid/Retinol binding protein
pfd-6(-)	WBGene00014918	Y53C10A.14	fbxa-123	pseudogene
pfd-6(-)	WBGene00015596	C08E3.4	fbxa-161	pseudogene
pfd-6(-)	WBGene00045293	C38D9.12	fbxa-175	pseudogene
pfd-6(-)	WBGene00022333	Y82E9BL.17.1	fbxa-27	protein_coding	F-box A protein
pfd-6(-)	WBGene00020363	T08E11.7.1	fbxa-3	protein_coding	F-box A protein
pfd-6(-)	WBGene00013841	ZC47.9	fbxa-33	pseudogene
pfd-6(-)	WBGene00013842	ZC47.10	fbxa-34	pseudogene
pfd-6(-)	WBGene00013844	ZC47.13a.1,ZC47.13b	fbxa-50	protein_coding	F-box A protein
pfd-6(-)	WBGene00022484	Y119D3B.6.1	fbxa-77	protein_coding	F-box A protein
pfd-6(-)	WBGene00022329	Y82E9BL.13.1	fbxa-79	protein_coding	F-box A protein
pfd-6(-)	WBGene00022496	Y119D3B.20.1	fbxa-92	protein_coding	F-box A protein
pfd-6(-)	WBGene00012368	W09G3.5	fbxa-93	pseudogene
pfd-6(-)	WBGene00009490	F36G9.14.1	fbxa-99	protein_coding	F-box A protein
pfd-6(-)	WBGene00007990	C37A5.4.1	fipr-23	protein_coding	FIP (Fungus-Induced Protein) Related
pfd-6(-)	WBGene00009963	F53B6.8.1	fipr-26	protein_coding	FIP (Fungus-Induced Protein) Related
pfd-6(-)	WBGene00001432	B0511.1.1	fkb-7	protein_coding	Peptidylprolyl isomerase
pfd-6(-)	WBGene00007614	C15H11.2a.1,C15H11.2b.1	gnrr-2	protein_coding	GoNadotropin-Releasing hormone Receptor (GnRHR) related
pfd-6(-)	WBGene00001693	T01B10.1.1	grd-4	protein_coding	GRounDhog (Hedgehog-like family)
pfd-6(-)	WBGene00010407	H19N07.3a.1,H19N07.3a.2,H19N07.3a.3,H19N07.3b.1,H19N07.3b.2	H19N07.3	protein_coding
pfd-6(-)	WBGene00044201	H39E23.3.1	H39E23.3	protein_coding
pfd-6(-)	WBGene00001841	C36B7.7.1	hen-1	protein_coding	HEN-1; HEsitatioN behavior
pfd-6(-)	WBGene00020509	T14F9.3.1,T14F9.3.2,T14F9.3.3	hex-1	protein_coding	Beta-hexosaminidase A
pfd-6(-)	WBGene00001885	ZK131.5.1	his-11	protein_coding	Histone H2B 1
pfd-6(-)	WBGene00001815	W09D6.6.1	hmt-1	protein_coding	Heavy Metal Tolerance factor; Heavy metal tolerance factor 1
pfd-6(-)	WBGene00002012	F38E11.1.1	hsp-12.3	protein_coding	Heat Shock Protein
pfd-6(-)	WBGene00002017	T27E4.2.1	hsp-16.11	protein_coding	Heat shock protein Hsp-16.1/Hsp-16.11
pfd-6(-)	WBGene00002027	T05F1.6.1	hsr-9	protein_coding
pfd-6(-)	WBGene00016121	C25H3.12.1	ift-43	protein_coding	Intraflagellar transport protein 43 homolog
pfd-6(-)	WBGene00009354	F33A8.6.1	ilkp-1	protein_coding	ILK associated serine/threonine Phosphatase homolog
pfd-6(-)	WBGene00002093	T08G5.12.1	ins-10	protein_coding	INSulin related
pfd-6(-)	WBGene00016783	C49G7.5.1	irg-2	protein_coding	Infection Response protein
pfd-6(-)	WBGene00011563	T07C4.11a.1,T07C4.11b	jmjd-4	protein_coding	JuMonJi (Transcription factor) Domain protein
pfd-6(-)	WBGene00010481	K01G5.10.1	K01G5.10	protein_coding
pfd-6(-)	WBGene00044903	K03H1.13a.1,K03H1.13b.1	K03H1.13	protein_coding
pfd-6(-)	WBGene00023486	K08B4.7.1	K08B4.7	protein_coding	Cystatin
pfd-6(-)	WBGene00303068	K08F8.15.1	K08F8.15	protein_coding
pfd-6(-)	WBGene00206388	K10C2.14.1	K10C2.14	protein_coding
pfd-6(-)	WBGene00044515	K10C9.9	K10C9.9	pseudogene
pfd-6(-)	WBGene00002188	ZC416.4.1	kgb-2	protein_coding	Mitogen-activated protein kinase
pfd-6(-)	WBGene00219678	F21A9.3	linc-9	lincRNA
pfd-6(-)	WBGene00019732	M02D8.6.1	M02D8.6	protein_coding
pfd-6(-)	WBGene00284848	M02E1.4.1	M02E1.4	protein_coding
pfd-6(-)	WBGene00077490	M03A1.8.1	M03A1.8	protein_coding
pfd-6(-)	WBGene00195142	M110.10.1	M110.10	protein_coding
pfd-6(-)	WBGene00007022	ZK970.3.1	mdt-22	protein_coding	Mediator of RNA polymerase II transcription subunit 22
pfd-6(-)	WBGene00013882	ZC410.5a.1,ZC410.5c.1,ZC410.5c.2,ZC410.5c.3,ZC410.5c.4	msa-1	protein_coding	Microfilaria Surface-Associated protein
pfd-6(-)	WBGene00003522	K06A4.1.1	nas-3	protein_coding	Zinc metalloproteinase nas-3
pfd-6(-)	WBGene00003524	T23H4.3.1	nas-5	protein_coding	Zinc metalloproteinase nas-5
pfd-6(-)	WBGene00003700	Y46H3D.5a.1,Y46H3D.5a.2,Y46H3D.5b.1	nhr-110	protein_coding	Nuclear Hormone Receptor family
pfd-6(-)	WBGene00003657	C08F8.8.1	nhr-67	protein_coding	Nuclear hormone receptor family member nhr-67
pfd-6(-)	WBGene00008295	C54C8.9.1	nlp-39	protein_coding	Neuropeptide-Like Protein
pfd-6(-)	WBGene00019579	K09E10.1a.1,K09E10.1b.1,K09E10.1c	oac-57	protein_coding	O-ACyltransferase homolog
pfd-6(-)	WBGene00007835	C31A11.7.1	oac-7	protein_coding	O-ACyltransferase homolog
pfd-6(-)	WBGene00003844	K11C4.4.1	odc-1	protein_coding	Ornithine decarboxylase
pfd-6(-)	WBGene00016218	C29F9.3a.1,C29F9.3a.2,C29F9.3b.1,C29F9.3c.1	pals-23	protein_coding	Protein containing ALS2cr12 (ALS2CR12) signature
pfd-6(-)	WBGene00007660	C17H1.7.1	pals-6	protein_coding	Protein containing ALS2cr12 (ALS2CR12) signature
pfd-6(-)	WBGene00004052	H23L24.5.1	parg-2	protein_coding	Poly(ADP-ribose) glycohydrolase 2
pfd-6(-)	WBGene00009004	F21C3.5.1	pfd-6	protein_coding	Probable prefoldin subunit 6
pfd-6(-)	WBGene00017499	F15E11.13.1	pud-1.1	protein_coding	Protein Up-regulated in Daf-2(Gf)
pfd-6(-)	WBGene00017501	F15E11.15.1,F15E11.15.2	pud-3	protein_coding	5C820; Protein Up-regulated in Daf-2(Gf)
pfd-6(-)	WBGene00017498	F15E11.12a.1,F15E11.12b.1	pud-4	protein_coding	Protein Up-regulated in Daf-2(Gf)
pfd-6(-)	WBGene00011112	R07E5.4.1	R07E5.4	protein_coding
pfd-6(-)	WBGene00010309	F59B2.5a.1,F59B2.5b.1	rpn-6.2	protein_coding	Probable 26S proteasome regulatory subunit rpn-6.2
pfd-6(-)	WBGene00011964	T23G5.6.1,T23G5.6.2	saeg-2	protein_coding	Suppressor of activated egl-4 protein 2
pfd-6(-)	WBGene00010569	K04G2.11.1	scbp-2	protein_coding	SECIS (SeCis) Binding Protein homolog
pfd-6(-)	WBGene00009238	F28H7.4.1	selt-1.2	protein_coding	Thioredoxin reductase-like selenoprotein T homolog selt-1.2
pfd-6(-)	WBGene00008137	C47D12.3a.1,C47D12.3b.1	sfxn-1.4	protein_coding	Sideroflexin
pfd-6(-)	WBGene00012707	Y39C12A.5.1	sre-16	protein_coding	Serpentine Receptor, class E (Epsilon)
pfd-6(-)	WBGene00023417	C25E10.9.1	swm-1	protein_coding	Sperm activation Without Mating
pfd-6(-)	WBGene00012698	Y39B6A.40a.1,Y39B6A.40b.1,Y39B6A.40c.1,Y39B6A.40d.1,Y39B6A.40d.2	sws-1	protein_coding	SWS1 homolog
pfd-6(-)	WBGene00219289	T05C12.15.1	T05C12.15	protein_coding
pfd-6(-)	WBGene00011486	T05E12.3.1	T05E12.3	protein_coding
pfd-6(-)	WBGene00011663	T09F3.4.1	T09F3.4	protein_coding
pfd-6(-)	WBGene00011691	T10C6.10a.1,T10C6.10b.1	T10C6.10	protein_coding
pfd-6(-)	WBGene00020433	T11F8.1.1	T11F8.1	protein_coding
pfd-6(-)	WBGene00011916	T22C1.5.1	T22C1.5	protein_coding
pfd-6(-)	WBGene00020729	T23E1.2	T23E1.2	pseudogene
pfd-6(-)	WBGene00023492	T24D3.2.1,T24D3.2.2,T24D3.2.3	T24D3.2	protein_coding
pfd-6(-)	WBGene00020774	T24E12.5.1	T24E12.5	protein_coding
pfd-6(-)	WBGene00020799	T25D10.1.1	T25D10.1	protein_coding
pfd-6(-)	WBGene00194986	T27F7.4.1	T27F7.4	protein_coding	Mannosyltransferase
pfd-6(-)	WBGene00269355	T28A11.25.1	T28A11.25	protein_coding
pfd-6(-)	WBGene00194852	T28A8.8a.1,T28A8.8b	T28A8.8	protein_coding
pfd-6(-)	WBGene00007045	T04A8.12.1,T04A8.12.2	tag-189	protein_coding	Post-GPI attachment to proteins factor 2
pfd-6(-)	WBGene00006539	T04H1.9.1	tbb-6	protein_coding	Tubulin beta chain
pfd-6(-)	WBGene00009213	F28D1.3.1	thn-1	protein_coding	THaumatiN family
pfd-6(-)	WBGene00009215	F28D1.5.1,F28D1.5.2	thn-2	protein_coding	THaumatiN family
pfd-6(-)	WBGene00008849	F15B9.5a.1,F15B9.5b.1,F15B9.5c.1,F15B9.5d.1	try-10	protein_coding	TRYpsin-like protease
pfd-6(-)	WBGene00011894	T21C9.8.1,T21C9.8.2	ttr-23	protein_coding	TransThyretin-Related family domain
pfd-6(-)	WBGene00045268	H01M10.3.1	ttr-42	protein_coding	TransThyretin-Related family domain
pfd-6(-)	WBGene00023485	E02C12.13.1	ttr-49	protein_coding	TransThyretin-Related family domain
pfd-6(-)	WBGene00008040	C40H1.5.1	ttr-5	protein_coding	Transthyretin-like protein 5
pfd-6(-)	WBGene00013901	ZC443.6.1	ugt-16	protein_coding	UDP-glucuronosyltransferase
pfd-6(-)	WBGene00015692	C10H11.3.1	ugt-25	protein_coding	UDP-glucuronosyltransferase
pfd-6(-)	WBGene00013904	ZC455.4.1	ugt-6	protein_coding	UDP-glucuronosyltransferase
pfd-6(-)	WBGene00012164	W01A8.2a.1,W01A8.2b	W01A8.2	protein_coding
pfd-6(-)	WBGene00020940	W02D7.4.1	W02D7.4	protein_coding
pfd-6(-)	WBGene00020981	W03D2.6	W03D2.6	pseudogene
pfd-6(-)	WBGene00194793	W04G3.13.1	W04G3.13	protein_coding
pfd-6(-)	WBGene00021076	W07E6.5a.1,W07E6.5a.2,W07E6.5b	W07E6.5	protein_coding
pfd-6(-)	WBGene00022419	Y102A11A.9a.1,Y102A11A.9b.1,Y102A11A.9c,Y102A11A.9d	Y102A11A.9	protein_coding
pfd-6(-)	WBGene00013611	Y102A5C.2.1	Y102A5C.2	protein_coding
pfd-6(-)	WBGene00044213	Y102A5C.36.1	Y102A5C.36	protein_coding
pfd-6(-)	WBGene00014954	Y102A5C.5	Y102A5C.5	pseudogene
pfd-6(-)	WBGene00014955	Y102A5C.6	Y102A5C.6	pseudogene
pfd-6(-)	WBGene00013659	Y105C5B.20.1	Y105C5B.20	protein_coding
pfd-6(-)	WBGene00013726	Y106G6H.16.1	Y106G6H.16	protein_coding
pfd-6(-)	WBGene00045212	Y110A7A.21.1	Y110A7A.21	protein_coding
pfd-6(-)	WBGene00013791	Y116A8C.11.1	Y116A8C.11	protein_coding
pfd-6(-)	WBGene00021223	Y19D10A.8a.1,Y19D10A.8b.1	Y19D10A.8	protein_coding
pfd-6(-)	WBGene00045417	Y37H2A.13.1	Y37H2A.13	protein_coding
pfd-6(-)	WBGene00045416	Y37H2A.14.1	Y37H2A.14	protein_coding
pfd-6(-)	WBGene00014870	Y37H9A.4	Y37H9A.4	pseudogene
pfd-6(-)	WBGene00014871	Y37H9A.5.1,Y37H9A.5.2,Y37H9A.5.3	Y37H9A.5	protein_coding
pfd-6(-)	WBGene00012622	Y38H6C.9a.1,Y38H6C.9b,Y38H6C.9c,Y38H6C.9d	Y38H6C.9	protein_coding
pfd-6(-)	WBGene00044922	Y43C5A.7.1	Y43C5A.7	protein_coding
pfd-6(-)	WBGene00235385	Y48G1A.7	Y48G1A.7	pseudogene
pfd-6(-)	WBGene00189949	Y48G1C.13.1	Y48G1C.13	protein_coding
pfd-6(-)	WBGene00013031	Y49E10.7	Y49E10.7	pseudogene
pfd-6(-)	WBGene00021158	Y4C6B.4a.1,Y4C6B.4b.1	Y4C6B.4	protein_coding
pfd-6(-)	WBGene00021739	Y50D4A.5.1	Y50D4A.5	protein_coding
pfd-6(-)	WBGene00044742	Y55F3BR.10.1	Y55F3BR.10	protein_coding
pfd-6(-)	WBGene00013248	Y57A10A.3.1	Y57A10A.3	protein_coding
pfd-6(-)	WBGene00194649	Y57G11C.1130.1	Y57G11C.1130	protein_coding
pfd-6(-)	WBGene00195043	Y57G11C.1135	Y57G11C.1135	ncRNA
pfd-6(-)	WBGene00021977	Y58A7A.3.1,Y58A7A.3.2	Y58A7A.3	protein_coding
pfd-6(-)	WBGene00021978	Y58A7A.4.1	Y58A7A.4	protein_coding
pfd-6(-)	WBGene00044745	Y62E10A.20.1	Y62E10A.20	protein_coding
pfd-6(-)	WBGene00013391	Y62H9A.3.1	Y62H9A.3	protein_coding
pfd-6(-)	WBGene00235353	Y67D8C.23	Y67D8C.23	pseudogene
pfd-6(-)	WBGene00013527	Y73F8A.22.1	Y73F8A.22	protein_coding
pfd-6(-)	WBGene00023483	Y75B8A.39.1	Y75B8A.39	protein_coding
pfd-6(-)	WBGene00012416	Y7A9A.1.1	Y7A9A.1	protein_coding
pfd-6(-)	WBGene00022382	Y94H6A.10.1	Y94H6A.10	protein_coding
pfd-6(-)	WBGene00044443	ZC21.10.1	ZC21.10	protein_coding
pfd-6(-)	WBGene00022572	ZC239.14.1	ZC239.14	protein_coding
pfd-6(-)	WBGene00022873	ZK1240.9.1	ZK1240.9	protein_coding
pfd-6(-)	WBGene00022891	ZK1290.10.1	ZK1290.10	protein_coding
hlh-30(-)	WBGene00044951	2RSSE.3	2RSSE.3	pseudogene
hlh-30(-)	WBGene00000106	T07D3.7a.1,T07D3.7b.1	alg-2	protein_coding
hlh-30(-)	WBGene00000120	C01F6.5.1	aly-1	protein_coding	Ref/ALY RNA export adaptor family
hlh-30(-)	WBGene00013383	Y62E10A.17a.1,Y62E10A.17b.1	aptf-2	protein_coding	AP-2 Transcription Factor family
hlh-30(-)	WBGene00009202	F28C6.1.1	aptf-4	protein_coding	AP-2 Transcription Factor family
hlh-30(-)	WBGene00020205	T04B8.3a.1,T04B8.3b.1	arrd-1	protein_coding	ARRestin Domain protein
hlh-30(-)	WBGene00013086	Y51B9A.4.1	arrd-2	protein_coding	ARRestin Domain protein
hlh-30(-)	WBGene00014159	ZK938.2.1	arrd-4	protein_coding	ARRestin Domain protein
hlh-30(-)	WBGene00000213	W03G1.7a.1,W03G1.7b.1	asm-3	protein_coding	Putative sphingomyelin phosphodiesterase asm-3
hlh-30(-)	WBGene00017178	F02E8.5.1	atg-16.1	protein_coding	Autophagic-related protein 16.1
hlh-30(-)	WBGene00019748	M03A8.2.1,M03A8.2.2	atg-2	protein_coding	AuTophaGy (Yeast Atg homolog)
hlh-30(-)	WBGene00013799	Y116A8C.22.1	athp-3	protein_coding	AT Hook plus PHD finger transcription factor
hlh-30(-)	WBGene00009212	F28D1.2.1	atz-1	protein_coding
hlh-30(-)	WBGene00015063	B0228.6.1	B0228.6	protein_coding
hlh-30(-)	WBGene00015112	B0281.5a.1,B0281.5b.1	B0281.5	protein_coding
hlh-30(-)	WBGene00007168	B0393.3.1	B0393.3	protein_coding
hlh-30(-)	WBGene00015180	B0416.4.1	B0416.4	protein_coding	Uncharacterized RING finger protein B0416.4
hlh-30(-)	WBGene00015218	B0507.1.1	B0507.1	protein_coding
hlh-30(-)	WBGene00021726	Y49F6C.4.1	bath-10	protein_coding	BTB and MATH domain containing
hlh-30(-)	WBGene00020859	T27C10.4.1	bath-25	protein_coding	BTB and MATH domain containing
hlh-30(-)	WBGene00017405	F12E12.4.1	bath-31	protein_coding	BTB and MATH domain containing
hlh-30(-)	WBGene00015595	C08E3.3.1	bath-33	protein_coding	BTB and MATH domain containing
hlh-30(-)	WBGene00021725	Y49F6C.3.1	bath-9	protein_coding	BTB and MATH domain containing
hlh-30(-)	WBGene00016192	C28H8.1.1	bcl-7	protein_coding	BCL7-like protein
hlh-30(-)	WBGene00007211	BE10.3.1	BE10.3	protein_coding
hlh-30(-)	WBGene00010199	F57C7.1a.1,F57C7.1b.1,F57C7.1b.2,F57C7.1c.1,F57C7.1c.2,F57C7.1d.1	bet-2	protein_coding	BET (Two bromodomains) family protein
hlh-30(-)	WBGene00000262	F54B11.6.1	bra-1	protein_coding	BMP Receptor Associated protein family
hlh-30(-)	WBGene00000272	F56A3.5.1	bro-1	protein_coding	BROther (Drosophila tx factor partner) homolog
hlh-30(-)	WBGene00019313	K02E7.9.1	btb-10	protein_coding	BTB (Broad/complex/Tramtrack/Bric a brac) domain protein
hlh-30(-)	WBGene00019700	M01D1.3.1	btb-11	protein_coding	BTB (Broad/complex/Tramtrack/Bric a brac) domain protein
hlh-30(-)	WBGene00018438	F45C12.7.1	btb-6	protein_coding	BTB (Broad/complex/Tramtrack/Bric a brac) domain protein
hlh-30(-)	WBGene00018437	F45C12.6.1	btb-8	protein_coding	BTB (Broad/complex/Tramtrack/Bric a brac) domain protein
hlh-30(-)	WBGene00007225	C01G6.3.1,C01G6.3.2	C01G6.3	protein_coding
hlh-30(-)	WBGene00219796	C03D6.9.1	C03D6.9	protein_coding
hlh-30(-)	WBGene00007286	C04A11.2.1	C04A11.2	protein_coding
hlh-30(-)	WBGene00007290	C04B4.2.1	C04B4.2	protein_coding
hlh-30(-)	WBGene00007342	C05D12.5.1	C05D12.5	protein_coding
hlh-30(-)	WBGene00015474	C05D9.7.1	C05D9.7	protein_coding
hlh-30(-)	WBGene00007365	C06B3.6.1,C06B3.6.2	C06B3.6	protein_coding
hlh-30(-)	WBGene00015518	C06E1.1.1	C06E1.1	protein_coding
hlh-30(-)	WBGene00015529	C06E2.5.1,C06E2.5.2	C06E2.5	protein_coding
hlh-30(-)	WBGene00007391	C06H2.7a.1,C06H2.7b.1	C06H2.7	protein_coding
hlh-30(-)	WBGene00015569	C07D10.5.1	C07D10.5	protein_coding
hlh-30(-)	WBGene00044417	C08F1.11.1	C08F1.11	protein_coding
hlh-30(-)	WBGene00015610	C08F1.6.1	C08F1.6	protein_coding
hlh-30(-)	WBGene00007642	C17E4.2.1	C17E4.2	protein_coding
hlh-30(-)	WBGene00219313	C17E4.20.1	C17E4.20	protein_coding
hlh-30(-)	WBGene00015899	C17E7.4.1	C17E7.4	protein_coding
hlh-30(-)	WBGene00015903	C17E7.9a.1,C17E7.9b.1	C17E7.9	protein_coding
hlh-30(-)	WBGene00016071	C24H12.1.1	C24H12.1	protein_coding
hlh-30(-)	WBGene00016080	C24H12.11	C24H12.11	pseudogene
hlh-30(-)	WBGene00007773	C27C12.3.1	C27C12.3	protein_coding
hlh-30(-)	WBGene00016189	C28G1.4.1	C28G1.4	protein_coding
hlh-30(-)	WBGene00007850	C31G12.1.1	C31G12.1	protein_coding
hlh-30(-)	WBGene00016308	C32B5.15a.1,C32B5.15b.1	C32B5.15	protein_coding
hlh-30(-)	WBGene00194651	C33D9.13.1	C33D9.13	protein_coding
hlh-30(-)	WBGene00007900	C33D9.6a.1,C33D9.6b.1	C33D9.6	protein_coding
hlh-30(-)	WBGene00016455	C35E7.3.1	C35E7.3	protein_coding
hlh-30(-)	WBGene00016456	C35E7.4.1	C35E7.4	protein_coding
hlh-30(-)	WBGene00016457	C35E7.5a.1,C35E7.5a.2,C35E7.5b.1	C35E7.5	protein_coding
hlh-30(-)	WBGene00008010	C38D9.2.1,C38D9.2.2	C38D9.2	protein_coding
hlh-30(-)	WBGene00016520	C39B5.2a.1,C39B5.2b.1	C39B5.2	protein_coding
hlh-30(-)	WBGene00016546	C40A11.3.1	C40A11.3	protein_coding
hlh-30(-)	WBGene00016547	C40A11.4.1	C40A11.4	protein_coding
hlh-30(-)	WBGene00016549	C40A11.6.1	C40A11.6	protein_coding
hlh-30(-)	WBGene00206380	C42D4.18.1	C42D4.18	protein_coding
hlh-30(-)	WBGene00008080	C44B9.3.1	C44B9.3	protein_coding
hlh-30(-)	WBGene00016671	C45G7.4.1	C45G7.4	protein_coding
hlh-30(-)	WBGene00016695	C45H4.14a.1,C45H4.14b.1	C45H4.14	protein_coding
hlh-30(-)	WBGene00008138	C47D12.4.1	C47D12.4	protein_coding
hlh-30(-)	WBGene00008178	C48D1.5a,C48D1.5b,C48D1.5c.1,C48D1.5d.1,C48D1.5e.1,C48D1.5f.1,C48D1.5g	C48D1.5	protein_coding
hlh-30(-)	WBGene00008207	C49F5.3.1	C49F5.3	protein_coding
hlh-30(-)	WBGene00008210	C49F5.6.1	C49F5.6	protein_coding
hlh-30(-)	WBGene00016822	C50E3.11.1	C50E3.11	protein_coding
hlh-30(-)	WBGene00016824	C50E3.13.1	C50E3.13	protein_coding
hlh-30(-)	WBGene00001910	C50F4.6.1	C50F4.6	protein_coding
hlh-30(-)	WBGene00016864	C52A10.3.1	C52A10.3	protein_coding
hlh-30(-)	WBGene00000289	C01G6.8a.1,C01G6.8b.1,C01G6.8c.1	cam-1	protein_coding	Tyrosine-protein kinase receptor cam-1
hlh-30(-)	WBGene00010093	F55C5.4.1	capg-2	protein_coding	CAP-G condensin subunit
hlh-30(-)	WBGene00000301	T13F2.8a.1,T13F2.8b.1	cav-1	protein_coding	Caveolin-1
hlh-30(-)	WBGene00010351	H02I12.1.1	cbd-1	protein_coding	Chitin-binding domain protein cbd-1
hlh-30(-)	WBGene00013866	ZC373.1a.1,ZC373.1b.1	cbs-1	protein_coding	Cystathionine Beta-Synthase
hlh-30(-)	WBGene00009537	F38C2.5.1	ccch-2	protein_coding	CCCH-type zinc finger putative transcription factor
hlh-30(-)	WBGene00013319	Y57G11C.25.1	ccch-5	protein_coding	CCCH-type zinc finger putative transcription factor
hlh-30(-)	WBGene00000387	F16B4.8a.1,F16B4.8b.1,F16B4.8c.1,F16B4.8d	cdc-25.2	protein_coding	M-phase inducer phosphatase cdc-25.2
hlh-30(-)	WBGene00000388	ZK637.11.1	cdc-25.3	protein_coding	M-phase inducer phosphatase cdc-25.3
hlh-30(-)	WBGene00000395	ZK112.7.1	cdh-3	protein_coding	Cadherin-3
hlh-30(-)	WBGene00000396	F25F2.2.1	cdh-4	protein_coding	Cadherin-4
hlh-30(-)	WBGene00000411	R06F6.1.1	cdl-1	protein_coding	Histone RNA hairpin-binding protein
hlh-30(-)	WBGene00000413	Y54E10A.15.1	cdt-1	protein_coding	CDT (S. pombe CDC10 Dependent Transcript) homolog
hlh-30(-)	WBGene00021913	Y55B1BR.3.1,Y55B1BR.3.2	cec-8	protein_coding	C.Elegans Chromodomain protein
hlh-30(-)	WBGene00000425	ZK512.3.1	ced-11	protein_coding
hlh-30(-)	WBGene00000422	F08F1.5.1	ced-8	protein_coding	Cell death abnormality protein 8
hlh-30(-)	WBGene00000444	T26C11.6.1	ceh-21	protein_coding	Homeobox protein ceh-21
hlh-30(-)	WBGene00000453	W05E10.3.1	ceh-32	protein_coding	Homeobox protein ceh-32
hlh-30(-)	WBGene00000457	C37E2.4.1	ceh-36	protein_coding	Homeobox protein ceh-36
hlh-30(-)	WBGene00000460	T26C11.7.1,T26C11.7.2	ceh-39	protein_coding	Homeobox protein ceh-39
hlh-30(-)	WBGene00000461	F17A2.5.1	ceh-40	protein_coding	Homeobox protein ceh-40
hlh-30(-)	WBGene00000463	C28A5.4a.1,C28A5.4b.1	ceh-43	protein_coding	Homeobox protein ceh-43
hlh-30(-)	WBGene00017538	F17A9.6.1	ceh-49	protein_coding	One cut domain family member
hlh-30(-)	WBGene00007417	C07E3.6.1	ceh-58	protein_coding	C. Elegans Homeobox
hlh-30(-)	WBGene00013876	ZC376.4.1	ceh-74	protein_coding	C. Elegans Homeobox
hlh-30(-)	WBGene00018446	F45C12.15.1,F45C12.15.2,F45C12.15.3	ceh-83	protein_coding	C. Elegans Homeobox
hlh-30(-)	WBGene00018355	F42G2.6.1	ceh-86	protein_coding	C. Elegans Homeobox
hlh-30(-)	WBGene00000469	ZK909.4.1	ces-2	protein_coding	Cell death specification protein 2
hlh-30(-)	WBGene00000478	F27E11.3.1	cfz-2	protein_coding	Frizzled-2
hlh-30(-)	WBGene00000482	T14G8.1.1	chd-3	protein_coding	Chromodomain-helicase-DNA-binding protein 3 homolog
hlh-30(-)	WBGene00007053	T04D1.4.1	chd-7	protein_coding	Chromodomain and Helicase Domain protein
hlh-30(-)	WBGene00015687	C10G11.7a.1,C10G11.7a.2,C10G11.7a.3,C10G11.7b	chdp-1	protein_coding	Calponin Homology Domain containing Protein
hlh-30(-)	WBGene00000496	T25G3.2.1,T25G3.2.2	chs-1	protein_coding	Chitin synthase chs-1
hlh-30(-)	WBGene00000503	C04F6.3.1	cht-1	protein_coding	Probable endochitinase
hlh-30(-)	WBGene00018037	F35C8.7a.1,F35C8.7a.2,F35C8.7b.1,F35C8.7c.1,F35C8.7c.2	chtl-1	protein_coding	Choline transporter-like protein 1
hlh-30(-)	WBGene00009526	F38A1.14.1	clec-169	protein_coding	C-type LECtin
hlh-30(-)	WBGene00009156	F26D10.12a.1,F26D10.12b.1,F26D10.12c.1	clec-196	protein_coding	C-type LECtin
hlh-30(-)	WBGene00016088	C25B8.4a.1,C25B8.4b.1,C25B8.4c.1	clec-266	protein_coding	C-type LECtin
hlh-30(-)	WBGene00016451	C35D10.15.1	clec-6	protein_coding	C-type LECtin
hlh-30(-)	WBGene00018547	F47C12.2.1	clec-78	protein_coding	C-type LECtin
hlh-30(-)	WBGene00007709	C25A1.8.1	clec-87	protein_coding	C-type lectin domain-containing protein 87
hlh-30(-)	WBGene00014117	ZK858.3.1	clec-91	protein_coding	C-type lectin domain-containing protein 91
hlh-30(-)	WBGene00000591	K08A8.3a.1,K08A8.3b.1,K08A8.3c.1,K08A8.3d.1	coh-1	protein_coding	COHesin family
hlh-30(-)	WBGene00000695	F56D5.1.1	col-121	protein_coding	COLlagen
hlh-30(-)	WBGene00000738	F14H12.1.1	col-165	protein_coding	COLlagen
hlh-30(-)	WBGene00000670	Y41C4A.16.1	col-95	protein_coding	COLlagen
hlh-30(-)	WBGene00000465	C07G2.1a.1,C07G2.1b.1	cpg-1	protein_coding	Chondroitin proteoglycan 1
hlh-30(-)	WBGene00019357	K03B4.7a.1,K03B4.7b.1	cpg-8	protein_coding	Chondroitin proteoglycan 8
hlh-30(-)	WBGene00000792	F11C7.4.1	crb-1	protein_coding	Drosophila CRumBs homolog
hlh-30(-)	WBGene00000803	F53H4.1.1	csb-1	protein_coding	CSB (Cockayne Syndrome B) homolog
hlh-30(-)	WBGene00009041	F22B5.3.1	cut-3	protein_coding	CUTiclin
hlh-30(-)	WBGene00013145	Y53C12B.6.1	cutl-2	protein_coding	CUTiclin-Like
hlh-30(-)	WBGene00021919	Y55D5A.6.1	cutl-25	protein_coding	CUTiclin-Like
hlh-30(-)	WBGene00010893	M28.1.1	cutl-9	protein_coding	CUTiclin-Like
hlh-30(-)	WBGene00000858	W01B6.1.1	cwn-2	protein_coding
hlh-30(-)	WBGene00000868	T06E6.2a.1,T06E6.2a.2,T06E6.2b.1	cyb-3	protein_coding	G2/mitotic-specific cyclin-B3
hlh-30(-)	WBGene00000870	Y38F1A.5.1,Y38F1A.5.2	cyd-1	protein_coding	G1/S-specific cyclin-D
hlh-30(-)	WBGene00000884	D1009.2a.1,D1009.2b.1,D1009.2b.2	cyn-8	protein_coding	Peptidyl-prolyl cis-trans isomerase 8
hlh-30(-)	WBGene00011672	T10B9.2.1	cyp-13A5	protein_coding	Putative cytochrome P450 CYP13A5
hlh-30(-)	WBGene00010606	K06G5.2.1	cyp-13B2	protein_coding	CYtochrome P450 family
hlh-30(-)	WBGene00015045	B0213.16.1	cyp-34A10	protein_coding	CYtochrome P450 family
hlh-30(-)	WBGene00015044	B0213.15a.1,B0213.15b.1,B0213.15c.1,B0213.15d.1	cyp-34A9	protein_coding	CYtochrome P450 family
hlh-30(-)	WBGene00000913	T07A9.6.1	daf-18	protein_coding	Phosphatidylinositol 3,4,5-trisphosphate 3-phosphatase and dual-specificity protein phosphatase daf-18
hlh-30(-)	WBGene00013794	Y116A8C.17.1,Y116A8C.17.2	dct-13	protein_coding	DAF-16/FOXO Controlled, germline Tumor affecting
hlh-30(-)	WBGene00011424	T04B2.6.1	dhs-31	protein_coding	DeHydrogenases, Short chain
hlh-30(-)	WBGene00000995	C18D1.1a.1,C18D1.1a.2,C18D1.1b.1,C18D1.1b.2	die-1	protein_coding	Dorsal Intercalation and Elongation defect
hlh-30(-)	WBGene00011345	T01G9.3.1	dma-1	protein_coding
hlh-30(-)	WBGene00017326	F10C1.5.1	dmd-5	protein_coding	DM (Doublesex/MAB-3) Domain family
hlh-30(-)	WBGene00007875	C32H11.12.1	dod-24	protein_coding	Downstream Of DAF-16 (Regulated by DAF-16)
hlh-30(-)	WBGene00010120	F55G7.2.1	dot-1.4	protein_coding	Histone-lysine N-methyltransferase, H3 lysine-79 specific
hlh-30(-)	WBGene00001076	F54D8.1.1	dpy-17	protein_coding	DumPY: shorter than wild-type
hlh-30(-)	WBGene00001103	W09G12.4.1	dsl-1	protein_coding	Delta-like protein
hlh-30(-)	WBGene00001104	W09G12.1.1	dsl-2	protein_coding	Delta-like protein
hlh-30(-)	WBGene00001105	Y41D4B.10a.1,Y41D4B.10b.1,Y41D4B.10b.2	dsl-3	protein_coding	Delta-like protein
hlh-30(-)	WBGene00001108	H02I12.4.1	dsl-6	protein_coding	Delta-like protein
hlh-30(-)	WBGene00008447	E01G4.5.1	E01G4.5	protein_coding
hlh-30(-)	WBGene00008464	E02H4.6.1	E02H4.6	protein_coding
hlh-30(-)	WBGene00017140	EEED8.12.1	EEED8.12	protein_coding	Putative RNA-binding protein EEED8.12
hlh-30(-)	WBGene00017143	EEED8.15.1	EEED8.15	protein_coding
hlh-30(-)	WBGene00017135	EEED8.4.1	EEED8.4	protein_coding	Putative RNA-binding protein EEED8.4
hlh-30(-)	WBGene00009899	F49E12.6.1	efl-3	protein_coding	E2F-like (Mammalian transcription factor)
hlh-30(-)	WBGene00015083	B0244.8.1	egg-1	protein_coding	LDL receptor repeat-containing protein egg-1
hlh-30(-)	WBGene00019811	R01H2.3.1,R01H2.3.2	egg-2	protein_coding	LDL receptor repeat-containing protein egg-2
hlh-30(-)	WBGene00001186	F55A8.1a.1,F55A8.1a.2,F55A8.1b.1	egl-18	protein_coding	GATA-like transcription factor ELT-5
hlh-30(-)	WBGene00001207	R53.3a.1,R53.3b.1,R53.3c	egl-43	protein_coding
hlh-30(-)	WBGene00001210	K11G9.4.1	egl-46	protein_coding	C2H2 zinc finger protein EGL-46
hlh-30(-)	WBGene00001310	F58E10.2.1	end-1	protein_coding	ENDoderm determining; GATA transcription factor END-1
hlh-30(-)	WBGene00017532	F16H11.3.1	ent-5	protein_coding	Equilibrative Nucleoside Transporter
hlh-30(-)	WBGene00021468	Y39G10AR.10.1	epg-2	protein_coding	Ectopic P granules protein 2
hlh-30(-)	WBGene00020948	W02F12.3.1	era-1	protein_coding	Embryonic mRna (mRNA) Anterior
hlh-30(-)	WBGene00019971	R09A1.1a.1,R09A1.1b.1,R09A1.1c.1,R09A1.1d.1	ergo-1	protein_coding	Piwi-like protein ergo-1
hlh-30(-)	WBGene00017601	F19F10.5.1	ets-7	protein_coding	ETS class transcription factor
hlh-30(-)	WBGene00001377	C49A1.4a.1,C49A1.4b.1	eya-1	protein_coding	Eyes absent homolog 1
hlh-30(-)	WBGene00008534	F02H6.1	F02H6.1	pseudogene
hlh-30(-)	WBGene00008535	F02H6.2.1,F02H6.2.2	F02H6.2	protein_coding
hlh-30(-)	WBGene00008563	F07H5.13.1	F07H5.13	protein_coding
hlh-30(-)	WBGene00017263	F08F3.6.1	F08F3.6	protein_coding
hlh-30(-)	WBGene00008577	F08G2.5.1	F08G2.5	protein_coding
hlh-30(-)	WBGene00017343	F10E7.1.1	F10E7.1	protein_coding
hlh-30(-)	WBGene00017361	F10E9.12.1	F10E9.12	protein_coding
hlh-30(-)	WBGene00017365	F10G2.4.1	F10G2.4	protein_coding
hlh-30(-)	WBGene00008680	F11A5.15.1	F11A5.15	protein_coding
hlh-30(-)	WBGene00008677	F11A5.9.1	F11A5.9	protein_coding
hlh-30(-)	WBGene00008710	F11E6.7.1	F11E6.7	protein_coding
hlh-30(-)	WBGene00017402	F12E12.1.1	F12E12.1	protein_coding
hlh-30(-)	WBGene00017423	F13C5.2.1	F13C5.2	protein_coding
hlh-30(-)	WBGene00008779	F14B4.1.1	F14B4.1	protein_coding
hlh-30(-)	WBGene00008784	F14B6.3.1	F14B6.3	protein_coding
hlh-30(-)	WBGene00008789	F14D7.2.1	F14D7.2	protein_coding
hlh-30(-)	WBGene00008822	F14H3.3.1,F14H3.3.2	F14H3.3	protein_coding
hlh-30(-)	WBGene00008823	F14H3.4.1	F14H3.4	protein_coding
hlh-30(-)	WBGene00008825	F14H3.6.1	F14H3.6	protein_coding
hlh-30(-)	WBGene00008844	F15A4.10.1	F15A4.10	protein_coding
hlh-30(-)	WBGene00008838	F15A4.2.1	F15A4.2	protein_coding
hlh-30(-)	WBGene00017481	F15B10.3a.1,F15B10.3b.1	F15B10.3	protein_coding
hlh-30(-)	WBGene00008862	F15D4.5.1	F15D4.5	protein_coding
hlh-30(-)	WBGene00008882	F16B12.6.1	F16B12.6	protein_coding
hlh-30(-)	WBGene00008904	F17A2.13.1	F17A2.13	protein_coding
hlh-30(-)	WBGene00017548	F18A1.7.1	F18A1.7	protein_coding
hlh-30(-)	WBGene00017563	F18C5.10.1,F18C5.10.2	F18C5.10	protein_coding
hlh-30(-)	WBGene00017583	F19B10.1.1,F19B10.1.2	F19B10.1	protein_coding
hlh-30(-)	WBGene00017584	F19B10.2.1	F19B10.2	protein_coding
hlh-30(-)	WBGene00017587	F19B10.5.1	F19B10.5	protein_coding
hlh-30(-)	WBGene00008959	F19H6.4.1	F19H6.4	protein_coding
hlh-30(-)	WBGene00008971	F20C5.6.1	F20C5.6	protein_coding
hlh-30(-)	WBGene00009020	F21D9.6	F21D9.6	pseudogene
hlh-30(-)	WBGene00017712	F22E5.17.1	F22E5.17	protein_coding
hlh-30(-)	WBGene00017713	F22E5.20.1	F22E5.20	protein_coding
hlh-30(-)	WBGene00009086	F23D12.2.1	F23D12.2	protein_coding
hlh-30(-)	WBGene00009088	F23D12.4.1	F23D12.4	protein_coding
hlh-30(-)	WBGene00017764	F25A2.1.1	F25A2.1	protein_coding
hlh-30(-)	WBGene00017843	F26G5.1a.1,F26G5.1b.1	F26G5.1	protein_coding
hlh-30(-)	WBGene00017908	F28H1.1.1	F28H1.1	protein_coding
hlh-30(-)	WBGene00017930	F29G9.1.1	F29G9.1	protein_coding
hlh-30(-)	WBGene00009299	F31E9.6.1	F31E9.6	protein_coding
hlh-30(-)	WBGene00009300	F31F6.1.1	F31F6.1	protein_coding
hlh-30(-)	WBGene00009302	F31F6.3.1	F31F6.3	protein_coding
hlh-30(-)	WBGene00017986	F32D1.7.1	F32D1.7	protein_coding
hlh-30(-)	WBGene00009361	F33E2.5.1,F33E2.5.2	F33E2.5	protein_coding
hlh-30(-)	WBGene00009367	F33H2.3.1	F33H2.3	protein_coding	Acidic leucine-rich nuclear phosphoprotein 32-related protein 1
hlh-30(-)	WBGene00018021	F34D6.1.1	F34D6.1	protein_coding
hlh-30(-)	WBGene00018041	F35D2.3.1	F35D2.3	protein_coding
hlh-30(-)	WBGene00206519	F36H5.13.1	F36H5.13	protein_coding
hlh-30(-)	WBGene00018106	F36H5.8.1	F36H5.8	protein_coding
hlh-30(-)	WBGene00018203	F39F10.3.1	F39F10.3	protein_coding
hlh-30(-)	WBGene00018204	F39F10.4.1	F39F10.4	protein_coding
hlh-30(-)	WBGene00009606	F40G12.11.1	F40G12.11	protein_coding
hlh-30(-)	WBGene00018242	F40G9.6.1	F40G9.6	protein_coding
hlh-30(-)	WBGene00018252	F40H3.6.1	F40H3.6	protein_coding
hlh-30(-)	WBGene00018386	F43C11.9.1	F43C11.9	protein_coding
hlh-30(-)	WBGene00009653	F43D9.1.1	F43D9.1	protein_coding
hlh-30(-)	WBGene00009658	F43G6.5.1	F43G6.5	protein_coding
hlh-30(-)	WBGene00009659	F43G6.7.1	F43G6.7	protein_coding
hlh-30(-)	WBGene00009696	F44F1.4.1	F44F1.4	protein_coding
hlh-30(-)	WBGene00009697	F44F1.5	F44F1.5	pseudogene
hlh-30(-)	WBGene00009698	F44F1.6a.1,F44F1.6b.1	F44F1.6	protein_coding
hlh-30(-)	WBGene00269388	F45C12.17.1	F45C12.17	protein_coding
hlh-30(-)	WBGene00018452	F45D11.5.1	F45D11.5	protein_coding
hlh-30(-)	WBGene00018489	F46E10.2.1	F46E10.2	protein_coding	5H1
hlh-30(-)	WBGene00018606	F48E3.6.1	F48E3.6	protein_coding
hlh-30(-)	WBGene00009877	F49C12.7a.1,F49C12.7b.1,F49C12.7c.1,F49C12.7c.2	F49C12.7	protein_coding
hlh-30(-)	WBGene00018743	F53B3.5.1	F53B3.5	protein_coding
hlh-30(-)	WBGene00018754	F53C3.11.1	F53C3.11	protein_coding
hlh-30(-)	WBGene00010000	F53F8.3.1	F53F8.3	protein_coding
hlh-30(-)	WBGene00010051	F54D5.5a.1,F54D5.5b.1	F54D5.5	protein_coding
hlh-30(-)	WBGene00010066	F54F7.6.1	F54F7.6	protein_coding
hlh-30(-)	WBGene00044249	F55B11.6.1,F55B11.6.2	F55B11.6	protein_coding
hlh-30(-)	WBGene00010142	F56A8.8.1	F56A8.8	protein_coding
hlh-30(-)	WBGene00010149	F56D5.5.1	F56D5.5	protein_coding
hlh-30(-)	WBGene00045498	F56F4.8.1	F56F4.8	protein_coding
hlh-30(-)	WBGene00010244	F58D5.5.1	F58D5.5	protein_coding
hlh-30(-)	WBGene00019113	F59E11.7a.1,F59E11.7b.1	F59E11.7	protein_coding
hlh-30(-)	WBGene00015048	B0218.2.1	faah-2	protein_coding	Fatty Acid Amide Hydrolase homolog
hlh-30(-)	WBGene00007162	B0391.5.1	fbxa-153	protein_coding	F-box A protein
hlh-30(-)	WBGene00007838	C31C9.4	fbxa-168	pseudogene
hlh-30(-)	WBGene00013404	Y63D3A.3.1	fbxb-101	protein_coding	F-box B protein
hlh-30(-)	WBGene00008847	F15A4.13.1	fbxb-102	protein_coding	F-box B protein
hlh-30(-)	WBGene00018746	F53C3.2.1	fbxb-103	protein_coding	F-box B protein
hlh-30(-)	WBGene00021719	Y49F6B.7.1	fbxb-104	protein_coding	F-box B protein
hlh-30(-)	WBGene00017249	F08D12.6.1	fbxb-108	protein_coding	F-box B protein
hlh-30(-)	WBGene00018436	F45C12.5.1	fbxb-11	protein_coding	F-box B protein
hlh-30(-)	WBGene00022557	ZC204.7.1	fbxb-15	protein_coding	F-box B protein
hlh-30(-)	WBGene00019037	F58E1.5.1	fbxb-17	protein_coding	F-box B protein
hlh-30(-)	WBGene00019040	F58E1.9.1	fbxb-19	protein_coding	F-box B protein
hlh-30(-)	WBGene00022559	ZC204.9.1	fbxb-20	protein_coding	F-box B protein
hlh-30(-)	WBGene00013230	Y56A3A.10.1	fbxb-22	protein_coding	F-box B protein
hlh-30(-)	WBGene00019035	F58E1.3.1	fbxb-26	protein_coding	F-box B protein
hlh-30(-)	WBGene00009546	F38H4.2.1	fbxb-3	protein_coding	F-box B protein
hlh-30(-)	WBGene00017208	F07E5.2.1	fbxb-35	protein_coding	F-box B protein
hlh-30(-)	WBGene00020537	T16A1.8.1	fbxb-37	protein_coding	F-box B protein
hlh-30(-)	WBGene00019704	M01D1.9.1	fbxb-40	protein_coding	F-box B protein
hlh-30(-)	WBGene00019703	M01D1.8.1	fbxb-41	protein_coding	F-box B protein
hlh-30(-)	WBGene00021773	Y51H7BR.1.1	fbxb-42	protein_coding	F-box B protein
hlh-30(-)	WBGene00021774	Y51H7BR.2.1	fbxb-43	protein_coding	F-box B protein
hlh-30(-)	WBGene00019705	M01D1.10.1	fbxb-45	protein_coding	F-box B protein
hlh-30(-)	WBGene00019420	K05F6.9.1	fbxb-46	protein_coding	F-box B protein
hlh-30(-)	WBGene00018444	F45C12.13.1	fbxb-48	protein_coding	F-box B protein
hlh-30(-)	WBGene00019412	K05F6.1.1	fbxb-49	protein_coding	F-box B protein
hlh-30(-)	WBGene00019413	K05F6.2.1	fbxb-50	protein_coding	F-box B protein
hlh-30(-)	WBGene00019414	K05F6.3.1	fbxb-51	protein_coding	F-box B protein
hlh-30(-)	WBGene00018104	F36H5.5a.1,F36H5.5b.1	fbxb-53	protein_coding	F-box B protein
hlh-30(-)	WBGene00019418	K05F6.7.1	fbxb-54	protein_coding	F-box B protein
hlh-30(-)	WBGene00010106	F55C9.10.1	fbxb-61	protein_coding	F-box B protein
hlh-30(-)	WBGene00010105	F55C9.8.1	fbxb-62	protein_coding	F-box B protein
hlh-30(-)	WBGene00044197	F55C9.13.1	fbxb-63	protein_coding	F-box B protein
hlh-30(-)	WBGene00044066	Y40B1B.3.1	fbxb-66	protein_coding	F-box B protein
hlh-30(-)	WBGene00009862	F49B2.2.1	fbxb-67	protein_coding	F-box B protein
hlh-30(-)	WBGene00019243	H24O09.2.1	fbxb-72	protein_coding	F-box B protein
hlh-30(-)	WBGene00019952	R08C7.9.1	fbxb-74	protein_coding	F-box B protein
hlh-30(-)	WBGene00019956	R08C7.13.1	fbxb-75	protein_coding	F-box B protein
hlh-30(-)	WBGene00021204	Y17G9B.7a.1,Y17G9B.7b.1	fbxb-77	protein_coding	F-box B protein
hlh-30(-)	WBGene00020541	T17A3.3.1	fbxb-81	protein_coding	F-box B protein
hlh-30(-)	WBGene00020543	T17A3.6.1	fbxb-83	protein_coding	F-box B protein
hlh-30(-)	WBGene00020544	T17A3.7.1,T17A3.7.2	fbxb-84	protein_coding	F-box B protein
hlh-30(-)	WBGene00016359	C33F10.13.1	fbxb-88	protein_coding	F-box B protein
hlh-30(-)	WBGene00044694	F12E12.10.1	fbxb-90	protein_coding	F-box B protein
hlh-30(-)	WBGene00044692	F12E12.8.1	fbxb-91	protein_coding	F-box B protein
hlh-30(-)	WBGene00013408	Y63D3A.9a.1,Y63D3A.9b.1	fbxb-93	protein_coding
hlh-30(-)	WBGene00016880	C52E2.1.1	fbxb-95	protein_coding	F-box B protein
hlh-30(-)	WBGene00016886	C52E2.7.1	fbxb-96	protein_coding	F-box B protein
hlh-30(-)	WBGene00016298	C32B5.5a.1,C32B5.5b.1	fbxc-14	protein_coding	F-box C protein
hlh-30(-)	WBGene00016307	C32B5.14a.1,C32B5.14b.1	fbxc-18	protein_coding	F-box C protein
hlh-30(-)	WBGene00020361	T08E11.5.1	fbxc-19	protein_coding	F-box C protein
hlh-30(-)	WBGene00019042	F58E1.11.1	fbxc-21	protein_coding	F-box C protein
hlh-30(-)	WBGene00019927	R07C3.11a.1,R07C3.11b.1	fbxc-24	protein_coding	F-box C protein
hlh-30(-)	WBGene00019922	R07C3.6.1	fbxc-28	protein_coding	F-box C protein
hlh-30(-)	WBGene00019923	R07C3.7.1	fbxc-29	protein_coding	F-box C protein
hlh-30(-)	WBGene00019921	R07C3.5.1	fbxc-34	protein_coding	F-box C protein
hlh-30(-)	WBGene00019918	R07C3.2a.1,R07C3.2b.1	fbxc-36	protein_coding	F-box C protein
hlh-30(-)	WBGene00018456	F45D11.10a.1,F45D11.10b.1	fbxc-39	protein_coding	F-box C protein
hlh-30(-)	WBGene00016295	C32B5.1a.1,C32B5.1b.1,C32B5.1c.1	fbxc-40	protein_coding	F-box C protein
hlh-30(-)	WBGene00021576	Y46B2A.1.1	fbxc-51	protein_coding	F-box C protein
hlh-30(-)	WBGene00011321	T01C3.4.1	fil-1	protein_coding	Fasting Induced Lipase
hlh-30(-)	WBGene00001435	C29F7.4a.1,C29F7.4b.1	fkh-3	protein_coding	ForKHead transcription factor family
hlh-30(-)	WBGene00001436	C29F7.5.1	fkh-4	protein_coding	ForKHead transcription factor family
hlh-30(-)	WBGene00016138	C26E6.2.1	flh-2	protein_coding	FLYWCH zinc finger transcription factor homolog
hlh-30(-)	WBGene00012436	Y11D7A.13.1	flh-3	protein_coding	FLYWCH zinc finger transcription factor homolog
hlh-30(-)	WBGene00001475	F15B9.7a.1,F15B9.7b.1,F15B9.7c.1	fmi-1	protein_coding	FlaMIngo (Cadherin plus 7TM domain) homolog
hlh-30(-)	WBGene00001484	T07D1.4a.1,T07D1.4b.1,T07D1.4d.1	fox-1	protein_coding	Sex determination protein fox-1
hlh-30(-)	WBGene00007887	C33A12.12.1	gadr-2	protein_coding
hlh-30(-)	WBGene00018561	F47D12.5.1	gadr-3	protein_coding	Gastrulation-defective protein 3
hlh-30(-)	WBGene00009823	F47G4.2.1,F47G4.2.2	gadr-6	protein_coding
hlh-30(-)	WBGene00001546	F22E5.3.1	gcy-21	protein_coding	Receptor-type guanylate cyclase gcy-21
hlh-30(-)	WBGene00001561	W07B3.2a.1,W07B3.2a.2,W07B3.2b.1,W07B3.2b.2,W07B3.2b.3,W07B3.2c.1,W07B3.2c.2,W07B3.2c.3,W07B3.2d.1,W07B3.2d.2,W07B3.2d.3,W07B3.2e.1,W07B3.2e.2,W07B3.2f.1,W07B3.2f.2	gei-4	protein_coding	GEX Interacting protein
hlh-30(-)	WBGene00001577	T12A7.1.1,T12A7.1.2	gem-4	protein_coding	Gon-2 Extragenic Modifier
hlh-30(-)	WBGene00001583	M163.4.1	gfi-3	protein_coding
hlh-30(-)	WBGene00001591	F11A5.10.1,F11A5.10.2	glc-1	protein_coding	Glutamate-gated chloride channel alpha
hlh-30(-)	WBGene00018878	F55D10.3.1	glit-1	protein_coding	GLIoTactin (Drosophila neuroligin-like) homolog
hlh-30(-)	WBGene00019143	H01M10.1.1	H01M10.1	protein_coding
hlh-30(-)	WBGene00019153	H04M03.3.1	H04M03.3	protein_coding
hlh-30(-)	WBGene00010411	H25K10.1.1	H25K10.1	protein_coding	Purple acid phosphatase
hlh-30(-)	WBGene00045261	H29C22.1.1	H29C22.1	protein_coding
hlh-30(-)	WBGene00044200	H37A05.4a.1,H37A05.4b.1	H37A05.4	protein_coding	LOW QUALITY PROTEIN: Uncharacterized protein CELE_H37A05.4
hlh-30(-)	WBGene00001820	F53B2.6.1	ham-1	protein_coding
hlh-30(-)	WBGene00001821	C07A12.1a.1,C07A12.1b.1,C07A12.1c.1	ham-2	protein_coding
hlh-30(-)	WBGene00001824	F13D11.2a.1,F13D11.2b.1	hbl-1	protein_coding	Hunchback-like protein
hlh-30(-)	WBGene00001828	F40E10.1.1	hch-1	protein_coding	Zinc metalloproteinase nas-34
hlh-30(-)	WBGene00001853	Y73B6BL.9a.1,Y73B6BL.9b.1	hil-2	protein_coding	Histone H1.2
hlh-30(-)	WBGene00001854	F22F1.1.1	hil-3	protein_coding	Histone H1.3
hlh-30(-)	WBGene00001858	C01B10.5a.1,C01B10.5b.1,C01B10.5c.1,C01B10.5e.1	hil-7	protein_coding	HIstone H1 Like; Histone H1.Q
hlh-30(-)	WBGene00009553	F39B2.1.1	hinf-1	protein_coding	HIstone Nuclear Factor p (P) homolog
hlh-30(-)	WBGene00001898	M163.3.1	his-24	protein_coding	Histone H1.1
hlh-30(-)	WBGene00001906	F17E9.10.1	his-32	protein_coding	Histone H3
hlh-30(-)	WBGene00001958	C18A3.8.1	hlh-14	protein_coding	Helix Loop Helix
hlh-30(-)	WBGene00001960	DY3.3.1	hlh-16	protein_coding	Helix Loop Helix
hlh-30(-)	WBGene00001949	M05B5.5a.1,M05B5.5b	hlh-2	protein_coding	Helix Loop Helix
hlh-30(-)	WBGene00001950	T24B8.6.1	hlh-3	protein_coding	Helix-loop-helix protein 3
hlh-30(-)	WBGene00020930	W02C12.3a.1,W02C12.3a.2,W02C12.3a.3,W02C12.3b.1,W02C12.3c.1,W02C12.3d.1,W02C12.3e.1,W02C12.3f.1,W02C12.3g.1,W02C12.3g.2,W02C12.3g.3,W02C12.3h.1,W02C12.3h.2,W02C12.3i.1,W02C12.3j.1	hlh-30	protein_coding	Helix Loop Helix
hlh-30(-)	WBGene00001976	T05A7.4.1,T05A7.4.2	hmg-11	protein_coding	HMG; High mobility group protein I alpha
hlh-30(-)	WBGene00013073	Y51A2D.4.1	hmit-1.1	protein_coding	H(+) MyoInositol coTransporter
hlh-30(-)	WBGene00001981	C44C10.8.1	hnd-1	protein_coding	HAND bHLH transcription factor family
hlh-30(-)	WBGene00019947	R08C7.3.1,R08C7.3.2,R08C7.3.3	htz-1	protein_coding	Histone H2A.V
hlh-30(-)	WBGene00002051	F52E10.5.1	ifa-3	protein_coding	Intermediate filament protein ifa-3
hlh-30(-)	WBGene00020130	SSSD1.1.1	igcm-2	protein_coding	ImmunoGlobulin-like Cell adhesion Molecule family
hlh-30(-)	WBGene00020160	T02C5.3a.1,T02C5.3b.1	igcm-3	protein_coding	ImmunoGlobulin-like Cell adhesion Molecule family
hlh-30(-)	WBGene00022418	Y102A11A.8.1	igcm-4	protein_coding	ImmunoGlobulin-like Cell adhesion Molecule family
hlh-30(-)	WBGene00002069	C04F12.3.1	ikb-1	protein_coding	I Kappa B homolog; IKB-1
hlh-30(-)	WBGene00007979	C36B1.12a.1,C36B1.12a.2,C36B1.12b.1,C36B1.12c.1,C36B1.12c.2	imp-1	protein_coding	IntraMembrane Protease (IMPAS) family
hlh-30(-)	WBGene00002117	F52B11.6.1	ins-34	protein_coding	INSulin related
hlh-30(-)	WBGene00002124	F08G12.10.1,F08G12.10.2	inx-2	protein_coding	Innexin-2
hlh-30(-)	WBGene00002144	Y47G6A.2.1,Y47G6A.2.2	inx-22	protein_coding	Innexin
hlh-30(-)	WBGene00002125	F22F4.2.1	inx-3	protein_coding	Innexin-3
hlh-30(-)	WBGene00009801	F47A4.5.1	ipla-2	protein_coding	Intracelllar PhosphoLipase A family
hlh-30(-)	WBGene00020902	T28F2.4a.1,T28F2.4b.1	jmjc-1	protein_coding	Bifunctional lysine-specific demethylase and histidyl-hydroxylase NO66
hlh-30(-)	WBGene00009089	F23D12.5.1	jmjd-3.2	protein_coding	JuMonJi (Transcription factor) Domain protein
hlh-30(-)	WBGene00019279	K01A2.4a.1,K01A2.4b.1	K01A2.4	protein_coding
hlh-30(-)	WBGene00010483	K01G12.3.1,K01G12.3.2	K01G12.3	protein_coding
hlh-30(-)	WBGene00010495	K02B12.2.1	K02B12.2	protein_coding
hlh-30(-)	WBGene00019310	K02E7.5	K02E7.5	pseudogene
hlh-30(-)	WBGene00010519	K03A11.1.1	K03A11.1	protein_coding
hlh-30(-)	WBGene00019368	K03H6.2a.1,K03H6.2b.1,K03H6.2c.1	K03H6.2	protein_coding
hlh-30(-)	WBGene00010555	K04C1.5.1	K04C1.5	protein_coding
hlh-30(-)	WBGene00010568	K04G2.10.1	K04G2.10	protein_coding
hlh-30(-)	WBGene00010585	K05C4.9.1	K05C4.9	protein_coding
hlh-30(-)	WBGene00269419	K05F6.15	K05F6.15	pseudogene
hlh-30(-)	WBGene00019415	K05F6.4.1	K05F6.4	protein_coding
hlh-30(-)	WBGene00019514	K08B4.2.1	K08B4.2	protein_coding
hlh-30(-)	WBGene00235094	K08D9.9.1	K08D9.9	protein_coding
hlh-30(-)	WBGene00010690	K08H2.3.1	K08H2.3	protein_coding
hlh-30(-)	WBGene00010691	K08H2.4.1	K08H2.4	protein_coding
hlh-30(-)	WBGene00010726	K09E9.3.1	K09E9.3	protein_coding
hlh-30(-)	WBGene00019687	K12H6.7.1	K12H6.7	protein_coding
hlh-30(-)	WBGene00002181	K03D10.1.1	kal-1	protein_coding	KALlmann syndrome homolog
hlh-30(-)	WBGene00017083	DC2.7a,DC2.7b.1,DC2.7c.1	kin-33	protein_coding
hlh-30(-)	WBGene00019815	R02C2.2.1	kin-34	protein_coding
hlh-30(-)	WBGene00018725	F53A9.2.1	kreg-1	protein_coding
hlh-30(-)	WBGene00002248	T22A3.8.1	lam-3	protein_coding	LAMinin related. See also lmb; Laminin alpha chain
hlh-30(-)	WBGene00015587	C08A9.7.1	lido-2	protein_coding	SKN-1 Dependent Zygotic transcript
hlh-30(-)	WBGene00016576	C41H7.6.1	lido-9	protein_coding
hlh-30(-)	WBGene00023497	ZK662.4.1,ZK662.4.2	lin-15B	protein_coding
hlh-30(-)	WBGene00219728	T08E11.10	linc-16	lincRNA
hlh-30(-)	WBGene00017233	F07G11.9.1	lmd-4	protein_coding	LysM Domain (Peptidoglycan binding) protein
hlh-30(-)	WBGene00011615	T08D10.2.1	lsd-1	protein_coding	Lysine-Specific histone Demethylase homolog
hlh-30(-)	WBGene00009834	F47H4.1a.1,F47H4.1b.1	lsy-27	protein_coding
hlh-30(-)	WBGene00269373	M01D1.12.1	M01D1.12	protein_coding
hlh-30(-)	WBGene00019729	M02D8.3.1	M02D8.3	protein_coding
hlh-30(-)	WBGene00019751	M03D4.4a.1,M03D4.4b.1	M03D4.4	protein_coding
hlh-30(-)	WBGene00019788	M116.1.1	M116.1	protein_coding	SKN-1 Dependent Zygotic transcript
hlh-30(-)	WBGene00019795	M151.3.1	M151.3	protein_coding
hlh-30(-)	WBGene00019796	M151.4.1	M151.4	protein_coding
hlh-30(-)	WBGene00019799	M151.7.1	M151.7	protein_coding
hlh-30(-)	WBGene00003111	Y71G12B.20a.1,Y71G12B.20b.1,Y71G12B.20c.1,Y71G12B.20d.1	mab-20	protein_coding	Semaphorin-2A
hlh-30(-)	WBGene00003154	Y17G7B.5a.1,Y17G7B.5a.2,Y17G7B.5b.1	mcm-2	protein_coding	DNA helicase
hlh-30(-)	WBGene00003155	C25D7.6.1	mcm-3	protein_coding	DNA helicase
hlh-30(-)	WBGene00003156	Y39G10AR.14a.1,Y39G10AR.14a.2,Y39G10AR.14b.1	mcm-4	protein_coding	DNA replication licensing factor mcm-4
hlh-30(-)	WBGene00003157	R10E4.4.1,R10E4.4.2	mcm-5	protein_coding	DNA replication licensing factor mcm-5
hlh-30(-)	WBGene00003159	F32D1.10.1	mcm-7	protein_coding	DNA replication licensing factor MCM7
hlh-30(-)	WBGene00010492	K02B9.1.1	meg-1	protein_coding
hlh-30(-)	WBGene00010493	K02B9.2.1	meg-2	protein_coding
hlh-30(-)	WBGene00001569	F52D2.4.1	meg-3	protein_coding
hlh-30(-)	WBGene00016485	C36C9.1.1	meg-4	protein_coding
hlh-30(-)	WBGene00007139	B0285.7.1	mnp-1	protein_coding	Matrix non-peptidase homolog 1
hlh-30(-)	WBGene00003395	F38E1.7.1,F38E1.7.2	mom-2	protein_coding
hlh-30(-)	WBGene00003410	F21G4.2.1	mrp-4	protein_coding
hlh-30(-)	WBGene00008218	C50B6.2.1	nasp-2	protein_coding	NASP (Human Nuclear Autoantigenic Sperm Protein) homolog
hlh-30(-)	WBGene00018225	F40B5.1	nep-14	pseudogene
hlh-30(-)	WBGene00011614	T08D10.1.1	nfya-1	protein_coding	Nuclear transcription Factor Y, A (Alpha) subunit
hlh-30(-)	WBGene00003595	Y69A2AR.29.1	ngn-1	protein_coding	NeuroGeNin
hlh-30(-)	WBGene00003601	C32F10.6.1	nhr-2	protein_coding	Nuclear hormone receptor family member nhr-2
hlh-30(-)	WBGene00003623	F11C1.6a.1,F11C1.6a.2,F11C1.6b.1,F11C1.6b.2	nhr-25	protein_coding	Nuclear hormone receptor family member nhr-25
hlh-30(-)	WBGene00003766	B0213.3.1	nlp-28	protein_coding	Neuropeptide-like protein 28 QWGYGGY-amide GYGGYGGY-amide GMYGGY-amide GMYGGW-amide [Source:UniProtKB/Swiss-Prot;Acc:O44665]
hlh-30(-)	WBGene00003784	ZK1127.1.1,ZK1127.1.2	nos-2	protein_coding	NanOS related
hlh-30(-)	WBGene00010898	M28.7.1	nphp-1	protein_coding	Nephrocystin-1-like protein
hlh-30(-)	WBGene00019862	R04A9.2.1	nrde-3	protein_coding	Nuclear RNAi defective-3 protein
hlh-30(-)	WBGene00003828	C07B5.5.1	nuc-1	protein_coding	Deoxyribonuclease-2
hlh-30(-)	WBGene00018707	F52F10.3.1	oac-31	protein_coding	O-ACyltransferase homolog
hlh-30(-)	WBGene00003865	ZC513.6.1,ZC513.6.2	oma-2	protein_coding	CCCH-type zinc finger protein oma-2
hlh-30(-)	WBGene00003939	F27E5.2.1	pax-3	protein_coding	PAX (Paired box) transcription factor
hlh-30(-)	WBGene00003955	W03D2.4.1	pcn-1	protein_coding	Proliferating cell nuclear antigen
hlh-30(-)	WBGene00016638	C44B12.5.1	perm-4	protein_coding	PERMeable eggshell
hlh-30(-)	WBGene00003976	T28H11.4a.1,T28H11.4b.1	pes-1	protein_coding	PES-1 protein; PES-1A protein; Patterned Expression Site
hlh-30(-)	WBGene00003983	Y46G5A.27.1	pes-10	protein_coding	Patterned expression site protein 10
hlh-30(-)	WBGene00003977	F56G4.2.1	pes-2.1	protein_coding	Patterned Expression Site; Pes-2 protein
hlh-30(-)	WBGene00010158	F56G4.3.1	pes-2.2	protein_coding	Patterned Expression Site; Pes-2 protein
hlh-30(-)	WBGene00003979	T27D12.4a.1,T27D12.4b.1,T27D12.4c.1	pes-5	protein_coding	Patterned Expression Site
hlh-30(-)	WBGene00004013	F38A6.1a.1,F38A6.1b.1,F38A6.1c.1	pha-4	protein_coding	Defective pharyngeal development protein 4
hlh-30(-)	WBGene00016782	C49G7.4.1	phat-3	protein_coding	PHAryngeal gland Toxin-related
hlh-30(-)	WBGene00007331	C05C10.4.1,C05C10.4.2,C05C10.4.3	pho-11	protein_coding	Putative acid phosphatase 11
hlh-30(-)	WBGene00022181	Y71H2AM.16.1	pho-9	protein_coding	Intestinal acid PHOsphatase
hlh-30(-)	WBGene00020375	T09B4.1.1,T09B4.1.2	pigv-1	protein_coding	GPI mannosyltransferase pigv-1
hlh-30(-)	WBGene00004078	F52E1.1.1	pos-1	protein_coding	Cytoplasmic zinc-finger protein; POsterior Segregation
hlh-30(-)	WBGene00004217	C32E8.8.1	ptr-2	protein_coding	PaTched Related family
hlh-30(-)	WBGene00004236	Y80D3A.7a.1,Y80D3A.7b.1	ptr-22	protein_coding	PaTched Related family
hlh-30(-)	WBGene00004246	Y48G1BL.3	puf-10	pseudogene
hlh-30(-)	WBGene00004241	F54C9.8.1	puf-5	protein_coding	Pumilio domain-containing protein 5
hlh-30(-)	WBGene00004243	B0273.2.1,B0273.2.2	puf-7	protein_coding	Pumilio domain-containing protein 7
hlh-30(-)	WBGene00011505	T05G11.1a.1,T05G11.1b.1	pzf-1	protein_coding	Paired Zinc Finger protein
hlh-30(-)	WBGene00019814	R02C2.1.1	R02C2.1	protein_coding
hlh-30(-)	WBGene00044281	R04A9.7.1	R04A9.7	protein_coding
hlh-30(-)	WBGene00011010	R04D3.2.1	R04D3.2	protein_coding
hlh-30(-)	WBGene00011011	R04D3.3.1,R04D3.3.2	R04D3.3	protein_coding
hlh-30(-)	WBGene00019938	R07E4.5.1	R07E4.5	protein_coding
hlh-30(-)	WBGene00011153	R09A8.2.1	R09A8.2	protein_coding
hlh-30(-)	WBGene00011175	R09E10.5.1	R09E10.5	protein_coding
hlh-30(-)	WBGene00011229	R11.4.1	R11.4	protein_coding
hlh-30(-)	WBGene00011231	R11A5.3.1	R11A5.3	protein_coding
hlh-30(-)	WBGene00044725	R11G1.7.1	R11G1.7	protein_coding
hlh-30(-)	WBGene00004334	T01E8.2.1	ref-1	protein_coding	REF-1; REgulator of Fusion
hlh-30(-)	WBGene00004335	C47C12.3a.1,C47C12.3a.2,C47C12.3b.1	ref-2	protein_coding	REgulator of Fusion
hlh-30(-)	WBGene00004354	F45B8.1.1	rgs-11	protein_coding	Regulator of G-protein signaling rgs-11
hlh-30(-)	WBGene00004351	F52D2.2.1	rgs-8.1	protein_coding	Regulator of G protein Signaling
hlh-30(-)	WBGene00021988	Y59E1A.2.1	rgs-8.2	protein_coding	Regulator of G protein Signaling
hlh-30(-)	WBGene00004374	T11F8.3a.1,T11F8.3a.2,T11F8.3b.1,T11F8.3b.2	rme-2	protein_coding	Receptor Mediated Endocytosis
hlh-30(-)	WBGene00004391	T23G5.1.1,T23G5.1.2	rnr-1	protein_coding	Ribonucleoside-diphosphate reductase large subunit
hlh-30(-)	WBGene00004392	C03C10.3.1	rnr-2	protein_coding	Ribonucleoside-diphosphate reductase small chain
hlh-30(-)	WBGene00013652	Y105C5B.12	sams-2	pseudogene
hlh-30(-)	WBGene00004745	F52E10.1.1	sdc-1	protein_coding	Zinc finger protein sdc-1
hlh-30(-)	WBGene00017252	F08D12.9.1	sdz-10	protein_coding	SKN-1 Dependent Zygotic transcript
hlh-30(-)	WBGene00017408	F12E12.7.1	sdz-11	protein_coding	SKN-1 Dependent Zygotic transcript
hlh-30(-)	WBGene00008782	F14B6.1.1	sdz-14	protein_coding	SKN-1 Dependent Zygotic transcript
hlh-30(-)	WBGene00009297	F31E9.4.1	sdz-16	protein_coding	SKN-1 Dependent Zygotic transcript
hlh-30(-)	WBGene00018828	F54E7.5.1	sdz-21	protein_coding	SKN-1 Dependent Zygotic transcript
hlh-30(-)	WBGene00019791	M116.4.1	sdz-25	protein_coding	SKN-1 Dependent Zygotic transcript
hlh-30(-)	WBGene00011049	R06A4.6.1	sdz-26	protein_coding	SKN-1 Dependent Zygotic transcript
hlh-30(-)	WBGene00020073	R52.1.1	sdz-28	protein_coding	SKN-1 Dependent Zygotic transcript
hlh-30(-)	WBGene00020081	R52.10	sdz-29	pseudogene
hlh-30(-)	WBGene00011432	T04D3.2.1	sdz-30	protein_coding	SKN-1 Dependent Zygotic transcript
hlh-30(-)	WBGene00011704	T11A5.5.1	sdz-31	protein_coding	SKN-1 Dependent Zygotic transcript
hlh-30(-)	WBGene00013233	Y56A3A.14.1	sdz-33	protein_coding	SKN-1 Dependent Zygotic transcript
hlh-30(-)	WBGene00016309	C32B5.16.1	sdz-4	protein_coding	SKN-1 Dependent Zygotic transcript
hlh-30(-)	WBGene00016578	C41H7.8.1	sdz-5	protein_coding	SKN-1 Dependent Zygotic transcript
hlh-30(-)	WBGene00017253	F08D12.10.1	sdz-9	protein_coding	SKN-1 Dependent Zygotic transcript
hlh-30(-)	WBGene00004750	F19B10.9.1	sea-1	protein_coding	T-box transcription factor 18
hlh-30(-)	WBGene00010808	M01E5.6.1	sepa-1	protein_coding
hlh-30(-)	WBGene00009370	F33H2.7.1	set-10	protein_coding	SET (Trithorax/polycomb) domain containing
hlh-30(-)	WBGene00013106	Y51H4A.12.1	set-26	protein_coding	Histone-lysine N-methyltransferase set-26
hlh-30(-)	WBGene00004786	F44A6.2.1,F44A6.2.2	sex-1	protein_coding	Steroid hormone receptor family member cnr14
hlh-30(-)	WBGene00020354	T08B6.5.1	sgnh-1	protein_coding	SGN1 Homolog
hlh-30(-)	WBGene00009897	F49E12.1.1	skpo-1	protein_coding	Peroxidase skpo-1
hlh-30(-)	WBGene00004816	Y105C5B.13.1	skr-10	protein_coding	SKR-10; SKp1 Related (Ubiquitin ligase complex component)
hlh-30(-)	WBGene00004818	C52D10.6.1,C52D10.6.2	skr-12	protein_coding	SKR-12; SKp1 Related (Ubiquitin ligase complex component); Skp1p homolog
hlh-30(-)	WBGene00004819	C52D10.8.1	skr-13	protein_coding	SKR-13; SKp1 Related (Ubiquitin ligase complex component)
hlh-30(-)	WBGene00004820	Y47D7A.8.1,Y47D7A.8.2,Y47D7A.8.3	skr-14	protein_coding	SKp1 Related (Ubiquitin ligase complex component)
hlh-30(-)	WBGene00004821	F54D10.1.1	skr-15	protein_coding	SKR-15; SKp1 Related (Ubiquitin ligase complex component)
hlh-30(-)	WBGene00004822	C42D4.6.1	skr-16	protein_coding	SKp1 Related (Ubiquitin ligase complex component)
hlh-30(-)	WBGene00004827	K08H2.1.1	skr-21	protein_coding	SKp1 Related (Ubiquitin ligase complex component)
hlh-30(-)	WBGene00004813	Y47D7A.1.1	skr-7	protein_coding	SKR-7; SKp1 Related (Ubiquitin ligase complex component)
hlh-30(-)	WBGene00004814	C52D10.9.1	skr-8	protein_coding	SKR-8; SKp1 Related (Ubiquitin ligase complex component)
hlh-30(-)	WBGene00004815	C52D10.7.1	skr-9	protein_coding	SKR-9; SKp1 Related (Ubiquitin ligase complex component)
hlh-30(-)	WBGene00004893	F53H8.4.1	sms-2	protein_coding	Phosphatidylcholine:ceramide cholinephosphotransferase 2
hlh-30(-)	WBGene00020496	T13H2.5a.1,T13H2.5b.1	spat-3	protein_coding	Suppressor of PAr-Two defect
hlh-30(-)	WBGene00004984	ZC404.8.1,ZC404.8.2	spn-4	protein_coding	PIP-1
hlh-30(-)	WBGene00005023	T24D1.1a.1,T24D1.1b.1,T24D1.1c.1	sqv-5	protein_coding	Chondroitin sulfate synthase sqv-5
hlh-30(-)	WBGene00005657	C13D9.1.1	srr-6	protein_coding	Serpentine Receptor, class R
hlh-30(-)	WBGene00006063	F08C6.4a.1,F08C6.4b.1	sto-1	protein_coding	Stomatin-1
hlh-30(-)	WBGene00006331	R10E4.2a.1,R10E4.2a.2,R10E4.2a.3,R10E4.2a.4,R10E4.2b.1,R10E4.2b.2,R10E4.2c.1,R10E4.2d.1,R10E4.2e.1,R10E4.2f.1,R10E4.2f.2,R10E4.2f.3,R10E4.2f.4,R10E4.2g.1,R10E4.2g.2,R10E4.2i.1,R10E4.2i.2,R10E4.2j.1,R10E4.2k.1,R10E4.2l.1,R10E4.2l.2,R10E4.2m.1,R10E4.2m.2,R10E4.2n.1,R10E4.2n.2,R10E4.2n.3,R10E4.2n.4,R10E4.2o.1,R10E4.2p.1,R10E4.2p.2,R10E4.2q.1,R10E4.2r.1	sup-26	protein_coding	SUPpressor
hlh-30(-)	WBGene00004203	Y113G7B.23a.1,Y113G7B.23b.1,Y113G7B.23b.2,Y113G7B.23c.1,Y113G7B.23d.1,Y113G7B.23d.2,Y113G7B.23e.1,Y113G7B.23f.1,Y113G7B.23g.1,Y113G7B.23h.1	swsn-1	protein_coding	SWI/SNF nucleosome remodeling complex component; SWI3-like protein
hlh-30(-)	WBGene00044068	ZK867.1a.1,ZK867.1b.1,ZK867.1b.2,ZK867.1c.1,ZK867.1d.1	syd-9	protein_coding
hlh-30(-)	WBGene00006379	T23D8.9a.1,T23D8.9a.2,T23D8.9b.1,T23D8.9b.2,T23D8.9c.1	sys-1	protein_coding	SYmmetrical Sister cell hermaphrodite gonad defect
hlh-30(-)	WBGene00011383	T02E9.5.1,T02E9.5.2	T02E9.5	protein_coding
hlh-30(-)	WBGene00020170	T02G5.14.1	T02G5.14	protein_coding
hlh-30(-)	WBGene00077772	T02G6.10	T02G6.10	pseudogene
hlh-30(-)	WBGene00020208	T04C4.1a.1,T04C4.1b.1,T04C4.1c.1	T04C4.1	protein_coding
hlh-30(-)	WBGene00011431	T04D3.1.1	T04D3.1	protein_coding
hlh-30(-)	WBGene00011434	T04D3.5.1,T04D3.5.2	T04D3.5	protein_coding
hlh-30(-)	WBGene00271415	T05A7.13.1	T05A7.13	protein_coding
hlh-30(-)	WBGene00011475	T05D4.2.1	T05D4.2	protein_coding
hlh-30(-)	WBGene00011509	T05H10.4a.1,T05H10.4a.2,T05H10.4b.1	T05H10.4	protein_coding
hlh-30(-)	WBGene00020290	T06D4.1a.1,T06D4.1b.1,T06D4.1b.2,T06D4.1b.3	T06D4.1	protein_coding
hlh-30(-)	WBGene00011596	T07G12.5a.1,T07G12.5b.1,T07G12.5c.1	T07G12.5	protein_coding
hlh-30(-)	WBGene00020379	T09B4.5a.1,T09B4.5b.1	T09B4.5	protein_coding
hlh-30(-)	WBGene00011689	T10C6.7.1	T10C6.7	protein_coding
hlh-30(-)	WBGene00011706	T11B7.1.1	T11B7.1	protein_coding
hlh-30(-)	WBGene00020438	T12A2.3.1,T12A2.3.2	T12A2.3	protein_coding
hlh-30(-)	WBGene00011809	T16G12.8.1	T16G12.8	protein_coding
hlh-30(-)	WBGene00011820	T18D3.1.1	T18D3.1	protein_coding
hlh-30(-)	WBGene00020630	T20F7.1.1	T20F7.1	protein_coding
hlh-30(-)	WBGene00020665	T22B2.1.1	T22B2.1	protein_coding
hlh-30(-)	WBGene00011956	T23F11.4.1	T23F11.4	protein_coding
hlh-30(-)	WBGene00020758	T24C4.2.1	T24C4.2	protein_coding
hlh-30(-)	WBGene00020771	T24E12.1.1	T24E12.1	protein_coding
hlh-30(-)	WBGene00020778	T24E12.11.1	T24E12.11	protein_coding
hlh-30(-)	WBGene00012021	T25E12.6.1	T25E12.6	protein_coding
hlh-30(-)	WBGene00020833	T26C12.3a.1,T26C12.3b.1	T26C12.3	protein_coding
hlh-30(-)	WBGene00012038	T26E3.5.1	T26E3.5	protein_coding
hlh-30(-)	WBGene00012041	T26E3.8.1	T26E3.8	protein_coding
hlh-30(-)	WBGene00020835	T27A1.3a.1,T27A1.3b.1	T27A1.3	protein_coding
hlh-30(-)	WBGene00044526	T28A11.22.1	T28A11.22	protein_coding
hlh-30(-)	WBGene00012113	T28B8.1.1,T28B8.1.2	T28B8.1	protein_coding
hlh-30(-)	WBGene00006393	F48D6.1.1,F48D6.1.2	taf-11.1	protein_coding	TAF (TBP-associated transcription factor) family
hlh-30(-)	WBGene00013254	Y57A10A.9.1	tag-276	protein_coding
hlh-30(-)	WBGene00006431	C02F12.4.1	tag-52	protein_coding
hlh-30(-)	WBGene00006547	F40H6.4.1	tbx-11	protein_coding	Putative T-box protein 11
hlh-30(-)	WBGene00006552	Y66A7A.8.1	tbx-33	protein_coding	Putative T-box protein 33
hlh-30(-)	WBGene00044798	Y46E12A.4.1	tbx-43	protein_coding	T BoX family
hlh-30(-)	WBGene00006545	T07C4.2.1	tbx-8	protein_coding	T-box transcription factor tbx-8
hlh-30(-)	WBGene00006546	T07C4.6.1	tbx-9	protein_coding	T-box transcription factor tbx-9
hlh-30(-)	WBGene00006561	Y38C1AA.4a.1,Y38C1AA.4b.1	tcl-2	protein_coding	T-cell defective protein 2
hlh-30(-)	WBGene00010785	K12D12.1.1	top-2	protein_coding	DNA topoisomerase 2 top-2
hlh-30(-)	WBGene00018740	F53B3.1.1,F53B3.1.2	tra-4	protein_coding	TRAnsformer: XX animals transformed into males
hlh-30(-)	WBGene00010234	F58B3.9.1	ttr-50	protein_coding	TransThyretin-Related family domain
hlh-30(-)	WBGene00017154	F01E11.1.1	ugt-57	protein_coding	UDP-GlucuronosylTransferase
hlh-30(-)	WBGene00020587	T19H12.1a.1,T19H12.1b.1	ugt-9	protein_coding	UDP-GlucuronosylTransferase
hlh-30(-)	WBGene00006770	Y50D4C.1a.1,Y50D4C.1b.1,Y50D4C.1c.1,Y50D4C.1d.1,Y50D4C.1e.1,Y50D4C.1f.1,Y50D4C.1g.1	unc-34	protein_coding	UNC-34
hlh-30(-)	WBGene00006773	W02D3.9.1,W02D3.9.2	unc-37	protein_coding	Transcription factor unc-37
hlh-30(-)	WBGene00006775	F56A12.1.1	unc-39	protein_coding	Homeobox protein unc-39
hlh-30(-)	WBGene00006804	Y37D8A.13.1	unc-71	protein_coding	Disintegrin and metalloproteinase domain-containing protein unc-71
hlh-30(-)	WBGene00017046	D2021.1a.1,D2021.1b.1	utx-1	protein_coding	UTX (Ubiquitously transcribed TPR on X) homolog
hlh-30(-)	WBGene00015171	B0410.2a.1,B0410.2b.1	vang-1	protein_coding	Vang-like protein
hlh-30(-)	WBGene00020261	T05E7.5.1	vet-1	protein_coding	Very Early Transcript
hlh-30(-)	WBGene00016453	C35E7.1a.1,C35E7.1b.1	vet-2	protein_coding	Very Early Transcript
hlh-30(-)	WBGene00006902	F44F1.7.1	vet-6	protein_coding	Very Early Transcript
hlh-30(-)	WBGene00012151	VH15N14R.1.1	VH15N14R.1	protein_coding
hlh-30(-)	WBGene00012198	W02B8.2.1	W02B8.2	protein_coding
hlh-30(-)	WBGene00021002	W03F9.4a.1,W03F9.4a.2,W03F9.4b.1	W03F9.4	protein_coding
hlh-30(-)	WBGene00021011	W03G1.5.1	W03G1.5	protein_coding
hlh-30(-)	WBGene00012240	W04A8.5.1	W04A8.5	protein_coding
hlh-30(-)	WBGene00021035	W05F2.3.1	W05F2.3	protein_coding
hlh-30(-)	WBGene00012299	W06D11.1.1	W06D11.1	protein_coding
hlh-30(-)	WBGene00021121	W09G12.7.1	W09G12.7	protein_coding
hlh-30(-)	WBGene00021130	W10D9.2	W10D9.2	pseudogene
hlh-30(-)	WBGene00013647	Y105C5B.5a.1,Y105C5B.5b	Y105C5B.5	protein_coding
hlh-30(-)	WBGene00013699	Y106G6D.2.1	Y106G6D.2	protein_coding
hlh-30(-)	WBGene00013721	Y106G6H.9.1	Y106G6H.9	protein_coding
hlh-30(-)	WBGene00013796	Y116A8C.19.1	Y116A8C.19	protein_coding
hlh-30(-)	WBGene00021188	Y13C8A.1.1	Y13C8A.1	protein_coding
hlh-30(-)	WBGene00050903	Y17D7C.4	Y17D7C.4	pseudogene
hlh-30(-)	WBGene00012498	Y24F12A.3	Y24F12A.3	pseudogene
hlh-30(-)	WBGene00012499	Y24F12A.4	Y24F12A.4	pseudogene
hlh-30(-)	WBGene00021293	Y25C1A.6.1	Y25C1A.6	protein_coding
hlh-30(-)	WBGene00012546	Y37D8A.4.1	Y37D8A.4	protein_coding
hlh-30(-)	WBGene00012672	Y39B6A.10.1	Y39B6A.10	protein_coding
hlh-30(-)	WBGene00012716	Y39E4B.5.1	Y39E4B.5	protein_coding
hlh-30(-)	WBGene00021458	Y39G10AL.1a.1,Y39G10AL.1b.1	Y39G10AL.1	protein_coding
hlh-30(-)	WBGene00012723	Y39G8B.2.1	Y39G8B.2	protein_coding
hlh-30(-)	WBGene00021505	Y41D4A.3.1	Y41D4A.3	protein_coding
hlh-30(-)	WBGene00021525	Y41D4B.26.1	Y41D4B.26	protein_coding
hlh-30(-)	WBGene00021513	Y41D4B.6a.1,Y41D4B.6b.1	Y41D4B.6	protein_coding
hlh-30(-)	WBGene00021542	Y43B11AL.1.1	Y43B11AL.1	protein_coding
hlh-30(-)	WBGene00235272	Y43B11AL.5	Y43B11AL.5	pseudogene
hlh-30(-)	WBGene00012841	Y43F11A.1.1	Y43F11A.1	protein_coding
hlh-30(-)	WBGene00012844	Y43F11A.4.1	Y43F11A.4	protein_coding
hlh-30(-)	WBGene00012851	Y44A6C.2.1	Y44A6C.2	protein_coding
hlh-30(-)	WBGene00021557	Y45G5AM.5.1	Y45G5AM.5	protein_coding
hlh-30(-)	WBGene00012916	Y46G5A.28.1	Y46G5A.28	protein_coding
hlh-30(-)	WBGene00012899	Y46G5A.7.1	Y46G5A.7	protein_coding
hlh-30(-)	WBGene00012900	Y46G5A.8.1	Y46G5A.8	protein_coding
hlh-30(-)	WBGene00021605	Y46H3C.5.1,Y46H3C.5.2	Y46H3C.5	protein_coding
hlh-30(-)	WBGene00021607	Y46H3C.7.1	Y46H3C.7	protein_coding
hlh-30(-)	WBGene00014904	Y49E10.26	Y49E10.26	pseudogene
hlh-30(-)	WBGene00194981	Y49E10.30.1	Y49E10.30	protein_coding
hlh-30(-)	WBGene00304219	Y49E10.37	Y49E10.37	ncRNA
hlh-30(-)	WBGene00021153	Y4C6A.3.1	Y4C6A.3	protein_coding
hlh-30(-)	WBGene00021763	Y51F10.2a.1,Y51F10.2a.2,Y51F10.2b.1,Y51F10.2b.10,Y51F10.2b.2,Y51F10.2b.3,Y51F10.2b.4,Y51F10.2b.5,Y51F10.2b.6,Y51F10.2b.7,Y51F10.2b.8,Y51F10.2b.9,Y51F10.2c.1,Y51F10.2c.2,Y51F10.2c.3	Y51F10.2	protein_coding
hlh-30(-)	WBGene00044439	Y51H7C.15.1	Y51H7C.15	protein_coding
hlh-30(-)	WBGene00021898	Y54G2A.36.1,Y54G2A.36.2,Y54G2A.36.3,Y54G2A.36.4	Y54G2A.36	protein_coding
hlh-30(-)	WBGene00013278	Y57A10B.6.1	Y57A10B.6	protein_coding
hlh-30(-)	WBGene00013508	Y71A12B.11.1	Y71A12B.11	protein_coding
hlh-30(-)	WBGene00013509	Y71A12B.12a.1,Y71A12B.12a.2,Y71A12B.12b.1	Y71A12B.12	protein_coding
hlh-30(-)	WBGene00013500	Y71A12B.2.1	Y71A12B.2	protein_coding
hlh-30(-)	WBGene00022111	Y71F9AL.6.1	Y71F9AL.6	protein_coding
hlh-30(-)	WBGene00022112	Y71F9AL.7.1	Y71F9AL.7	protein_coding
hlh-30(-)	WBGene00235267	Y77E11A.23.1	Y77E11A.23	protein_coding
hlh-30(-)	WBGene00012420	Y7A9D.1.1	Y7A9D.1	protein_coding
hlh-30(-)	WBGene00022334	Y82E9BR.1.1	Y82E9BR.1	protein_coding
hlh-30(-)	WBGene00022349	Y82E9BR.17a.1,Y82E9BR.17b.1	Y82E9BR.17	protein_coding
hlh-30(-)	WBGene00021186	Y9D1A.1.1	Y9D1A.1	protein_coding
hlh-30(-)	WBGene00021187	Y9D1A.2	Y9D1A.2	pseudogene
hlh-30(-)	WBGene00006970	F28F9.1.1	zag-1	protein_coding	Zinc finger E-box-binding homeobox protein zag-1
hlh-30(-)	WBGene00044371	ZC239.20.1	ZC239.20	protein_coding
hlh-30(-)	WBGene00022586	ZC308.4a.1,ZC308.4b.1	ZC308.4	protein_coding
hlh-30(-)	WBGene00021463	Y39G10AR.5.1	zeel-1	protein_coding
hlh-30(-)	WBGene00013100	Y51H4A.4a.1,Y51H4A.4b	zip-7	protein_coding	BZIP transcription factor family
hlh-30(-)	WBGene00017755	F23F12.9a.1,F23F12.9b.1	zip-8	protein_coding	bZIP transcription factor 8
hlh-30(-)	WBGene00014199	ZK1053.4.1	ZK1053.4	protein_coding
hlh-30(-)	WBGene00014220	ZK1098.3.1	ZK1098.3	protein_coding
hlh-30(-)	WBGene00022669	ZK177.1.1	ZK177.1	protein_coding
hlh-30(-)	WBGene00013939	ZK218.5.1	ZK218.5	protein_coding
hlh-30(-)	WBGene00022741	ZK430.5.1	ZK430.5	protein_coding
hlh-30(-)	WBGene00014097	ZK829.9.1	ZK829.9	protein_coding
hlh-30(-)	WBGene00014144	ZK899.6.1	ZK899.6	protein_coding
hlh-30(-)	WBGene00009939	F52F12.6a.1,F52F12.6b.1	ztf-11	protein_coding	Zinc finger putative Transcription Factor family
hlh-30(-)	WBGene00012317	W06H12.1.1	ztf-6	protein_coding	Zinc finger putative Transcription Factor family
hlh-30(-)	WBGene00006996	C08B11.1.1,C08B11.1.2	zyg-11	protein_coding	Early embryogenesis protein zyg-11

## Sheet: genes_down
Appendix S9. Comparisons of genes differentially expressed and WormCat terms differentially regulated by mutations of pfd-6 and hlh-30 in daf-2 mutants
Category	Gene ID	Transcript ID	External gene name	Gene biotype	Description
pfd-6(-)/hlh-30(-)	WBGene00000034	T01D1.6.1	abu-11	protein_coding	Activated in Blocked Unfolded protein response
pfd-6(-)/hlh-30(-)	WBGene00004133	F57B9.9.1	abu-13	protein_coding	Activated in Blocked Unfolded protein response
pfd-6(-)/hlh-30(-)	WBGene00004174	ZK1067.7.1	abu-14	protein_coding	Activated in Blocked Unfolded protein response
pfd-6(-)/hlh-30(-)	WBGene00019406	K05F1.3.1	acdh-8	protein_coding	Acyl CoA DeHydrogenase
pfd-6(-)/hlh-30(-)	WBGene00008581	F08G5.2a.1,F08G5.2b.1	acl-13	protein_coding	ACyLtransferase-like
pfd-6(-)/hlh-30(-)	WBGene00008801	F14E5.3.1	acp-3	protein_coding	ACid Phosphatase family
pfd-6(-)/hlh-30(-)	WBGene00007082	AH10.1.1	acs-10	protein_coding	Fatty Acid CoA Synthetase family
pfd-6(-)/hlh-30(-)	WBGene00011173	R09E10.3.1	acs-18	protein_coding	Fatty Acid CoA Synthetase family
pfd-6(-)/hlh-30(-)	WBGene00022849	ZK1127.2.1	acs-6	protein_coding	Fatty Acid CoA Synthetase family
pfd-6(-)/hlh-30(-)	WBGene00020567	T19D2.1.1	adt-3	protein_coding	ADAMTS family
pfd-6(-)/hlh-30(-)	WBGene00007081	AH6.3.1	AH6.3	protein_coding
pfd-6(-)/hlh-30(-)	WBGene00011910	T22B3.2a.1,T22B3.2b.1	alg-3	protein_coding	Argonaute (Plant)-Like protein
pfd-6(-)/hlh-30(-)	WBGene00006449	ZK757.3a.1,ZK757.3a.2,ZK757.3b.1,ZK757.3c.1	alg-4	protein_coding
pfd-6(-)/hlh-30(-)	WBGene00010485	K01H12.2.1	ant-1.3	protein_coding	Adenine Nucleotide Translocator; Mitochondrial adenine nucleotide translocase 1.3
pfd-6(-)/hlh-30(-)	WBGene00020140	T01B11.4.1	ant-1.4	protein_coding	Adenine Nucleotide Translocator; Mitochondrial adenine nucleotide translocase 1.4
pfd-6(-)/hlh-30(-)	WBGene00000169	F32A5.5a.1,F32A5.5b.1,F32A5.5b.2	aqp-1	protein_coding	AQuaPorin or aquaglyceroporin related
pfd-6(-)/hlh-30(-)	WBGene00000175	M02F4.8.1,M02F4.8.2	aqp-7	protein_coding	AQuaPorin or aquaglyceroporin related
pfd-6(-)/hlh-30(-)	WBGene00003816	F25G6.6.1	asns-1	protein_coding	Asparagine synthetase
pfd-6(-)/hlh-30(-)	WBGene00194700	B0025.5.1	B0025.5	protein_coding
pfd-6(-)/hlh-30(-)	WBGene00015024	B0205.10.1,B0205.10.2	B0205.10	protein_coding
pfd-6(-)/hlh-30(-)	WBGene00015051	B0218.7.1	B0218.7	protein_coding
pfd-6(-)/hlh-30(-)	WBGene00015084	B0244.9.1	B0244.9	protein_coding
pfd-6(-)/hlh-30(-)	WBGene00015089	B0252.5.1	B0252.5	protein_coding
pfd-6(-)/hlh-30(-)	WBGene00015094	B0261.6a.1,B0261.6b.1	B0261.6	protein_coding
pfd-6(-)/hlh-30(-)	WBGene00015097	B0273.1a.1,B0273.1b.1	B0273.1	protein_coding
pfd-6(-)/hlh-30(-)	WBGene00044674	B0280.17.1	B0280.17	protein_coding
pfd-6(-)/hlh-30(-)	WBGene00007156	B0379.2.1	B0379.2	protein_coding
pfd-6(-)/hlh-30(-)	WBGene00007159	B0379.7.1,B0379.7.2	B0379.7	protein_coding
pfd-6(-)/hlh-30(-)	WBGene00015169	B0403.5.1	B0403.5	protein_coding
pfd-6(-)/hlh-30(-)	WBGene00015467	C05D2.3.1	basl-1	protein_coding	BAS-Like
pfd-6(-)/hlh-30(-)	WBGene00007209	BE10.1.1	BE10.1	protein_coding
pfd-6(-)/hlh-30(-)	WBGene00000251	C09G5.6.1,C09G5.6.2	bli-1	protein_coding	Cuticle collagen bli-1
pfd-6(-)/hlh-30(-)	WBGene00000252	F59E12.12.1	bli-2	protein_coding	BLIstered cuticle
pfd-6(-)/hlh-30(-)	WBGene00000256	Y73B6BL.34.1	bli-6	protein_coding	BLIstered cuticle
pfd-6(-)/hlh-30(-)	WBGene00007239	C01G10.14.1	C01G10.14	protein_coding	Major sperm protein
pfd-6(-)/hlh-30(-)	WBGene00015306	C01G5.4a.1,C01G5.4b	C01G5.4	protein_coding
pfd-6(-)/hlh-30(-)	WBGene00015339	C02E7.6.1	C02E7.6	protein_coding
pfd-6(-)/hlh-30(-)	WBGene00015348	C02F5.5.1	C02F5.5	protein_coding
pfd-6(-)/hlh-30(-)	WBGene00007274	C03C11.1.1	C03C11.1	protein_coding
pfd-6(-)/hlh-30(-)	WBGene00007301	C04F12.7.1	C04F12.7	protein_coding
pfd-6(-)/hlh-30(-)	WBGene00014665	C04G2.3	C04G2.3	pseudogene
pfd-6(-)/hlh-30(-)	WBGene00007306	C04G2.5.1	C04G2.5	protein_coding
pfd-6(-)/hlh-30(-)	WBGene00007308	C04G2.9.1	C04G2.9	protein_coding
pfd-6(-)/hlh-30(-)	WBGene00007320	C05B5.2.1	C05B5.2	protein_coding
pfd-6(-)/hlh-30(-)	WBGene00007335	C05C12.1.1	C05C12.1	protein_coding
pfd-6(-)/hlh-30(-)	WBGene00007337	C05C12.5.1	C05C12.5	protein_coding
pfd-6(-)/hlh-30(-)	WBGene00007344	C05E7.2.1	C05E7.2	protein_coding
pfd-6(-)/hlh-30(-)	WBGene00007354	C06A1.3.1	C06A1.3	protein_coding	Putative serine/threonine-protein phosphatase C06A1.3
pfd-6(-)/hlh-30(-)	WBGene00015516	C06A8.6.1	C06A8.6	protein_coding
pfd-6(-)/hlh-30(-)	WBGene00015572	C07G1.6.1	C07G1.6	protein_coding
pfd-6(-)/hlh-30(-)	WBGene00015605	C08E3.13.1,C08E3.13.2	C08E3.13	protein_coding
pfd-6(-)/hlh-30(-)	WBGene00007457	C08F11.10.1	C08F11.10	protein_coding
pfd-6(-)/hlh-30(-)	WBGene00007448	C08F8.6.1	C08F8.6	protein_coding
pfd-6(-)/hlh-30(-)	WBGene00015627	C09B9.2.1	C09B9.2	protein_coding
pfd-6(-)/hlh-30(-)	WBGene00015634	C09D4.3.1	C09D4.3	protein_coding
pfd-6(-)/hlh-30(-)	WBGene00007489	C09G5.7.1	C09G5.7	protein_coding
pfd-6(-)/hlh-30(-)	WBGene00007512	C10C6.3a.1,C10C6.3b.1	C10C6.3	protein_coding
pfd-6(-)/hlh-30(-)	WBGene00015688	C10G11.8.1	C10G11.8	protein_coding
pfd-6(-)/hlh-30(-)	WBGene00015696	C10H11.7.1	C10H11.7	protein_coding	Major sperm protein
pfd-6(-)/hlh-30(-)	WBGene00050956	C14A6.13.1	C14A6.13	protein_coding
pfd-6(-)/hlh-30(-)	WBGene00007570	C14A6.6.1	C14A6.6	protein_coding
pfd-6(-)/hlh-30(-)	WBGene00007584	C14C10.1.1	C14C10.1	protein_coding
pfd-6(-)/hlh-30(-)	WBGene00007597	C15A11.2.1,C15A11.2.2	C15A11.2	protein_coding
pfd-6(-)/hlh-30(-)	WBGene00007601	C15C6.2a.1,C15C6.2b.1	C15C6.2	protein_coding
pfd-6(-)/hlh-30(-)	WBGene00007613	C15H11.1.1	C15H11.1	protein_coding	Major sperm protein
pfd-6(-)/hlh-30(-)	WBGene00007610	C15H7.3.1	C15H7.3	protein_coding	Putative tyrosine-protein phosphatase C15H7.3
pfd-6(-)/hlh-30(-)	WBGene00015805	C15H9.11.1,C15H9.11.2	C15H9.11	protein_coding
pfd-6(-)/hlh-30(-)	WBGene00015820	C16A11.7.1	C16A11.7	protein_coding
pfd-6(-)/hlh-30(-)	WBGene00015855	C16C8.18.1	C16C8.18	protein_coding
pfd-6(-)/hlh-30(-)	WBGene00015865	C16E9.1.1	C16E9.1	protein_coding
pfd-6(-)/hlh-30(-)	WBGene00015907	C17F3.1.1	C17F3.1	protein_coding
pfd-6(-)/hlh-30(-)	WBGene00015908	C17F3.3.1	C17F3.3	protein_coding
pfd-6(-)/hlh-30(-)	WBGene00015917	C17G10.3.1	C17G10.3	protein_coding
pfd-6(-)/hlh-30(-)	WBGene00015937	C17H12.12.1	C17H12.12	protein_coding
pfd-6(-)/hlh-30(-)	WBGene00015929	C17H12.3.1,C17H12.3.2	C17H12.3	protein_coding	Tyrosine-protein phosphatase
pfd-6(-)/hlh-30(-)	WBGene00015931	C17H12.5.1	C17H12.5	protein_coding
pfd-6(-)/hlh-30(-)	WBGene00015944	C18A3.7.1	C18A3.7	protein_coding
pfd-6(-)/hlh-30(-)	WBGene00015954	C18B2.3.1,C18B2.3.2	C18B2.3	protein_coding
pfd-6(-)/hlh-30(-)	WBGene00007688	C18E9.8.1	C18E9.8	protein_coding
pfd-6(-)/hlh-30(-)	WBGene00015987	C18G1.9.1	C18G1.9	protein_coding
pfd-6(-)/hlh-30(-)	WBGene00015992	C18H2.5.1	C18H2.5	protein_coding
pfd-6(-)/hlh-30(-)	WBGene00015994	C18H7.4.1	C18H7.4	protein_coding	Tyrosine-protein kinase
pfd-6(-)/hlh-30(-)	WBGene00015997	C18H7.7.1,C18H7.7.2	C18H7.7	protein_coding
pfd-6(-)/hlh-30(-)	WBGene00016040	C24A11.1.1	C24A11.1	protein_coding
pfd-6(-)/hlh-30(-)	WBGene00016054	C24D10.2.1,C24D10.2.2	C24D10.2	protein_coding
pfd-6(-)/hlh-30(-)	WBGene00007714	C25D7.1.1	C25D7.1	protein_coding	Major sperm protein
pfd-6(-)/hlh-30(-)	WBGene00007715	C25D7.2	C25D7.2	pseudogene
pfd-6(-)/hlh-30(-)	WBGene00007763	C27B7.6.1	C27B7.6	protein_coding	Putative serine/threonine-protein phosphatase C27B7.6
pfd-6(-)/hlh-30(-)	WBGene00044388	C27D6.11.1	C27D6.11	protein_coding
pfd-6(-)/hlh-30(-)	WBGene00016161	C27D6.3.1	C27D6.3	protein_coding
pfd-6(-)/hlh-30(-)	WBGene00007777	C27D8.1.1	C27D8.1	protein_coding
pfd-6(-)/hlh-30(-)	WBGene00007778	C27D8.2.1	C27D8.2	protein_coding
pfd-6(-)/hlh-30(-)	WBGene00007792	C28D4.4.1	C28D4.4	protein_coding
pfd-6(-)/hlh-30(-)	WBGene00007793	C28D4.5.1	C28D4.5	protein_coding
pfd-6(-)/hlh-30(-)	WBGene00007794	C28D4.7.1	C28D4.7	protein_coding
pfd-6(-)/hlh-30(-)	WBGene00007817	C30F2.3.1	C30F2.3	protein_coding
pfd-6(-)/hlh-30(-)	WBGene00044177	C30G7.3.1	C30G7.3	protein_coding
pfd-6(-)/hlh-30(-)	WBGene00016288	C31H1.5.1	C31H1.5	protein_coding
pfd-6(-)/hlh-30(-)	WBGene00016312	C32D5.4.1	C32D5.4	protein_coding
pfd-6(-)/hlh-30(-)	WBGene00016327	C32E12.1.1,C32E12.1.2	C32E12.1	protein_coding
pfd-6(-)/hlh-30(-)	WBGene00016322	C32E8.4.1,C32E8.4.2,C32E8.4.3	C32E8.4	protein_coding
pfd-6(-)/hlh-30(-)	WBGene00016351	C33F10.1.1	C33F10.1	protein_coding
pfd-6(-)/hlh-30(-)	WBGene00016357	C33F10.11a.1,C33F10.11b.1,C33F10.11b.2	C33F10.11	protein_coding
pfd-6(-)/hlh-30(-)	WBGene00016358	C33F10.12.1	C33F10.12	protein_coding
pfd-6(-)/hlh-30(-)	WBGene00016382	C33H5.16.1	C33H5.16	protein_coding	Tyrosine-protein phosphatase
pfd-6(-)/hlh-30(-)	WBGene00016398	C34D4.2.1	C34D4.2	protein_coding	Serine/threonine-protein phosphatase
pfd-6(-)/hlh-30(-)	WBGene00016399	C34D4.3.1	C34D4.3	protein_coding
pfd-6(-)/hlh-30(-)	WBGene00016414	C34F11.2.1	C34F11.2	protein_coding
pfd-6(-)/hlh-30(-)	WBGene00016416	C34F11.5.1	C34F11.5	protein_coding	Tyrosine-protein kinase
pfd-6(-)/hlh-30(-)	WBGene00016420	C34G6.3.1,C34G6.3.2	C34G6.3	protein_coding
pfd-6(-)/hlh-30(-)	WBGene00016462	C35E7.10a.1,C35E7.10b.1	C35E7.10	protein_coding	Tyrosine-protein kinase
pfd-6(-)/hlh-30(-)	WBGene00044683	C36E6.8.1,C36E6.8.2	C36E6.8	protein_coding
pfd-6(-)/hlh-30(-)	WBGene00007986	C36F7.5.1	C36F7.5	protein_coding
pfd-6(-)/hlh-30(-)	WBGene00007987	C36H8.1.1	C36H8.1	protein_coding	Major sperm protein
pfd-6(-)/hlh-30(-)	WBGene00008001	C38C10.3.1	C38C10.3	protein_coding
pfd-6(-)/hlh-30(-)	WBGene00016512	C38C3.3a.1,C38C3.3b.1	C38C3.3	protein_coding
pfd-6(-)/hlh-30(-)	WBGene00016523	C39B5.5.1	C39B5.5	protein_coding	Cystatin
pfd-6(-)/hlh-30(-)	WBGene00016541	C39H7.1.1	C39H7.1	protein_coding
pfd-6(-)/hlh-30(-)	WBGene00008063	C41G7.6.1	C41G7.6	protein_coding
pfd-6(-)/hlh-30(-)	WBGene00016596	C42D4.3.1	C42D4.3	protein_coding
pfd-6(-)/hlh-30(-)	WBGene00016605	C43E11.5.1	C43E11.5	protein_coding
pfd-6(-)/hlh-30(-)	WBGene00016612	C43G2.3a.1,C43G2.3b.1	C43G2.3	protein_coding
pfd-6(-)/hlh-30(-)	WBGene00016658	C45B2.1.1	C45B2.1	protein_coding
pfd-6(-)/hlh-30(-)	WBGene00016659	C45B2.2.1	C45B2.2	protein_coding
pfd-6(-)/hlh-30(-)	WBGene00016680	C45G9.9.1	C45G9.9	protein_coding
pfd-6(-)/hlh-30(-)	WBGene00016698	C46A5.1.1	C46A5.1	protein_coding
pfd-6(-)/hlh-30(-)	WBGene00016707	C46E10.1.1	C46E10.1	protein_coding
pfd-6(-)/hlh-30(-)	WBGene00008124	C47A4.3.1	C47A4.3	protein_coding	Serine/threonine-protein phosphatase
pfd-6(-)/hlh-30(-)	WBGene00016742	C48B6.4.1	C48B6.4	protein_coding
pfd-6(-)/hlh-30(-)	WBGene00016752	C48E7.7.1	C48E7.7	protein_coding
pfd-6(-)/hlh-30(-)	WBGene00008215	C49F8.3.1	C49F8.3	protein_coding
pfd-6(-)/hlh-30(-)	WBGene00016800	C50C3.2.1	C50C3.2	protein_coding
pfd-6(-)/hlh-30(-)	WBGene00016825	C50E10.1.1	C50E10.1	protein_coding
pfd-6(-)/hlh-30(-)	WBGene00016839	C50F2.5.1	C50F2.5	protein_coding
pfd-6(-)/hlh-30(-)	WBGene00016843	C50F7.3.1	C50F7.3	protein_coding
pfd-6(-)/hlh-30(-)	WBGene00008259	C52E4.7.1	C52E4.7	protein_coding
pfd-6(-)/hlh-30(-)	WBGene00023424	C53D6.10.1	C53D6.10	protein_coding
pfd-6(-)/hlh-30(-)	WBGene00008299	C54D10.4.1	C54D10.4	protein_coding
pfd-6(-)/hlh-30(-)	WBGene00008312	C54G4.2.1	C54G4.2	protein_coding
pfd-6(-)/hlh-30(-)	WBGene00008313	C54G4.3.1	C54G4.3	protein_coding
pfd-6(-)/hlh-30(-)	WBGene00016942	C55B7.3.1	C55B7.3	protein_coding	Tyrosine-protein phosphatase
pfd-6(-)/hlh-30(-)	WBGene00016953	C55C3.3.1	C55C3.3	protein_coding
pfd-6(-)/hlh-30(-)	WBGene00016956	C55C3.6a.1,C55C3.6b.1	C55C3.6	protein_coding
pfd-6(-)/hlh-30(-)	WBGene00007248	C01G12.8.1	catp-4	protein_coding	Sodium/potassium-transporting ATPase subunit alpha
pfd-6(-)/hlh-30(-)	WBGene00018783	F54A3.4.1	cbs-2	protein_coding	Cystathionine Beta-Synthase
pfd-6(-)/hlh-30(-)	WBGene00000402	C45G7.5.1,C45G7.5.2	cdh-10	protein_coding	CaDHerin family
pfd-6(-)/hlh-30(-)	WBGene00000399	R05H10.6.1	cdh-7	protein_coding	CaDHerin family
pfd-6(-)/hlh-30(-)	WBGene00015193	B0432.12.1	clec-117	protein_coding	C-type LECtin
pfd-6(-)/hlh-30(-)	WBGene00018575	F47F6.5.1	clec-119	protein_coding	C-type LECtin
pfd-6(-)/hlh-30(-)	WBGene00021288	Y25C1A.1.1	clec-123	protein_coding	C-type LECtin
pfd-6(-)/hlh-30(-)	WBGene00008659	F10F2.7.1	clec-151	protein_coding	C-type LECtin
pfd-6(-)/hlh-30(-)	WBGene00008660	F10F2.8.1	clec-153	protein_coding	C-type LECtin
pfd-6(-)/hlh-30(-)	WBGene00017991	F32E10.3a.1,F32E10.3b.1,F32E10.3c.1,F32E10.3d.1	clec-180	protein_coding	C-type lectin domain-containing protein 180
pfd-6(-)/hlh-30(-)	WBGene00014046	ZK666.6.1	clec-60	protein_coding	C-type LECtin
pfd-6(-)/hlh-30(-)	WBGene00021579	Y46C8AL.1.1,Y46C8AL.1.2	clec-73	protein_coding	C-type LECtin
pfd-6(-)/hlh-30(-)	WBGene00018548	F47C12.4.1	clec-79	protein_coding	C-type LECtin
pfd-6(-)/hlh-30(-)	WBGene00000544	Y47H10A.1.1	clp-3	protein_coding	CaLPain family
pfd-6(-)/hlh-30(-)	WBGene00000546	Y77E11A.10.1	clp-6	protein_coding	CaLPain family
pfd-6(-)/hlh-30(-)	WBGene00009695	F44F1.3.1	clp-8	protein_coding	CaLPain family
pfd-6(-)/hlh-30(-)	WBGene00012901	Y46G5A.10.1	cnp-2	protein_coding	Calcineurin-interacting protein 2
pfd-6(-)/hlh-30(-)	WBGene00000599	B0222.8.1	col-10	protein_coding	Cuticle collagen 10
pfd-6(-)/hlh-30(-)	WBGene00000678	F58F6.1.1	col-104	protein_coding	COLlagen
pfd-6(-)/hlh-30(-)	WBGene00000681	C34H4.4.1	col-107	protein_coding	COLlagen
pfd-6(-)/hlh-30(-)	WBGene00000684	F19C7.7.1	col-110	protein_coding	COLlagen
pfd-6(-)/hlh-30(-)	WBGene00000685	F29B9.9a.1,F29B9.9b.1	col-111	protein_coding	COLlagen
pfd-6(-)/hlh-30(-)	WBGene00000689	Y42H9B.1.1	col-115	protein_coding	COLlagen
pfd-6(-)/hlh-30(-)	WBGene00000692	T11B7.3a.1,T11B7.3b.1	col-118	protein_coding	COLlagen
pfd-6(-)/hlh-30(-)	WBGene00000601	F15H10.1.1,F15H10.1.2	col-12	protein_coding	Cuticle collagen 12
pfd-6(-)/hlh-30(-)	WBGene00000694	Y11D7A.11.1	col-120	protein_coding	COLlagen
pfd-6(-)/hlh-30(-)	WBGene00000699	C29F4.1.1	col-125	protein_coding	COLlagen
pfd-6(-)/hlh-30(-)	WBGene00000701	F54D1.3.1	col-127	protein_coding	COLlagen
pfd-6(-)/hlh-30(-)	WBGene00000703	M18.1a.1,M18.1b.1,M18.1b.2	col-129	protein_coding	COLlagen
pfd-6(-)/hlh-30(-)	WBGene00000602	F15H10.2.1	col-13	protein_coding	Cuticle collagen 13
pfd-6(-)/hlh-30(-)	WBGene00000704	F08G5.4.1	col-130	protein_coding	COLlagen
pfd-6(-)/hlh-30(-)	WBGene00000707	F52B11.4.1	col-133	protein_coding	COLlagen
pfd-6(-)/hlh-30(-)	WBGene00000712	F41F3.4.1	col-139	protein_coding	COLlagen
pfd-6(-)/hlh-30(-)	WBGene00000714	T15B7.5.1	col-141	protein_coding	COLlagen
pfd-6(-)/hlh-30(-)	WBGene00000717	B0222.6.1	col-144	protein_coding	COLlagen
pfd-6(-)/hlh-30(-)	WBGene00000719	T06E4.6.1	col-146	protein_coding	COLlagen
pfd-6(-)/hlh-30(-)	WBGene00000720	T06E4.4.1	col-147	protein_coding	COLlagen
pfd-6(-)/hlh-30(-)	WBGene00000722	B0024.1.1	col-149	protein_coding	COLlagen
pfd-6(-)/hlh-30(-)	WBGene00000725	F32G8.5.1	col-152	protein_coding	COLlagen
pfd-6(-)/hlh-30(-)	WBGene00000727	F55C10.2.1	col-154	protein_coding	COLlagen
pfd-6(-)/hlh-30(-)	WBGene00000728	F55C10.3.1	col-155	protein_coding	Putative cuticle collagen 155
pfd-6(-)/hlh-30(-)	WBGene00000732	F57B1.3.1	col-159	protein_coding	COLlagen
pfd-6(-)/hlh-30(-)	WBGene00000735	Y2H9A.3.1	col-162	protein_coding	COLlagen
pfd-6(-)/hlh-30(-)	WBGene00000739	T07H6.3.1,T07H6.3.2,T07H6.3.3	col-166	protein_coding	COLlagen
pfd-6(-)/hlh-30(-)	WBGene00000740	T10E10.2.1,T10E10.2.2	col-167	protein_coding	COLlagen
pfd-6(-)/hlh-30(-)	WBGene00000742	T10E10.5.1	col-169	protein_coding	COLlagen
pfd-6(-)/hlh-30(-)	WBGene00000749	ZC373.7.1	col-176	protein_coding	COLlagen
pfd-6(-)/hlh-30(-)	WBGene00000753	C44C10.1.1	col-180	protein_coding	COLlagen
pfd-6(-)/hlh-30(-)	WBGene00000594	T28C6.6.1	col-3	protein_coding	COLlagen; COLlagen structural
pfd-6(-)/hlh-30(-)	WBGene00000611	F36A4.10.1	col-34	protein_coding	Cuticle collagen 34
pfd-6(-)/hlh-30(-)	WBGene00000615	F54C9.4.1	col-38	protein_coding	COLlagen
pfd-6(-)/hlh-30(-)	WBGene00000616	C09G5.4.1	col-39	protein_coding	Cuticle collagen 39
pfd-6(-)/hlh-30(-)	WBGene00000620	ZC513.8.1	col-43	protein_coding	Collagen
pfd-6(-)/hlh-30(-)	WBGene00000625	Y54E10BL.2.1	col-48	protein_coding	COLlagen
pfd-6(-)/hlh-30(-)	WBGene00000634	F26B1.4.1	col-58	protein_coding	COLlagen
pfd-6(-)/hlh-30(-)	WBGene00000636	F22D6.10.1	col-60	protein_coding	COLlagen
pfd-6(-)/hlh-30(-)	WBGene00000638	C15A11.6.1	col-62	protein_coding	COLlagen
pfd-6(-)/hlh-30(-)	WBGene00000641	K08C9.4.1	col-65	protein_coding	COLlagen
pfd-6(-)/hlh-30(-)	WBGene00000596	C15A11.5.1	col-7	protein_coding	Cuticle collagen 7
pfd-6(-)/hlh-30(-)	WBGene00000647	Y49F6B.10.1	col-71	protein_coding	COLlagen
pfd-6(-)/hlh-30(-)	WBGene00000655	C09G5.3.1	col-79	protein_coding	Putative cuticle collagen 79
pfd-6(-)/hlh-30(-)	WBGene00000657	F38A3.1.1	col-81	protein_coding	COLlagen
pfd-6(-)/hlh-30(-)	WBGene00000664	F17C8.2.1	col-89	protein_coding	COLlagen
pfd-6(-)/hlh-30(-)	WBGene00000665	C29E4.1.1	col-90	protein_coding	Putative cuticle collagen 90
pfd-6(-)/hlh-30(-)	WBGene00000666	F09G8.6.1	col-91	protein_coding	Putative cuticle collagen 91
pfd-6(-)/hlh-30(-)	WBGene00000667	W05B2.6.1	col-92	protein_coding	COLlagen
pfd-6(-)/hlh-30(-)	WBGene00018158	F37E3.3.1	comp-1	protein_coding	Sperm COMPetition
pfd-6(-)/hlh-30(-)	WBGene00010723	K09E4.6.1	cpg-7	protein_coding	Chondroitin proteoglycan 7
pfd-6(-)/hlh-30(-)	WBGene00000820	Y73B6BL.7a.1,Y73B6BL.7b.1,Y73B6BL.7c.1	csp-2	protein_coding	Putative inactive caspase B Putative inactive caspase B subunit p31 Putative inactive caspase B subunit p17 Putative inactive caspase subunit p14 [Source:UniProtKB/Swiss-Prot;Acc:Q9TZP5]
pfd-6(-)/hlh-30(-)	WBGene00008482	E04D5.3.1	cut-4	protein_coding	CUTiclin
pfd-6(-)/hlh-30(-)	WBGene00021343	Y37B11A.1a.1,Y37B11A.1b.1	cutl-23	protein_coding	CUTiclin-Like
pfd-6(-)/hlh-30(-)	WBGene00013854	ZC116.2.1	cyc-2.2	protein_coding	Probable cytochrome c 2.2
pfd-6(-)/hlh-30(-)	WBGene00000878	ZK520.5.1	cyn-2	protein_coding	Peptidyl-prolyl cis-trans isomerase 2
pfd-6(-)/hlh-30(-)	WBGene00017035	D1065.3	D1065.3	pseudogene
pfd-6(-)/hlh-30(-)	WBGene00086554	D1081.12.1	D1081.12	protein_coding
pfd-6(-)/hlh-30(-)	WBGene00008383	D1081.5.1	D1081.5	protein_coding
pfd-6(-)/hlh-30(-)	WBGene00045355	D1086.17.1	D1086.17	protein_coding
pfd-6(-)/hlh-30(-)	WBGene00017073	D2096.6.1	D2096.6	protein_coding
pfd-6(-)/hlh-30(-)	WBGene00021006	W03F11.3.1	dct-9	protein_coding	Major sperm protein
pfd-6(-)/hlh-30(-)	WBGene00018380	F43C11.3.1	decr-1.1	protein_coding	DiEnoyl-CoA Reductase, mitochondria
pfd-6(-)/hlh-30(-)	WBGene00012177	W01C9.4.1	decr-1.2	protein_coding	Probable 2,4-dienoyl-CoA reductase decr-1.2
pfd-6(-)/hlh-30(-)	WBGene00021871	Y54G2A.5a.1,Y54G2A.5b.1,Y54G2A.5c.1	dml-1	protein_coding	Yeast DiM Like
pfd-6(-)/hlh-30(-)	WBGene00001070	C31H2.2.1	dpy-8	protein_coding	DumPY: shorter than wild-type
pfd-6(-)/hlh-30(-)	WBGene00008448	E01G4.6.1	E01G4.6	protein_coding
pfd-6(-)/hlh-30(-)	WBGene00017112	E03H12.5.1	E03H12.5	protein_coding
pfd-6(-)/hlh-30(-)	WBGene00017114	E03H12.7.1	E03H12.7	protein_coding
pfd-6(-)/hlh-30(-)	WBGene00001246	Y47D3A.30a.1,Y47D3A.30a.2,Y47D3A.30b.1	elo-8	protein_coding	Elongation of very long chain fatty acids protein
pfd-6(-)/hlh-30(-)	WBGene00010510	K02E11.1.1	ent-3	protein_coding	Equilibrative Nucleoside Transporter
pfd-6(-)/hlh-30(-)	WBGene00008508	F01G10.5.1	F01G10.5	protein_coding
pfd-6(-)/hlh-30(-)	WBGene00008529	F02E9.3.1	F02E9.3	protein_coding
pfd-6(-)/hlh-30(-)	WBGene00008541	F07A5.2.1	F07A5.2	protein_coding
pfd-6(-)/hlh-30(-)	WBGene00255375	F08B4.8.1	F08B4.8	protein_coding
pfd-6(-)/hlh-30(-)	WBGene00017264	F08F3.8.1	F08F3.8	protein_coding
pfd-6(-)/hlh-30(-)	WBGene00008590	F08H9.2.1	F08H9.2	protein_coding
pfd-6(-)/hlh-30(-)	WBGene00017279	F09C12.8.1	F09C12.8	protein_coding
pfd-6(-)/hlh-30(-)	WBGene00271819	F10C1.23.1	F10C1.23	protein_coding
pfd-6(-)/hlh-30(-)	WBGene00008661	F10G8.1a.1,F10G8.1b.1	F10G8.1	protein_coding	Tyrosine-protein phosphatase
pfd-6(-)/hlh-30(-)	WBGene00008707	F11E6.3.1,F11E6.3.2	F11E6.3	protein_coding
pfd-6(-)/hlh-30(-)	WBGene00017384	F11G11.4.1	F11G11.4	protein_coding
pfd-6(-)/hlh-30(-)	WBGene00008724	F13A7.1.1	F13A7.1	protein_coding	Major sperm protein
pfd-6(-)/hlh-30(-)	WBGene00008743	F13D12.9.1,F13D12.9.2,F13D12.9.3,F13D12.9.4	F13D12.9	protein_coding
pfd-6(-)/hlh-30(-)	WBGene00008754	F13E9.5.1	F13E9.5	protein_coding
pfd-6(-)/hlh-30(-)	WBGene00017438	F13H8.5a.1,F13H8.5b.1	F13H8.5	protein_coding
pfd-6(-)/hlh-30(-)	WBGene00017507	F16B4.5a.1,F16B4.5b.1	F16B4.5	protein_coding
pfd-6(-)/hlh-30(-)	WBGene00008912	F17C8.7.1	F17C8.7	protein_coding
pfd-6(-)/hlh-30(-)	WBGene00017542	F17E9.5.1	F17E9.5	protein_coding
pfd-6(-)/hlh-30(-)	WBGene00017636	F20D6.6.1	F20D6.6	protein_coding
pfd-6(-)/hlh-30(-)	WBGene00017647	F20H11.4.1	F20H11.4	protein_coding	Protein-tyrosine-phosphatase
pfd-6(-)/hlh-30(-)	WBGene00017672	F21F3.2.1	F21F3.2	protein_coding
pfd-6(-)/hlh-30(-)	WBGene00009031	F21H7.5.1	F21H7.5	protein_coding	Major sperm protein
pfd-6(-)/hlh-30(-)	WBGene00009043	F22B5.5.1	F22B5.5	protein_coding
pfd-6(-)/hlh-30(-)	WBGene00009075	F23B2.7a.1,F23B2.7b.1	F23B2.7	protein_coding
pfd-6(-)/hlh-30(-)	WBGene00017736	F23C8.7.1	F23C8.7	protein_coding	Tyrosine-protein kinase
pfd-6(-)/hlh-30(-)	WBGene00009115	F25F2.1a.1,F25F2.1b.1	F25F2.1	protein_coding
pfd-6(-)/hlh-30(-)	WBGene00009129	F25H5.7.1	F25H5.7	protein_coding	Protein-tyrosine-phosphatase
pfd-6(-)/hlh-30(-)	WBGene00009143	F26A3.5.1	F26A3.5	protein_coding
pfd-6(-)/hlh-30(-)	WBGene00194703	F26B1.8.1	F26B1.8	protein_coding
pfd-6(-)/hlh-30(-)	WBGene00009149	F26D2.10.1	F26D2.10	protein_coding
pfd-6(-)/hlh-30(-)	WBGene00009160	F26E4.5.1	F26E4.5	protein_coding	Tyrosine-protein kinase
pfd-6(-)/hlh-30(-)	WBGene00005012	F26F4.2.1	F26F4.2	protein_coding
pfd-6(-)/hlh-30(-)	WBGene00017851	F27C1.1.1	F27C1.1	protein_coding
pfd-6(-)/hlh-30(-)	WBGene00017853	F27C1.3.1	F27C1.3	protein_coding
pfd-6(-)/hlh-30(-)	WBGene00009185	F27C8.5.1	F27C8.5	protein_coding
pfd-6(-)/hlh-30(-)	WBGene00017902	F28E10.4.1	F28E10.4	protein_coding
pfd-6(-)/hlh-30(-)	WBGene00009269	F30A10.12.1	F30A10.12	protein_coding
pfd-6(-)/hlh-30(-)	WBGene00017955	F31E8.5.1	F31E8.5	protein_coding
pfd-6(-)/hlh-30(-)	WBGene00009308	F32A11.3.1	F32A11.3	protein_coding
pfd-6(-)/hlh-30(-)	WBGene00009313	F32B4.2.1	F32B4.2	protein_coding
pfd-6(-)/hlh-30(-)	WBGene00017975	F32B5.1.1	F32B5.1	protein_coding
pfd-6(-)/hlh-30(-)	WBGene00009321	F32B6.4.1	F32B6.4	protein_coding
pfd-6(-)/hlh-30(-)	WBGene00009344	F32H2.7.1	F32H2.7	protein_coding
pfd-6(-)/hlh-30(-)	WBGene00018001	F33D11.2.1,F33D11.2.2	F33D11.2	protein_coding
pfd-6(-)/hlh-30(-)	WBGene00018004	F33D11.7.1	F33D11.7	protein_coding
pfd-6(-)/hlh-30(-)	WBGene00009377	F34D10.8.1	F34D10.8	protein_coding
pfd-6(-)/hlh-30(-)	WBGene00018031	F35B3.4.1	F35B3.4	protein_coding
pfd-6(-)/hlh-30(-)	WBGene00009401	F35C11.2.1	F35C11.2	protein_coding
pfd-6(-)/hlh-30(-)	WBGene00009402	F35C11.3.1	F35C11.3	protein_coding
pfd-6(-)/hlh-30(-)	WBGene00009416	F35E2.9.1	F35E2.9	protein_coding
pfd-6(-)/hlh-30(-)	WBGene00009457	F36A2.10.1	F36A2.10	protein_coding
pfd-6(-)/hlh-30(-)	WBGene00009458	F36A2.11.1	F36A2.11	protein_coding
pfd-6(-)/hlh-30(-)	WBGene00009459	F36A2.12.1	F36A2.12	protein_coding
pfd-6(-)/hlh-30(-)	WBGene00023490	F36A2.14.1	F36A2.14	protein_coding
pfd-6(-)/hlh-30(-)	WBGene00018081	F36A4.2.1	F36A4.2	protein_coding
pfd-6(-)/hlh-30(-)	WBGene00018083	F36A4.4.1	F36A4.4	protein_coding
pfd-6(-)/hlh-30(-)	WBGene00219326	F36D3.16.1	F36D3.16	protein_coding
pfd-6(-)/hlh-30(-)	WBGene00009470	F36D3.4.1	F36D3.4	protein_coding	Major sperm protein
pfd-6(-)/hlh-30(-)	WBGene00009471	F36D3.5.1	F36D3.5	protein_coding
pfd-6(-)/hlh-30(-)	WBGene00009492	F36H1.3.1	F36H1.3	protein_coding	Tyrosine-protein phosphatase
pfd-6(-)/hlh-30(-)	WBGene00018124	F36H12.10.1	F36H12.10	protein_coding	Tyrosine-protein phosphatase
pfd-6(-)/hlh-30(-)	WBGene00018119	F36H12.3.1	F36H12.3	protein_coding	Major sperm protein
pfd-6(-)/hlh-30(-)	WBGene00018121	F36H12.5.1	F36H12.5	protein_coding
pfd-6(-)/hlh-30(-)	WBGene00018134	F37A4.4.1	F37A4.4	protein_coding	Ankyrin repeat-containing protein F37A4.4
pfd-6(-)/hlh-30(-)	WBGene00018135	F37A4.5.1	F37A4.5	protein_coding
pfd-6(-)/hlh-30(-)	WBGene00018178	F38E1.3.1	F38E1.3	protein_coding
pfd-6(-)/hlh-30(-)	WBGene00009548	F38H4.4.1	F38H4.4	protein_coding
pfd-6(-)/hlh-30(-)	WBGene00018232	F40E3.5.1,F40E3.5.2	F40E3.5	protein_coding
pfd-6(-)/hlh-30(-)	WBGene00009592	F40F12.3.1	F40F12.3	protein_coding
pfd-6(-)/hlh-30(-)	WBGene00009581	F40F9.3.1	F40F9.3	protein_coding
pfd-6(-)/hlh-30(-)	WBGene00009605	F40G12.10.1	F40G12.10	protein_coding
pfd-6(-)/hlh-30(-)	WBGene00018253	F40H6.1.1	F40H6.1	protein_coding
pfd-6(-)/hlh-30(-)	WBGene00018297	F41F3.3.1	F41F3.3	protein_coding
pfd-6(-)/hlh-30(-)	WBGene00018301	F41G3.5.1	F41G3.5	protein_coding
pfd-6(-)/hlh-30(-)	WBGene00018314	F41H10.1.1	F41H10.1	protein_coding
pfd-6(-)/hlh-30(-)	WBGene00018332	F42A9.3.1	F42A9.3	protein_coding
pfd-6(-)/hlh-30(-)	WBGene00018336	F42A9.7.1	F42A9.7	protein_coding	Major sperm protein
pfd-6(-)/hlh-30(-)	WBGene00009641	F42G4.2.1	F42G4.2	protein_coding
pfd-6(-)/hlh-30(-)	WBGene00018359	F42G8.8.1	F42G8.8	protein_coding	Serine/threonine-protein phosphatase
pfd-6(-)/hlh-30(-)	WBGene00009685	F44D12.8a.1,F44D12.8b.1	F44D12.8	protein_coding
pfd-6(-)/hlh-30(-)	WBGene00009705	F44F4.10.1	F44F4.10	protein_coding
pfd-6(-)/hlh-30(-)	WBGene00009708	F44G3.7.1	F44G3.7	protein_coding
pfd-6(-)/hlh-30(-)	WBGene00009755	F46A9.2.1	F46A9.2	protein_coding
pfd-6(-)/hlh-30(-)	WBGene00018525	F47B3.1.1	F47B3.1	protein_coding	Tyrosine-protein phosphatase
pfd-6(-)/hlh-30(-)	WBGene00018528	F47B3.4.1	F47B3.4	protein_coding
pfd-6(-)/hlh-30(-)	WBGene00018531	F47B3.7.1	F47B3.7	protein_coding	Tyrosine-protein phosphatase
pfd-6(-)/hlh-30(-)	WBGene00018563	F47D12.7.1	F47D12.7	protein_coding	Kelch repeat and BTB domain-containing protein F47D12.7
pfd-6(-)/hlh-30(-)	WBGene00009884	F49C12.15.1	F49C12.15	protein_coding
pfd-6(-)/hlh-30(-)	WBGene00009938	F52F12.5.1	F52F12.5	protein_coding
pfd-6(-)/hlh-30(-)	WBGene00009948	F52H3.6.1	F52H3.6	protein_coding	Serine/threonine-protein phosphatase
pfd-6(-)/hlh-30(-)	WBGene00009956	F53B2.5.1	F53B2.5	protein_coding
pfd-6(-)/hlh-30(-)	WBGene00009959	F53B6.4a.1,F53B6.4b.1	F53B6.4	protein_coding	Major sperm protein
pfd-6(-)/hlh-30(-)	WBGene00009962	F53B6.7.1	F53B6.7	protein_coding
pfd-6(-)/hlh-30(-)	WBGene00077569	F53F4.18.1	F53F4.18	protein_coding
pfd-6(-)/hlh-30(-)	WBGene00010046	F54D1.1.1	F54D1.1	protein_coding
pfd-6(-)/hlh-30(-)	WBGene00010072	F54F12.1.1	F54F12.1	protein_coding	Protein-tyrosine-phosphatase
pfd-6(-)/hlh-30(-)	WBGene00044633	F54H12.7.1	F54H12.7	protein_coding
pfd-6(-)/hlh-30(-)	WBGene00018841	F54H5.5.1	F54H5.5	protein_coding
pfd-6(-)/hlh-30(-)	WBGene00010114	F55D12.6.1	F55D12.6	protein_coding
pfd-6(-)/hlh-30(-)	WBGene00018895	F55F8.7.1	F55F8.7	protein_coding	Protein-tyrosine-phosphatase
pfd-6(-)/hlh-30(-)	WBGene00010136	F55H12.5.1	F55H12.5	protein_coding
pfd-6(-)/hlh-30(-)	WBGene00018926	F56A11.6.1	F56A11.6	protein_coding
pfd-6(-)/hlh-30(-)	WBGene00018930	F56B3.6.1	F56B3.6	protein_coding	Receptor expression-enhancing protein
pfd-6(-)/hlh-30(-)	WBGene00018969	F56D3.1.1,F56D3.1.2	F56D3.1	protein_coding
pfd-6(-)/hlh-30(-)	WBGene00044475	F56D6.13.1	F56D6.13	protein_coding
pfd-6(-)/hlh-30(-)	WBGene00018980	F56F4.3.1	F56F4.3	protein_coding	Transporter
pfd-6(-)/hlh-30(-)	WBGene00019015	F57F4.1.1	F57F4.1	protein_coding
pfd-6(-)/hlh-30(-)	WBGene00019024	F58A6.5.1	F58A6.5	protein_coding
pfd-6(-)/hlh-30(-)	WBGene00019026	F58A6.9.1	F58A6.9	protein_coding	Major Sperm Protein
pfd-6(-)/hlh-30(-)	WBGene00010241	F58D2.2.1	F58D2.2	protein_coding
pfd-6(-)/hlh-30(-)	WBGene00010246	F58D5.7.1	F58D5.7	protein_coding
pfd-6(-)/hlh-30(-)	WBGene00010254	F58E6.5.1	F58E6.5	protein_coding	Major sperm protein
pfd-6(-)/hlh-30(-)	WBGene00019063	F58F12.3.1	F58F12.3	protein_coding
pfd-6(-)/hlh-30(-)	WBGene00010265	F58G1.3.1	F58G1.3	protein_coding	Serine/threonine-protein phosphatase
pfd-6(-)/hlh-30(-)	WBGene00019086	F59A6.4.1	F59A6.4	protein_coding
pfd-6(-)/hlh-30(-)	WBGene00010324	F59C6.3.1	F59C6.3	protein_coding
pfd-6(-)/hlh-30(-)	WBGene00020265	T05H4.2.1	fbxa-196	protein_coding	F-box A protein
pfd-6(-)/hlh-30(-)	WBGene00020890	T28C12.3.1	fbxa-202	protein_coding	F-box A protein
pfd-6(-)/hlh-30(-)	WBGene00009621	F41E7.5.1	fipr-21	protein_coding	FIP (Fungus-Induced Protein) Related
pfd-6(-)/hlh-30(-)	WBGene00044174	C12D8.18.1	fipr-5	protein_coding	FIP (Fungus-Induced Protein) Related
pfd-6(-)/hlh-30(-)	WBGene00001424	F41G3.4.1	fis-1	protein_coding	Mitochondrial fission 1 protein
pfd-6(-)/hlh-30(-)	WBGene00001487	T04B2.2a.1,T04B2.2b,T04B2.2c	frk-1	protein_coding	Fer-related kinase 1
pfd-6(-)/hlh-30(-)	WBGene00016440	C35D10.2.1	gipc-1	protein_coding	GIPC (RGS-GAIP Interacting Protein C) homolog
pfd-6(-)/hlh-30(-)	WBGene00009681	F44D12.4.1	gipc-2	protein_coding	GIPC (RGS-GAIP Interacting Protein C) homolog
pfd-6(-)/hlh-30(-)	WBGene00001603	K03H1.1.1	gln-2	protein_coding	Probable glutamine synthetase
pfd-6(-)/hlh-30(-)	WBGene00009271	F30F8.2.1	glna-3	protein_coding	Putative glutaminase 3
pfd-6(-)/hlh-30(-)	WBGene00001690	R08B4.1a.1,R08B4.1a.2,R08B4.1b.1,R08B4.1b.2	grd-1	protein_coding	GRounDhog (Hedgehog-like family)
pfd-6(-)/hlh-30(-)	WBGene00001725	Y65B4BR.6a.1,Y65B4BR.6b.1,Y65B4BR.6c.1	grl-16	protein_coding	GRound-Like (Grd related)
pfd-6(-)/hlh-30(-)	WBGene00001714	Y47D7A.5.1	grl-5	protein_coding	GRound-Like (Grd related)
pfd-6(-)/hlh-30(-)	WBGene00001716	T02E9.2a.1,T02E9.2b.1	grl-7	protein_coding	GRound-Like (Grd related)
pfd-6(-)/hlh-30(-)	WBGene00012840	Y43F8C.20.1	grsp-1	protein_coding	Glycine Rich Secreted Protein
pfd-6(-)/hlh-30(-)	WBGene00017201	F07C4.7.1	grsp-4	protein_coding	Glycine Rich Secreted Protein
pfd-6(-)/hlh-30(-)	WBGene00007977	C36B1.10.1	gska-3	protein_coding	Glycogen Synthase Kinase Alpha subunit
pfd-6(-)/hlh-30(-)	WBGene00021113	W09C3.6.1	gsp-3	protein_coding	Serine/threonine-protein phosphatase PP1-gamma
pfd-6(-)/hlh-30(-)	WBGene00020187	T03F1.5.1,T03F1.5.2,T03F1.5.3	gsp-4	protein_coding	Serine/threonine-protein phosphatase PP1-delta
pfd-6(-)/hlh-30(-)	WBGene00010366	H05L14.1.1,H05L14.1.2	H05L14.1	protein_coding
pfd-6(-)/hlh-30(-)	WBGene00010373	H08M01.1.1	H08M01.1	protein_coding
pfd-6(-)/hlh-30(-)	WBGene00019184	H10E21.4.1	H10E21.4	protein_coding
pfd-6(-)/hlh-30(-)	WBGene00019216	H20J04.1.1	H20J04.1	protein_coding
pfd-6(-)/hlh-30(-)	WBGene00019236	H23N18.5.1	H23N18.5	protein_coding
pfd-6(-)/hlh-30(-)	WBGene00019255	H32C10.1a.1,H32C10.1b.1,H32C10.1c.1	H32C10.1	protein_coding
pfd-6(-)/hlh-30(-)	WBGene00021214	Y18H1A.10.1	hasp-2	protein_coding	HASPin kinase related
pfd-6(-)/hlh-30(-)	WBGene00006409	C09G9.4.1	hdl-2	protein_coding	Histidine Decarboxyase Like
pfd-6(-)/hlh-30(-)	WBGene00001912	K03A1.6.1	his-38	protein_coding	Histone H4
pfd-6(-)/hlh-30(-)	WBGene00001914	K03A1.1.1	his-40	protein_coding	Histone H3
pfd-6(-)/hlh-30(-)	WBGene00013074	Y51A2D.5.1	hmit-1.2	protein_coding	H(+) MyoInositol coTransporter
pfd-6(-)/hlh-30(-)	WBGene00014240	ZK1251.1.1	htas-1	protein_coding	Histone H2A
pfd-6(-)/hlh-30(-)	WBGene00002050	F38B2.1a.1,F38B2.1b.1,F38B2.1c.1,F38B2.1c.2,F38B2.1c.3,F38B2.1d.1	ifa-1	protein_coding	Intermediate filament protein ifa-1
pfd-6(-)/hlh-30(-)	WBGene00002055	F37B4.2.1	ifc-1	protein_coding	Intermediate filament protein ifc-1
pfd-6(-)/hlh-30(-)	WBGene00002067	C43C3.1.1,C43C3.1.2	ifp-1	protein_coding	Intermediate filament protein ifp-1
pfd-6(-)/hlh-30(-)	WBGene00017026	D1037.5.1	ipla-4	protein_coding	Intracelllar PhosphoLipase A family
pfd-6(-)/hlh-30(-)	WBGene00011322	T01C3.5.1	irld-14	protein_coding	Insulin/EGF-Receptor L Domain protein
pfd-6(-)/hlh-30(-)	WBGene00017175	F02C9.4.1	irld-3	protein_coding	Insulin/EGF-Receptor L Domain protein
pfd-6(-)/hlh-30(-)	WBGene00005013	F43G6.6.1	jmjd-1.1	protein_coding	JuMonJi (Transcription factor) Domain protein
pfd-6(-)/hlh-30(-)	WBGene00010474	K01D12.15.1	K01D12.15	protein_coding
pfd-6(-)/hlh-30(-)	WBGene00010466	K01D12.7.1,K01D12.7.2	K01D12.7	protein_coding
pfd-6(-)/hlh-30(-)	WBGene00010486	K01H12.4.1	K01H12.4	protein_coding
pfd-6(-)/hlh-30(-)	WBGene00019337	K02F6.3.1	K02F6.3	protein_coding
pfd-6(-)/hlh-30(-)	WBGene00010547	K03H1.12.1	K03H1.12	protein_coding
pfd-6(-)/hlh-30(-)	WBGene00010563	K04G2.4.1	K04G2.4	protein_coding
pfd-6(-)/hlh-30(-)	WBGene00010574	K04H4.5.1	K04H4.5	protein_coding
pfd-6(-)/hlh-30(-)	WBGene00019410	K05F1.9.1	K05F1.9	protein_coding	Major sperm protein
pfd-6(-)/hlh-30(-)	WBGene00019430	K06A5.2.1	K06A5.2	protein_coding
pfd-6(-)/hlh-30(-)	WBGene00010611	K07A1.4.1	K07A1.4	protein_coding
pfd-6(-)/hlh-30(-)	WBGene00010612	K07A1.5.1	K07A1.5	protein_coding
pfd-6(-)/hlh-30(-)	WBGene00019461	K07A3.3a,K07A3.3b.1	K07A3.3	protein_coding
pfd-6(-)/hlh-30(-)	WBGene00010634	K07F5.6.1	K07F5.6	protein_coding
pfd-6(-)/hlh-30(-)	WBGene00019512	K08A2.2.1	K08A2.2	protein_coding
pfd-6(-)/hlh-30(-)	WBGene00010651	K08C9.2.1	K08C9.2	protein_coding
pfd-6(-)/hlh-30(-)	WBGene00010679	K08F4.5.1	K08F4.5	protein_coding
pfd-6(-)/hlh-30(-)	WBGene00010712	K09B11.5a.1,K09B11.5b.1	K09B11.5	protein_coding	Tyrosine-protein kinase
pfd-6(-)/hlh-30(-)	WBGene00019561	K09C6.7a.1,K09C6.7b.1	K09C6.7	protein_coding
pfd-6(-)/hlh-30(-)	WBGene00010719	K09E4.1.1	K09E4.1	protein_coding
pfd-6(-)/hlh-30(-)	WBGene00019586	K09F6.3.1	K09F6.3	protein_coding	Protein-tyrosine-phosphatase
pfd-6(-)/hlh-30(-)	WBGene00019617	K10C2.1.1	K10C2.1	protein_coding	Carboxypeptidase
pfd-6(-)/hlh-30(-)	WBGene00019626	K10C9.7.1	K10C9.7	protein_coding
pfd-6(-)/hlh-30(-)	WBGene00010760	K10H10.4a.1,K10H10.4b.1	K10H10.4	protein_coding
pfd-6(-)/hlh-30(-)	WBGene00019642	K11C4.1.1	K11C4.1	protein_coding
pfd-6(-)/hlh-30(-)	WBGene00002186	T16H12.6.1	kel-10	protein_coding	Kelch repeat-containing protein kel-10
pfd-6(-)/hlh-30(-)	WBGene00002204	W08D2.8.1	kin-21	protein_coding	Tyrosine-protein kinase
pfd-6(-)/hlh-30(-)	WBGene00002208	T06C10.6.1	kin-26	protein_coding	Tyrosine-protein kinase
pfd-6(-)/hlh-30(-)	WBGene00002193	T13H10.1.1	kin-5	protein_coding	Tyrosine-protein kinase
pfd-6(-)/hlh-30(-)	WBGene00007903	C33G3.3.1	lgc-21	protein_coding	Ligand-Gated ion Channel
pfd-6(-)/hlh-30(-)	WBGene00018572	F47F6.1a.1,F47F6.1b.1,F47F6.1c.1,F47F6.1d.1,F47F6.1e.1,F47F6.1f.1,F47F6.1g.1	lin-42	protein_coding	Period protein homolog lin-42
pfd-6(-)/hlh-30(-)	WBGene00003057	ZK836.1.1	lon-3	protein_coding	Cuticle collagen lon-3
pfd-6(-)/hlh-30(-)	WBGene00010829	M02B1.4.1	M02B1.4	protein_coding
pfd-6(-)/hlh-30(-)	WBGene00019773	M04G7.2a.1,M04G7.2b.1	M04G7.2	protein_coding	Tyrosine-protein phosphatase
pfd-6(-)/hlh-30(-)	WBGene00010869	M05B5.1.1	M05B5.1	protein_coding
pfd-6(-)/hlh-30(-)	WBGene00010915	M110.7.1	M110.7	protein_coding	Uncharacterized NTE family protein M110.7
pfd-6(-)/hlh-30(-)	WBGene00014813	M176.9a,M176.9b.1	M176.9	protein_coding	Tyrosine-protein kinase
pfd-6(-)/hlh-30(-)	WBGene00010900	M28.9.1,M28.9.2	M28.9	protein_coding
pfd-6(-)/hlh-30(-)	WBGene00010883	M7.7.1	M7.7	protein_coding
pfd-6(-)/hlh-30(-)	WBGene00019783	M70.1a.1,M70.1b.1	M70.1	protein_coding
pfd-6(-)/hlh-30(-)	WBGene00019785	M70.3a.1,M70.3b.1	M70.3	protein_coding
pfd-6(-)/hlh-30(-)	WBGene00010906	M88.3.1	M88.3	protein_coding
pfd-6(-)/hlh-30(-)	WBGene00020116	R155.2.1	moa-1	protein_coding	Modifier Of Apl-1 activity
pfd-6(-)/hlh-30(-)	WBGene00022007	Y59H11AM.3.1	mpst-6	protein_coding	MercaptoPyruvate SulfurTransferase homolog
pfd-6(-)/hlh-30(-)	WBGene00017559	F18C5.4.1	mpz-3	protein_coding	Multiple PDZ domain protein
pfd-6(-)/hlh-30(-)	WBGene00009680	F44D12.3.1	msd-1	protein_coding	Major Sperm protein Domain containing
pfd-6(-)/hlh-30(-)	WBGene00009682	F44D12.5.1	msd-2	protein_coding	Major Sperm protein Domain containing
pfd-6(-)/hlh-30(-)	WBGene00016447	C35D10.11.1	msd-4	protein_coding	Major Sperm protein Domain containing
pfd-6(-)/hlh-30(-)	WBGene00003425	K07F5.2.1	msp-10	protein_coding	Major sperm protein 10/36/56/76
pfd-6(-)/hlh-30(-)	WBGene00003468	ZK354.4.1	msp-113	protein_coding	Major sperm protein 19/31/40/45/50/51/53/59/61/65/81/113/142
pfd-6(-)/hlh-30(-)	WBGene00003469	K05F1.2.1	msp-142	protein_coding	Major sperm protein 19/31/40/45/50/51/53/59/61/65/81/113/142
pfd-6(-)/hlh-30(-)	WBGene00003426	F36H12.7.1	msp-19	protein_coding	Major sperm protein 19/31/40/45/50/51/53/59/61/65/81/113/142
pfd-6(-)/hlh-30(-)	WBGene00003424	F26G1.7.1	msp-3	protein_coding	Major sperm protein 3
pfd-6(-)/hlh-30(-)	WBGene00003429	R05F9.13.1	msp-31	protein_coding	Major sperm protein 19/31/40/45/50/51/53/59/61/65/81/113/142
pfd-6(-)/hlh-30(-)	WBGene00003431	R05F9.8.1	msp-33	protein_coding	Major sperm protein 33
pfd-6(-)/hlh-30(-)	WBGene00003432	C04G2.4.1	msp-36	protein_coding	Major sperm protein 10/36/56/76
pfd-6(-)/hlh-30(-)	WBGene00003435	C33F10.9.1	msp-40	protein_coding	Major sperm protein 19/31/40/45/50/51/53/59/61/65/81/113/142
pfd-6(-)/hlh-30(-)	WBGene00003442	C34F11.6.1	msp-49	protein_coding	Major sperm protein 49
pfd-6(-)/hlh-30(-)	WBGene00003443	C34F11.4.1	msp-50	protein_coding	Major sperm protein 19/31/40/45/50/51/53/59/61/65/81/113/142
pfd-6(-)/hlh-30(-)	WBGene00003444	ZK354.5.1	msp-51	protein_coding	Major sperm protein 19/31/40/45/50/51/53/59/61/65/81/113/142
pfd-6(-)/hlh-30(-)	WBGene00003446	R13H9.4.1	msp-53	protein_coding	Major sperm protein 19/31/40/45/50/51/53/59/61/65/81/113/142
pfd-6(-)/hlh-30(-)	WBGene00003448	C09B9.6.1	msp-55	protein_coding	Major sperm protein 55/57
pfd-6(-)/hlh-30(-)	WBGene00003449	K07F5.3.1	msp-56	protein_coding	Major sperm protein 10/36/56/76
pfd-6(-)/hlh-30(-)	WBGene00003450	R13H9.2.1	msp-57	protein_coding	Major sperm protein 55/57
pfd-6(-)/hlh-30(-)	WBGene00003452	ZK354.11.1	msp-59	protein_coding	Major sperm protein 19/31/40/45/50/51/53/59/61/65/81/113/142
pfd-6(-)/hlh-30(-)	WBGene00003457	ZK1248.6.1	msp-64	protein_coding	Major sperm protein 19/31/40/45/50/51/53/59/61/65/81/113/142
pfd-6(-)/hlh-30(-)	WBGene00003458	ZK354.1.1	msp-65	protein_coding	Major sperm protein 19/31/40/45/50/51/53/59/61/65/81/113/142
pfd-6(-)/hlh-30(-)	WBGene00003463	ZK1251.6.1	msp-76	protein_coding	Major sperm protein 10/36/56/76
pfd-6(-)/hlh-30(-)	WBGene00003464	F32B6.6.1	msp-77	protein_coding	Major sperm protein 77/79
pfd-6(-)/hlh-30(-)	WBGene00003465	T13F2.11.1	msp-78	protein_coding	Major sperm protein 78
pfd-6(-)/hlh-30(-)	WBGene00003466	T13F2.10.1	msp-79	protein_coding	Major sperm protein 77/79
pfd-6(-)/hlh-30(-)	WBGene00003467	K07F5.1.1	msp-81	protein_coding	Major Sperm Protein
pfd-6(-)/hlh-30(-)	WBGene00017978	F32B5.4.1	msrp-1	protein_coding	MS Related Protein
pfd-6(-)/hlh-30(-)	WBGene00022751	ZK484.5.1	msrp-2	protein_coding	MS Related Protein
pfd-6(-)/hlh-30(-)	WBGene00003482	K08E5.3a.1,K08E5.3b.1	mua-3	protein_coding	Transmembrane cell adhesion receptor mua-3
pfd-6(-)/hlh-30(-)	WBGene00003548	Y95B8A.1.1	nas-30	protein_coding	Zinc metalloproteinase nas-30
pfd-6(-)/hlh-30(-)	WBGene00003554	F57C12.1.1	nas-38	protein_coding	Zinc metalloproteinase nas-38
pfd-6(-)/hlh-30(-)	WBGene00003566	Y113G7A.4a.1,Y113G7A.4a.2,Y113G7A.4b.1	ncx-1	protein_coding	Na/Ca eXchangers; Sodium-calcium exchanger
pfd-6(-)/hlh-30(-)	WBGene00018196	F39E9.4.1	nep-13	protein_coding	NEPrilysin metallopeptidase family
pfd-6(-)/hlh-30(-)	WBGene00013785	Y116A8C.4.1,Y116A8C.4.2	nep-23	protein_coding	NEPrilysin metallopeptidase family
pfd-6(-)/hlh-30(-)	WBGene00017550	F18A12.1.1	nep-6	protein_coding	NEPrilysin metallopeptidase family
pfd-6(-)/hlh-30(-)	WBGene00017553	F18A12.4a.1,F18A12.4b.1,F18A12.4c.1,F18A12.4d.1	nep-8	protein_coding	NEPrilysin metallopeptidase family
pfd-6(-)/hlh-30(-)	WBGene00008074	C43F9.6.1	nkb-2	protein_coding	Na+/K+ ATPase, Beta subunit
pfd-6(-)/hlh-30(-)	WBGene00003764	Y43F8C.2.1	nlp-26	protein_coding	Neuropeptide-Like Protein
pfd-6(-)/hlh-30(-)	WBGene00013887	ZC412.6.1	nspa-5	protein_coding	Nematode Specific Peptide family, group A
pfd-6(-)/hlh-30(-)	WBGene00022754	ZK484.8.1	nspd-1	protein_coding	Nematode Specific Peptide family, group D
pfd-6(-)/hlh-30(-)	WBGene00020860	T27C10.7.1	nspd-10	protein_coding	Nematode Specific Peptide family, group D
pfd-6(-)/hlh-30(-)	WBGene00010633	K07F5.5.1	nspd-2	protein_coding	Nematode Specific Peptide family, group D
pfd-6(-)/hlh-30(-)	WBGene00016058	C24D10.7.1,C24D10.7.2	nspd-3	protein_coding	Nematode Specific Peptide family, group D
pfd-6(-)/hlh-30(-)	WBGene00020715	T23B7.1.1,T23B7.1.2	nspd-4	protein_coding	Nematode Specific Peptide family, group D
pfd-6(-)/hlh-30(-)	WBGene00017386	F11G11.8.1	nspd-5	protein_coding	Nematode Specific Peptide family, group D
pfd-6(-)/hlh-30(-)	WBGene00043147	C24D10.8.1	nspd-6	protein_coding	Nematode Specific Peptide family, group D
pfd-6(-)/hlh-30(-)	WBGene00012781	Y43C5A.1.1,Y43C5A.1.2,Y43C5A.1.3	nspd-7	protein_coding	Nematode Specific Peptide family, group D
pfd-6(-)/hlh-30(-)	WBGene00017808	F26A1.10.1	nspd-9	protein_coding	Nematode Specific Peptide family, group D
pfd-6(-)/hlh-30(-)	WBGene00018708	F52F10.4a.1,F52F10.4b.1	oac-32	protein_coding	O-ACyltransferase homolog
pfd-6(-)/hlh-30(-)	WBGene00016753	C48E7.8.1	oac-9	protein_coding	O-ACyltransferase homolog
pfd-6(-)/hlh-30(-)	WBGene00016281	C31B8.4.1	pals-32	protein_coding	Protein containing ALS2cr12 (ALS2CR12) signature
pfd-6(-)/hlh-30(-)	WBGene00019151	H04M03.1.1	pck-3	protein_coding	Phosphoenolypyruvate CarboxyKinase
pfd-6(-)/hlh-30(-)	WBGene00003959	Y116F11B.3.1	pcp-4	protein_coding	Prolyl Carboxy Peptidase like
pfd-6(-)/hlh-30(-)	WBGene00008230	C50F4.2.1	pfk-1.2	protein_coding	ATP-dependent 6-phosphofructokinase 2
pfd-6(-)/hlh-30(-)	WBGene00020237	T05B4.3.1	phat-4	protein_coding	PHAryngeal gland Toxin-related
pfd-6(-)/hlh-30(-)	WBGene00004084	C29E6.3.1	pph-2	protein_coding
pfd-6(-)/hlh-30(-)	WBGene00004120	F29C12.1a.1,F29C12.1b.1	pqn-32	protein_coding	Prion-like-(Q/N-rich)-domain-bearing protein
pfd-6(-)/hlh-30(-)	WBGene00004139	R09B5.5.1	pqn-54	protein_coding	Prion-like-(Q/N-rich)-domain-bearing protein
pfd-6(-)/hlh-30(-)	WBGene00004154	W01B11.5a.1,W01B11.5b.1,W01B11.5c.1,W01B11.5d.1	pqn-72	protein_coding	Prion-like-(Q/N-rich)-domain-bearing protein
pfd-6(-)/hlh-30(-)	WBGene00004156	W02A2.3a.1,W02A2.3b.1	pqn-74	protein_coding	Prion-like-(Q/N-rich)-domain-bearing protein
pfd-6(-)/hlh-30(-)	WBGene00016053	C24D10.1.1	ptp-5.1	protein_coding
pfd-6(-)/hlh-30(-)	WBGene00013304	Y57G11C.6.1	ptp-5.2	protein_coding
pfd-6(-)/hlh-30(-)	WBGene00021207	Y18H1A.1.1	ptp-5.3	protein_coding
pfd-6(-)/hlh-30(-)	WBGene00004232	Y38F1A.3.1	ptr-18	protein_coding	PaTched Related family
pfd-6(-)/hlh-30(-)	WBGene00004264	T05C12.10.1	qua-1	protein_coding
pfd-6(-)/hlh-30(-)	WBGene00019810	R01H2.2.1	R01H2.2	protein_coding
pfd-6(-)/hlh-30(-)	WBGene00010992	R03D7.8.1	R03D7.8	protein_coding
pfd-6(-)/hlh-30(-)	WBGene00019912	R06B10.1	R06B10.1	pseudogene
pfd-6(-)/hlh-30(-)	WBGene00011120	R07E5.15.1	R07E5.15	protein_coding
pfd-6(-)/hlh-30(-)	WBGene00011114	R07E5.6.1	R07E5.6	protein_coding
pfd-6(-)/hlh-30(-)	WBGene00011132	R08A2.1.1	R08A2.1	protein_coding
pfd-6(-)/hlh-30(-)	WBGene00011133	R08A2.2.1	R08A2.2	protein_coding	Serine/threonine-protein phosphatase
pfd-6(-)/hlh-30(-)	WBGene00019949	R08C7.5a.1,R08C7.5b.1	R08C7.5	protein_coding
pfd-6(-)/hlh-30(-)	WBGene00011172	R09E10.2.1	R09E10.2	protein_coding
pfd-6(-)/hlh-30(-)	WBGene00011176	R09E10.6.1	R09E10.6	protein_coding
pfd-6(-)/hlh-30(-)	WBGene00011297	R102.10.1	R102.10	protein_coding
pfd-6(-)/hlh-30(-)	WBGene00011295	R102.8.1	R102.8	protein_coding
pfd-6(-)/hlh-30(-)	WBGene00020084	R105.1.1	R105.1	protein_coding
pfd-6(-)/hlh-30(-)	WBGene00011214	R10E9.2.1	R10E9.2	protein_coding
pfd-6(-)/hlh-30(-)	WBGene00020052	R13A5.10.1	R13A5.10	protein_coding
pfd-6(-)/hlh-30(-)	WBGene00020053	R13A5.11a.1,R13A5.11b.1	R13A5.11	protein_coding	Serine/threonine-protein phosphatase
pfd-6(-)/hlh-30(-)	WBGene00020071	R13H9.5.1	R13H9.5	protein_coding
pfd-6(-)/hlh-30(-)	WBGene00020105	R148.7.1	R148.7	protein_coding
pfd-6(-)/hlh-30(-)	WBGene00020117	R155.3.1	R155.3	protein_coding	Protein-tyrosine-phosphatase
pfd-6(-)/hlh-30(-)	WBGene00004300	F38A3.2.1	ram-2	protein_coding
pfd-6(-)/hlh-30(-)	WBGene00007190	B0491.3.1	rmd-3	protein_coding	Regulator of Microtubule Dynamics
pfd-6(-)/hlh-30(-)	WBGene00020070	R13H9.1.1	rmd-6	protein_coding	Regulator of Microtubule Dynamics
pfd-6(-)/hlh-30(-)	WBGene00022888	ZK1290.6.1	rnh-1.1	protein_coding	RNase H
pfd-6(-)/hlh-30(-)	WBGene00004397	T01B7.7.1,T01B7.7.2	rol-6	protein_coding	Cuticle collagen rol-6
pfd-6(-)/hlh-30(-)	WBGene00004398	ZK1290.3a.1,ZK1290.3b.1	rol-8	protein_coding	Cuticle collagen 6
pfd-6(-)/hlh-30(-)	WBGene00006416	T13A10.11a.1,T13A10.11a.2,T13A10.11b	sams-5	protein_coding	Probable S-adenosylmethionine synthase 5
pfd-6(-)/hlh-30(-)	WBGene00015246	B0545.3.1	scl-23	protein_coding	SCP-Like extracellular protein
pfd-6(-)/hlh-30(-)	WBGene00019531	K08D10.8.1	scrm-5	protein_coding	Phospholipid scramblase
pfd-6(-)/hlh-30(-)	WBGene00019530	K08D10.7.1,K08D10.7.2	scrm-8	protein_coding	Phospholipid scramblase
pfd-6(-)/hlh-30(-)	WBGene00007080	AH6.2.1	sfxn-1.1	protein_coding	Putative sideroflexin-1.1
pfd-6(-)/hlh-30(-)	WBGene00015841	C16C8.2.1	skpo-2	protein_coding	ShK domain and PerOxidase domain containing protein
pfd-6(-)/hlh-30(-)	WBGene00017968	F32A5.2a.1,F32A5.2a.2,F32A5.2b.1,F32A5.2b.2	skpo-3	protein_coding	ShK domain and PerOxidase domain containing protein
pfd-6(-)/hlh-30(-)	WBGene00007733	C25G4.6.1	smz-1	protein_coding	Sperm Meiosis PDZ domain containing proteins
pfd-6(-)/hlh-30(-)	WBGene00020661	T21G5.4.1	smz-2	protein_coding	Sperm Meiosis PDZ domain containing proteins
pfd-6(-)/hlh-30(-)	WBGene00044062	T14D7.3.1	snb-6	protein_coding	SyNaptoBrevin related
pfd-6(-)/hlh-30(-)	WBGene00004909	Y32F6A.2.1	snf-10	protein_coding	Transporter
pfd-6(-)/hlh-30(-)	WBGene00004901	F55H12.1.1	snf-2	protein_coding	Transporter
pfd-6(-)/hlh-30(-)	WBGene00004904	Y46G5A.30.1	snf-5	protein_coding	Sodium-dependent transporter snf-5
pfd-6(-)/hlh-30(-)	WBGene00010790	K12G11.3.1	sodh-1	protein_coding	Alcohol dehydrogenase 1
pfd-6(-)/hlh-30(-)	WBGene00007307	C04G2.8.1,C04G2.8.2	spch-1	protein_coding	SPerm CHromatin enriched
pfd-6(-)/hlh-30(-)	WBGene00015689	C10G11.9.1	spch-2	protein_coding	SPerm CHromatin enriched
pfd-6(-)/hlh-30(-)	WBGene00020840	T27A3.4.1	spch-3	protein_coding	SPerm CHromatin enriched
pfd-6(-)/hlh-30(-)	WBGene00004965	F48C1.7.1	spe-11	protein_coding	Spermatocyte protein spe-11
pfd-6(-)/hlh-30(-)	WBGene00004969	F47G6.4a.1,F47G6.4b.1,F47G6.4c.1	spe-15	protein_coding
pfd-6(-)/hlh-30(-)	WBGene00004958	ZK524.1.1	spe-4	protein_coding	Presenilin spe-4
pfd-6(-)/hlh-30(-)	WBGene00012296	W06D4.2.1,W06D4.2.2	spe-46	protein_coding
pfd-6(-)/hlh-30(-)	WBGene00004962	F53G12.6.1	spe-8	protein_coding	Spermatocyte protein spe-8
pfd-6(-)/hlh-30(-)	WBGene00005017	C01B12.1.1	sqt-2	protein_coding	SQuaT
pfd-6(-)/hlh-30(-)	WBGene00006039	K07F5.9.1,K07F5.9.2,K07F5.9.3	ssp-10	protein_coding	Sperm-specific class P protein 10
pfd-6(-)/hlh-30(-)	WBGene00006044	T27A3.3.1	ssp-16	protein_coding	Sperm-specific class P protein 16
pfd-6(-)/hlh-30(-)	WBGene00006047	C55C2.2.1	ssp-19	protein_coding	Sperm-specific class P protein 19
pfd-6(-)/hlh-30(-)	WBGene00006048	ZK1225.6.1	ssp-31	protein_coding	Sperm-specific class P protein 31
pfd-6(-)/hlh-30(-)	WBGene00011134	R08A2.3.1	ssp-33	protein_coding	Sperm Specific family, class P
pfd-6(-)/hlh-30(-)	WBGene00013858	ZC168.6.1	ssp-34	protein_coding	Sperm-specific class P protein 34
pfd-6(-)/hlh-30(-)	WBGene00010091	F55C5.1.1	ssp-35	protein_coding	Sperm Specific family, class P
pfd-6(-)/hlh-30(-)	WBGene00011749	T13F2.12.1	ssp-36	protein_coding	Sperm Specific family, class P
pfd-6(-)/hlh-30(-)	WBGene00006050	K07F5.11.1	ssq-1	protein_coding	Sperm-Specific family, class Q
pfd-6(-)/hlh-30(-)	WBGene00006051	T28H11.5.1	ssq-2	protein_coding	Sperm-Specific family, class Q
pfd-6(-)/hlh-30(-)	WBGene00006052	ZC477.1.1	ssq-3	protein_coding	Sperm-Specific family, class Q
pfd-6(-)/hlh-30(-)	WBGene00006053	T28H11.1.1	ssq-4	protein_coding	Sperm-Specific family, class Q
pfd-6(-)/hlh-30(-)	WBGene00006056	F32B6.5.1	sss-1	protein_coding	Sperm-Specific family, class S
pfd-6(-)/hlh-30(-)	WBGene00006057	F47B8.11	sss-2	pseudogene
pfd-6(-)/hlh-30(-)	WBGene00006058	F54C1.9.1,F54C1.9.2	sst-20	protein_coding	Sperm Specific Transcript
pfd-6(-)/hlh-30(-)	WBGene00006310	C54D2.4a.1,C54D2.4b.1,C54D2.4b.2,C54D2.4b.3	sul-3	protein_coding	SULfatase domain protein
pfd-6(-)/hlh-30(-)	WBGene00020914	W01B11.2a.1,W01B11.2a.2,W01B11.2b.1	sulp-6	protein_coding	SULfate Permease family
pfd-6(-)/hlh-30(-)	WBGene00011235	R11A5.7.1	suro-1	protein_coding	Putative carboxypeptidase suro-1
pfd-6(-)/hlh-30(-)	WBGene00011378	T02E1.6.1	T02E1.6	protein_coding
pfd-6(-)/hlh-30(-)	WBGene00011379	T02E1.7.1	T02E1.7	protein_coding
pfd-6(-)/hlh-30(-)	WBGene00011401	T03F6.6.1,T03F6.6.2	T03F6.6	protein_coding	Receptor expression-enhancing protein
pfd-6(-)/hlh-30(-)	WBGene00011438	T04F3.3.1	T04F3.3	protein_coding
pfd-6(-)/hlh-30(-)	WBGene00020223	T05A7.6.1	T05A7.6	protein_coding
pfd-6(-)/hlh-30(-)	WBGene00011466	T05C12.1.1	T05C12.1	protein_coding
pfd-6(-)/hlh-30(-)	WBGene00011478	T05D4.5.1	T05D4.5	protein_coding	Major sperm protein
pfd-6(-)/hlh-30(-)	WBGene00011491	T05F1.5.1	T05F1.5	protein_coding
pfd-6(-)/hlh-30(-)	WBGene00020289	T06C10.3.1	T06C10.3	protein_coding	Tyrosine-protein kinase
pfd-6(-)/hlh-30(-)	WBGene00020350	T08B2.12.1	T08B2.12	protein_coding
pfd-6(-)/hlh-30(-)	WBGene00020353	T08B6.4.1	T08B6.4	protein_coding
pfd-6(-)/hlh-30(-)	WBGene00020356	T08B6.9.1	T08B6.9	protein_coding
pfd-6(-)/hlh-30(-)	WBGene00044684	T08G11.2.1	T08G11.2	protein_coding
pfd-6(-)/hlh-30(-)	WBGene00020370	T08H10.3a.1,T08H10.3b.1,T08H10.3b.2	T08H10.3	protein_coding
pfd-6(-)/hlh-30(-)	WBGene00020414	T10E9.4.1,T10E9.4.2	T10E9.4	protein_coding
pfd-6(-)/hlh-30(-)	WBGene00020435	T11F8.4.1	T11F8.4	protein_coding
pfd-6(-)/hlh-30(-)	WBGene00011736	T12D8.9a.1,T12D8.9b.1	T12D8.9	protein_coding
pfd-6(-)/hlh-30(-)	WBGene00011748	T13F2.9	T13F2.9	pseudogene
pfd-6(-)/hlh-30(-)	WBGene00044205	T13F3.8.1	T13F3.8	protein_coding
pfd-6(-)/hlh-30(-)	WBGene00020531	T15B12.2.1	T15B12.2	protein_coding
pfd-6(-)/hlh-30(-)	WBGene00011795	T16A9.5.1,T16A9.5.2	T16A9.5	protein_coding
pfd-6(-)/hlh-30(-)	WBGene00020560	T19C3.2.1	T19C3.2	protein_coding
pfd-6(-)/hlh-30(-)	WBGene00020611	T20D4.5.1	T20D4.5	protein_coding
pfd-6(-)/hlh-30(-)	WBGene00011895	T21C9.9.1,T21C9.9.2	T21C9.9	protein_coding
pfd-6(-)/hlh-30(-)	WBGene00020659	T21G5.1.1	T21G5.1	protein_coding	Tyrosine-protein kinase
pfd-6(-)/hlh-30(-)	WBGene00011911	T22B3.3.1	T22B3.3	protein_coding	Major sperm protein
pfd-6(-)/hlh-30(-)	WBGene00011918	T22C1.8.1,T22C1.8.2	T22C1.8	protein_coding	Tyrosine-protein phosphatase
pfd-6(-)/hlh-30(-)	WBGene00011919	T22C1.9.1	T22C1.9	protein_coding
pfd-6(-)/hlh-30(-)	WBGene00020713	T23B3.5.1	T23B3.5	protein_coding
pfd-6(-)/hlh-30(-)	WBGene00011954	T23F11.2.1	T23F11.2	protein_coding
pfd-6(-)/hlh-30(-)	WBGene00011968	T23G11.1.1	T23G11.1	protein_coding
pfd-6(-)/hlh-30(-)	WBGene00012010	T25B9.4.1	T25B9.4	protein_coding	Tyrosine-protein kinase
pfd-6(-)/hlh-30(-)	WBGene00012012	T25B9.6a.1,T25B9.6b.1	T25B9.6	protein_coding
pfd-6(-)/hlh-30(-)	WBGene00020841	T27A3.5.1	T27A3.5	protein_coding	Tyrosine-protein phosphatase
pfd-6(-)/hlh-30(-)	WBGene00077519	T27C10.8.1	T27C10.8	protein_coding
pfd-6(-)/hlh-30(-)	WBGene00012087	T27E7.1.1	T27E7.1	protein_coding
pfd-6(-)/hlh-30(-)	WBGene00012123	T28D6.3.1	T28D6.3	protein_coding
pfd-6(-)/hlh-30(-)	WBGene00020905	T28H11.7.1	T28H11.7	protein_coding
pfd-6(-)/hlh-30(-)	WBGene00007999	C38C6.6.1	tag-297	protein_coding
pfd-6(-)/hlh-30(-)	WBGene00015230	B0511.4.1	tag-344	protein_coding
pfd-6(-)/hlh-30(-)	WBGene00006553	Y47D3A.10.1	tbx-34	protein_coding	Putative T-box protein 34
pfd-6(-)/hlh-30(-)	WBGene00012169	W01B6.2.1	ttbk-4	protein_coding	Tau TuBulin Kinase
pfd-6(-)/hlh-30(-)	WBGene00007305	C04G2.2.1	ttbk-5	protein_coding	Tau TuBulin Kinase
pfd-6(-)/hlh-30(-)	WBGene00009759	F46B3.4a.1,F46B3.4b.1	ttr-12	protein_coding	TransThyretin-Related family domain
pfd-6(-)/hlh-30(-)	WBGene00011460	T05A10.3.1	ttr-14	protein_coding	TransThyretin-Related family domain
pfd-6(-)/hlh-30(-)	WBGene00011336	T01E8.9.1	ubxn-5	protein_coding	UBX domain-containing protein 5
pfd-6(-)/hlh-30(-)	WBGene00012207	W02B12.12a.1,W02B12.12b.1	W02B12.12	protein_coding
pfd-6(-)/hlh-30(-)	WBGene00012223	W03C9.8.1	W03C9.8	protein_coding
pfd-6(-)/hlh-30(-)	WBGene00020987	W03D8.5.1	W03D8.5	protein_coding	Major sperm protein
pfd-6(-)/hlh-30(-)	WBGene00020990	W03D8.9.1,W03D8.9.2	W03D8.9	protein_coding
pfd-6(-)/hlh-30(-)	WBGene00021007	W03F11.4.1	W03F11.4	protein_coding	Protein-tyrosine-phosphatase
pfd-6(-)/hlh-30(-)	WBGene00021010	W03G1.2.1	W03G1.2	protein_coding
pfd-6(-)/hlh-30(-)	WBGene00012357	W09D6.4.1	W09D6.4	protein_coding
pfd-6(-)/hlh-30(-)	WBGene00017179	F02E11.1.1	wht-4	protein_coding	WHiTe (Drosophila) related ABC transporter
pfd-6(-)/hlh-30(-)	WBGene00008950	F19B6.4.1	wht-5	protein_coding	WHiTe (Drosophila) related ABC transporter
pfd-6(-)/hlh-30(-)	WBGene00012925	Y47D3A.11.1	wht-8	protein_coding	WHiTe (Drosophila) related ABC transporter
pfd-6(-)/hlh-30(-)	WBGene00006950	ZK678.5.1	wrt-4	protein_coding	Warthog protein 4 Warthog protein 4 N-product Warthog protein 4 C-product [Source:UniProtKB/Swiss-Prot;Acc:Q94129]
pfd-6(-)/hlh-30(-)	WBGene00006952	ZK377.1.1	wrt-6	protein_coding	Warthog protein 6 Warthog protein 6 N-product Warthog protein 6 C-product [Source:UniProtKB/Swiss-Prot;Acc:P91573]
pfd-6(-)/hlh-30(-)	WBGene00013637	Y105C5A.13a.1,Y105C5A.13b.1	Y105C5A.13	protein_coding
pfd-6(-)/hlh-30(-)	WBGene00013684	Y105E8A.27.1	Y105E8A.27	protein_coding
pfd-6(-)/hlh-30(-)	WBGene00013696	Y106G6A.4.1	Y106G6A.4	protein_coding
pfd-6(-)/hlh-30(-)	WBGene00013700	Y106G6D.3.1	Y106G6D.3	protein_coding
pfd-6(-)/hlh-30(-)	WBGene00013710	Y106G6G.1.1	Y106G6G.1	protein_coding
pfd-6(-)/hlh-30(-)	WBGene00013713	Y106G6G.4.1	Y106G6G.4	protein_coding
pfd-6(-)/hlh-30(-)	WBGene00013723	Y106G6H.13.1	Y106G6H.13	protein_coding
pfd-6(-)/hlh-30(-)	WBGene00013771	Y113G7C.1.1	Y113G7C.1	protein_coding	Protein-tyrosine-phosphatase
pfd-6(-)/hlh-30(-)	WBGene00013800	Y116A8C.23.1	Y116A8C.23	protein_coding
pfd-6(-)/hlh-30(-)	WBGene00013801	Y116A8C.24a.1,Y116A8C.24b.1	Y116A8C.24	protein_coding	Tyrosine-protein kinase
pfd-6(-)/hlh-30(-)	WBGene00013811	Y116A8C.38.1	Y116A8C.38	protein_coding	Tyrosine-protein kinase
pfd-6(-)/hlh-30(-)	WBGene00022467	Y119C1B.1.1	Y119C1B.1	protein_coding
pfd-6(-)/hlh-30(-)	WBGene00012379	Y1A5A.1.1	Y1A5A.1	protein_coding
pfd-6(-)/hlh-30(-)	WBGene00012547	Y37D8A.5.1	Y37D8A.5	protein_coding
pfd-6(-)/hlh-30(-)	WBGene00012549	Y37D8A.8.1	Y37D8A.8	protein_coding
pfd-6(-)/hlh-30(-)	WBGene00021381	Y37E11B.10a.1,Y37E11B.10b.1,Y37E11B.10b.2	Y37E11B.10	protein_coding
pfd-6(-)/hlh-30(-)	WBGene00021398	Y38C1AA.7.1	Y38C1AA.7	protein_coding
pfd-6(-)/hlh-30(-)	WBGene00012595	Y38E10A.17.1	Y38E10A.17	protein_coding
pfd-6(-)/hlh-30(-)	WBGene00012637	Y38H8A.3.1	Y38H8A.3	protein_coding
pfd-6(-)/hlh-30(-)	WBGene00012638	Y38H8A.4.1	Y38H8A.4	protein_coding
pfd-6(-)/hlh-30(-)	WBGene00012689	Y39B6A.30.1	Y39B6A.30	protein_coding
pfd-6(-)/hlh-30(-)	WBGene00021471	Y39G10AR.15.1	Y39G10AR.15	protein_coding
pfd-6(-)/hlh-30(-)	WBGene00021472	Y39G10AR.16.1	Y39G10AR.16	protein_coding
pfd-6(-)/hlh-30(-)	WBGene00012727	Y39G8B.7.1	Y39G8B.7	protein_coding
pfd-6(-)/hlh-30(-)	WBGene00012728	Y39G8B.9.1	Y39G8B.9	protein_coding
pfd-6(-)/hlh-30(-)	WBGene00012741	Y40H4A.2.1	Y40H4A.2	protein_coding
pfd-6(-)/hlh-30(-)	WBGene00044003	Y41E3.18.1	Y41E3.18	protein_coding
pfd-6(-)/hlh-30(-)	WBGene00012786	Y43C5B.3.1	Y43C5B.3	protein_coding
pfd-6(-)/hlh-30(-)	WBGene00012809	Y43F8A.2.1	Y43F8A.2	protein_coding
pfd-6(-)/hlh-30(-)	WBGene00012827	Y43F8C.5.1	Y43F8C.5	protein_coding
pfd-6(-)/hlh-30(-)	WBGene00012855	Y44A6D.5.1	Y44A6D.5	protein_coding	Branched-chain-amino-acid aminotransferase
pfd-6(-)/hlh-30(-)	WBGene00012859	Y45F3A.1.1	Y45F3A.1	protein_coding
pfd-6(-)/hlh-30(-)	WBGene00012912	Y46G5A.22a.1,Y46G5A.22b.1	Y46G5A.22	protein_coding
pfd-6(-)/hlh-30(-)	WBGene00012926	Y47D3A.13.1	Y47D3A.13	protein_coding
pfd-6(-)/hlh-30(-)	WBGene00012937	Y47D3A.31.1	Y47D3A.31	protein_coding
pfd-6(-)/hlh-30(-)	WBGene00021625	Y47D7A.13.1	Y47D7A.13	protein_coding
pfd-6(-)/hlh-30(-)	WBGene00021619	Y47D7A.6.1	Y47D7A.6	protein_coding
pfd-6(-)/hlh-30(-)	WBGene00021645	Y47G6A.19a.1,Y47G6A.19b.1,Y47G6A.19c.1	Y47G6A.19	protein_coding
pfd-6(-)/hlh-30(-)	WBGene00021650	Y47G6A.26.1	Y47G6A.26	protein_coding
pfd-6(-)/hlh-30(-)	WBGene00013033	Y49E10.10.1,Y49E10.10.2	Y49E10.10	protein_coding
pfd-6(-)/hlh-30(-)	WBGene00013069	Y51A2B.5.1	Y51A2B.5	protein_coding
pfd-6(-)/hlh-30(-)	WBGene00013087	Y51B9A.5.1	Y51B9A.5	protein_coding
pfd-6(-)/hlh-30(-)	WBGene00013107	Y51H4A.13.1	Y51H4A.13	protein_coding
pfd-6(-)/hlh-30(-)	WBGene00021791	Y51H7C.13.1	Y51H7C.13	protein_coding
pfd-6(-)/hlh-30(-)	WBGene00013138	Y53C10A.10.1	Y53C10A.10	protein_coding
pfd-6(-)/hlh-30(-)	WBGene00013165	Y53F4B.19.1	Y53F4B.19	protein_coding	Major sperm protein
pfd-6(-)/hlh-30(-)	WBGene00013192	Y54E2A.7.1	Y54E2A.7	protein_coding
pfd-6(-)/hlh-30(-)	WBGene00013194	Y54E2A.9.1	Y54E2A.9	protein_coding
pfd-6(-)/hlh-30(-)	WBGene00021858	Y54F10BM.3.1	Y54F10BM.3	protein_coding
pfd-6(-)/hlh-30(-)	WBGene00021878	Y54G2A.13.1	Y54G2A.13	protein_coding
pfd-6(-)/hlh-30(-)	WBGene00021880	Y54G2A.15.1	Y54G2A.15	protein_coding
pfd-6(-)/hlh-30(-)	WBGene00021908	Y55B1AR.4.1	Y55B1AR.4	protein_coding
pfd-6(-)/hlh-30(-)	WBGene00013290	Y57G11A.2.1	Y57G11A.2	protein_coding
pfd-6(-)/hlh-30(-)	WBGene00021969	Y57G7A.6.1	Y57G7A.6	protein_coding
pfd-6(-)/hlh-30(-)	WBGene00043743	Y59E9AL.2.1	Y59E9AL.2	protein_coding
pfd-6(-)/hlh-30(-)	WBGene00021993	Y59E9AL.3.1	Y59E9AL.3	protein_coding
pfd-6(-)/hlh-30(-)	WBGene00021996	Y59E9AL.6.1	Y59E9AL.6	protein_coding
pfd-6(-)/hlh-30(-)	WBGene00022032	Y65B4A.9a.1,Y65B4A.9b.1	Y65B4A.9	protein_coding
pfd-6(-)/hlh-30(-)	WBGene00013424	Y66A7A.4.1	Y66A7A.4	protein_coding
pfd-6(-)/hlh-30(-)	WBGene00013452	Y67A10A.3a.1,Y67A10A.3b.1	Y67A10A.3	protein_coding
pfd-6(-)/hlh-30(-)	WBGene00013449	Y67A6A.1.1	Y67A6A.1	protein_coding
pfd-6(-)/hlh-30(-)	WBGene00022064	Y67D8B.5.1	Y67D8B.5	protein_coding
pfd-6(-)/hlh-30(-)	WBGene00022085	Y69A2AR.14	Y69A2AR.14	pseudogene
pfd-6(-)/hlh-30(-)	WBGene00022090	Y69A2AR.19a.1,Y69A2AR.19b.1	Y69A2AR.19	protein_coding
pfd-6(-)/hlh-30(-)	WBGene00022079	Y69A2AR.8	Y69A2AR.8	pseudogene
pfd-6(-)/hlh-30(-)	WBGene00013473	Y69E1A.1.1	Y69E1A.1	protein_coding
pfd-6(-)/hlh-30(-)	WBGene00013474	Y69E1A.2.1	Y69E1A.2	protein_coding
pfd-6(-)/hlh-30(-)	WBGene00050915	Y6E2A.10.1	Y6E2A.10	protein_coding
pfd-6(-)/hlh-30(-)	WBGene00022155	Y71G12B.17.1	Y71G12B.17	protein_coding
pfd-6(-)/hlh-30(-)	WBGene00022157	Y71G12B.22.1	Y71G12B.22	protein_coding
pfd-6(-)/hlh-30(-)	WBGene00022162	Y71G12B.27.1	Y71G12B.27	protein_coding	Cyclin-dependent kinases regulatory subunit
pfd-6(-)/hlh-30(-)	WBGene00022143	Y71G12B.3.1	Y71G12B.3	protein_coding
pfd-6(-)/hlh-30(-)	WBGene00044347	Y71G12B.30a.1,Y71G12B.30b.1,Y71G12B.30c.1	Y71G12B.30	protein_coding	Serine/threonine-protein phosphatase
pfd-6(-)/hlh-30(-)	WBGene00013526	Y73F8A.20.1	Y73F8A.20	protein_coding
pfd-6(-)/hlh-30(-)	WBGene00022287	Y75B7AR.1.1	Y75B7AR.1	protein_coding
pfd-6(-)/hlh-30(-)	WBGene00044260	Y87G2A.19.1,Y87G2A.19.2	Y87G2A.19	protein_coding
pfd-6(-)/hlh-30(-)	WBGene00013879	ZC376.8.1	ZC376.8	protein_coding
pfd-6(-)/hlh-30(-)	WBGene00022621	ZC477.7a.1,ZC477.7b	ZC477.7	protein_coding
pfd-6(-)/hlh-30(-)	WBGene00195178	ZC581.10.1	ZC581.10	protein_coding
pfd-6(-)/hlh-30(-)	WBGene00022632	ZC581.2.1	ZC581.2	protein_coding
pfd-6(-)/hlh-30(-)	WBGene00022634	ZC581.7.1	ZC581.7	protein_coding	Tyrosine-protein kinase
pfd-6(-)/hlh-30(-)	WBGene00014179	ZK1010.5.1	ZK1010.5	protein_coding
pfd-6(-)/hlh-30(-)	WBGene00014197	ZK1053.2.1	ZK1053.2	protein_coding
pfd-6(-)/hlh-30(-)	WBGene00014238	ZK1225.4.1	ZK1225.4	protein_coding
pfd-6(-)/hlh-30(-)	WBGene00022876	ZK1248.5.1	ZK1248.5	protein_coding
pfd-6(-)/hlh-30(-)	WBGene00014246	ZK1307.3.1	ZK1307.3	protein_coding
pfd-6(-)/hlh-30(-)	WBGene00014247	ZK1307.4.1	ZK1307.4	protein_coding
pfd-6(-)/hlh-30(-)	WBGene00022679	ZK180.5a.1,ZK180.5b.1,ZK180.5c.1	ZK180.5	protein_coding
pfd-6(-)/hlh-30(-)	WBGene00013956	ZK265.3.1	ZK265.3	protein_coding
pfd-6(-)/hlh-30(-)	WBGene00022705	ZK354.2a.1,ZK354.2b.1	ZK354.2	protein_coding
pfd-6(-)/hlh-30(-)	WBGene00022706	ZK354.3.1	ZK354.3	protein_coding
pfd-6(-)/hlh-30(-)	WBGene00022707	ZK354.6.1	ZK354.6	protein_coding
pfd-6(-)/hlh-30(-)	WBGene00022708	ZK354.7.1	ZK354.7	protein_coding	Major sperm protein
pfd-6(-)/hlh-30(-)	WBGene00022709	ZK354.8.1	ZK354.8	protein_coding	Tyrosine-protein phosphatase
pfd-6(-)/hlh-30(-)	WBGene00022732	ZK418.2a.1,ZK418.2b	ZK418.2	protein_coding
pfd-6(-)/hlh-30(-)	WBGene00022753	ZK484.7.1	ZK484.7	protein_coding	Tyrosine-protein phosphatase
pfd-6(-)/hlh-30(-)	WBGene00013987	ZK512.8.1	ZK512.8	protein_coding
pfd-6(-)/hlh-30(-)	WBGene00013999	ZK550.5.1	ZK550.5	protein_coding
pfd-6(-)/hlh-30(-)	WBGene00014007	ZK596.2.1	ZK596.2	protein_coding
pfd-6(-)/hlh-30(-)	WBGene00194816	ZK616.61.1	ZK616.61	protein_coding
pfd-6(-)/hlh-30(-)	WBGene00022780	ZK622.1.1	ZK622.1	protein_coding	Tyrosine-protein kinase
pfd-6(-)/hlh-30(-)	WBGene00014029	ZK637.12.1,ZK637.12.2	ZK637.12	protein_coding
pfd-6(-)/hlh-30(-)	WBGene00014039	ZK662.2.1	ZK662.2	protein_coding
pfd-6(-)/hlh-30(-)	WBGene00044447	ZK688.10.1	ZK688.10	protein_coding
pfd-6(-)/hlh-30(-)	WBGene00014082	ZK795.2.1	ZK795.2	protein_coding
pfd-6(-)/hlh-30(-)	WBGene00022649	ZK84.1.1	ZK84.1	protein_coding
pfd-6(-)/hlh-30(-)	WBGene00022650	ZK84.2.1	ZK84.2	protein_coding
pfd-6(-)/hlh-30(-)	WBGene00194912	ZK856.18.1	ZK856.18	protein_coding
pfd-6(-)/hlh-30(-)	WBGene00014116	ZK858.2.1	ZK858.2	protein_coding
pfd-6(-)/hlh-30(-)	WBGene00014121	ZK858.8.1	ZK858.8	protein_coding
pfd-6(-)/hlh-30(-)	WBGene00014127	ZK892.3.1	ZK892.3	protein_coding
pfd-6(-)/hlh-30(-)	WBGene00014129	ZK892.5.1	ZK892.5	protein_coding
pfd-6(-)/hlh-30(-)	WBGene00014154	ZK930.4.1	ZK930.4	protein_coding
pfd-6(-)/hlh-30(-)	WBGene00014158	ZK938.1.1	ZK938.1	protein_coding	Serine/threonine-protein phosphatase
pfd-6(-)/hlh-30(-)	WBGene00014169	ZK945.7.1	ZK945.7	protein_coding
pfd-6(-)	WBGene00000006	C55C2.5a.1,C55C2.5b,C55C2.5c,C55C2.5d	aat-5	protein_coding	Amino Acid Transporter
pfd-6(-)	WBGene00004099	C03A7.4.1	abu-15	protein_coding	Activated in Blocked Unfolded protein response
pfd-6(-)	WBGene00000063	T04C12.6.1,T04C12.6.2,T04C12.6.3,T04C12.6.4	act-1	protein_coding	Actin-1
pfd-6(-)	WBGene00000082	C02B4.1.1	adt-1	protein_coding	A disintegrin and metalloproteinase with thrombospondin motifs adt-1
pfd-6(-)	WBGene00000136	C05E11.5.1	amt-4	protein_coding	Ammonium transporter
pfd-6(-)	WBGene00000176	K02G10.7a.1,K02G10.7b.1,K02G10.7c.1,K02G10.7d.1	aqp-8	protein_coding	AQuaPorin or aquaglyceroporin related
pfd-6(-)	WBGene00000214	Y39B6A.20.1,Y39B6A.20.2	asp-1	protein_coding	ASpartyl Protease; Aspartic protease 1
pfd-6(-)	WBGene00019619	K10C2.3.1	asp-14	protein_coding	ASpartyl Protease
pfd-6(-)	WBGene00015477	C05D10.1a.1,C05D10.1b.1,C05D10.1c.1,C05D10.1c.2	attf-4	protein_coding	AT hook-containing protein attf-4
pfd-6(-)	WBGene00007097	B0024.4.1	B0024.4	protein_coding
pfd-6(-)	WBGene00015034	B0207.11.1	B0207.11	protein_coding
pfd-6(-)	WBGene00015037	B0212.3.1	B0212.3	protein_coding
pfd-6(-)	WBGene00015077	B0238.13a,B0238.13b	B0238.13	pseudogene
pfd-6(-)	WBGene00015236	B0511.11.1	B0511.11	protein_coding
pfd-6(-)	WBGene00044687	B0563.9.1	B0563.9	protein_coding
pfd-6(-)	WBGene00017430	F13H6.1a.1,F13H6.1b.1,F13H6.1b.2	bcl-11	protein_coding	Mammalian BCL (B cell lymphoma) gene homologs
pfd-6(-)	WBGene00007203	B0564.3.1,B0564.3.2	best-1	protein_coding	Bestrophin homolog 1
pfd-6(-)	WBGene00007220	C01B9.1a.1,C01B9.1b.1	C01B9.1	protein_coding
pfd-6(-)	WBGene00015340	C02E7.7.1	C02E7.7	protein_coding
pfd-6(-)	WBGene00015456	C04G6.6.1	C04G6.6	protein_coding
pfd-6(-)	WBGene00045322	C09F9.7a,C09F9.7b	C09F9.7	pseudogene
pfd-6(-)	WBGene00015759	C14C6.5a.1,C14C6.5b.1,C14C6.5b.2,C14C6.5b.3,C14C6.5b.4	C14C6.5	protein_coding
pfd-6(-)	WBGene00007700	C24H11.2.1	C24H11.2	protein_coding	Serine/threonine-protein phosphatase
pfd-6(-)	WBGene00007721	C25D7.12	C25D7.12	pseudogene
pfd-6(-)	WBGene00016221	C29F9.6.1,C29F9.6.2,C29F9.6.3	C29F9.6	protein_coding
pfd-6(-)	WBGene00016273	C30G12.1a.1,C30G12.1b.1	C30G12.1	protein_coding
pfd-6(-)	WBGene00007823	C30H6.5a.1,C30H6.5b.1	C30H6.5	protein_coding
pfd-6(-)	WBGene00235340	C45G7.13.1,C45G7.13.2	C45G7.13	protein_coding
pfd-6(-)	WBGene00016809	C50D2.6a.1,C50D2.6b.1,C50D2.6c.1,C50D2.6c.2,C50D2.6c.3,C50D2.6c.4	C50D2.6	protein_coding
pfd-6(-)	WBGene00008235	C50F4.10.1	C50F4.10	protein_coding
pfd-6(-)	WBGene00016845	C50F7.5.1	C50F7.5	protein_coding
pfd-6(-)	WBGene00016954	C55C3.4.1	C55C3.4	protein_coding	Tyrosine-protein kinase
pfd-6(-)	WBGene00000397	F08B4.2a.1,F08B4.2b.1,F08B4.2c.1,F08B4.2d.1	cdh-5	protein_coding	CaDHerin family
pfd-6(-)	WBGene00017576	F18F11.3a.1,F18F11.3b.1,F18F11.3c.1,F18F11.3d.1,F18F11.3e.1,F18F11.3f.1,F18F11.3g.1,F18F11.3h.1,F18F11.3i.1	cdh-8	protein_coding	CaDHerin family
pfd-6(-)	WBGene00008842	F15A4.8a,F15A4.8b,F15A4.8c	chil-28	pseudogene
pfd-6(-)	WBGene00015403	C03H5.1.1,C03H5.1.2,C03H5.1.3	clec-10	protein_coding	C-type LECtin
pfd-6(-)	WBGene00009518	F38A1.5.1,F38A1.5.2	clec-166	protein_coding	C-type LECtin
pfd-6(-)	WBGene00008477	E03H4.10.1	clec-17	protein_coding	C-type LECtin
pfd-6(-)	WBGene00012583	Y38E10A.5.1	clec-4	protein_coding	C-type LECtin
pfd-6(-)	WBGene00020191	T03F1.10.1	clec-53	protein_coding	C-type LECtin
pfd-6(-)	WBGene00016898	C53C9.2.1,C53C9.2.2	clik-2	protein_coding	CaLponIn-liKe proteins
pfd-6(-)	WBGene00000677	F56B3.1.1	col-103	protein_coding	COLlagen
pfd-6(-)	WBGene00000680	Y77E11A.15.1	col-106	protein_coding	COLlagen
pfd-6(-)	WBGene00000683	Y38C1BA.3.1	col-109	protein_coding	COLlagen
pfd-6(-)	WBGene00000693	C53B4.5.1	col-119	protein_coding	COLlagen
pfd-6(-)	WBGene00000696	T05A1.2.1	col-122	protein_coding	COLlagen
pfd-6(-)	WBGene00000698	C24F3.6.1,C24F3.6.2	col-124	protein_coding	COLlagen
pfd-6(-)	WBGene00000705	C39E9.3.1	col-131	protein_coding	COLlagen
pfd-6(-)	WBGene00000710	Y51H4A.9.1	col-137	protein_coding	COLlagen
pfd-6(-)	WBGene00000711	C52D10.13.1	col-138	protein_coding	COLlagen
pfd-6(-)	WBGene00000603	C46A5.3a.1,C46A5.3b.1	col-14	protein_coding	Cuticle collagen 14
pfd-6(-)	WBGene00000713	F26F12.1.1	col-140	protein_coding	COLlagen
pfd-6(-)	WBGene00000715	T15B7.4.1	col-142	protein_coding	COLlagen
pfd-6(-)	WBGene00000718	B0222.7.1	col-145	protein_coding	Putative cuticle collagen 145
pfd-6(-)	WBGene00000730	T11F9.9.1	col-157	protein_coding	COLlagen
pfd-6(-)	WBGene00000733	F57B1.4.1,F57B1.4.2,F57B1.4.3	col-160	protein_coding	COLlagen
pfd-6(-)	WBGene00000734	C50B6.4.1	col-161	protein_coding	COLlagen
pfd-6(-)	WBGene00000741	T10E10.1.1	col-168	protein_coding	COLlagen
pfd-6(-)	WBGene00000746	F41C6.5.1	col-173	protein_coding	COLlagen
pfd-6(-)	WBGene00000748	C35B8.1.1	col-175	protein_coding	COLlagen
pfd-6(-)	WBGene00000751	C34F6.2.1	col-178	protein_coding	COLlagen
pfd-6(-)	WBGene00000754	W03G11.1a.1,W03G11.1b.1	col-181	protein_coding	COLlagen
pfd-6(-)	WBGene00000757	F15A2.1a.1,F15A2.1b.1,F15A2.1b.2	col-184	protein_coding	COLlagen
pfd-6(-)	WBGene00000608	ZK1193.1.1	col-19	protein_coding	Cuticle collagen 19
pfd-6(-)	WBGene00000609	F11G11.11.1	col-20	protein_coding	COLlagen
pfd-6(-)	WBGene00000618	T10B10.1.1	col-41	protein_coding	COLlagen
pfd-6(-)	WBGene00013489	Y69H2.14.1	col-42	protein_coding	COLlagen
pfd-6(-)	WBGene00000626	K09H9.3.1	col-49	protein_coding	COLlagen
pfd-6(-)	WBGene00000639	ZK265.2.1	col-63	protein_coding	COLlagen
pfd-6(-)	WBGene00000649	F11G11.12.1	col-73	protein_coding	COLlagen
pfd-6(-)	WBGene00000653	M195.1.1	col-77	protein_coding	COLlagen
pfd-6(-)	WBGene00000656	C09G5.5.1	col-80	protein_coding	Putative cuticle collagen 80
pfd-6(-)	WBGene00000663	W05G11.3.1,W05G11.3.2	col-88	protein_coding	COLlagen
pfd-6(-)	WBGene00000668	W05B2.5.1	col-93	protein_coding	COLlagen
pfd-6(-)	WBGene00000669	W05B2.1.1	col-94	protein_coding	COLlagen
pfd-6(-)	WBGene00000671	Y41C4A.19.1	col-96	protein_coding	COLlagen
pfd-6(-)	WBGene00000672	ZK1010.7.1,ZK1010.7.2	col-97	protein_coding	COLlagen
pfd-6(-)	WBGene00000673	F14F7.1.1	col-98	protein_coding	COLlagen
pfd-6(-)	WBGene00000779	F28H1.2.1	cpn-3	protein_coding	CalPoNin
pfd-6(-)	WBGene00006495	F31D5.3a.1,F31D5.3b.1,F31D5.3c.1,F31D5.3d.1	cpna-1	protein_coding	Copine family protein 1
pfd-6(-)	WBGene00000781	C52E4.1.1	cpr-1	protein_coding	Gut-specific cysteine proteinase
pfd-6(-)	WBGene00009983	F53F1.5.1,F53F1.5.2	cut-2	protein_coding	Cuticlin-2
pfd-6(-)	WBGene00000942	ZC477.9a.1,ZC477.9b.1,ZC477.9c.1,ZC477.9d.1,ZC477.9e.1,ZC477.9f.1,ZC477.9g.1,ZC477.9h.1	deb-1	protein_coding	Vinculin
pfd-6(-)	WBGene00001074	F30B5.1.1	dpy-13	protein_coding	Cuticle collagen dpy-13
pfd-6(-)	WBGene00001064	T14B4.6.1	dpy-2	protein_coding	Cuticle collagen dpy-2
pfd-6(-)	WBGene00001066	Y41E3.2.1	dpy-4	protein_coding	DumPY: shorter than wild-type
pfd-6(-)	WBGene00001067	F27C1.8.1	dpy-5	protein_coding	Cuticle collagen dpy-5
pfd-6(-)	WBGene00008447	E01G4.5.1	E01G4.5	protein_coding
pfd-6(-)	WBGene00008663	F10G8.4a.1,F10G8.4b.1	eak-6	protein_coding	Tyrosine-protein phosphatase non-receptor type eak-6
pfd-6(-)	WBGene00007062	Y59A8B.9.1	ebp-3	protein_coding	Microtubule End Binding Protein
pfd-6(-)	WBGene00001158	F01G10.3a.1,F01G10.3b.1	ech-9	protein_coding	Enoyl-CoA Hydratase
pfd-6(-)	WBGene00001240	F11E6.5.1	elo-2	protein_coding	Elongation of very long chain fatty acids protein
pfd-6(-)	WBGene00019779	M60.2.1,M60.2.2	endu-2	protein_coding	ENDonuclease, poly(U) specific
pfd-6(-)	WBGene00001328	K08C7.3a.1,K08C7.3b.1,K08C7.3c.1,K08C7.3d.1,K08C7.3e.1,K08C7.3f.1	epi-1	protein_coding	Laminin-like protein epi-1
pfd-6(-)	WBGene00017246	F08D12.2.1	F08D12.2	protein_coding
pfd-6(-)	WBGene00017247	F08D12.3.1	F08D12.3	protein_coding
pfd-6(-)	WBGene00017376	F11C7.2.1	F11C7.2	protein_coding
pfd-6(-)	WBGene00017432	F13H6.4	F13H6.4	pseudogene
pfd-6(-)	WBGene00017475	F14H12.8.1,F14H12.8.2	F14H12.8	protein_coding
pfd-6(-)	WBGene00008851	F15B9.8.1,F15B9.8.2	F15B9.8	protein_coding
pfd-6(-)	WBGene00017594	F19C7.4.1	F19C7.4	protein_coding
pfd-6(-)	WBGene00017751	F23F12.3.1	F23F12.3	protein_coding
pfd-6(-)	WBGene00017764	F25A2.1.1	F25A2.1	protein_coding
pfd-6(-)	WBGene00017998	F33D4.6a.1,F33D4.6b.1,F33D4.6c.1	F33D4.6	protein_coding
pfd-6(-)	WBGene00018123	F36H12.9.1	F36H12.9	protein_coding
pfd-6(-)	WBGene00009502	F37A8.2.1	F37A8.2	protein_coding
pfd-6(-)	WBGene00009550	F38H4.6.1	F38H4.6	protein_coding	Major sperm protein
pfd-6(-)	WBGene00018292	F41E6.11.1	F41E6.11	protein_coding
pfd-6(-)	WBGene00219546	F41E7.20	F41E7.20	ncRNA
pfd-6(-)	WBGene00018347	F42C5.5a.1,F42C5.5b.1	F42C5.5	protein_coding
pfd-6(-)	WBGene00009644	F42G4.7.1	F42G4.7	protein_coding
pfd-6(-)	WBGene00018418	F44E2.4.1	F44E2.4	protein_coding
pfd-6(-)	WBGene00009754	F46A9.1.1	F46A9.1	protein_coding
pfd-6(-)	WBGene00009778	F46C5.1.1	F46C5.1	protein_coding
pfd-6(-)	WBGene00018616	F48G7.5.1	F48G7.5	protein_coding
pfd-6(-)	WBGene00018645	F49F1.5a.1,F49F1.5b.1	F49F1.5	protein_coding
pfd-6(-)	WBGene00018731	F53A9.8.1	F53A9.8	protein_coding
pfd-6(-)	WBGene00010123	F55G11.2.1	F55G11.2	protein_coding
pfd-6(-)	WBGene00014771	F55G11.3	F55G11.3	pseudogene
pfd-6(-)	WBGene00010124	F55G11.4.1	F55G11.4	protein_coding
pfd-6(-)	WBGene00018918	F56A4.10a.1,F56A4.10b.1	F56A4.10	protein_coding
pfd-6(-)	WBGene00044474	F56D6.12.1	F56D6.12	protein_coding
pfd-6(-)	WBGene00010243	F58D5.3.1	F58D5.3	protein_coding
pfd-6(-)	WBGene00009968	F53B7.5a.1,F53B7.5b.1	fig-1	protein_coding
pfd-6(-)	WBGene00011321	T01C3.4.1	fil-1	protein_coding	Fasting Induced Lipase
pfd-6(-)	WBGene00044175	C12D8.19.1	fipr-9	protein_coding	FIP (Fungus-Induced Protein) Related
pfd-6(-)	WBGene00001480	H24K24.5a.1,H24K24.5b.1	fmo-5	protein_coding	Dimethylaniline monooxygenase [N-oxide-forming]
pfd-6(-)	WBGene00001483	C03C11.2.1	fog-3	protein_coding	FOG-3 protein; Feminization Of Germline
pfd-6(-)	WBGene00018138	F37B4.7.1	folt-2	protein_coding	Folate-like transporter 2
pfd-6(-)	WBGene00021406	Y38C1AB.4.1	frm-5.2	protein_coding	FERM domain (Protein4.1-ezrin-radixin-moesin) family
pfd-6(-)	WBGene00001699	F09D12.1.1	grd-10	protein_coding	GRounDhog (Hedgehog-like family)
pfd-6(-)	WBGene00001695	T18H9.1a.1,T18H9.1b.1,T18H9.1c.1,T18H9.1d.1,T18H9.1f.1,T18H9.1g.1	grd-6	protein_coding	GRounDhog (Hedgehog-like family)
pfd-6(-)	WBGene00001726	C56A3.1.1	grl-17	protein_coding	GRound-Like (Grd related)
pfd-6(-)	WBGene00001730	ZC168.5.1	grl-21	protein_coding	GRound-Like (Grd related)
pfd-6(-)	WBGene00001772	F37B1.1.1	gst-24	protein_coding	Glutathione S-Transferase
pfd-6(-)	WBGene00019189	H11L12.1.1	H11L12.1	protein_coding
pfd-6(-)	WBGene00002011	C14B9.1.1,C14B9.1.2	hsp-12.2	protein_coding	Heat shock protein Hsp-12.2
pfd-6(-)	WBGene00017673	F21F3.3.1	icmt-1	protein_coding	Protein-S-isoprenylcysteine O-methyltransferase
pfd-6(-)	WBGene00016670	C45G7.3.1	ilys-3	protein_coding	Invertebrate-type lysozyme 3
pfd-6(-)	WBGene00017691	F22A3.6a.1,F22A3.6b,F22A3.6c.1,F22A3.6c.2	ilys-5	protein_coding	Invertebrate LYSozyme
pfd-6(-)	WBGene00002112	ZC334.10.1	ins-29	protein_coding	INSulin related
pfd-6(-)	WBGene00018760	F53E10.4a.1,F53E10.4b.1,F53E10.4c.1	irg-3	protein_coding	Infection Response protein
pfd-6(-)	WBGene00010468	K01D12.9.1	K01D12.9	protein_coding
pfd-6(-)	WBGene00044109	K02E11.10.1,K02E11.10.2,K02E11.10.3	K02E11.10	protein_coding
pfd-6(-)	WBGene00010540	K03H1.5.1	K03H1.5	protein_coding
pfd-6(-)	WBGene00019488	K07D4.9.1	K07D4.9	protein_coding
pfd-6(-)	WBGene00019520	K08B12.1.1	K08B12.1	protein_coding
pfd-6(-)	WBGene00219216	K08D10.14.1,K08D10.14.2	K08D10.14	protein_coding
pfd-6(-)	WBGene00019540	K08D12.6.1	K08D12.6	protein_coding
pfd-6(-)	WBGene00002275	W01G7.5.1	lem-2	protein_coding	LEM protein 2
pfd-6(-)	WBGene00017580	F18G5.4.1	lgc-4	protein_coding	Ligand-gated ion channel 4
pfd-6(-)	WBGene00003003	T25C12.1a.1,T25C12.1b.1	lin-14	protein_coding
pfd-6(-)	WBGene00012256	W04G3.2.1	lpr-5	protein_coding	LiPocalin-Related protein
pfd-6(-)	WBGene00019718	M01H9.2.1	M01H9.2	protein_coding
pfd-6(-)	WBGene00019772	M04G7.1.1	M04G7.1	protein_coding
pfd-6(-)	WBGene00019774	M04G7.3a.1,M04G7.3b.1	M04G7.3	protein_coding
pfd-6(-)	WBGene00010933	M162.7.1	M162.7	protein_coding
pfd-6(-)	WBGene00015478	C05D10.2a.1,C05D10.2b,C05D10.2c	mapk-15	protein_coding	Mitogen-activated protein kinase 15
pfd-6(-)	WBGene00015273	C01B4.9a.1,C01B4.9b.1,C01B4.9c.1,C01B4.9d.1,C01B4.9e	mct-2	protein_coding	MonoCarboxylate Transporter family
pfd-6(-)	WBGene00012186	W01F3.3a.1,W01F3.3b.1,W01F3.3c.1,W01F3.3d.1,W01F3.3e.1,W01F3.3f.1,W01F3.3g.1,W01F3.3h.1	mlt-11	protein_coding
pfd-6(-)	WBGene00003470	ZK546.6.1	msp-152	protein_coding	Major sperm protein 152
pfd-6(-)	WBGene00003434	K08F4.8.1	msp-38	protein_coding	Major sperm protein 38
pfd-6(-)	WBGene00003438	F58A6.8.1	msp-45	protein_coding	Major sperm protein 19/31/40/45/50/51/53/59/61/65/81/113/142
pfd-6(-)	WBGene00018497	F46F5.6.1	msrp-3	protein_coding	MS Related Protein
pfd-6(-)	WBGene00017059	D2062.7.1	msrp-5	protein_coding	MS Related Protein
pfd-6(-)	WBGene00017058	D2062.6.1	msrp-6	protein_coding	MS Related Protein
pfd-6(-)	WBGene00003495	T22E5.5.1,T22E5.5.2	mup-2	protein_coding	Troponin T
pfd-6(-)	WBGene00003567	C10G8.5a.1,C10G8.5b.1,C10G8.5c.1,C10G8.5d.1	ncx-2	protein_coding	Na/Ca eXchangers
pfd-6(-)	WBGene00021461	Y39G10AR.3a.1,Y39G10AR.3b.1,Y39G10AR.3c,Y39G10AR.3d	nekl-1	protein_coding	NEK (NEver in mitosis Kinase) Like
pfd-6(-)	WBGene00003614	F33E11.1a.1,F33E11.1b	nhr-15	protein_coding	Nuclear Hormone Receptor family
pfd-6(-)	WBGene00003683	T24A6.9a.1,T24A6.9b.1,T24A6.9c.1,T24A6.9d	nhr-93	protein_coding	Nuclear Hormone Receptor family
pfd-6(-)	WBGene00021198	Y17G9B.1.1	npp-26	protein_coding	Nuclear Pore complex Protein
pfd-6(-)	WBGene00015038	B0212.4a.1,B0212.4b.1,B0212.4c.1,B0212.4d.1	nstp-6	protein_coding	Nucleotide Sugar TransPorter family
pfd-6(-)	WBGene00004004	C54D1.1.1	pgp-10	protein_coding	p-GlycoProtein related
pfd-6(-)	WBGene00004008	F22E10.3.1	pgp-14	protein_coding	p-GlycoProtein related; p-glycoprotein related (146.8 kD) (Pgp-14)
pfd-6(-)	WBGene00016782	C49G7.4.1	phat-3	protein_coding	PHAryngeal gland Toxin-related
pfd-6(-)	WBGene00004056	F42G8.3a.1,F42G8.3b.1,F42G8.3c.1,F42G8.3d.1	pmk-2	protein_coding	Mitogen-activated protein kinase pmk-2
pfd-6(-)	WBGene00004057	F42G8.4a.1,F42G8.4a.2,F42G8.4b.1,F42G8.4b.2	pmk-3	protein_coding	Mitogen-activated protein kinase pmk-3
pfd-6(-)	WBGene00004076	W09B6.1a.1,W09B6.1a.2,W09B6.1b.1,W09B6.1c.1,W09B6.1c.2	pod-2	protein_coding
pfd-6(-)	WBGene00004103	C09G1.1.1	pqn-11	protein_coding	Prion-like-(Q/N-rich)-domain-bearing protein
pfd-6(-)	WBGene00022391	Y95B8A.12a.1,Y95B8A.12b.1,Y95B8A.12c.1,Y95B8A.12d.1,Y95B8A.12e.1,Y95B8A.12f.1	prhg-1	protein_coding
pfd-6(-)	WBGene00020040	R12E2.15.1,R12E2.15.2	R12E2.15	protein_coding
pfd-6(-)	WBGene00020033	R12E2.7.1,R12E2.7.2	R12E2.7	protein_coding
pfd-6(-)	WBGene00020072	R13H9.6.1	R13H9.6	protein_coding
pfd-6(-)	WBGene00011269	R17.3a.1,R17.3a.2,R17.3b.1,R17.3b.2,R17.3c.1	R17.3	protein_coding
pfd-6(-)	WBGene00004394	Y57A10A.11.1	rol-1	protein_coding	ROLler: helically twisted, animals roll when moving
pfd-6(-)	WBGene00004423	F07D10.1.1	rpl-11.2	protein_coding	60S ribosomal protein L11-2
pfd-6(-)	WBGene00004430	Y45F10D.12.1,Y45F10D.12.2	rpl-18	protein_coding	60S ribosomal protein L18
pfd-6(-)	WBGene00004456	Y48B6A.2.1,Y48B6A.2.2,Y48B6A.2.3	rpl-43	protein_coding	60S ribosomal protein L37a
pfd-6(-)	WBGene00012999	Y48E1A.1a.1,Y48E1A.1b.1	rpoa-1	protein_coding	DNA-directed RNA polymerase subunit
pfd-6(-)	WBGene00004481	F54E7.2.1,F54E7.2.2,F54E7.2.3,F54E7.2.4	rps-12	protein_coding	40S ribosomal protein S12
pfd-6(-)	WBGene00004498	B0412.4.1	rps-29	protein_coding	Ribosomal Protein, Small subunit
pfd-6(-)	WBGene00013260	Y57A10A.19.1	rsr-2	protein_coding	SR protein related
pfd-6(-)	WBGene00004728	F21H11.2a.1,F21H11.2b.1	sax-2	protein_coding	Sensory AXon guidance
pfd-6(-)	WBGene00008692	F11C1.3.1	scav-4	protein_coding	SCAVenger receptor (CD36 family) related
pfd-6(-)	WBGene00009895	F49E11.10a.1,F49E11.10a.2,F49E11.10b.1	scl-2	protein_coding	SCP-Like extracellular protein
pfd-6(-)	WBGene00009896	F49E11.11.1	scl-3	protein_coding	SCP-Like extracellular protein
pfd-6(-)	WBGene00004747	C25D7.3.1	sdc-3	protein_coding	Zinc finger protein sdc-3
pfd-6(-)	WBGene00013106	Y51H4A.12.1	set-26	protein_coding	Histone-lysine N-methyltransferase set-26
pfd-6(-)	WBGene00004854	F40E10.4.1	slt-1	protein_coding	Slit homolog 1 protein
pfd-6(-)	WBGene00004882	F46B6.3a.1,F46B6.3b.1	smg-4	protein_coding	Suppressor with Morphological effect on Genitalia
pfd-6(-)	WBGene00004911	T25B6.7.1	snf-12	protein_coding	Transporter
pfd-6(-)	WBGene00012896	Y46G5A.4.1	snrp-200	protein_coding	Putative U5 small nuclear ribonucleoprotein 200 kDa helicase
pfd-6(-)	WBGene00021335	Y34D9A.11.1	spp-23	protein_coding	SaPosin-like Protein family
pfd-6(-)	WBGene00005018	F23H12.4a.1,F23H12.4b.1	sqt-3	protein_coding	Cuticle collagen 1
pfd-6(-)	WBGene00011522	T06D8.1a.1,T06D8.1b.1,T06D8.1c.1	srap-1	protein_coding	Serine Rich Adhesion Protein-like
pfd-6(-)	WBGene00005643	C05E4.1.1,C05E4.1.2	srp-2	protein_coding	SeRPin
pfd-6(-)	WBGene00006038	E03H12.10.1	ssp-9	protein_coding	Sperm-specific class P protein 9/11
pfd-6(-)	WBGene00020179	T02H6.9.1	T02H6.9	protein_coding
pfd-6(-)	WBGene00020235	T05A12.4.1,T05A12.4.2	T05A12.4	protein_coding
pfd-6(-)	WBGene00011498	T05G5.1a.1,T05G5.1b.1	T05G5.1	protein_coding
pfd-6(-)	WBGene00011535	T06E4.8.1	T06E4.8	protein_coding
pfd-6(-)	WBGene00011630	T08G11.3.1	T08G11.3	protein_coding
pfd-6(-)	WBGene00020408	T10D4.6a.1,T10D4.6b.1	T10D4.6	protein_coding
pfd-6(-)	WBGene00020436	T12A2.1.1	T12A2.1	protein_coding
pfd-6(-)	WBGene00020609	T20D4.3a.1,T20D4.3b.1	T20D4.3	protein_coding
pfd-6(-)	WBGene00043998	T21C12.8a.1,T21C12.8b.1	T21C12.8	protein_coding
pfd-6(-)	WBGene00020678	T22B11.4a.1,T22B11.4b.1,T22B11.4c.1	T22B11.4	protein_coding
pfd-6(-)	WBGene00020700	T22F3.11.1	T22F3.11	protein_coding
pfd-6(-)	WBGene00020804	T25E4.2.1	T25E4.2	protein_coding
pfd-6(-)	WBGene00206420	T26G10.7	T26G10.7	pseudogene
pfd-6(-)	WBGene00012115	T28B8.4.1	T28B8.4	protein_coding
pfd-6(-)	WBGene00008871	F15H10.4.1	tag-314	protein_coding	RBR-type E3 ubiquitin transferase
pfd-6(-)	WBGene00006543	F21H11.3.1,F21H11.3.2	tbx-2	protein_coding	T-box protein 2
pfd-6(-)	WBGene00006585	T20B3.2.1,T20B3.2.2	tni-3	protein_coding	Troponin I 3
pfd-6(-)	WBGene00006640	F39C12.3a.1,F39C12.3b.1	tsp-14	protein_coding	Tetraspanin-14
pfd-6(-)	WBGene00006651	R05H5.8	tts-2	ncRNA
pfd-6(-)	WBGene00006691	T28A8.1a.1,T28A8.1b.1,T28A8.1c.1	twk-40	protein_coding	TWiK family of potassium channels
pfd-6(-)	WBGene00006756	ZC416.8a.1	unc-17	protein_coding	Vesicular acetylcholine transporter unc-17
pfd-6(-)	WBGene00006784	T21C12.1b.1,T21C12.1b.2,T21C12.1c.1,T21C12.1c.2,T21C12.1d.1,T21C12.1d.2,T21C12.1e.1,T21C12.1e.2,T21C12.1f.1,T21C12.1f.2,T21C12.1g.1,T21C12.1h.1,T21C12.1h.2,T21C12.1h.3,T21C12.1h.4,T21C12.1h.5,T21C12.1h.6,T21C12.1h.7,T21C12.1i.1,T21C12.1i.2,T21C12.1i.3,T21C12.1i.4,T21C12.1i.5,T21C12.1i.6,T21C12.1i.7,T21C12.1j.1,T21C12.1j.2,T21C12.1k.1,T21C12.1k.2,T21C12.1l.1,T21C12.1m.1,T21C12.1n.1,T21C12.1o.1	unc-49	protein_coding	Ionotropic GABA receptor subunit UNC-49B.3
pfd-6(-)	WBGene00006787	ZC101.2a.1,ZC101.2b.1,ZC101.2c.1,ZC101.2d.1,ZC101.2e.1,ZC101.2f.1,ZC101.2g.1,ZC101.2i.1,ZC101.2j.1,ZC101.2k.1,ZC101.2l.1,ZC101.2m.1,ZC101.2n.1,ZC101.2o.1,ZC101.2p.1,ZC101.2q,ZC101.2r.1	unc-52	protein_coding	Basement membrane proteoglycan
pfd-6(-)	WBGene00006747	R07D5.1a.1,R07D5.1b.1,R07D5.1c.1,R07D5.1d.1,R07D5.1e.1,R07D5.1f.1,R07D5.1g.1,R07D5.1h.1,R07D5.1i.1,R07D5.1j.1	unc-7	protein_coding	Innexin unc-7
pfd-6(-)	WBGene00006824	Y105E8A.6.1	unc-95	protein_coding	LIM domain-containing protein unc-95
pfd-6(-)	WBGene00006886	F11C7.3a.1,F11C7.3b.1,F11C7.3b.2	vap-1	protein_coding	Venom-Allergen-like Protein
pfd-6(-)	WBGene00012180	W01D2.3a.1,W01D2.3b.1,W01D2.3b.2,W01D2.3c	W01D2.3	protein_coding	Receptor expression-enhancing protein
pfd-6(-)	WBGene00020988	W03D8.7.1	W03D8.7	protein_coding
pfd-6(-)	WBGene00012343	W08E3.2.1	W08E3.2	protein_coding
pfd-6(-)	WBGene00021109	W09C3.1.1	W09C3.1	protein_coding
pfd-6(-)	WBGene00006954	C29F3.2.1	wrt-8	protein_coding	Warthog protein 8 Warthog protein 8 N-product Warthog protein 8 C-product [Source:UniProtKB/Swiss-Prot;Acc:Q94130]
pfd-6(-)	WBGene00013636	Y105C5A.12.1	Y105C5A.12	protein_coding
pfd-6(-)	WBGene00013644	Y105C5A.25	Y105C5A.25	pseudogene
pfd-6(-)	WBGene00013711	Y106G6G.2.1	Y106G6G.2	protein_coding
pfd-6(-)	WBGene00012486	Y18D10A.21.1	Y18D10A.21	protein_coding
pfd-6(-)	WBGene00044435	Y20F4.8.1	Y20F4.8	protein_coding
pfd-6(-)	WBGene00021261	Y22D7AR.7.1	Y22D7AR.7	protein_coding
pfd-6(-)	WBGene00021287	Y24D9B.1.1	Y24D9B.1	protein_coding
pfd-6(-)	WBGene00021387	Y37F4.6a.1,Y37F4.6b.1	Y37F4.6	protein_coding
pfd-6(-)	WBGene00021457	Y39F10C.1a.1,Y39F10C.1a.2,Y39F10C.1b.1,Y39F10C.1c.1,Y39F10C.1d	Y39F10C.1	protein_coding
pfd-6(-)	WBGene00012814	Y43F8B.3a.1,Y43F8B.3b.1,Y43F8B.3c.1,Y43F8B.3d.1,Y43F8B.3e.1,Y43F8B.3f.1,Y43F8B.3g.1,Y43F8B.3h.1	Y43F8B.3	protein_coding
pfd-6(-)	WBGene00012831	Y43F8C.9.1	Y43F8C.9	protein_coding
pfd-6(-)	WBGene00021623	Y47D7A.11.1	Y47D7A.11	protein_coding
pfd-6(-)	WBGene00021627	Y47D7A.15.1	Y47D7A.15	protein_coding
pfd-6(-)	WBGene00021620	Y47D7A.7.1	Y47D7A.7	protein_coding
pfd-6(-)	WBGene00021641	Y47G6A.15.1	Y47G6A.15	protein_coding
pfd-6(-)	WBGene00012964	Y48A6B.3.1	Y48A6B.3	protein_coding	Putative H/ACA ribonucleoprotein complex subunit 2-like protein
pfd-6(-)	WBGene00012981	Y48B6A.10.1	Y48B6A.10	protein_coding
pfd-6(-)	WBGene00021668	Y48G1BM.2	Y48G1BM.2	pseudogene
pfd-6(-)	WBGene00021731	Y49G5A.1.1	Y49G5A.1	protein_coding
pfd-6(-)	WBGene00021741	Y50D4B.2a.1,Y50D4B.2b.1,Y50D4B.2c	Y50D4B.2	protein_coding
pfd-6(-)	WBGene00013101	Y51H4A.5.1	Y51H4A.5	protein_coding
pfd-6(-)	WBGene00014914	Y52B11A.11.1	Y52B11A.11	protein_coding
pfd-6(-)	WBGene00023484	Y54G2A.37.1	Y54G2A.37	protein_coding
pfd-6(-)	WBGene00044258	Y57G11C.51.1,Y57G11C.51.2	Y57G11C.51	protein_coding
pfd-6(-)	WBGene00021997	Y59E9AR.1.1	Y59E9AR.1	protein_coding	Major sperm protein
pfd-6(-)	WBGene00022002	Y59E9AR.7.1	Y59E9AR.7	protein_coding	Major sperm protein
pfd-6(-)	WBGene00013400	Y62H9A.12.1	Y62H9A.12	protein_coding
pfd-6(-)	WBGene00022029	Y65B4A.6a.1,Y65B4A.6b.1	Y65B4A.6	protein_coding
pfd-6(-)	WBGene00044212	Y68A4A.13.1	Y68A4A.13	protein_coding
pfd-6(-)	WBGene00022175	Y71H2AM.10.1	Y71H2AM.10	protein_coding
pfd-6(-)	WBGene00022180	Y71H2AM.15a.1,Y71H2AM.15b.1	Y71H2AM.15	protein_coding
pfd-6(-)	WBGene00022505	ZC21.3a.1,ZC21.3b.1,ZC21.3c.1,ZC21.3d.1,ZC21.3e.1	ZC21.3	protein_coding
pfd-6(-)	WBGene00022680	ZK180.6a.1,ZK180.6b.1	ZK180.6	protein_coding
pfd-6(-)	WBGene00014062	ZK673.6.1	ZK673.6	protein_coding
pfd-6(-)	WBGene00022652	ZK84.5.1	ZK84.5	protein_coding
pfd-6(-)	WBGene00022834	ZK973.8.1	ZK973.8	protein_coding
hlh-30(-)	WBGene00021527	Y41G9A.3.1	aakg-3	protein_coding	AMP-Activated protein Kinase Gamma subunit
hlh-30(-)	WBGene00000019	C24F3.5a.1,C24F3.5b.1	abt-1	protein_coding	ABC Transporter family
hlh-30(-)	WBGene00000023	Y53C10A.9.1	abt-5	protein_coding	ABC Transporter family
hlh-30(-)	WBGene00004127	F52D1.3a.1,F52D1.3b.1,F52D1.3b.2,F52D1.3c.1,F52D1.3c.2	abu-12	protein_coding	Activated in Blocked Unfolded protein response
hlh-30(-)	WBGene00000031	C03A7.14.1,C03A7.14.2	abu-8	protein_coding	Activated in Blocked Unfolded protein response
hlh-30(-)	WBGene00014997	AC7.3.1	AC7.3	protein_coding
hlh-30(-)	WBGene00016943	C55B7.4a.1,C55B7.4b.1,C55B7.4b.2,C55B7.4b.3,C55B7.4b.4,C55B7.4b.5,C55B7.4b.6,C55B7.4b.7	acdh-1	protein_coding	Acyl CoA DeHydrogenase
hlh-30(-)	WBGene00020419	T10E9.9a.1,T10E9.9b.1	acdh-4	protein_coding	Acyl CoA DeHydrogenase
hlh-30(-)	WBGene00016491	C37A2.3.1	acdh-5	protein_coding	Acyl CoA DeHydrogenase
hlh-30(-)	WBGene00015335	C02D5.1.1	acdh-6	protein_coding	Probable acyl-CoA dehydrogenase 6
hlh-30(-)	WBGene00010336	F59F4.1.1	acox-1.6	protein_coding	Acyl-coenzyme A oxidase
hlh-30(-)	WBGene00022246	Y73B6BL.25.1	acp-7	protein_coding	ACid Phosphatase family
hlh-30(-)	WBGene00019920	R07C3.4.1	acs-15	protein_coding	Fatty Acid CoA Synthetase family
hlh-30(-)	WBGene00011174	R09E10.4	acs-23	pseudogene
hlh-30(-)	WBGene00000072	F39C12.2a.1,F39C12.2b.1,F39C12.2c.1,F39C12.2d.1,F39C12.2e.1	add-1	protein_coding	Adducin-related protein 1
hlh-30(-)	WBGene00007210	BE10.2.1	agmo-1	protein_coding	Alkylglycerol monooxygenase
hlh-30(-)	WBGene00000133	C05E11.4.1	amt-1	protein_coding	Putative ammonium transporter 1
hlh-30(-)	WBGene00018340	F42A10.3.1	anmt-2	protein_coding	Amine N-MethylTransferase
hlh-30(-)	WBGene00011573	T07C12.9.1	anmt-3	protein_coding	Amine N-MethylTransferase
hlh-30(-)	WBGene00000177	K07A1.16a.1,K07A1.16b.1	aqp-9	protein_coding	Aquaporin
hlh-30(-)	WBGene00000232	B0207.12a.1,B0207.12a.2,B0207.12b.1,B0207.12c.1	avr-14	protein_coding
hlh-30(-)	WBGene00015026	B0207.1.1	B0207.1	protein_coding	Tyrosine-protein phosphatase
hlh-30(-)	WBGene00015030	B0207.7.1	B0207.7	protein_coding
hlh-30(-)	WBGene00015032	B0207.9.1,B0207.9.2	B0207.9	protein_coding
hlh-30(-)	WBGene00015049	B0218.5.1	B0218.5	protein_coding
hlh-30(-)	WBGene00015056	B0222.5.1	B0222.5	protein_coding
hlh-30(-)	WBGene00015093	B0261.5.1	B0261.5	protein_coding
hlh-30(-)	WBGene00015106	B0280.11.1	B0280.11	protein_coding	Putative tyrosine-protein phosphatase B0280.11
hlh-30(-)	WBGene00014641	B0285.11	B0285.11	pseudogene
hlh-30(-)	WBGene00015137	B0310.1a.1,B0310.1b.1	B0310.1	protein_coding
hlh-30(-)	WBGene00015139	B0310.3.1,B0310.3.2	B0310.3	protein_coding
hlh-30(-)	WBGene00007169	B0393.4.1	B0393.4	protein_coding
hlh-30(-)	WBGene00015172	B0410.3.1	B0410.3	protein_coding
hlh-30(-)	WBGene00206372	B0454.26.1	B0454.26	protein_coding
hlh-30(-)	WBGene00015210	B0496.1.1	B0496.1	protein_coding
hlh-30(-)	WBGene00015215	B0496.6.1	B0496.6	protein_coding
hlh-30(-)	WBGene00015223	B0507.6.1	B0507.6	protein_coding
hlh-30(-)	WBGene00015243	B0524.4.1	B0524.4	protein_coding
hlh-30(-)	WBGene00015244	B0524.5.1	B0524.5	protein_coding
hlh-30(-)	WBGene00015262	B0563.5.1	B0563.5	protein_coding
hlh-30(-)	WBGene00000238	C54D1.6.1	bar-1	protein_coding	Beta-catenin/armadillo-related protein 1
hlh-30(-)	WBGene00017392	F12A10.3a,F12A10.3b	basl-2	pseudogene
hlh-30(-)	WBGene00018664	F52C6.7	bath-11	pseudogene
hlh-30(-)	WBGene00018223	F40B1.1.1	bath-13	protein_coding	BTB and MATH domain containing
hlh-30(-)	WBGene00000246	M7.3.1	bcc-1	protein_coding	BiCaudal C (Drosophila) homolog
hlh-30(-)	WBGene00008186	C49A1.3.1	best-11	protein_coding	Bestrophin homolog
hlh-30(-)	WBGene00008821	F14H3.2.1	best-12	protein_coding	Bestrophin homolog 12
hlh-30(-)	WBGene00014102	ZK849.4.1	best-25	protein_coding	Bestrophin homolog 25
hlh-30(-)	WBGene00014103	ZK849.5.1	best-26	protein_coding	Bestrophin homolog 26
hlh-30(-)	WBGene00015628	C09B9.3.1,C09B9.3.2	best-6	protein_coding	Bestrophin-6
hlh-30(-)	WBGene00015982	C18G1.3a.1,C18G1.3b.1	bgnt-1.4	protein_coding	B3GNT1, Beta-1,3-N-acetylGucosamiNylTransferase 1, homolog
hlh-30(-)	WBGene00020802	T25D10.5.1	btb-2	protein_coding	BTB (Broad/complex/Tramtrack/Bric a brac) domain protein
hlh-30(-)	WBGene00018435	F45C12.4.1	btb-9	protein_coding	BTB (Broad/complex/Tramtrack/Bric a brac) domain protein
hlh-30(-)	WBGene00011590	T07F10.4a.1,T07F10.4b	bus-19	protein_coding
hlh-30(-)	WBGene00194839	C01B10.44.1	C01B10.44	protein_coding
hlh-30(-)	WBGene00015300	C01F1.5.1	C01F1.5	protein_coding
hlh-30(-)	WBGene00007222	C01F6.2.1	C01F6.2	protein_coding
hlh-30(-)	WBGene00007230	C01G10.1.1	C01G10.1	protein_coding
hlh-30(-)	WBGene00007240	C01G10.15.1	C01G10.15	protein_coding
hlh-30(-)	WBGene00007249	C01G12.9.1	C01G12.9	protein_coding
hlh-30(-)	WBGene00015305	C01G5.3.1	C01G5.3	protein_coding
hlh-30(-)	WBGene00007224	C01G6.2.1	C01G6.2	protein_coding
hlh-30(-)	WBGene00015331	C02B10.6.1	C02B10.6	protein_coding	Tyrosine-protein phosphatase
hlh-30(-)	WBGene00015360	C02G6.2.1	C02G6.2	protein_coding
hlh-30(-)	WBGene00015386	C03B8.3.1	C03B8.3	protein_coding
hlh-30(-)	WBGene00007269	C03C10.2.1	C03C10.2	protein_coding	Putative casein kinase I C03C10.2
hlh-30(-)	WBGene00015421	C04E6.4.1	C04E6.4	protein_coding
hlh-30(-)	WBGene00015422	C04E6.5.1	C04E6.5	protein_coding
hlh-30(-)	WBGene00219286	C04F12.16.1	C04F12.16	protein_coding
hlh-30(-)	WBGene00007300	C04F12.6	C04F12.6	pseudogene
hlh-30(-)	WBGene00015480	C05D10.4a.1,C05D10.4b.1,C05D10.4c.1	C05D10.4	protein_coding
hlh-30(-)	WBGene00015483	C05D11.5.1	C05D11.5	protein_coding	Putative hydroxypyruvate isomerase
hlh-30(-)	WBGene00015476	C05D9.9a.1,C05D9.9b.1	C05D9.9	protein_coding
hlh-30(-)	WBGene00007343	C05E7.1.1	C05E7.1	protein_coding
hlh-30(-)	WBGene00007357	C06A12.3a.1,C06A12.3b.1,C06A12.3b.2,C06A12.3c.1	C06A12.3	protein_coding
hlh-30(-)	WBGene00015500	C06A5.2.1	C06A5.2	protein_coding
hlh-30(-)	WBGene00015511	C06A6.7.1	C06A6.7	protein_coding
hlh-30(-)	WBGene00044169	C06C3.10.1	C06C3.10	protein_coding
hlh-30(-)	WBGene00007381	C06C6.7.1	C06C6.7	protein_coding
hlh-30(-)	WBGene00015527	C06E2.1.1	C06E2.1	protein_coding
hlh-30(-)	WBGene00015545	C06G1.1a.1,C06G1.1b.1	C06G1.1	protein_coding
hlh-30(-)	WBGene00015558	C06G4.4.1	C06G4.4	protein_coding
hlh-30(-)	WBGene00007415	C07E3.4.1	C07E3.4	protein_coding
hlh-30(-)	WBGene00007424	C08B6.3a.1,C08B6.3b.1	C08B6.3	protein_coding
hlh-30(-)	WBGene00007461	C08F11.14	C08F11.14	pseudogene
hlh-30(-)	WBGene00007474	C08H9.15.1	C08H9.15	protein_coding
hlh-30(-)	WBGene00015629	C09B9.4.1	C09B9.4	protein_coding
hlh-30(-)	WBGene00015630	C09B9.7.1	C09B9.7	protein_coding
hlh-30(-)	WBGene00220250	C09B9.85.1	C09B9.85	protein_coding	Bestrophin homolog
hlh-30(-)	WBGene00206357	C09D4.9.1	C09D4.9	protein_coding
hlh-30(-)	WBGene00007478	C09F9.1.1	C09F9.1	protein_coding
hlh-30(-)	WBGene00007503	C09H10.9.1	C09H10.9	protein_coding
hlh-30(-)	WBGene00015661	C09H5.7.1	C09H5.7	protein_coding	Serine/threonine-protein phosphatase
hlh-30(-)	WBGene00007563	C14A4.13.1	C14A4.13	protein_coding
hlh-30(-)	WBGene00007559	C14A4.8.1	C14A4.8	protein_coding	Major sperm protein
hlh-30(-)	WBGene00015765	C14C11.1.1	C14C11.1	protein_coding
hlh-30(-)	WBGene00015780	C14F11.4a.1,C14F11.4b.1	C14F11.4	protein_coding
hlh-30(-)	WBGene00015794	C15F1.1a.1,C15F1.1b.1	C15F1.1	protein_coding
hlh-30(-)	WBGene00015795	C15F1.2.1	C15F1.2	protein_coding
hlh-30(-)	WBGene00015796	C15F1.5a.1,C15F1.5b.1	C15F1.5	protein_coding
hlh-30(-)	WBGene00014678	C15H7.2	C15H7.2	pseudogene
hlh-30(-)	WBGene00007611	C15H7.4.1	C15H7.4	protein_coding
hlh-30(-)	WBGene00195072	C16C8.22.1	C16C8.22	protein_coding
hlh-30(-)	WBGene00015860	C16D9.5.1	C16D9.5	protein_coding
hlh-30(-)	WBGene00015893	C17C3.11.1,C17C3.11.2	C17C3.11	protein_coding
hlh-30(-)	WBGene00015892	C17C3.9.1	C17C3.9	protein_coding
hlh-30(-)	WBGene00007639	C17D12.5.1	C17D12.5	protein_coding
hlh-30(-)	WBGene00007641	C17E4.1a.1,C17E4.1b.1	C17E4.1	protein_coding
hlh-30(-)	WBGene00015919	C17G10.7.1	C17G10.7	protein_coding
hlh-30(-)	WBGene00015949	C18A11.3.1	C18A11.3	protein_coding
hlh-30(-)	WBGene00007677	C18D4.8	C18D4.8	pseudogene
hlh-30(-)	WBGene00015970	C18E3.1.1	C18E3.1	protein_coding
hlh-30(-)	WBGene00015990	C18H2.3	C18H2.3	pseudogene
hlh-30(-)	WBGene00015991	C18H2.4	C18H2.4	pseudogene
hlh-30(-)	WBGene00016010	C23G10.1a.1,C23G10.1b.1	C23G10.1	protein_coding	Putative serine/threonine-protein phosphatase C23G10.1
hlh-30(-)	WBGene00007695	C23H4.7.1	C23H4.7	protein_coding	Carboxylic ester hydrolase
hlh-30(-)	WBGene00016027	C23H5.8a.1,C23H5.8b.1,C23H5.8b.2,C23H5.8c.1,C23H5.8d.1	C23H5.8	protein_coding
hlh-30(-)	WBGene00016083	C25A8.2.1	C25A8.2	protein_coding
hlh-30(-)	WBGene00016085	C25A8.5.1	C25A8.5	protein_coding	Tyrosine-protein kinase
hlh-30(-)	WBGene00050940	C25D7.16.1	C25D7.16	protein_coding
hlh-30(-)	WBGene00235313	C25E10.17a.1,C25E10.17b.1	C25E10.17	protein_coding
hlh-30(-)	WBGene00016106	C25F6.7a.1,C25F6.7b.1	C25F6.7	protein_coding
hlh-30(-)	WBGene00044291	C25F9.10a.1,C25F9.10b.1	C25F9.10	protein_coding
hlh-30(-)	WBGene00007735	C25G4.8.1	C25G4.8	protein_coding
hlh-30(-)	WBGene00016111	C25H3.1.1	C25H3.1	protein_coding
hlh-30(-)	WBGene00044392	C25H3.16.1,C25H3.16.2	C25H3.16	protein_coding
hlh-30(-)	WBGene00016125	C26B2.2.1	C26B2.2	protein_coding
hlh-30(-)	WBGene00016133	C26B9.3.1	C26B9.3	protein_coding
hlh-30(-)	WBGene00007753	C27A7.1a.1,C27A7.1b.1,C27A7.1c.1,C27A7.1d.1	C27A7.1	protein_coding	Ectonucleotide pyrophosphatase/phosphodiesterase C27A7.1
hlh-30(-)	WBGene00007791	C28A5.6.1	C28A5.6	protein_coding
hlh-30(-)	WBGene00016177	C28C12.1a.1,C28C12.1b.1,C28C12.1c.1	C28C12.1	protein_coding
hlh-30(-)	WBGene00016181	C28C12.11a.1,C28C12.11b.1	C28C12.11	protein_coding
hlh-30(-)	WBGene00016180	C28C12.4.1	C28C12.4	protein_coding
hlh-30(-)	WBGene00007795	C28D4.8.1	C28D4.8	protein_coding
hlh-30(-)	WBGene00044634	C29E4.14.1	C29E4.14	protein_coding
hlh-30(-)	WBGene00016212	C29F5.3.1	C29F5.3	protein_coding
hlh-30(-)	WBGene00269379	C30B5.17.1	C30B5.17	protein_coding
hlh-30(-)	WBGene00016247	C30B5.6a.1,C30B5.6b.1	C30B5.6	protein_coding
hlh-30(-)	WBGene00016264	C30F12.5a.1,C30F12.5b.1	C30F12.5	protein_coding
hlh-30(-)	WBGene00007819	C30F2.5.1	C30F2.5	protein_coding
hlh-30(-)	WBGene00016274	C30G12.2.1	C30G12.2	protein_coding
hlh-30(-)	WBGene00016282	C31B8.7.1	C31B8.7	protein_coding
hlh-30(-)	WBGene00016286	C31H1.1.1	C31H1.1	protein_coding
hlh-30(-)	WBGene00016287	C31H1.2.1	C31H1.2	protein_coding
hlh-30(-)	WBGene00007863	C32C4.3a.1,C32C4.3c.1,C32C4.3c.2	C32C4.3	protein_coding
hlh-30(-)	WBGene00016336	C33C12.4.1	C33C12.4	protein_coding
hlh-30(-)	WBGene00016356	C33F10.8.1	C33F10.8	protein_coding
hlh-30(-)	WBGene00016360	C33G8.2.1	C33G8.2	protein_coding
hlh-30(-)	WBGene00016388	C34B2.3.1	C34B2.3	protein_coding
hlh-30(-)	WBGene00007926	C34C12.7.1	C34C12.7	protein_coding
hlh-30(-)	WBGene00016413	C34F11.1.1	C34F11.1	protein_coding
hlh-30(-)	WBGene00007938	C34F6.1.1	C34F6.1	protein_coding
hlh-30(-)	WBGene00016429	C35A11.2.1,C35A11.2.2	C35A11.2	protein_coding
hlh-30(-)	WBGene00044016	C35A5.10.1	C35A5.10	protein_coding
hlh-30(-)	WBGene00007948	C35A5.4.1	C35A5.4	protein_coding	Major sperm protein
hlh-30(-)	WBGene00016445	C35D10.8.1	C35D10.8	protein_coding
hlh-30(-)	WBGene00016461	C35E7.9.1	C35E7.9	protein_coding	Major sperm protein
hlh-30(-)	WBGene00016516	C38C3.8	C38C3.8	pseudogene
hlh-30(-)	WBGene00007998	C38C6.5.1	C38C6.5	protein_coding
hlh-30(-)	WBGene00008013	C38D9.5	C38D9.5	pseudogene
hlh-30(-)	WBGene00016587	C42C1.9a.1,C42C1.9b.1	C42C1.9	protein_coding
hlh-30(-)	WBGene00016595	C42D4.2.1	C42D4.2	protein_coding
hlh-30(-)	WBGene00016599	C42D8.1.1,C42D8.1.2,C42D8.1.3	C42D8.1	protein_coding
hlh-30(-)	WBGene00008079	C44B9.2.1	C44B9.2	protein_coding
hlh-30(-)	WBGene00043985	C44C10.11.1,C44C10.11.2	C44C10.11	protein_coding
hlh-30(-)	WBGene00016660	C45B2.3.1	C45B2.3	protein_coding
hlh-30(-)	WBGene00016662	C45B2.8.1	C45B2.8	protein_coding
hlh-30(-)	WBGene00016683	C45G9.12.1	C45G9.12	protein_coding
hlh-30(-)	WBGene00050919	C45G9.15.1,C45G9.15.2	C45G9.15	protein_coding
hlh-30(-)	WBGene00016675	C45G9.4.1	C45G9.4	protein_coding
hlh-30(-)	WBGene00016706	C46C11.3.1	C46C11.3	protein_coding
hlh-30(-)	WBGene00016714	C46F2.1.1	C46F2.1	protein_coding
hlh-30(-)	WBGene00016730	C46H11.6.1	C46H11.6	protein_coding
hlh-30(-)	WBGene00008125	C47A4.5.1	C47A4.5	protein_coding
hlh-30(-)	WBGene00008154	C47E12.11a.1,C47E12.11b.1	C47E12.11	protein_coding
hlh-30(-)	WBGene00008155	C47E12.12.1	C47E12.12	protein_coding
hlh-30(-)	WBGene00008141	C47E8.1.1	C47E8.1	protein_coding
hlh-30(-)	WBGene00044180	C47E8.11.1	C47E8.11	protein_coding
hlh-30(-)	WBGene00194643	C48D1.9a.1,C48D1.9b.1,C48D1.9c.1	C48D1.9	protein_coding
hlh-30(-)	WBGene00016756	C49A9.2.1,C49A9.2.2	C49A9.2	protein_coding
hlh-30(-)	WBGene00016757	C49A9.3.1	C49A9.3	protein_coding
hlh-30(-)	WBGene00016759	C49A9.5.1	C49A9.5	protein_coding
hlh-30(-)	WBGene00016765	C49C8.1.1	C49C8.1	protein_coding
hlh-30(-)	WBGene00016807	C50D2.3.1	C50D2.3	protein_coding
hlh-30(-)	WBGene00016826	C50E10.2a.1,C50E10.2b.1,C50E10.2c.1,C50E10.2d	C50E10.2	protein_coding
hlh-30(-)	WBGene00016840	C50F2.7.1	C50F2.7	protein_coding
hlh-30(-)	WBGene00008260	C52G5.2.1	C52G5.2	protein_coding
hlh-30(-)	WBGene00008272	C53B4.2.1	C53B4.2	protein_coding
hlh-30(-)	WBGene00008304	C54D10.10.1	C54D10.10	protein_coding
hlh-30(-)	WBGene00008333	C55A6.4.1	C55A6.4	protein_coding
hlh-30(-)	WBGene00016946	C55B7.10.1	C55B7.10	protein_coding
hlh-30(-)	WBGene00016963	C56C10.6.1	C56C10.6	protein_coding
hlh-30(-)	WBGene00000389	R05H5.2.1	cdc-25.4	protein_coding	Cell Division Cycle related
hlh-30(-)	WBGene00022103	Y71D11A.1.1	cdh-12	protein_coding	CaDHerin family
hlh-30(-)	WBGene00000441	ZC64.3a.1,ZC64.3b.1,ZC64.3c.1	ceh-18	protein_coding	Homeobox protein ceh-18
hlh-30(-)	WBGene00017690	F22A3.5.1	ceh-60	protein_coding	C. Elegans Homeobox
hlh-30(-)	WBGene00017625	F20B4.6.1	cgt-2	protein_coding	Ceramide glucosyltransferase 2
hlh-30(-)	WBGene00018050	F35D11.10.1	clec-139	protein_coding	C-type LECtin
hlh-30(-)	WBGene00010460	K01C8.8.1	clec-142	protein_coding	C-type LECtin
hlh-30(-)	WBGene00008658	F10F2.6	clec-152	pseudogene
hlh-30(-)	WBGene00008657	F10F2.5	clec-154	pseudogene
hlh-30(-)	WBGene00011405	T04A8.3	clec-155	pseudogene
hlh-30(-)	WBGene00013495	Y70C5C.5	clec-236	pseudogene
hlh-30(-)	WBGene00013622	Y102A5C.17a.1,Y102A5C.17b.1	clec-238	protein_coding
hlh-30(-)	WBGene00013357	Y60A3A.2.1	clec-260	protein_coding	C-type LECtin
hlh-30(-)	WBGene00019738	M02F4.7.1,M02F4.7.2	clec-265	protein_coding	C-type LECtin
hlh-30(-)	WBGene00011668	T09F5.9.1	clec-47	protein_coding	C-type LECtin
hlh-30(-)	WBGene00021583	Y46C8AL.5.1	clec-72	protein_coding	C-type LECtin
hlh-30(-)	WBGene00016912	C54D1.2.1	clec-86	protein_coding	C-type LECtin
hlh-30(-)	WBGene00000557	R09B5.8.1	cnc-3	protein_coding	CaeNaCin (Caenorhabditis bacteriocin)
hlh-30(-)	WBGene00000558	R09B5.9.1	cnc-4	protein_coding	CaeNaCin (Caenorhabditis bacteriocin)
hlh-30(-)	WBGene00011260	R13G10.4.1	cnnm-5	protein_coding	Metal transporter cnnm-5
hlh-30(-)	WBGene00000687	C34D4.15a.1,C34D4.15b.1	col-113	protein_coding	COLlagen
hlh-30(-)	WBGene00000691	T28C6.4.1	col-117	protein_coding	COLlagen; COLlagen structural
hlh-30(-)	WBGene00000700	F54D1.2.1	col-126	protein_coding	COLlagen
hlh-30(-)	WBGene00000702	F12F6.9.1	col-128	protein_coding	COLlagen
hlh-30(-)	WBGene00000723	B0024.2.1	col-150	protein_coding	COLlagen
hlh-30(-)	WBGene00000729	F57B7.3.1	col-156	protein_coding	COLlagen
hlh-30(-)	WBGene00000747	F46C8.2.1	col-174	protein_coding	COLlagen
hlh-30(-)	WBGene00000759	E03G2.4.1,E03G2.4.2	col-186	protein_coding	COLlagen
hlh-30(-)	WBGene00000613	C27H5.5a.1,C27H5.5b.1,C27H5.5c.1	col-36	protein_coding	Cuticle collagen 36
hlh-30(-)	WBGene00000771	C30B5.3.1	cpb-2	protein_coding	Cytoplasmic polyadenylation element-binding protein 2
hlh-30(-)	WBGene00022072	Y67D8C.8.1	cpg-9	protein_coding	Chondroitin proteoglycan 9
hlh-30(-)	WBGene00000785	W07B8.5.1	cpr-5	protein_coding	Cathepsin B-like cysteine proteinase 5
hlh-30(-)	WBGene00021070	W07B8.1a.1,W07B8.1b	cpr-8	protein_coding	Cysteine PRotease related
hlh-30(-)	WBGene00007056	F09G8.2.1	crn-7	protein_coding	Cell-death-related nuclease 7
hlh-30(-)	WBGene00019096	F59A7.9.1	cysl-4	protein_coding	Cysteine synthase
hlh-30(-)	WBGene00044300	D1022.9a.1,D1022.9b	D1022.9	protein_coding
hlh-30(-)	WBGene00008376	D1054.9a.1,D1054.9b.1,D1054.9c.1,D1054.9d.1,D1054.9e.1,D1054.9f.1,D1054.9g.1,D1054.9h.1,D1054.9i.1	D1054.9	protein_coding
hlh-30(-)	WBGene00045508	D1081.10.1	D1081.10	protein_coding
hlh-30(-)	WBGene00017042	D2007.2a.1,D2007.2b.1,D2007.2c.1,D2007.2d.1	D2007.2	protein_coding	Major sperm protein
hlh-30(-)	WBGene00008423	D2045.5.1	D2045.5	protein_coding
hlh-30(-)	WBGene00017055	D2062.1.1	D2062.1	protein_coding
hlh-30(-)	WBGene00194711	D2062.13.1	D2062.13	protein_coding
hlh-30(-)	WBGene00008432	D2085.7a.1,D2085.7b	D2085.7	protein_coding
hlh-30(-)	WBGene00015939	C18A3.1.1	damt-1	protein_coding	DNA N6-methyl methyltransferase
hlh-30(-)	WBGene00011467	T05C12.3.1	decr-1.3	protein_coding	Probable 2,4-dienoyl-CoA reductase 3
hlh-30(-)	WBGene00010323	F59C6.2.1	dhhc-12	protein_coding	Palmitoyltransferase
hlh-30(-)	WBGene00019257	H32C10.3.1	dhhc-13	protein_coding	Palmitoyltransferase
hlh-30(-)	WBGene00012948	Y47H9C.2.1	dhhc-2	protein_coding	Palmitoyltransferase
hlh-30(-)	WBGene00020066	R13F6.5.1	dhhc-5	protein_coding	Palmitoyltransferase
hlh-30(-)	WBGene00000989	ZK816.5.1	dhs-26	protein_coding	DeHydrogenases, Short chain
hlh-30(-)	WBGene00010888	M18.2.1	dlc-2	protein_coding	Probable dynein light chain 2, cytoplasmic
hlh-30(-)	WBGene00013712	Y106G6G.3.1	dlc-6	protein_coding	Dynein Light Chain
hlh-30(-)	WBGene00007929	C34D1.1.1	dmd-10	protein_coding	DM (Doublesex/MAB-3) Domain family
hlh-30(-)	WBGene00010191	F57B7.1a.1,F57B7.1b.1	dmsr-1	protein_coding	DroMyoSuppressin Receptor related
hlh-30(-)	WBGene00011869	T20G5.7.1	dod-6	protein_coding	Downstream Of DAF-16 (Regulated by DAF-16)
hlh-30(-)	WBGene00015519	C06E1.3.1	doxa-1	protein_coding	Dual oxidase maturation factor 1
hlh-30(-)	WBGene00001079	T22B3.1.1	dpy-20	protein_coding
hlh-30(-)	WBGene00001068	F16F9.2.1	dpy-6	protein_coding	DumPY: shorter than wild-type
hlh-30(-)	WBGene00001071	T21D12.2a.1,T21D12.2b.1	dpy-9	protein_coding	DumPY: shorter than wild-type
hlh-30(-)	WBGene00009902	F49E12.9a.1,F49E12.9b.1,F49E12.9c	drd-1	protein_coding	Dietary restriction down regulated
hlh-30(-)	WBGene00001116	C33G3.1a.1,C33G3.1b.1,C33G3.1b.2	dyc-1	protein_coding	Dystrophin-like protein 1
hlh-30(-)	WBGene00008449	E01G6.1.1	E01G6.1	protein_coding
hlh-30(-)	WBGene00014728	E03A3.1	E03A3.1	pseudogene
hlh-30(-)	WBGene00001182	T22B7.1a.1,T22B7.1a.2,T22B7.1b.1,T22B7.1c.1,T22B7.1d.1,T22B7.1e.1,T22B7.1f.1,T22B7.1f.2,T22B7.1f.3,T22B7.1g,T22B7.1h	egl-13	protein_coding	Transcription factor egl-13
hlh-30(-)	WBGene00001242	C40H1.4.1	elo-4	protein_coding	Putative fatty acid elongation protein 4
hlh-30(-)	WBGene00001245	F56H11.3.1	elo-7	protein_coding	Elongation of very long chain fatty acids protein
hlh-30(-)	WBGene00018358	F42G8.7.1	erp-44.3	protein_coding	Endoplasmic Reticulum Protein homolog
hlh-30(-)	WBGene00017687	F22A3.1a.1,F22A3.1a.2,F22A3.1a.3,F22A3.1b.1	ets-4	protein_coding	Transcription factor ets-4
hlh-30(-)	WBGene00008487	F01D4.3	F01D4.3	pseudogene
hlh-30(-)	WBGene00008500	F01D5.10.1	F01D5.10	protein_coding
hlh-30(-)	WBGene00008498	F01D5.8a.1,F01D5.8a.2,F01D5.8b	F01D5.8	protein_coding
hlh-30(-)	WBGene00008512	F01G10.10.1	F01G10.10	protein_coding
hlh-30(-)	WBGene00008556	F07D3.3.1	F07D3.3	protein_coding
hlh-30(-)	WBGene00017213	F07E5.8.1	F07E5.8	protein_coding
hlh-30(-)	WBGene00017215	F07F6.1.1	F07F6.1	protein_coding
hlh-30(-)	WBGene00045271	F07G6.10.1	F07G6.10	protein_coding
hlh-30(-)	WBGene00008559	F07H5.8.1	F07H5.8	protein_coding
hlh-30(-)	WBGene00045468	F08A8.8.1	F08A8.8	protein_coding
hlh-30(-)	WBGene00017271	F08F8.6.1	F08F8.6	protein_coding
hlh-30(-)	WBGene00235106	F08H9.15	F08H9.15	ncRNA
hlh-30(-)	WBGene00008607	F09B12.3.1	F09B12.3	protein_coding	Putative phospholipase B-like 2
hlh-30(-)	WBGene00008603	F09B9.4.1	F09B9.4	protein_coding
hlh-30(-)	WBGene00017325	F10C1.3.1	F10C1.3	protein_coding
hlh-30(-)	WBGene00008649	F10D11.3.1	F10D11.3	protein_coding
hlh-30(-)	WBGene00008650	F10D11.4.1	F10D11.4	protein_coding
hlh-30(-)	WBGene00008651	F10D11.5.1	F10D11.5	protein_coding
hlh-30(-)	WBGene00008652	F10D11.6a.1,F10D11.6b.1	F10D11.6	protein_coding
hlh-30(-)	WBGene00017354	F10E9.2.1	F10E9.2	protein_coding
hlh-30(-)	WBGene00044744	F10G7.12.1	F10G7.12	protein_coding
hlh-30(-)	WBGene00017370	F10G7.6	F10G7.6	pseudogene
hlh-30(-)	WBGene00008662	F10G8.2.1	F10G8.2	protein_coding
hlh-30(-)	WBGene00008714	F11F1.1a.1,F11F1.1b.1,F11F1.1c.1	F11F1.1	protein_coding
hlh-30(-)	WBGene00044384	F11G11.14.1	F11G11.14	protein_coding
hlh-30(-)	WBGene00008725	F13A7.7.1	F13A7.7	protein_coding
hlh-30(-)	WBGene00017426	F13C5.5.1	F13C5.5	protein_coding
hlh-30(-)	WBGene00017443	F13H8.11.1	F13H8.11	protein_coding
hlh-30(-)	WBGene00017444	F13H8.12a.1,F13H8.12b.1	F13H8.12	protein_coding	Major sperm protein
hlh-30(-)	WBGene00008787	F14B6.6a.1,F14B6.6b	F14B6.6	protein_coding	Hexosyltransferase
hlh-30(-)	WBGene00017446	F14B8.4.1	F14B8.4	protein_coding
hlh-30(-)	WBGene00195147	F14E5.8.1,F14E5.8.2	F14E5.8	protein_coding
hlh-30(-)	WBGene00008811	F14F7.4.1	F14F7.4	protein_coding
hlh-30(-)	WBGene00077582	F14H8.8.1	F14H8.8	protein_coding
hlh-30(-)	WBGene00008854	F15D3.4.1	F15D3.4	protein_coding
hlh-30(-)	WBGene00008874	F15H10.7.1	F15H10.7	protein_coding
hlh-30(-)	WBGene00008870	F15H9.1.1	F15H9.1	protein_coding
hlh-30(-)	WBGene00008897	F16H6.7.1	F16H6.7	protein_coding
hlh-30(-)	WBGene00017537	F17A9.5.1	F17A9.5	protein_coding
hlh-30(-)	WBGene00017545	F18A1.1.1	F18A1.1	protein_coding
hlh-30(-)	WBGene00008935	F18C12.4.1	F18C12.4	protein_coding
hlh-30(-)	WBGene00017567	F18E3.11.1	F18E3.11	protein_coding
hlh-30(-)	WBGene00045276	F18E3.13.1	F18E3.13	protein_coding
hlh-30(-)	WBGene00008949	F19B6.3.1	F19B6.3	protein_coding
hlh-30(-)	WBGene00017592	F19C7.2.1	F19C7.2	protein_coding
hlh-30(-)	WBGene00017635	F20D6.5.1	F20D6.5	protein_coding
hlh-30(-)	WBGene00008993	F21A3.3.1	F21A3.3	protein_coding
hlh-30(-)	WBGene00008994	F21A3.4.1	F21A3.4	protein_coding
hlh-30(-)	WBGene00077548	F21C3.7.1	F21C3.7	protein_coding
hlh-30(-)	WBGene00009016	F21D9.2.1	F21D9.2	protein_coding
hlh-30(-)	WBGene00009039	F22B3.8.1	F22B3.8	protein_coding	Tyrosine-protein kinase
hlh-30(-)	WBGene00009042	F22B5.4.1,F22B5.4.2	F22B5.4	protein_coding
hlh-30(-)	WBGene00009047	F22B8.4	F22B8.4	pseudogene
hlh-30(-)	WBGene00017700	F22D3.4.1	F22D3.4	protein_coding
hlh-30(-)	WBGene00044712	F22G12.8	F22G12.8	pseudogene
hlh-30(-)	WBGene00009079	F23B12.1.1	F23B12.1	protein_coding	Serine/threonine-protein phosphatase
hlh-30(-)	WBGene00009081	F23B12.4a.1,F23B12.4a.2,F23B12.4b.1,F23B12.4c.1,F23B12.4c.2	F23B12.4	protein_coding
hlh-30(-)	WBGene00017737	F23C8.8.1	F23C8.8	protein_coding
hlh-30(-)	WBGene00009094	F23H12.5.1	F23H12.5	protein_coding
hlh-30(-)	WBGene00009101	F25B3.4.1	F25B3.4	protein_coding	Serine/threonine-protein phosphatase
hlh-30(-)	WBGene00009125	F25H5.2.1	F25H5.2	protein_coding
hlh-30(-)	WBGene00017802	F26A1.3.1	F26A1.3	protein_coding
hlh-30(-)	WBGene00017803	F26A1.4.1	F26A1.4	protein_coding
hlh-30(-)	WBGene00017817	F26B1.5.1	F26B1.5	protein_coding	Serine/threonine-protein phosphatase
hlh-30(-)	WBGene00017833	F26F12.2.1	F26F12.2	protein_coding
hlh-30(-)	WBGene00017841	F26G1.5.1	F26G1.5	protein_coding
hlh-30(-)	WBGene00009182	F26H11.4.1	F26H11.4	protein_coding
hlh-30(-)	WBGene00017850	F27B10.1a.1,F27B10.1b.1,F27B10.1c.1	F27B10.1	protein_coding
hlh-30(-)	WBGene00009193	F27E5.3.1	F27E5.3	protein_coding
hlh-30(-)	WBGene00017910	F28H1.5.1	F28H1.5	protein_coding
hlh-30(-)	WBGene00017922	F29B9.7.1	F29B9.7	protein_coding
hlh-30(-)	WBGene00009334	F32D8.12a.1,F32D8.12a.2,F32D8.12b.1,F32D8.12b.2,F32D8.12c.1,F32D8.12c.2,F32D8.12c.3	F32D8.12	protein_coding
hlh-30(-)	WBGene00009331	F32D8.7a.1,F32D8.7b.1	F32D8.7	protein_coding
hlh-30(-)	WBGene00045484	F34D10.9.1,F34D10.9.2	F34D10.9	protein_coding
hlh-30(-)	WBGene00044270	F35E2.10	F35E2.10	pseudogene
hlh-30(-)	WBGene00009412	F35E2.5.1	F35E2.5	protein_coding
hlh-30(-)	WBGene00018055	F35F10.5.1	F35F10.5	protein_coding
hlh-30(-)	WBGene00018073	F35H10.10.1	F35H10.10	protein_coding	CELF35-1
hlh-30(-)	WBGene00018068	F35H10.2.1	F35H10.2	protein_coding
hlh-30(-)	WBGene00009449	F35H8.4.1	F35H8.4	protein_coding
hlh-30(-)	WBGene00018082	F36A4.3.1	F36A4.3	protein_coding
hlh-30(-)	WBGene00009463	F36D1.4.1	F36D1.4	protein_coding
hlh-30(-)	WBGene00018098	F36F12.7.1	F36F12.7	protein_coding
hlh-30(-)	WBGene00009489	F36G9.13.1	F36G9.13	protein_coding
hlh-30(-)	WBGene00018127	F36H12.14	F36H12.14	pseudogene
hlh-30(-)	WBGene00018120	F36H12.4.1	F36H12.4	protein_coding
hlh-30(-)	WBGene00018112	F36H9.4a.1,F36H9.4b,F36H9.4c.1	F36H9.4	protein_coding
hlh-30(-)	WBGene00009501	F37A8.1.1	F37A8.1	protein_coding
hlh-30(-)	WBGene00044005	F37C12.18.1	F37C12.18	protein_coding
hlh-30(-)	WBGene00018148	F37C4.8a.1,F37C4.8b.1	F37C4.8	protein_coding
hlh-30(-)	WBGene00018163	F38A5.6.1	F38A5.6	protein_coding
hlh-30(-)	WBGene00018165	F38A5.8.1	F38A5.8	protein_coding
hlh-30(-)	WBGene00009549	F38H4.5.1	F38H4.5	protein_coding
hlh-30(-)	WBGene00009558	F39B2.8.1	F39B2.8	protein_coding
hlh-30(-)	WBGene00018235	F40E12.2.1	F40E12.2	protein_coding	LOW QUALITY PROTEIN: Uncharacterized protein CELE_F40E12.2
hlh-30(-)	WBGene00014755	F40F12.8	F40F12.8	pseudogene
hlh-30(-)	WBGene00018296	F41F3.1.1	F41F3.1	protein_coding
hlh-30(-)	WBGene00044221	F41G3.18.1,F41G3.18.2	F41G3.18	protein_coding
hlh-30(-)	WBGene00018318	F41H10.5.1	F41H10.5	protein_coding
hlh-30(-)	WBGene00009643	F42G4.6.1	F42G4.6	protein_coding
hlh-30(-)	WBGene00018373	F43B10.1a.1,F43B10.1b.1,F43B10.1c.1,F43B10.1d.1	F43B10.1	protein_coding
hlh-30(-)	WBGene00018375	F43C9.1.1	F43C9.1	protein_coding
hlh-30(-)	WBGene00018376	F43C9.2a.1,F43C9.2b.1,F43C9.2c.1	F43C9.2	protein_coding
hlh-30(-)	WBGene00018394	F43E2.6a.1,F43E2.6a.2,F43E2.6b.1,F43E2.6b.2	F43E2.6	protein_coding
hlh-30(-)	WBGene00009670	F43G9.8.1	F43G9.8	protein_coding
hlh-30(-)	WBGene00009677	F44A6.5.1	F44A6.5	protein_coding
hlh-30(-)	WBGene00018410	F44B9.9.1	F44B9.9	protein_coding
hlh-30(-)	WBGene00009683	F44D12.6.1	F44D12.6	protein_coding
hlh-30(-)	WBGene00009714	F44G4.5.1	F44G4.5	protein_coding
hlh-30(-)	WBGene00018449	F45D11.2	F45D11.2	pseudogene
hlh-30(-)	WBGene00018450	F45D11.3	F45D11.3	pseudogene
hlh-30(-)	WBGene00018451	F45D11.4	F45D11.4	pseudogene
hlh-30(-)	WBGene00009722	F45D3.2a.1,F45D3.2b.1	F45D3.2	protein_coding
hlh-30(-)	WBGene00018470	F45E4.5a.1,F45E4.5b.1,F45E4.5c.1,F45E4.5d.1	F45E4.5	protein_coding
hlh-30(-)	WBGene00018471	F45E4.6.1	F45E4.6	protein_coding
hlh-30(-)	WBGene00018502	F46F5.11.1	F46F5.11	protein_coding
hlh-30(-)	WBGene00018515	F46G11.2.1	F46G11.2	protein_coding
hlh-30(-)	WBGene00018526	F47B3.2.1	F47B3.2	protein_coding
hlh-30(-)	WBGene00018530	F47B3.6.1	F47B3.6	protein_coding	Tyrosine-protein phosphatase
hlh-30(-)	WBGene00009811	F47B8.10.1	F47B8.10	protein_coding
hlh-30(-)	WBGene00018569	F47F2.1a.1,F47F2.1a.2,F47F2.1a.3,F47F2.1b.1,F47F2.1c.1,F47F2.1c.2,F47F2.1c.3	F47F2.1	protein_coding	cAMP-dependent protein kinase, catalytic subunit-like
hlh-30(-)	WBGene00018580	F47G6.3.1	F47G6.3	protein_coding
hlh-30(-)	WBGene00009831	F47G9.4.1,F47G9.4.2	F47G9.4	protein_coding	Probable RING finger protein 207 homolog
hlh-30(-)	WBGene00009835	F47H4.2a.1,F47H4.2b.1	F47H4.2	protein_coding
hlh-30(-)	WBGene00044410	F48E8.8a.1,F48E8.8b.1,F48E8.8c.1	F48E8.8	protein_coding
hlh-30(-)	WBGene00009846	F48F5.2	F48F5.2	pseudogene
hlh-30(-)	WBGene00009865	F49B2.6.1	F49B2.6	protein_coding	Aminopeptidase
hlh-30(-)	WBGene00235254	F49D11.14.1	F49D11.14	protein_coding
hlh-30(-)	WBGene00009893	F49E11.7.1	F49E11.7	protein_coding	Serine/threonine-protein phosphatase
hlh-30(-)	WBGene00018652	F49F1.12.1	F49F1.12	protein_coding
hlh-30(-)	WBGene00018702	F52E4.5.1	F52E4.5	protein_coding
hlh-30(-)	WBGene00018706	F52F10.2.1	F52F10.2	protein_coding
hlh-30(-)	WBGene00009941	F52F12.8.1	F52F12.8	protein_coding	Major sperm protein
hlh-30(-)	WBGene00009942	F52F12.9.1	F52F12.9	protein_coding
hlh-30(-)	WBGene00009943	F52G2.3.1	F52G2.3	protein_coding
hlh-30(-)	WBGene00018745	F53C3.1.1	F53C3.1	protein_coding
hlh-30(-)	WBGene00009982	F53F1.4.1	F53F1.4	protein_coding
hlh-30(-)	WBGene00009991	F53F4.8	F53F4.8	pseudogene
hlh-30(-)	WBGene00018773	F53G12.8.1	F53G12.8	protein_coding
hlh-30(-)	WBGene00010014	F54B3.2.1	F54B3.2	protein_coding
hlh-30(-)	WBGene00018789	F54C1.1.1	F54C1.1	protein_coding
hlh-30(-)	WBGene00018792	F54C1.8.1	F54C1.8	protein_coding
hlh-30(-)	WBGene00010035	F54C8.1.1	F54C8.1	protein_coding	Probable 3-hydroxyacyl-CoA dehydrogenase F54C8.1
hlh-30(-)	WBGene00175035	F54C9.14.1	F54C9.14	protein_coding
hlh-30(-)	WBGene00045247	F54H12.8.1	F54H12.8	protein_coding
hlh-30(-)	WBGene00018839	F54H5.2a.1,F54H5.2b.1,F54H5.2c.1	F54H5.2	protein_coding
hlh-30(-)	WBGene00018840	F54H5.3.1	F54H5.3	protein_coding	Major sperm protein
hlh-30(-)	WBGene00010082	F55A11.11.1	F55A11.11	protein_coding
hlh-30(-)	WBGene00010079	F55A11.6a.1,F55A11.6b.1,F55A11.6c.1,F55A11.6d.1,F55A11.6e.1,F55A11.6e.2	F55A11.6	protein_coding
hlh-30(-)	WBGene00018871	F55C12.4.1	F55C12.4	protein_coding
hlh-30(-)	WBGene00010092	F55C5.2	F55C5.2	pseudogene
hlh-30(-)	WBGene00010147	F56D5.2.1	F56D5.2	protein_coding
hlh-30(-)	WBGene00044476	F56D6.14.1	F56D6.14	protein_coding
hlh-30(-)	WBGene00235297	F56D6.20.1	F56D6.20	protein_coding
hlh-30(-)	WBGene00235359	F56D6.22.1	F56D6.22	protein_coding
hlh-30(-)	WBGene00010155	F56F3.4.1	F56F3.4	protein_coding
hlh-30(-)	WBGene00018994	F56H1.3.1	F56H1.3	protein_coding
hlh-30(-)	WBGene00010181	F57A8.6.1	F57A8.6	protein_coding
hlh-30(-)	WBGene00018999	F57B9.8.1	F57B9.8	protein_coding	Tyrosine-protein kinase
hlh-30(-)	WBGene00010214	F57G8.5.1	F57G8.5	protein_coding
hlh-30(-)	WBGene00019020	F57H12.5a.1,F57H12.5b.1,F57H12.5c	F57H12.5	protein_coding
hlh-30(-)	WBGene00019021	F57H12.6.1,F57H12.6.2	F57H12.6	protein_coding
hlh-30(-)	WBGene00019022	F58A6.1.1,F58A6.1.2	F58A6.1	protein_coding
hlh-30(-)	WBGene00010245	F58D5.6.1	F58D5.6	protein_coding
hlh-30(-)	WBGene00010247	F58D5.8.1	F58D5.8	protein_coding
hlh-30(-)	WBGene00077697	F58E6.13a.1,F58E6.13b.1,F58E6.13c.1,F58E6.13d.1	F58E6.13	protein_coding
hlh-30(-)	WBGene00010274	F58G6.3.1	F58G6.3	protein_coding
hlh-30(-)	WBGene00044107	F58G6.9a.1,F58G6.9b.1,F58G6.9b.2,F58G6.9c.1	F58G6.9	protein_coding
hlh-30(-)	WBGene00010289	F58H1.6.1	F58H1.6	protein_coding
hlh-30(-)	WBGene00010300	F59A1.15.1	F59A1.15	protein_coding
hlh-30(-)	WBGene00019081	F59A3.8.1	F59A3.8	protein_coding	Tyrosine-protein kinase
hlh-30(-)	WBGene00019084	F59A6.2.1	F59A6.2	protein_coding
hlh-30(-)	WBGene00019090	F59A7.2.1	F59A7.2	protein_coding
hlh-30(-)	WBGene00010319	F59B10.3.1	F59B10.3	protein_coding
hlh-30(-)	WBGene00010320	F59B10.4a.1,F59B10.4b.1	F59B10.4	protein_coding
hlh-30(-)	WBGene00206464	F59C6.18.1	F59C6.18	protein_coding
hlh-30(-)	WBGene00269394	F59H6.15.1	F59H6.15	protein_coding
hlh-30(-)	WBGene00007323	C05B5.6.1	fbxa-155	protein_coding	F-box A protein 155
hlh-30(-)	WBGene00013036	Y49E10.17a.1,Y49E10.17b.1,Y49E10.17c	fbxa-218	protein_coding	F-box A protein
hlh-30(-)	WBGene00022630	ZC513.10	fbxa-223	pseudogene
hlh-30(-)	WBGene00022890	ZK1290.9.1	fbxa-224	protein_coding	F-box A protein 224
hlh-30(-)	WBGene00022333	Y82E9BL.17.1	fbxa-27	protein_coding	F-box A protein
hlh-30(-)	WBGene00013838	ZC47.5.1,ZC47.5.2	fbxa-31	protein_coding	F-box A protein
hlh-30(-)	WBGene00044672	F42G2.8.1	fbxa-4	protein_coding	F-box A protein
hlh-30(-)	WBGene00020449	T12B5.2.1	fbxa-54	protein_coding	F-box A protein
hlh-30(-)	WBGene00008352	cTel54X.1.1	fbxa-6	protein_coding	F-box A protein
hlh-30(-)	WBGene00017962	F31F4.15a.1,F31F4.15b.1	fbxa-72	protein_coding	F-box A protein
hlh-30(-)	WBGene00022484	Y119D3B.6.1	fbxa-77	protein_coding	F-box A protein
hlh-30(-)	WBGene00044660	F44G3.13	fbxa-87	pseudogene
hlh-30(-)	WBGene00017211	F07E5.6.1	fbxb-36	protein_coding	F-box B protein
hlh-30(-)	WBGene00015615	C08G5.2.1	fbxc-48	protein_coding	F-box C protein
hlh-30(-)	WBGene00016302	C32B5.9.1	fbxc-7	protein_coding	F-box C protein
hlh-30(-)	WBGene00001410	Y54F10AM.2a.1,Y54F10AM.2b.1,Y54F10AM.2c.1,Y54F10AM.2d.1	feh-1	protein_coding
hlh-30(-)	WBGene00001414	F43G9.6a.1,F43G9.6b.1,F43G9.6b.2	fer-1	protein_coding	Sperm vesicle fusion protein fer-1
hlh-30(-)	WBGene00009964	F53B6.9.1	fip-6	protein_coding	Fungus-Induced Protein
hlh-30(-)	WBGene00008245	C50H2.12.1	fipr-10	protein_coding	FIP (Fungus-Induced Protein) Related
hlh-30(-)	WBGene00010183	F57A8.8.1	fipr-13	protein_coding	FIP (Fungus-Induced Protein) Related
hlh-30(-)	WBGene00009090	F23D12.6.1	fipr-3	protein_coding	FIP (Fungus-Induced Protein) Related
hlh-30(-)	WBGene00007543	C12D8.16.1	fipr-7	protein_coding	FIP (Fungus-Induced Protein) Related
hlh-30(-)	WBGene00010453	K01B6.1.1,K01B6.1.2	fozi-1	protein_coding	Formin-homology and zinc finger domains protein 1
hlh-30(-)	WBGene00001508	C10F3.6.1,C10F3.6.2	fut-8	protein_coding	Alpha-(1,6)-fucosyltransferase
hlh-30(-)	WBGene00001519	Y40H4A.1a.1,Y40H4A.1a.2,Y40H4A.1b.1	gar-3	protein_coding	Muscarinic acetylcholine receptor gar-3
hlh-30(-)	WBGene00022675	ZK180.1.1	gbb-2	protein_coding	Gamma-aminobutyric acid type B receptor subunit 2
hlh-30(-)	WBGene00019546	W07G9.2a.1,W07G9.2b.1,W07G9.2c.1	glct-6	protein_coding	Galactosylgalactosylxylosylprotein 3-beta-glucuronosyltransferase
hlh-30(-)	WBGene00001605	T25C8.3	gln-4	pseudogene
hlh-30(-)	WBGene00008092	C44F1.2.1	gmeb-3	protein_coding	GMEB (Glucocorticoid Modulatory Element Binding protein) transcriptional regulator homolog
hlh-30(-)	WBGene00001674	F18G5.3.1	gpa-12	protein_coding	Guanine nucleotide-binding protein alpha-12 subunit
hlh-30(-)	WBGene00019846	R03G5.5a.1,R03G5.5b.1	gpx-7	protein_coding	Glutathione peroxidase
hlh-30(-)	WBGene00001703	T01B10.2.1,T01B10.2.2	grd-14	protein_coding	GRounDhog (Hedgehog-like family)
hlh-30(-)	WBGene00016403	C34D4.11a.1,C34D4.11b.1	grsp-3	protein_coding	Glycine Rich Secreted Protein
hlh-30(-)	WBGene00001751	K08F4.11.1	gst-3	protein_coding	Glutathione S-transferase 3
hlh-30(-)	WBGene00045108	H01G02.4.1,H01G02.4.2,H01G02.4.3,H01G02.4.4	H01G02.4	protein_coding
hlh-30(-)	WBGene00019146	H02F09.3.1	H02F09.3	protein_coding
hlh-30(-)	WBGene00019148	H03E18.1.1	H03E18.1	protein_coding
hlh-30(-)	WBGene00019150	H04J21.1.1	H04J21.1	protein_coding
hlh-30(-)	WBGene00010368	H06A10.1.1	H06A10.1	protein_coding
hlh-30(-)	WBGene00019169	H06I04.5.1	H06I04.5	protein_coding	Protein-tyrosine-phosphatase
hlh-30(-)	WBGene00010378	H12D21.2a.1,H12D21.2b.1	H12D21.2	protein_coding
hlh-30(-)	WBGene00019190	H12I13.1.1	H12I13.1	protein_coding
hlh-30(-)	WBGene00000646	H17B01.2.1	H17B01.2	protein_coding
hlh-30(-)	WBGene00019215	H20E11.3.1	H20E11.3	protein_coding
hlh-30(-)	WBGene00019248	H27M09.5.1	H27M09.5	protein_coding
hlh-30(-)	WBGene00010422	H32K16.2.1	H32K16.2	protein_coding
hlh-30(-)	WBGene00019260	H34I24.1.1	H34I24.1	protein_coding
hlh-30(-)	WBGene00044911	H38K22.6.1	H38K22.6	protein_coding
hlh-30(-)	WBGene00019270	H41C03.3.1,H41C03.3.2,H41C03.3.3	H41C03.3	protein_coding
hlh-30(-)	WBGene00001814	W04C9.1a.1,W04C9.1b.1	haf-4	protein_coding	HAlF transporter (PGP related)
hlh-30(-)	WBGene00001819	ZK484.2a.1,ZK484.2a.2,ZK484.2b.1,ZK484.2b.2	haf-9	protein_coding	HAlF transporter (PGP related)
hlh-30(-)	WBGene00001839	ZK829.2.1	hdl-1	protein_coding	Probable aromatic-L-amino-acid decarboxylase
hlh-30(-)	WBGene00009738	F45H7.6a.1,F45H7.6b.1,F45H7.6c.1	hecw-1	protein_coding	E3 ubiquitin-protein ligase hecw-1
hlh-30(-)	WBGene00001944	E03A3.4.1	his-70	protein_coding	Histone H3.3-like type 1
hlh-30(-)	WBGene00012608	Y38F1A.6.1,Y38F1A.6.2,Y38F1A.6.3,Y38F1A.6.4,Y38F1A.6.5,Y38F1A.6.6,Y38F1A.6.7	hphd-1	protein_coding	Hydroxyacid-oxoacid transhydrogenase, mitochondrial
hlh-30(-)	WBGene00002054	F10C1.7a.1,F10C1.7c.1,F10C1.7e.1	ifb-2	protein_coding	Intermediate filament protein ifb-2
hlh-30(-)	WBGene00002110	ZC334.11.1	ins-27	protein_coding	INSulin related
hlh-30(-)	WBGene00002116	W09C5.4.1	ins-33	protein_coding	INSulin related
hlh-30(-)	WBGene00002118	K02E2.4.1	ins-35	protein_coding	INSulin related
hlh-30(-)	WBGene00002120	F08G2.6.1	ins-37	protein_coding	INSulin related
hlh-30(-)	WBGene00019229	H23L24.2.1	ipla-5	protein_coding	Intracelllar PhosphoLipase A family
hlh-30(-)	WBGene00002150	M02A10.2a.1,M02A10.2b.1,M02A10.2c.1,M02A10.2d.1,M02A10.2e.1,M02A10.2f.1	irk-2	protein_coding	Inward Rectifying K (Potassium) channel family
hlh-30(-)	WBGene00013299	Y57G11B.7.1	irld-18	protein_coding	Insulin/EGF-Receptor L Domain protein
hlh-30(-)	WBGene00008772	F13G11.2.1	irld-4	protein_coding	Insulin/EGF-Receptor L Domain protein
hlh-30(-)	WBGene00012401	Y6E2A.8.1	irld-57	protein_coding	Insulin/EGF-Receptor L Domain protein
hlh-30(-)	WBGene00009239	F28H7.6.1	irld-6	protein_coding	Insulin/EGF-Receptor L Domain protein
hlh-30(-)	WBGene00018168	F38A5.11.1	irld-7	protein_coding	Insulin/EGF-Receptor L Domain protein
hlh-30(-)	WBGene00018360	F42G8.9.1	irld-8	protein_coding	Insulin/EGF-Receptor L Domain protein
hlh-30(-)	WBGene00044578	K01A12.4.1	K01A12.4	protein_coding
hlh-30(-)	WBGene00010464	K01D12.5.1	K01D12.5	protein_coding
hlh-30(-)	WBGene00019356	K03B4.6.1	K03B4.6	protein_coding
hlh-30(-)	WBGene00010524	K03B8.6.1,K03B8.6.2	K03B8.6	protein_coding
hlh-30(-)	WBGene00044312	K04C2.8.1	K04C2.8	protein_coding
hlh-30(-)	WBGene00019394	K04F10.1.1	K04F10.1	protein_coding
hlh-30(-)	WBGene00019404	K05B2.4.1	K05B2.4	protein_coding
hlh-30(-)	WBGene00019425	K06A1.2a.1,K06A1.2b.1	K06A1.2	protein_coding
hlh-30(-)	WBGene00010596	K06A4.6.1	K06A4.6	protein_coding
hlh-30(-)	WBGene00044015	K06A4.8	K06A4.8	pseudogene
hlh-30(-)	WBGene00077450	K06B4.15.1	K06B4.15	protein_coding
hlh-30(-)	WBGene00019459	K06H7.8.1	K06H7.8	protein_coding	Putative serine/threonine-protein kinase K06H7.1
hlh-30(-)	WBGene00010623	K07A12.5a.1,K07A12.5b.1,K07A12.5c.1,K07A12.5d.1,K07A12.5e.1	K07A12.5	protein_coding
hlh-30(-)	WBGene00010636	K07F5.8.1	K07F5.8	protein_coding	Tyrosine-protein phosphatase
hlh-30(-)	WBGene00019506	K07H8.5.1	K07H8.5	protein_coding
hlh-30(-)	WBGene00023486	K08B4.7.1	K08B4.7	protein_coding	Cystatin
hlh-30(-)	WBGene00019518	K08B5.1.1	K08B5.1	protein_coding
hlh-30(-)	WBGene00010650	K08C9.1.1	K08C9.1	protein_coding
hlh-30(-)	WBGene00235369	K08D10.18	K08D10.18	pseudogene
hlh-30(-)	WBGene00045036	K08E4.7.1	K08E4.7	protein_coding
hlh-30(-)	WBGene00010672	K08E7.4.1	K08E7.4	protein_coding
hlh-30(-)	WBGene00010673	K08E7.5a.1,K08E7.5b.1,K08E7.5c.1,K08E7.5d.1,K08E7.5e.1	K08E7.5	protein_coding
hlh-30(-)	WBGene00010682	K08F8.5a.1,K08F8.5b.1	K08F8.5	protein_coding
hlh-30(-)	WBGene00010698	K08H10.6.1	K08H10.6	protein_coding
hlh-30(-)	WBGene00010703	K09A9.6a.1,K09A9.6b.1,K09A9.6c.1	K09A9.6	protein_coding
hlh-30(-)	WBGene00019556	K09C6.2a,K09C6.2b,K09C6.2c,K09C6.2d,K09C6.2e.1,K09C6.2e.2	K09C6.2	protein_coding
hlh-30(-)	WBGene00019562	K09C6.8a.1,K09C6.8b	K09C6.8	protein_coding
hlh-30(-)	WBGene00019568	K09D9.11	K09D9.11	pseudogene
hlh-30(-)	WBGene00019587	K09F6.4.1	K09F6.4	protein_coding
hlh-30(-)	WBGene00010728	K09G1.2.1	K09G1.2	protein_coding
hlh-30(-)	WBGene00189952	K10D2.8.1	K10D2.8	protein_coding
hlh-30(-)	WBGene00010761	K10H10.5.1	K10H10.5	protein_coding
hlh-30(-)	WBGene00010763	K10H10.7.1	K10H10.7	protein_coding
hlh-30(-)	WBGene00019643	K11C4.2.1	K11C4.2	protein_coding
hlh-30(-)	WBGene00010772	K11D9.3.1,K11D9.3.2,K11D9.3.3	K11D9.3	protein_coding
hlh-30(-)	WBGene00010779	K11H3.2.1	K11H3.2	protein_coding
hlh-30(-)	WBGene00045052	K12C11.6.1	K12C11.6	protein_coding
hlh-30(-)	WBGene00010786	K12D12.4.1	K12D12.4	protein_coding
hlh-30(-)	WBGene00002198	F22D6.1.1	kin-14	protein_coding	Tyrosine-protein kinase
hlh-30(-)	WBGene00002206	K07F5.4.1	kin-24	protein_coding	Tyrosine-protein kinase
hlh-30(-)	WBGene00002212	B0523.1	kin-31	pseudogene
hlh-30(-)	WBGene00002227	W02B12.7.1	klp-17	protein_coding	Kinesin-like protein
hlh-30(-)	WBGene00011088	R07B7.4a.1,R07B7.4a.2,R07B7.4b.1	kmo-2	protein_coding	Kynurenine 3-MonoOxygenase
hlh-30(-)	WBGene00002266	ZK892.1a.1,ZK892.1b.1,ZK892.1c.1,ZK892.1d.1,ZK892.1e.1,ZK892.1f.1	lec-3	protein_coding	32 kDa beta-galactoside-binding lectin lec-3
hlh-30(-)	WBGene00010424	H36L18.2	lep-5	lincRNA
hlh-30(-)	WBGene00002974	F09E8.7a.1,F09E8.7b.1	lev-1	protein_coding	Acetylcholine receptor subunit beta-type lev-1
hlh-30(-)	WBGene00020898	T28D9.9.1	lido-16	protein_coding	Uncharacterized lin-8 family protein T28D9.9
hlh-30(-)	WBGene00015988	C18H2.1.1	lido-18	protein_coding
hlh-30(-)	WBGene00003015	W03C9.4a.1,W03C9.4b.1,W03C9.4c.1,W03C9.4c.2	lin-29	protein_coding	Transcription factor
hlh-30(-)	WBGene00219694	F41H10.37	linc-36	lincRNA
hlh-30(-)	WBGene00219570	C46F11.11	linc-82	lincRNA
hlh-30(-)	WBGene00219646	C04C3.15	linc-89	lincRNA
hlh-30(-)	WBGene00010062	F54F3.3.1	lipl-1	protein_coding	Lipase
hlh-30(-)	WBGene00019939	R07G3.2.1	lips-17	protein_coding	LIPaSe related
hlh-30(-)	WBGene00015645	C09E8.2a.1,C09E8.2b.1	lips-7	protein_coding	LIPaSe related
hlh-30(-)	WBGene00013352	Y59A8B.20.1	lon-8	protein_coding
hlh-30(-)	WBGene00016890	C52E12.6.1	lst-5	protein_coding	Lateral Signaling Target
hlh-30(-)	WBGene00019732	M02D8.6.1	M02D8.6	protein_coding
hlh-30(-)	WBGene00010871	M05B5.3a.1,M05B5.3b.1,M05B5.3c.1	M05B5.3	protein_coding
hlh-30(-)	WBGene00010876	M05D6.3.1	M05D6.3	protein_coding
hlh-30(-)	WBGene00010920	M117.4.1	M117.4	protein_coding
hlh-30(-)	WBGene00010895	M28.4.1	M28.4	protein_coding
hlh-30(-)	WBGene00003107	R166.1a.1,R166.1b	mab-10	protein_coding
hlh-30(-)	WBGene00077521	F45H11.6.1	maf-1	protein_coding	MAF (MusculoAponeurotic Fibrosarcoma) transcription factor homolog
hlh-30(-)	WBGene00077696	F58E6.12.1	marc-1	protein_coding	MARCH (Membrane-Associated Ring finger (C3HC4)) homolog
hlh-30(-)	WBGene00008433	D2089.2.1	marc-2	protein_coding	MARCH (Membrane-Associated Ring finger (C3HC4)) homolog
hlh-30(-)	WBGene00016555	C40D2.2.1	math-20	protein_coding	MATH (Meprin-associated Traf homology) domain containing
hlh-30(-)	WBGene00016719	C46F9.3.1	math-24	protein_coding	MATH (Meprin-associated Traf homology) domain containing
hlh-30(-)	WBGene00020359	T08E11.3.1	math-40	protein_coding	MATH (Meprin-associated Traf homology) domain containing
hlh-30(-)	WBGene00007446	C08F8.4b.1,C08F8.4c.1	mboa-4	protein_coding	Membrane Bound O-Acyl transferase, MBOAT
hlh-30(-)	WBGene00013995	ZK550.1	mboa-5	pseudogene
hlh-30(-)	WBGene00017063	D2092.1a.1,D2092.1b.1	mctp-1	protein_coding	Multiple C2 and Transmembrane region Protein family homolog
hlh-30(-)	WBGene00008605	F09B12.1a.1,F09B12.1b.1,F09B12.1b.2	mlt-9	protein_coding
hlh-30(-)	WBGene00020282	T06A4.2.1	mps-3	protein_coding	MiRP K channel accessory Subunit; MiRP5
hlh-30(-)	WBGene00017387	F11G11.9.1	mpst-4	protein_coding	Putative thiosulfate sulfurtransferase mpst-4
hlh-30(-)	WBGene00022006	Y59H11AM.2.1	mpst-5	protein_coding	MercaptoPyruvate SulfurTransferase homolog
hlh-30(-)	WBGene00019165	H06H21.9.1	mpz-4	protein_coding	Multiple PDZ domain protein
hlh-30(-)	WBGene00013085	Y51B9A.3.1	mpz-6	protein_coding	Multiple PDZ domain protein
hlh-30(-)	WBGene00009684	F44D12.7.1	msd-3	protein_coding	Major Sperm protein Domain containing
hlh-30(-)	WBGene00003437	F26G1.8	msp-42	pseudogene
hlh-30(-)	WBGene00003460	F59A6.8	msp-71	pseudogene
hlh-30(-)	WBGene00002348	R06C7.10.1,R06C7.10.2	myo-1	protein_coding	Myosin-1
hlh-30(-)	WBGene00003534	T04G9.2.1	nas-15	protein_coding	Zinc metalloproteinase nas-15
hlh-30(-)	WBGene00003541	T11F9.6.1	nas-22	protein_coding	Zinc metalloproteinase nas-22
hlh-30(-)	WBGene00003542	R10H1.5.1	nas-23	protein_coding	Zinc metalloproteinase nas-23
hlh-30(-)	WBGene00003549	F58B4.1a.1,F58B4.1b.1	nas-31	protein_coding	Zinc metalloproteinase nas-31
hlh-30(-)	WBGene00003552	C26C6.3.1	nas-36	protein_coding	Zinc metalloproteinase nas-36
hlh-30(-)	WBGene00003523	C05D11.6a.1,C05D11.6b.1,C05D11.6c.1	nas-4	protein_coding	Zinc metalloproteinase nas-4
hlh-30(-)	WBGene00003526	C07D10.4.1	nas-7	protein_coding	Zinc metalloproteinase nas-7
hlh-30(-)	WBGene00003562	F09G8.4.1	ncr-2	protein_coding	NPC intracellular cholesterol transporter 1 homolog 2
hlh-30(-)	WBGene00003572	C07A9.11.1	ncx-7	protein_coding	Putative sodium/calcium exchanger 7
hlh-30(-)	WBGene00017555	F18A12.6.1	nep-10	protein_coding	NEPrilysin metallopeptidase family
hlh-30(-)	WBGene00020292	T06D4.3.1	nep-19	protein_coding	NEPrilysin metallopeptidase family
hlh-30(-)	WBGene00020293	T06D4.4.1	nep-20	protein_coding	NEPrilysin metallopeptidase family
hlh-30(-)	WBGene00020788	T25B6.2.1	nep-22	protein_coding	NEPrilysin metallopeptidase family
hlh-30(-)	WBGene00017393	F12A10.4.1	nep-5	protein_coding	NEPrilysin metallopeptidase family
hlh-30(-)	WBGene00015758	C14C6.4.1	nhr-155	protein_coding	Nuclear Hormone Receptor family
hlh-30(-)	WBGene00003625	C26B2.3a.1,C26B2.3a.2,C26B2.3b,C26B2.3c.1	nhr-31	protein_coding	Nuclear hormone receptor family member nhr-31
hlh-30(-)	WBGene00003652	Y67A6A.2a.1,Y67A6A.2b.1,Y67A6A.2b.2	nhr-62	protein_coding	Nuclear hormone receptor family member nhr-62
hlh-30(-)	WBGene00003658	H12C20.3a.1,H12C20.3b.1,H12C20.3b.2	nhr-68	protein_coding	Nuclear Hormone Receptor family
hlh-30(-)	WBGene00003762	F35B12.7.1,F35B12.7.2	nlp-24	protein_coding	Neuropeptide-Like Protein
hlh-30(-)	WBGene00003763	Y43F8C.1.1	nlp-25	protein_coding	Neuropeptide-Like Protein
hlh-30(-)	WBGene00003768	B0213.5.1	nlp-30	protein_coding	Neuropeptide-like protein 30 QWGYGGY-amide GYGGYGGY-amide GYGGY-amide GMW-amide PYGGYGW-amide [Source:UniProtKB/Swiss-Prot;Acc:O44663]
hlh-30(-)	WBGene00003771	T19C4.7.1	nlp-33	protein_coding	Neuropeptide-like protein 33
hlh-30(-)	WBGene00015046	B0213.17.1	nlp-34	protein_coding	Neuropeptide-Like Protein
hlh-30(-)	WBGene00003742	F59C6.6.1	nlp-4	protein_coding	Neuropeptide-Like Protein
hlh-30(-)	WBGene00011227	R11.2.1	nlp-67	protein_coding	Neuropeptide-Like Protein
hlh-30(-)	WBGene00012437	Y11D7A.14.1	nmy-3	protein_coding	Non-muscle MYosin
hlh-30(-)	WBGene00013883	ZC412.1a.1,ZC412.1b.1	npr-13	protein_coding	NeuroPeptide Receptor family
hlh-30(-)	WBGene00012294	W06A7.5.1	nspa-8	protein_coding	Nematode Specific Peptide family, group A
hlh-30(-)	WBGene00009413	F35E2.6.1	oac-19	protein_coding	O-ACyltransferase homolog
hlh-30(-)	WBGene00018143	F37C4.3.1	oac-23	protein_coding	O-ACyltransferase homolog
hlh-30(-)	WBGene00009609	F41D3.4.1	oac-27	protein_coding	O-ACyltransferase homolog
hlh-30(-)	WBGene00010157	F56G4.1.1	oac-34	protein_coding	O-ACyltransferase homolog
hlh-30(-)	WBGene00020864	T27E4.6a.1,T27E4.6b	oac-50	protein_coding	O-ACyltransferase homolog
hlh-30(-)	WBGene00020977	W03B1.8.1	oac-52	protein_coding	O-ACyltransferase homolog
hlh-30(-)	WBGene00003879	F57H12.3.1	ora-1	protein_coding	Onchocerca Related Antigen family
hlh-30(-)	WBGene00015287	C01B12.4.1	osta-1	protein_coding	Organic solute transporter alpha-like protein 1
hlh-30(-)	WBGene00003906	W03G9.6.1	paf-1	protein_coding	1-alkyl-2-acetylglycerophosphocholine esterase
hlh-30(-)	WBGene00009061	F22G12.1.1	pals-14	protein_coding	Protein containing ALS2cr12 (ALS2CR12) signature
hlh-30(-)	WBGene00022337	Y82E9BR.4.1	pals-16	protein_coding	Protein containing ALS2cr12 (ALS2CR12) signature
hlh-30(-)	WBGene00007660	C17H1.7.1	pals-6	protein_coding	Protein containing ALS2cr12 (ALS2CR12) signature
hlh-30(-)	WBGene00012857	Y44A6E.1a.1,Y44A6E.1b.1	pbo-5	protein_coding	Proton-gated ion channel subunit pbo-5
hlh-30(-)	WBGene00011433	T04D3.3a.1,T04D3.3b.1	pde-1	protein_coding	Probable 3',5'-cyclic phosphodiesterase pde-1
hlh-30(-)	WBGene00015735	C13B9.4a.1,C13B9.4a.2,C13B9.4b.1,C13B9.4b.2,C13B9.4b.3,C13B9.4c.1,C13B9.4c.2,C13B9.4d.1,C13B9.4d.2,C13B9.4e.1,C13B9.4e.2	pdfr-1	protein_coding	Calcitonin receptor-like protein 1
hlh-30(-)	WBGene00077563	Y39G10AR.25.1,Y39G10AR.25.2	peel-1	protein_coding	PEEL-1
hlh-30(-)	WBGene00003981	F18G5.2.1	pes-8	protein_coding	Patterned Expression Site
hlh-30(-)	WBGene00004000	T21E8.1a.1,T21E8.1b.1,T21E8.1b.2,T21E8.1c.1	pgp-6	protein_coding	p-GlycoProtein related
hlh-30(-)	WBGene00004002	T21E8.3.1	pgp-8	protein_coding	p-GlycoProtein related
hlh-30(-)	WBGene00004026	T20B3.7.1	phy-3	protein_coding	Proline HYdroxylase
hlh-30(-)	WBGene00017312	F09G2.3.1	pitr-5	protein_coding	Phosphate transporter
hlh-30(-)	WBGene00004062	T10H9.5a.1,T10H9.5c.1	pmp-5	protein_coding	Peroxisomal Membrane Protein related
hlh-30(-)	WBGene00004115	DY3.5.1	pqn-26	protein_coding	Prion-like-(Q/N-rich)-domain-bearing protein
hlh-30(-)	WBGene00004119	F21C10.8a.1,F21C10.8b.1	pqn-31	protein_coding	Prion-like-(Q/N-rich)-domain-bearing protein
hlh-30(-)	WBGene00004122	F35D11.2a.1,F35D11.2b.1	pqn-35	protein_coding	Prion-like-(Q/N-rich)-domain-bearing protein
hlh-30(-)	WBGene00004145	T03G11.1a.1,T03G11.1b.1,T03G11.1c.1,T03G11.1d.1	pqn-62	protein_coding	Prion-like-(Q/N-rich)-domain-bearing protein
hlh-30(-)	WBGene00016023	C23H5.1.1	prmt-6	protein_coding	PRotein arginine MethylTransferase
hlh-30(-)	WBGene00015010	B0041.6a.1,B0041.6b.1	ptps-1	protein_coding	Putative 6-pyruvoyl tetrahydrobiopterin synthase
hlh-30(-)	WBGene00004230	T21H3.2a.1,T21H3.2b.1	ptr-16	protein_coding	PaTched Related family
hlh-30(-)	WBGene00044489	Y54G2A.46.1	pudl-1	protein_coding	PUD-Like protein
hlh-30(-)	WBGene00194788	R02D5.10.1	R02D5.10	protein_coding
hlh-30(-)	WBGene00010980	R02D5.7.1	R02D5.7	protein_coding
hlh-30(-)	WBGene00044724	R02E4.3.1	R02E4.3	protein_coding
hlh-30(-)	WBGene00019834	R02F2.5.1	R02F2.5	protein_coding
hlh-30(-)	WBGene00195183	R04A9.9a.1,R04A9.9b.1,R04A9.9b.2,R04A9.9c	R04A9.9	protein_coding
hlh-30(-)	WBGene00011008	R04B5.11.1	R04B5.11	protein_coding
hlh-30(-)	WBGene00011027	R05D7.2.1	R05D7.2	protein_coding
hlh-30(-)	WBGene00011042	R05H10.1.1	R05H10.1	protein_coding
hlh-30(-)	WBGene00019913	R06B10.2.1	R06B10.2	protein_coding	Protein-tyrosine-phosphatase
hlh-30(-)	WBGene00138711	R07B1.13.1	R07B1.13	protein_coding
hlh-30(-)	WBGene00011129	R07H5.9.1	R07H5.9	protein_coding
hlh-30(-)	WBGene00019951	R08C7.8.1	R08C7.8	protein_coding	Serine/threonine-protein phosphatase
hlh-30(-)	WBGene00019972	R09A1.2a.1,R09A1.2b.1,R09A1.2c.1,R09A1.2d,R09A1.2e	R09A1.2	protein_coding
hlh-30(-)	WBGene00011171	R09E10.1.1,R09E10.1.2,R09E10.1.3	R09E10.1	protein_coding
hlh-30(-)	WBGene00011178	R09E10.9	R09E10.9	pseudogene
hlh-30(-)	WBGene00011180	R09H10.2a.1,R09H10.2b	R09H10.2	protein_coding
hlh-30(-)	WBGene00011290	R102.3.1	R102.3	protein_coding
hlh-30(-)	WBGene00011191	R10D12.10.1	R10D12.10	protein_coding
hlh-30(-)	WBGene00194678	R10D12.18	R10D12.18	ncRNA
hlh-30(-)	WBGene00011200	R10E4.3.1	R10E4.3	protein_coding
hlh-30(-)	WBGene00011203	R10E4.7.1	R10E4.7	protein_coding
hlh-30(-)	WBGene00011207	R10E8.1a.1,R10E8.1a.2,R10E8.1a.3,R10E8.1a.4,R10E8.1b	R10E8.1	protein_coding
hlh-30(-)	WBGene00014821	R10E8.7	R10E8.7	pseudogene
hlh-30(-)	WBGene00019997	R10F2.6.1	R10F2.6	protein_coding
hlh-30(-)	WBGene00020003	R11E3.1.1	R11E3.1	protein_coding	Tyrosine-protein kinase
hlh-30(-)	WBGene00020017	R12A1.3a.1,R12A1.3b.1	R12A1.3	protein_coding
hlh-30(-)	WBGene00020019	R12B2.3.1	R12B2.3	protein_coding
hlh-30(-)	WBGene00020042	R13A1.3.1	R13A1.3	protein_coding
hlh-30(-)	WBGene00004455	C09H10.1.1	rpl-42	protein_coding	Ribosomal Protein, Large subunit
hlh-30(-)	WBGene00004507	C18H9.7.1	rpy-1	protein_coding	43 kDa receptor-associated protein of the synapse homolog
hlh-30(-)	WBGene00009753	F46A8.10.1	scrm-6	protein_coding	Phospholipid scramblase
hlh-30(-)	WBGene00013052	Y50E8A.9a.1,Y50E8A.9b.1,Y50E8A.9c.1	scrm-7	protein_coding	Phospholipid scramblase
hlh-30(-)	WBGene00016211	C29F5.2	sdz-3	pseudogene
hlh-30(-)	WBGene00018035	F35C8.2.1	sek-4	protein_coding	SAPK/ERK kinase
hlh-30(-)	WBGene00022279	Y74C9A.5.1	sesn-1	protein_coding	Sestrin homolog
hlh-30(-)	WBGene00022499	ZC8.3.1	set-30	protein_coding	SET (Trithorax/polycomb) domain containing
hlh-30(-)	WBGene00009513	F37H8.4.1	sfxn-1.2	protein_coding	Sideroflexin
hlh-30(-)	WBGene00012402	Y6E2A.9a.1,Y6E2A.9b.1	sfxn-1.3	protein_coding	Sideroflexin
hlh-30(-)	WBGene00008137	C47D12.3a.1,C47D12.3b.1	sfxn-1.4	protein_coding	Sideroflexin
hlh-30(-)	WBGene00022240	Y73B6BL.19.1	shl-1	protein_coding	SHaL family of potassium channels
hlh-30(-)	WBGene00017798	F25G6.7a.1,F25G6.7b.1	slc-17.8	protein_coding	SLC (SoLute Carrier) homolog
hlh-30(-)	WBGene00020837	T27A1.5a.1,T27A1.5a.2,T27A1.5b.1	slc-36.2	protein_coding	SLC (SoLute Carrier) homolog
hlh-30(-)	WBGene00010340	F59F5.1.1	slcf-1	protein_coding	SoLute Carrier Family
hlh-30(-)	WBGene00004903	Y46G5A.25	snf-4	pseudogene
hlh-30(-)	WBGene00004906	ZK1010.9.1	snf-7	protein_coding	Transporter
hlh-30(-)	WBGene00004908	C49C3.1.1	snf-9	protein_coding	Transporter
hlh-30(-)	WBGene00012891	Y45F10D.13a.1,Y45F10D.13b,Y45F10D.13c.1	sorb-1	protein_coding	SORBin homolog
hlh-30(-)	WBGene00004964	AC3.10.1	spe-10	protein_coding	Palmitoyltransferase spe-10
hlh-30(-)	WBGene00004971	ZK617.3.1	spe-17	protein_coding	Spermatogenesis-defective protein spe-17
hlh-30(-)	WBGene00013747	Y113G7A.10.1	spe-19	protein_coding
hlh-30(-)	WBGene00004972	R10H10.2.1	spe-26	protein_coding	Spermatocyte protein spe-26
hlh-30(-)	WBGene00013121	Y52B11A.1.1	spe-38	protein_coding
hlh-30(-)	WBGene00004976	K01A11.4a.1,K01A11.4b.1	spe-41	protein_coding	TRP homologous cation channel protein; TRP-3 channel protein
hlh-30(-)	WBGene00021271	Y23H5A.4a.1,Y23H5A.4b.1	spe-47	protein_coding	Major sperm protein
hlh-30(-)	WBGene00019667	K12B6.2a.1,K12B6.2b.1	spe-49	protein_coding
hlh-30(-)	WBGene00004960	Y66D12A.20.1	spe-6	protein_coding	Serine/threonine-protein kinase spe-6
hlh-30(-)	WBGene00004963	C17D12.6a.1,C17D12.6b.1	spe-9	protein_coding	Sperm transmembrane protein 9
hlh-30(-)	WBGene00023416	R10H1.4.1	spi-1	protein_coding	Serine protease inhibitor 1 protein
hlh-30(-)	WBGene00007549	C13C4.5.1	spin-1	protein_coding	SPINster (Drosophila lysosomal permease) homolog
hlh-30(-)	WBGene00004998	F08F1.6.1	spp-13	protein_coding	SaPosin-like Protein family
hlh-30(-)	WBGene00020156	T02B11.4.1	T02B11.4	protein_coding
hlh-30(-)	WBGene00044777	T02B11.9.1	T02B11.9	protein_coding
hlh-30(-)	WBGene00020177	T02H6.7.1	T02H6.7	protein_coding
hlh-30(-)	WBGene00020192	T03F1.11.1	T03F1.11	protein_coding
hlh-30(-)	WBGene00011400	T03F6.4.1	T03F6.4	protein_coding
hlh-30(-)	WBGene00044229	T03F6.8	T03F6.8	pseudogene
hlh-30(-)	WBGene00011414	T04A8.13.1	T04A8.13	protein_coding
hlh-30(-)	WBGene00011425	T04B2.7.1	T04B2.7	protein_coding
hlh-30(-)	WBGene00194894	T05B4.14.1	T05B4.14	protein_coding
hlh-30(-)	WBGene00011472	T05C12.9.1	T05C12.9	protein_coding
hlh-30(-)	WBGene00011487	T05E12.6a.1,T05E12.6b.1	T05E12.6	protein_coding
hlh-30(-)	WBGene00011495	T05F1.11.1	T05F1.11	protein_coding
hlh-30(-)	WBGene00011493	T05F1.8.1	T05F1.8	protein_coding
hlh-30(-)	WBGene00235300	T06A10.107.1	T06A10.107	protein_coding
hlh-30(-)	WBGene00020283	T06A4.3a.1,T06A4.3b.1	T06A4.3	protein_coding
hlh-30(-)	WBGene00020294	T06F4.1a.1,T06F4.1b.1	T06F4.1	protein_coding
hlh-30(-)	WBGene00011549	T06G6.8	T06G6.8	pseudogene
hlh-30(-)	WBGene00011554	T07A5.1.1	T07A5.1	protein_coding
hlh-30(-)	WBGene00020307	T07D3.4a.1,T07D3.4b.1,T07D3.4b.2	T07D3.4	protein_coding
hlh-30(-)	WBGene00011579	T07D4.2a.1,T07D4.2b.1,T07D4.2b.2,T07D4.2c.1,T07D4.2c.2	T07D4.2	protein_coding	UPF0046 protein T07D4.2
hlh-30(-)	WBGene00020357	T08E11.1.1	T08E11.1	protein_coding
hlh-30(-)	WBGene00011617	T08G3.4	T08G3.4	pseudogene
hlh-30(-)	WBGene00011619	T08G3.7	T08G3.7	pseudogene
hlh-30(-)	WBGene00020372	T09A12.1.1	T09A12.1	protein_coding
hlh-30(-)	WBGene00020380	T09B4.6.1	T09B4.6	protein_coding
hlh-30(-)	WBGene00020381	T09B4.7.1	T09B4.7	protein_coding
hlh-30(-)	WBGene00011669	T09F5.10.1	T09F5.10	protein_coding
hlh-30(-)	WBGene00020388	T10B5.2a,T10B5.2b	T10B5.2	pseudogene
hlh-30(-)	WBGene00020413	T10E9.3.1	T10E9.3	protein_coding
hlh-30(-)	WBGene00011721	T11G6.7	T11G6.7	pseudogene
hlh-30(-)	WBGene00050913	T12B5.14.1	T12B5.14	protein_coding
hlh-30(-)	WBGene00020468	T13A10.1.1	T13A10.1	protein_coding
hlh-30(-)	WBGene00020478	T13C2.2.1	T13C2.2	protein_coding
hlh-30(-)	WBGene00011753	T13F3.6.1,T13F3.6.2	T13F3.6	protein_coding
hlh-30(-)	WBGene00011755	T13H5.1a.1,T13H5.1b.1,T13H5.1c.1,T13H5.1d.1,T13H5.1e.1,T13H5.1f.1,T13H5.1g.1,T13H5.1g.2,T13H5.1h.1,T13H5.1i.1,T13H5.1i.2	T13H5.1	protein_coding	Tyrosine-protein phosphatase
hlh-30(-)	WBGene00011777	T14G10.8a.1,T14G10.8b.1	T14G10.8	protein_coding
hlh-30(-)	WBGene00020526	T15B7.14.1	T15B7.14	protein_coding
hlh-30(-)	WBGene00011789	T15H9.4.1	T15H9.4	protein_coding
hlh-30(-)	WBGene00020533	T16A1.2.1	T16A1.2	protein_coding
hlh-30(-)	WBGene00011793	T16A9.3.1,T16A9.3.2	T16A9.3	protein_coding
hlh-30(-)	WBGene00011808	T16G12.7.1	T16G12.7	protein_coding	Serine/threonine-protein phosphatase
hlh-30(-)	WBGene00020550	T17H7.1.1,T17H7.1.2,T17H7.1.3,T17H7.1.4	T17H7.1	protein_coding
hlh-30(-)	WBGene00020551	T17H7.7.1	T17H7.7	protein_coding
hlh-30(-)	WBGene00020580	T19D12.5.1	T19D12.5	protein_coding
hlh-30(-)	WBGene00044807	T19H5.6.1	T19H5.6	protein_coding
hlh-30(-)	WBGene00020595	T20B5.2.1	T20B5.2	protein_coding
hlh-30(-)	WBGene00020599	T20B6.3.1	T20B6.3	protein_coding
hlh-30(-)	WBGene00020617	T20D4.11.1	T20D4.11	protein_coding
hlh-30(-)	WBGene00020618	T20D4.12.1	T20D4.12	protein_coding
hlh-30(-)	WBGene00020613	T20D4.7.1	T20D4.7	protein_coding
hlh-30(-)	WBGene00020635	T20H4.2.1	T20H4.2	protein_coding
hlh-30(-)	WBGene00011880	T21B6.3.1	T21B6.3	protein_coding
hlh-30(-)	WBGene00020656	T21E12.5.1	T21E12.5	protein_coding
hlh-30(-)	WBGene00020660	T21G5.2.1	T21G5.2	protein_coding
hlh-30(-)	WBGene00011909	T22A3.6.1	T22A3.6	protein_coding
hlh-30(-)	WBGene00020686	T22D1.8.1	T22D1.8	protein_coding
hlh-30(-)	WBGene00044298	T23B7.2.1	T23B7.2	protein_coding
hlh-30(-)	WBGene00020730	T23E1.3a.1,T23E1.3b.1	T23E1.3	protein_coding
hlh-30(-)	WBGene00011951	T23F6.3a.1,T23F6.3b.1,T23F6.3c.1	T23F6.3	protein_coding
hlh-30(-)	WBGene00011984	T24C2.5.1	T24C2.5	protein_coding
hlh-30(-)	WBGene00012003	T24H10.5.1	T24H10.5	protein_coding
hlh-30(-)	WBGene00012011	T25B9.5a.1,T25B9.5b.1	T25B9.5	protein_coding	Tyrosine-protein kinase
hlh-30(-)	WBGene00020803	T25E4.1.1	T25E4.1	protein_coding
hlh-30(-)	WBGene00020846	T27A10.6.1,T27A10.6.2	T27A10.6	protein_coding
hlh-30(-)	WBGene00020878	T28A11.16.1	T28A11.16	protein_coding
hlh-30(-)	WBGene00020882	T28A11.20.1	T28A11.20	protein_coding
hlh-30(-)	WBGene00044122	T28B8.6.1	T28B8.6	protein_coding
hlh-30(-)	WBGene00012120	T28C6.5.1	T28C6.5	protein_coding
hlh-30(-)	WBGene00020904	T28F12.1.1	T28F12.1	protein_coding
hlh-30(-)	WBGene00012138	T28F4.3.1	T28F4.3	protein_coding	Protein-tyrosine-phosphatase
hlh-30(-)	WBGene00006404	C31C9.1a.1,C31C9.1b.1,C31C9.1c.1,C31C9.1d.1	tag-10	protein_coding
hlh-30(-)	WBGene00006509	Y76A2A.1.1	tag-164	protein_coding
hlh-30(-)	WBGene00007049	C53A5.4.1	tag-191	protein_coding
hlh-30(-)	WBGene00006445	F37D6.6.1	tag-68	protein_coding	Dwarfin sma
hlh-30(-)	WBGene00009628	F42D1.2.1	tatn-1	protein_coding	Tyrosine AminoTraNsferase
hlh-30(-)	WBGene00016918	C54E4.2a.1,C54E4.2a.2,C54E4.2b.1,C54E4.2c.1	test-1	protein_coding	Vertebrate proteoglycan TESTican homolog
hlh-30(-)	WBGene00020490	T13G4.3.1	tmc-1	protein_coding	Transmembrane channel-like protein 1
hlh-30(-)	WBGene00015177	B0416.1a.1,B0416.1b.1,B0416.1c.1,B0416.1d.1	tmc-2	protein_coding	Transmembrane channel-like protein 2
hlh-30(-)	WBGene00006583	ZK673.7.1	tnc-2	protein_coding	Troponin C, isoform 2
hlh-30(-)	WBGene00006586	W03F8.1.1,W03F8.1.2	tni-4	protein_coding	Troponin I 4
hlh-30(-)	WBGene00006589	T08B1.2a.1,T08B1.2c.1	tnt-4	protein_coding	TropoNin T
hlh-30(-)	WBGene00019717	M01H9.1.1	trx-3	protein_coding	ThioRedoXin [see also xtr]
hlh-30(-)	WBGene00006624	F48A9.3.1	try-6	protein_coding	TRYpsin-like protease
hlh-30(-)	WBGene00006625	ZC581.6.1	try-7	protein_coding	TRYpsin-like protease
hlh-30(-)	WBGene00006637	B0563.2.1,B0563.2.2	tsp-11	protein_coding	Tetraspanin
hlh-30(-)	WBGene00006644	F59G1.2.1	tsp-18	protein_coding	TetraSPanin family
hlh-30(-)	WBGene00006645	D2092.7.1	tsp-19	protein_coding	TetraSPanin family
hlh-30(-)	WBGene00018122	F36H12.8.1	ttbk-2	protein_coding	Tau TuBulin Kinase
hlh-30(-)	WBGene00009324	F32B6.10a.1,F32B6.10b.1	ttbk-3	protein_coding	Tau TuBulin Kinase
hlh-30(-)	WBGene00007142	B0334.1.1,B0334.1.2	ttr-18	protein_coding	TransThyretin-Related family domain
hlh-30(-)	WBGene00011284	R90.2.1	ttr-27	protein_coding	TransThyretin-Related family domain
hlh-30(-)	WBGene00020335	T08A9.2.1	ttr-30	protein_coding	TransThyretin-Related family domain
hlh-30(-)	WBGene00020047	R13A5.3.1	ttr-32	protein_coding	TransThyretin-Related family domain
hlh-30(-)	WBGene00045245	F09A5.9.1	ttr-34	protein_coding	TransThyretin-Related family domain
hlh-30(-)	WBGene00020339	T08A9.11a.1,T08A9.11b.1	ttr-59	protein_coding	TransThyretin-Related family domain
hlh-30(-)	WBGene00020566	T19C3.9.1	ttr-7	protein_coding	TransThyretin-Related family domain
hlh-30(-)	WBGene00007888	C33A12.15.1	ttr-9	protein_coding	TransThyretin-Related family domain
hlh-30(-)	WBGene00006671	C44E12.3a.1,C44E12.3b.1,C44E12.3c.1,C44E12.3d.1,C44E12.3e.1,C44E12.3f.1	twk-17	protein_coding	Putative potassium channel subunit n2P17m2-1; TWiK family of potassium channels
hlh-30(-)	WBGene00006677	F55C5.3.1,F55C5.3.2	twk-24	protein_coding	TWiK family of potassium channels
hlh-30(-)	WBGene00006686	K06B4.12.1	twk-34	protein_coding	TWiK family of potassium channels
hlh-30(-)	WBGene00006690	C24H11.8a.1,C24H11.8b.1	twk-39	protein_coding	TWiK family of potassium channels
hlh-30(-)	WBGene00006661	F17C8.5.1	twk-6	protein_coding	TWiK family of potassium channels
hlh-30(-)	WBGene00010661	K08E3.1.1	tyr-2	protein_coding	TYRosinase
hlh-30(-)	WBGene00009178	F26H9.8.1	uggt-2	protein_coding	UDP-Glucose Glycoprotein glucosylTransferase
hlh-30(-)	WBGene00011340	T01G5.2.1	ugt-30	protein_coding	UDP-glucuronosyltransferase
hlh-30(-)	WBGene00006832	C41C4.5a.1,C41C4.5a.2,C41C4.5b.1,C41C4.5b.2,C41C4.5c.1,C41C4.5c.2,C41C4.5d.1,C41C4.5d.2,C41C4.5e.1,C41C4.5e.2,C41C4.5f.1,C41C4.5g.1,C41C4.5h.1	unc-105	protein_coding	Degenerin-like protein unc-105
hlh-30(-)	WBGene00006752	ZK524.2a.1,ZK524.2b.1,ZK524.2c.1,ZK524.2d.1,ZK524.2e.1,ZK524.2f.1,ZK524.2g.1,ZK524.2h.1,ZK524.2i.1,ZK524.2j.1,ZK524.2k.1	unc-13	protein_coding	Phorbol ester/diacylglycerol-binding protein unc-13
hlh-30(-)	WBGene00011462	T05A10.5a.1,T05A10.5b.1,T05A10.5c.1	vap-2	protein_coding	Venom-Allergen-like Protein
hlh-30(-)	WBGene00195257	W01A8.10	W01A8.10	pseudogene
hlh-30(-)	WBGene00020913	W01B11.1.1	W01B11.1	protein_coding
hlh-30(-)	WBGene00077750	W01B6.11	W01B6.11	pseudogene
hlh-30(-)	WBGene00012171	W01B6.4.1	W01B6.4	protein_coding
hlh-30(-)	WBGene00012172	W01B6.5.1	W01B6.5	protein_coding	Tyrosine-protein kinase
hlh-30(-)	WBGene00012173	W01B6.6.1	W01B6.6	protein_coding
hlh-30(-)	WBGene00012189	W02A2.4	W02A2.4	pseudogene
hlh-30(-)	WBGene00012191	W02A2.8a.1,W02A2.8b.1,W02A2.8c.1	W02A2.8	protein_coding
hlh-30(-)	WBGene00012197	W02B8.1.1,W02B8.1.2	W02B8.1	protein_coding
hlh-30(-)	WBGene00020966	W03A5.1.1	W03A5.1	protein_coding
hlh-30(-)	WBGene00020978	W03B1.9.1	W03B1.9	protein_coding
hlh-30(-)	WBGene00012219	W03C9.1.1	W03C9.1	protein_coding
hlh-30(-)	WBGene00020984	W03D8.1.1	W03D8.1	protein_coding
hlh-30(-)	WBGene00020991	W03D8.10	W03D8.10	pseudogene
hlh-30(-)	WBGene00020985	W03D8.2a.1,W03D8.2b.1,W03D8.2c	W03D8.2	protein_coding	Serine/threonine-protein phosphatase
hlh-30(-)	WBGene00020986	W03D8.3.1	W03D8.3	protein_coding
hlh-30(-)	WBGene00020992	W03F8.2	W03F8.2	pseudogene
hlh-30(-)	WBGene00021001	W03F9.3	W03F9.3	pseudogene
hlh-30(-)	WBGene00021016	W03G9.5.1	W03G9.5	protein_coding
hlh-30(-)	WBGene00012249	W04E12.4.1	W04E12.4	protein_coding
hlh-30(-)	WBGene00012250	W04E12.5a.1,W04E12.5b.1	W04E12.5	protein_coding
hlh-30(-)	WBGene00012252	W04E12.7.1	W04E12.7	protein_coding
hlh-30(-)	WBGene00012280	W05E10.1.1	W05E10.1	protein_coding
hlh-30(-)	WBGene00012293	W06A7.4a.1,W06A7.4b.1	W06A7.4	protein_coding
hlh-30(-)	WBGene00012307	W06F12.3.1	W06F12.3	protein_coding
hlh-30(-)	WBGene00012345	W08E3.4.1	W08E3.4	protein_coding
hlh-30(-)	WBGene00021110	W09C3.2.1	W09C3.2	protein_coding
hlh-30(-)	WBGene00020707	T22H9.3.1	wago-10	protein_coding	Piwi-like protein
hlh-30(-)	WBGene00007060	T26A5.1.1	wht-6	protein_coding	WHiTe (Drosophila) related ABC transporter
hlh-30(-)	WBGene00006949	F38E11.7a.1,F38E11.7b.1	wrt-3	protein_coding	Warthog protein 3
hlh-30(-)	WBGene00022415	Y102A11A.5.1	Y102A11A.5	protein_coding
hlh-30(-)	WBGene00013651	Y105C5B.11a.1,Y105C5B.11b.1	Y105C5B.11	protein_coding
hlh-30(-)	WBGene00013656	Y105C5B.17.1	Y105C5B.17	protein_coding
hlh-30(-)	WBGene00013657	Y105C5B.18.1	Y105C5B.18	protein_coding
hlh-30(-)	WBGene00013701	Y106G6D.4.1	Y106G6D.4	protein_coding
hlh-30(-)	WBGene00013751	Y113G7A.14.1	Y113G7A.14	protein_coding
hlh-30(-)	WBGene00013762	Y113G7B.12.1	Y113G7B.12	protein_coding
hlh-30(-)	WBGene00013775	Y116A8A.4.1	Y116A8A.4	protein_coding
hlh-30(-)	WBGene00013823	Y116F11B.7.1	Y116F11B.7	protein_coding
hlh-30(-)	WBGene00013824	Y116F11B.8.1	Y116F11B.8	protein_coding
hlh-30(-)	WBGene00012429	Y11D7A.5.1	Y11D7A.5	protein_coding
hlh-30(-)	WBGene00012433	Y11D7A.9.1	Y11D7A.9	protein_coding
hlh-30(-)	WBGene00014562	Y17D7B.7	Y17D7B.7	pseudogene
hlh-30(-)	WBGene00044434	Y18H1A.15.1	Y18H1A.15	protein_coding
hlh-30(-)	WBGene00012491	Y20C6A.1a.1,Y20C6A.1b.1	Y20C6A.1	protein_coding
hlh-30(-)	WBGene00021265	Y22D7AR.12	Y22D7AR.12	pseudogene
hlh-30(-)	WBGene00021256	Y22D7AR.2.1	Y22D7AR.2	protein_coding
hlh-30(-)	WBGene00021273	Y23H5B.2	Y23H5B.2	pseudogene
hlh-30(-)	WBGene00021302	Y32G9A.3a.1,Y32G9A.3b,Y32G9A.3c.1	Y32G9A.3	protein_coding
hlh-30(-)	WBGene00021309	Y32G9B.1a.1,Y32G9B.1b.1,Y32G9B.1c,Y32G9B.1d.1,Y32G9B.1e.1	Y32G9B.1	protein_coding
hlh-30(-)	WBGene00021326	Y34B4A.10.1,Y34B4A.10.2	Y34B4A.10	protein_coding
hlh-30(-)	WBGene00021358	Y37E11AL.2a.1,Y37E11AL.2b.1	Y37E11AL.2	protein_coding
hlh-30(-)	WBGene00044810	Y37E3.19.1	Y37E3.19	protein_coding
hlh-30(-)	WBGene00021382	Y37F4.1.1	Y37F4.1	protein_coding
hlh-30(-)	WBGene00021386	Y37F4.5.1	Y37F4.5	protein_coding
hlh-30(-)	WBGene00045416	Y37H2A.14.1	Y37H2A.14	protein_coding
hlh-30(-)	WBGene00021389	Y38A10A.2.1	Y38A10A.2	protein_coding
hlh-30(-)	WBGene00012605	Y38F1A.1.1	Y38F1A.1	protein_coding
hlh-30(-)	WBGene00012609	Y38F1A.7.1	Y38F1A.7	protein_coding
hlh-30(-)	WBGene00021428	Y38F2AR.10.1	Y38F2AR.10	protein_coding	Major sperm protein
hlh-30(-)	WBGene00012627	Y38H6C.15.1	Y38H6C.15	protein_coding
hlh-30(-)	WBGene00012656	Y39A1A.18.1	Y39A1A.18	protein_coding
hlh-30(-)	WBGene00012642	Y39A1A.2.1	Y39A1A.2	protein_coding
hlh-30(-)	WBGene00012648	Y39A1A.9.1	Y39A1A.9	protein_coding
hlh-30(-)	WBGene00012679	Y39B6A.18	Y39B6A.18	pseudogene
hlh-30(-)	WBGene00012684	Y39B6A.25.1	Y39B6A.25	protein_coding
hlh-30(-)	WBGene00012686	Y39B6A.27.1	Y39B6A.27	protein_coding
hlh-30(-)	WBGene00012690	Y39B6A.31	Y39B6A.31	pseudogene
hlh-30(-)	WBGene00012711	Y39E4A.1.1	Y39E4A.1	protein_coding
hlh-30(-)	WBGene00012720	Y39E4B.11.1	Y39E4B.11	protein_coding
hlh-30(-)	WBGene00012721	Y39E4B.13.1	Y39E4B.13	protein_coding
hlh-30(-)	WBGene00012731	Y39G8C.2.1	Y39G8C.2	protein_coding
hlh-30(-)	WBGene00021478	Y39H10A.1.1	Y39H10A.1	protein_coding
hlh-30(-)	WBGene00012749	Y41C4A.1	Y41C4A.1	pseudogene
hlh-30(-)	WBGene00012761	Y41C4A.18.1	Y41C4A.18	protein_coding
hlh-30(-)	WBGene00012754	Y41C4A.7.1	Y41C4A.7	protein_coding
hlh-30(-)	WBGene00044979	Y41E3.19.1	Y41E3.19	protein_coding
hlh-30(-)	WBGene00021540	Y42H9AR.5.1	Y42H9AR.5	protein_coding
hlh-30(-)	WBGene00012784	Y43C5A.4.1	Y43C5A.4	protein_coding
hlh-30(-)	WBGene00012785	Y43C5B.2.1	Y43C5B.2	protein_coding	Tyrosine-protein kinase
hlh-30(-)	WBGene00012791	Y43D4A.5a.1,Y43D4A.5b.1,Y43D4A.5c.1,Y43D4A.5d.1	Y43D4A.5	protein_coding
hlh-30(-)	WBGene00012870	Y45F10B.2	Y45F10B.2	pseudogene
hlh-30(-)	WBGene00012871	Y45F10B.3.1	Y45F10B.3	protein_coding
hlh-30(-)	WBGene00012877	Y45F10C.1.1	Y45F10C.1	protein_coding
hlh-30(-)	WBGene00012880	Y45F10C.4.1	Y45F10C.4	protein_coding	UPF0375 protein Y45F10C.4
hlh-30(-)	WBGene00012886	Y45F10D.6.1	Y45F10D.6	protein_coding
hlh-30(-)	WBGene00012905	Y46G5A.14.1,Y46G5A.14.2	Y46G5A.14	protein_coding
hlh-30(-)	WBGene00012917	Y46G5A.29.1	Y46G5A.29	protein_coding
hlh-30(-)	WBGene00012924	Y47D3A.5	Y47D3A.5	pseudogene
hlh-30(-)	WBGene00012942	Y47D3B.6.1	Y47D3B.6	protein_coding
hlh-30(-)	WBGene00021630	Y47D9A.3.1	Y47D9A.3	protein_coding
hlh-30(-)	WBGene00021632	Y47D9A.5.1,Y47D9A.5.2	Y47D9A.5	protein_coding
hlh-30(-)	WBGene00021639	Y47G6A.13.1	Y47G6A.13	protein_coding
hlh-30(-)	WBGene00021633	Y47G6A.3.1	Y47G6A.3	protein_coding
hlh-30(-)	WBGene00045399	Y47G6A.33.1	Y47G6A.33	protein_coding
hlh-30(-)	WBGene00012946	Y47H9B.2.1	Y47H9B.2	protein_coding
hlh-30(-)	WBGene00012979	Y48B6A.5.1	Y48B6A.5	protein_coding	Major sperm protein
hlh-30(-)	WBGene00021678	Y48G1C.5.1	Y48G1C.5	protein_coding
hlh-30(-)	WBGene00021720	Y49F6B.8.1	Y49F6B.8	protein_coding
hlh-30(-)	WBGene00021151	Y4C6A.1	Y4C6A.1	pseudogene
hlh-30(-)	WBGene00021154	Y4C6A.4.1	Y4C6A.4	protein_coding
hlh-30(-)	WBGene00235281	Y4C6A.68	Y4C6A.68	pseudogene
hlh-30(-)	WBGene00195169	Y50D4A.6a.1,Y50D4A.6b.1	Y50D4A.6	protein_coding
hlh-30(-)	WBGene00013053	Y50E8A.10.1	Y50E8A.10	protein_coding
hlh-30(-)	WBGene00013055	Y50E8A.12a.1,Y50E8A.12b.1,Y50E8A.12c.1	Y50E8A.12	protein_coding
hlh-30(-)	WBGene00013049	Y50E8A.6.1	Y50E8A.6	protein_coding	Glycerol-3-phosphate dehydrogenase
hlh-30(-)	WBGene00013068	Y51A2B.4.1	Y51A2B.4	protein_coding
hlh-30(-)	WBGene00013090	Y51B9A.8.1	Y51B9A.8	protein_coding
hlh-30(-)	WBGene00013116	Y51H4A.22.1	Y51H4A.22	protein_coding
hlh-30(-)	WBGene00021786	Y51H7C.8.1	Y51H7C.8	protein_coding
hlh-30(-)	WBGene00021787	Y51H7C.9.1	Y51H7C.9	protein_coding
hlh-30(-)	WBGene00021792	Y52D5A.1	Y52D5A.1	pseudogene
hlh-30(-)	WBGene00021793	Y52D5A.2.1	Y52D5A.2	protein_coding	Tyrosine-protein kinase
hlh-30(-)	WBGene00021796	Y52E8A.3.1,Y52E8A.3.2	Y52E8A.3	protein_coding
hlh-30(-)	WBGene00044158	Y53C12A.8.1	Y53C12A.8	protein_coding
hlh-30(-)	WBGene00013148	Y53F4A.2.1	Y53F4A.2	protein_coding
hlh-30(-)	WBGene00013158	Y53F4B.11a.1,Y53F4B.11b.1	Y53F4B.11	protein_coding
hlh-30(-)	WBGene00013170	Y53F4B.24.1	Y53F4B.24	protein_coding
hlh-30(-)	WBGene00013173	Y53F4B.27a.1,Y53F4B.27b.1	Y53F4B.27	protein_coding
hlh-30(-)	WBGene00013175	Y53F4B.36.1	Y53F4B.36	protein_coding
hlh-30(-)	WBGene00021819	Y53G8B.3	Y53G8B.3	pseudogene
hlh-30(-)	WBGene00013198	Y54E5A.2.1	Y54E5A.2	protein_coding
hlh-30(-)	WBGene00021889	Y54G2A.24	Y54G2A.24	pseudogene
hlh-30(-)	WBGene00021931	Y55F3AM.14.1,Y55F3AM.14.2	Y55F3AM.14	protein_coding
hlh-30(-)	WBGene00013279	Y57A10B.7.1	Y57A10B.7	protein_coding
hlh-30(-)	WBGene00013296	Y57G11B.3.1	Y57G11B.3	protein_coding
hlh-30(-)	WBGene00013310	Y57G11C.14.1	Y57G11C.14	protein_coding
hlh-30(-)	WBGene00013318	Y57G11C.23.1	Y57G11C.23	protein_coding
hlh-30(-)	WBGene00013330	Y57G11C.41.1	Y57G11C.41	protein_coding
hlh-30(-)	WBGene00013331	Y57G11C.42a.1,Y57G11C.42b.1,Y57G11C.42c.1,Y57G11C.42d.1,Y57G11C.42e,Y57G11C.42f,Y57G11C.42g,Y57G11C.42h	Y57G11C.42	protein_coding
hlh-30(-)	WBGene00013303	Y57G11C.5a.1,Y57G11C.5b.1,Y57G11C.5c.1	Y57G11C.5	protein_coding
hlh-30(-)	WBGene00044741	Y57G11C.52.1	Y57G11C.52	protein_coding
hlh-30(-)	WBGene00021968	Y57G7A.5.1	Y57G7A.5	protein_coding
hlh-30(-)	WBGene00022003	Y59E9AR.8.1	Y59E9AR.8	protein_coding
hlh-30(-)	WBGene00022008	Y59H11AM.4.1	Y59H11AM.4	protein_coding
hlh-30(-)	WBGene00023519	Y60A3A.24.1	Y60A3A.24	protein_coding
hlh-30(-)	WBGene00013374	Y62E10A.3.1	Y62E10A.3	protein_coding
hlh-30(-)	WBGene00013388	Y62F5A.10.1	Y62F5A.10	protein_coding
hlh-30(-)	WBGene00194864	Y66A7A.9.1	Y66A7A.9	protein_coding
hlh-30(-)	WBGene00013437	Y66D12A.11.1	Y66D12A.11	protein_coding
hlh-30(-)	WBGene00013429	Y66D12A.3.1,Y66D12A.3.2	Y66D12A.3	protein_coding
hlh-30(-)	WBGene00022094	Y69A2AR.23.1	Y69A2AR.23	protein_coding
hlh-30(-)	WBGene00013475	Y69E1A.3.1	Y69E1A.3	protein_coding	Tyrosine-protein kinase
hlh-30(-)	WBGene00013476	Y69E1A.4.1	Y69E1A.4	protein_coding	Serine/threonine-protein phosphatase
hlh-30(-)	WBGene00013477	Y69E1A.5.1,Y69E1A.5.2	Y69E1A.5	protein_coding
hlh-30(-)	WBGene00013478	Y69E1A.8.1	Y69E1A.8	protein_coding
hlh-30(-)	WBGene00022102	Y69F12A.1.1	Y69F12A.1	protein_coding
hlh-30(-)	WBGene00050884	Y69H2.15.1	Y69H2.15	protein_coding
hlh-30(-)	WBGene00050904	Y70C5A.3.1	Y70C5A.3	protein_coding
hlh-30(-)	WBGene00022108	Y71F9AL.2.1	Y71F9AL.2	protein_coding
hlh-30(-)	WBGene00022110	Y71F9AL.4.1	Y71F9AL.4	protein_coding
hlh-30(-)	WBGene00022140	Y71G12A.4.1	Y71G12A.4	protein_coding
hlh-30(-)	WBGene00022156	Y71G12B.18a.1,Y71G12B.18b.1	Y71G12B.18	protein_coding
hlh-30(-)	WBGene00022228	Y73B6A.1a.1,Y73B6A.1b.1	Y73B6A.1	protein_coding
hlh-30(-)	WBGene00013515	Y73F4A.2.1	Y73F4A.2	protein_coding	DOMON domain-containing protein Y73F4A.2
hlh-30(-)	WBGene00013524	Y73F8A.15.1	Y73F8A.15	protein_coding
hlh-30(-)	WBGene00022288	Y75B7B.1.1	Y75B7B.1	protein_coding
hlh-30(-)	WBGene00013556	Y75B8A.23.1	Y75B8A.23	protein_coding
hlh-30(-)	WBGene00022298	Y76B12C.4a.1,Y76B12C.4b.1	Y76B12C.4	protein_coding
hlh-30(-)	WBGene00012418	Y7A9C.1	Y7A9C.1	pseudogene
hlh-30(-)	WBGene00013586	Y80D3A.8.1	Y80D3A.8	protein_coding
hlh-30(-)	WBGene00013590	Y81G3A.1.1	Y81G3A.1	protein_coding
hlh-30(-)	WBGene00022338	Y82E9BR.5.1	Y82E9BR.5	protein_coding
hlh-30(-)	WBGene00044261	Y87G2A.20.1	Y87G2A.20	protein_coding
hlh-30(-)	WBGene00021171	Y8A9A.2.1	Y8A9A.2	protein_coding
hlh-30(-)	WBGene00022383	Y95B8A.2.1	Y95B8A.2	protein_coding
hlh-30(-)	WBGene00022385	Y95B8A.4.1	Y95B8A.4	protein_coding
hlh-30(-)	WBGene00045050	ZC15.10.1	ZC15.10	protein_coding
hlh-30(-)	WBGene00022530	ZC155.2.1	ZC155.2	protein_coding
hlh-30(-)	WBGene00022548	ZC196.4.1	ZC196.4	protein_coding
hlh-30(-)	WBGene00022562	ZC204.12.1	ZC204.12	protein_coding
hlh-30(-)	WBGene00022507	ZC21.8.1	ZC21.8	protein_coding
hlh-30(-)	WBGene00022574	ZC239.16.1	ZC239.16	protein_coding
hlh-30(-)	WBGene00013860	ZC247.2.1	ZC247.2	protein_coding
hlh-30(-)	WBGene00045306	ZC250.5.1	ZC250.5	protein_coding
hlh-30(-)	WBGene00050943	ZC412.10.1	ZC412.10	protein_coding
[truncated: 51 more rows]

## Sheet: WormCat_category_2_up
Appendix S9. Comparisons of genes differentially expressed and WormCat terms differentially regulated by mutations of pfd-6 and hlh-30 in daf-2 mutants
Category	Term
pfd-6(-)/hlh-30(-)	Proteolysis proteasome: E3
pfd-6(-)/hlh-30(-)	Unknown
pfd-6(-)	Proteolysis general: inhibitor
pfd-6(-)	Proteolysis general: metallopeptidase
pfd-6(-)	Stress response: detoxification
pfd-6(-)	Stress response: heat
pfd-6(-)	Stress response: heavy metal
pfd-6(-)	Stress response: pathogen
pfd-6(-)	Stress response: signaling
hlh-30(-)	Cell cycle: cyclin
hlh-30(-)	Cell cycle: phosphatase
hlh-30(-)	Cytoskeleton: cadherin
hlh-30(-)	Cytoskeleton: innexin
hlh-30(-)	Development: somatic
hlh-30(-)	DNA: nuclease
hlh-30(-)	DNA: replication
hlh-30(-)	Extracellular material: cuticlin
hlh-30(-)	Extracellular material: PGI
hlh-30(-)	Lysosome: acid phosphatase
hlh-30(-)	Lysosome: autophagy
hlh-30(-)	mRNA functions: binding
hlh-30(-)	Neuronal function: development
hlh-30(-)	Nucleic acid: binding
hlh-30(-)	Signaling: Notch
hlh-30(-)	Signaling: WNT
hlh-30(-)	Transcription factor: AP2
hlh-30(-)	Transcription factor: bHLH
hlh-30(-)	Transcription factor: bZIP
hlh-30(-)	Transcription factor: forkhead
hlh-30(-)	Transcription factor: GATA
hlh-30(-)	Transcription factor: homeodomain
hlh-30(-)	Transcription factor: T box
hlh-30(-)	Transcription factor: ZF
hlh-30(-)	Transcription: chromatin modification
hlh-30(-)	Transcription: chromatin structure
hlh-30(-)	Transcription: other

## Sheet: WormCat_category_2_down
Appendix S9. Comparisons of genes differentially expressed and WormCat terms differentially regulated by mutations of pfd-6 and hlh-30 in daf-2 mutants
Category	Term
pfd-6(-)/hlh-30(-)	Cytoskeleton: cadherin
pfd-6(-)/hlh-30(-)	Cytoskeleton: intermediate filament protein
pfd-6(-)/hlh-30(-)	Cytoskeleton: microtubule
pfd-6(-)/hlh-30(-)	Development: germline
pfd-6(-)/hlh-30(-)	Extracellular material: collagen
pfd-6(-)/hlh-30(-)	Major sperm protein
pfd-6(-)/hlh-30(-)	Signaling: hedgehog-like
pfd-6(-)/hlh-30(-)	Signaling: phosphatase
pfd-6(-)/hlh-30(-)	Signaling: Y kinase
pfd-6(-)/hlh-30(-)	Transmembrane transport: ABC
pfd-6(-)/hlh-30(-)	Transmembrane transport: aquaporin
pfd-6(-)/hlh-30(-)	Transmembrane transport: mitochondrial
pfd-6(-)/hlh-30(-)	Unknown
pfd-6(-)	Cytoskeleton: paxillin
pfd-6(-)	Extracellular material: matrix
pfd-6(-)	Proteolysis general: cysteine
pfd-6(-)	Signaling: MAPK
pfd-6(-)	Signaling: S/T kinase
pfd-6(-)	Stress response: C-type Lectin
pfd-6(-)	Stress response: ER
hlh-30(-)	Extracellular material: PGI
hlh-30(-)	Metabolism: lipid
hlh-30(-)	Metabolism: other
hlh-30(-)	Proteolysis general: carboxypeptidase
hlh-30(-)	Proteolysis general: inhibitor
hlh-30(-)	Proteolysis general: metallopeptidase
hlh-30(-)	Proteolysis general: other
hlh-30(-)	Transmembrane transport: chloride channel
hlh-30(-)	Transmembrane transport: ion
hlh-30(-)	Transmembrane transport: solute carrier

## Sheet: WormCat_category_3_up
Appendix S9. Comparisons of genes differentially expressed and WormCat terms differentially regulated by mutations of pfd-6 and hlh-30 in daf-2 mutants
Category	Term
pfd-6(-)/hlh-30(-)	Proteolysis proteasome: E3: F box
pfd-6(-)/hlh-30(-)	Unknown: regulated by multiple stresses
pfd-6(-)	Metabolism: lipid: o-acyl transferase
pfd-6(-)	Proteolysis general: inhibitor: cysteine
pfd-6(-)	Proteolysis general: inhibitor: TIL domain
pfd-6(-)	Proteolysis general: metallopeptidase
pfd-6(-)	Proteolysis proteasome: E3: TRIM
pfd-6(-)	Signaling: lipid: phospholipase patatin
pfd-6(-)	Stress response: detoxification: CYP
pfd-6(-)	Stress response: detoxification: ugt
pfd-6(-)	Stress response: heat
pfd-6(-)	Stress response: heavy metal
pfd-6(-)	Stress response: pathogen: CYP
pfd-6(-)	Stress response: pathogen: other
pfd-6(-)	Stress response: signaling
pfd-6(-)	Unknown
hlh-30(-)	Cell cycle: cyclin
hlh-30(-)	Cell cycle: phosphatase
hlh-30(-)	Cytoskeleton: cadherin
hlh-30(-)	Cytoskeleton: innexin
hlh-30(-)	Development: somatic
hlh-30(-)	DNA: nuclease
hlh-30(-)	DNA: replication
hlh-30(-)	Extracellular material: cuticlin
hlh-30(-)	Extracellular material: PGI
hlh-30(-)	Lysosome: acid phosphatase
hlh-30(-)	Lysosome: autophagy
hlh-30(-)	mRNA functions: binding: PUF
hlh-30(-)	mRNA functions: binding: ZF
hlh-30(-)	Neuronal function: development
hlh-30(-)	Non-coding RNA: small RNA: argonaute
hlh-30(-)	Nucleic acid: binding: other
hlh-30(-)	Nucleic acid: binding: zinc finger
hlh-30(-)	Proteolysis proteasome: E3: SCF
hlh-30(-)	Signaling: heteromeric G protein: arrestin
hlh-30(-)	Signaling: heteromeric G protein: other
hlh-30(-)	Signaling: Notch
hlh-30(-)	Signaling: WNT
hlh-30(-)	Transcription factor: AP2
hlh-30(-)	Transcription factor: bHLH
hlh-30(-)	Transcription factor: bZIP
hlh-30(-)	Transcription factor: forkhead
hlh-30(-)	Transcription factor: GATA
hlh-30(-)	Transcription factor: homeodomain
hlh-30(-)	Transcription factor: T box
hlh-30(-)	Transcription factor: ZF
hlh-30(-)	Transcription: chromatin modification: demethylase
hlh-30(-)	Transcription: chromatin modification: other
hlh-30(-)	Transcription: chromatin structure: histone
hlh-30(-)	Transcription: other

## Sheet: WormCat_category_3_down
Appendix S9. Comparisons of genes differentially expressed and WormCat terms differentially regulated by mutations of pfd-6 and hlh-30 in daf-2 mutants
Category	Term
pfd-6(-)/hlh-30(-)	Cytoskeleton: cadherin
pfd-6(-)/hlh-30(-)	Cytoskeleton: intermediate filament protein
pfd-6(-)/hlh-30(-)	Cytoskeleton: microtubule: RMDN
pfd-6(-)/hlh-30(-)	Cytoskeleton: microtubule: tau tubulin kinase
pfd-6(-)/hlh-30(-)	Development: germline
pfd-6(-)/hlh-30(-)	Extracellular material: collagen
pfd-6(-)/hlh-30(-)	Major sperm protein
pfd-6(-)/hlh-30(-)	Metabolism: lipid: fatty acid
pfd-6(-)/hlh-30(-)	Proteolysis general: cysteine: calpain
pfd-6(-)/hlh-30(-)	Signaling: hedgehog-like
pfd-6(-)/hlh-30(-)	Signaling: lipid: phospholipase A
pfd-6(-)/hlh-30(-)	Signaling: phosphatase: other
pfd-6(-)/hlh-30(-)	Signaling: phosphatase: Y
pfd-6(-)/hlh-30(-)	Signaling: Y kinase
pfd-6(-)/hlh-30(-)	Transmembrane transport: ABC
pfd-6(-)/hlh-30(-)	Transmembrane transport: aquaporin
pfd-6(-)/hlh-30(-)	Transmembrane transport: mitochondrial: solute carrier
pfd-6(-)/hlh-30(-)	Unknown: prion domain
pfd-6(-)/hlh-30(-)	Unknown: regulated by multiple stresses
pfd-6(-)	Cytoskeleton: paxillin
pfd-6(-)	Extracellular material: matrix
pfd-6(-)	Metabolism: amino acid: synthesis
pfd-6(-)	Signaling: MAPK
pfd-6(-)	Signaling: S/T kinase
pfd-6(-)	Stress response: C-type Lectin
pfd-6(-)	Stress response: ER
hlh-30(-)	Extracellular material: PGI
hlh-30(-)	Metabolism: lipid: beta oxidation
hlh-30(-)	Metabolism: lipid: o-acyl transferase
hlh-30(-)	Metabolism: other
hlh-30(-)	Proteolysis general: carboxypeptidase
hlh-30(-)	Proteolysis general: inhibitor: cysteine
hlh-30(-)	Proteolysis general: metallopeptidase
hlh-30(-)	Proteolysis general: other
hlh-30(-)	Stress response: pathogen: NLP
hlh-30(-)	Transmembrane transport: chloride channel
hlh-30(-)	Transmembrane transport: ion
hlh-30(-)	Transmembrane transport: solute carrier
